# Supplementary material for: Integrated pan-cancer analysis and experimental verification of the roles of tropomyosin 4 in gastric cancer
Source: Front Immunol. 2023 Mar 13;14:1148056. doi: 10.3389/fimmu.2023.1148056 (PMC10041708; doi:10.3389/fimmu.2023.1148056)
Supplement: Supplementary file 3 [file DataSheet_1.zip]

Archive with 17 entries (17 files):
- Supplementary Tables/Table S1.xlsx
- Supplementary Tables/Table S10.xlsx
- Supplementary Tables/Table S11.xlsx
- Supplementary Tables/Table S12.xlsx
- Supplementary Tables/Table S13.xlsx
- Supplementary Tables/Table S14.xlsx
- Supplementary Tables/Table S15.xlsx
- Supplementary Tables/Table S16.xlsx
- Supplementary Tables/Table S17.xlsx
- Supplementary Tables/Table S2.xlsx
- Supplementary Tables/Table S3.xlsx
- Supplementary Tables/Table S4.xlsx
- Supplementary Tables/Table S5.xlsx
- Supplementary Tables/Table S6.xlsx
- Supplementary Tables/Table S7.xlsx
- Supplementary Tables/Table S8.xlsx
- Supplementary Tables/Table S9.xlsx
