# Supplementary material for: Integrated pan-cancer analysis and experimental verification of the roles of tropomyosin 4 in gastric cancer
Source: Front Immunol. 2023 Mar 13;14:1148056. doi: 10.3389/fimmu.2023.1148056 (PMC10041708; doi:10.3389/fimmu.2023.1148056)
Supplement: Supplementary file 3 [file DataSheet_1.zip › Supplementary Tables/Table S1.xlsx]

## Sheet: 总计
Adipose tissue	1204
Adrenal gland	258
Amygdala	152
Appendix	0
Basal ganglia	697
Bone marrow	0
Breast	459
Cerebellum	456
Cerebral cortex	640
Cervix	19
Choroid plexus	0
Colon	779
Duodenum	0
Endometrium	16
Epididymis	0
Esophagus	555
Fallopian tube	9
Gallbladder	0
Heart muscle	861
Hippocampal formation	197
Hypothalamus	202
Kidney	89
Liver	226
Lung	578
Lymph node	0
Medulla oblongata	0
Midbrain	139
Ovary	180
pancreas	328
Parathyroid gland	0
Pituitary gland	283
Placenta	0
Pons	0
Prostate	245
Rectum	0
Retina	105
Salivary gland	162
Seminal vesicle	0
Skeletal muscle	803
Skin	1305
Small intestine	187
Smooth muscle	0
Spinal cord	159
Spleen	241
Stomach	359
Testis	361
Thalamus	0
Thymus	0
Thyroid gland	653
Tongue	0
Tonsil	0
Urinary bladder	21
Vagina	156
White matter	0
	13084

## Sheet: Adipose  Tissue
GTEX-14E6C-0226-SM-5S2N3	40-49 years, male	995.4
GTEX-ZE7O-0226-SM-5S2N1	50-59 years, female	864
GTEX-1JMQL-0326-SM-CNPP6	50-59 years, female	845.1
GTEX-POYW-0726-SM-2XCEO	60-69 years, male	817.8
GTEX-VUSH-0226-SM-EXUQV	30-39 years, male	791.3
GTEX-1JN1M-0126-SM-D4P23	60-69 years, female	784.9
GTEX-U412-0526-SM-3DB9I	60-69 years, male	733.6
GTEX-1H4P4-0226-SM-9YFKT	50-59 years, male	700.8
GTEX-144GO-1626-SM-7EPG5	60-69 years, male	699.5
GTEX-13PLJ-0126-SM-5L3HU	60-69 years, female	685.4
GTEX-11H98-0226-SM-5NQ89	50-59 years, male	668.3
GTEX-XK95-0426-SM-4AT4R	40-49 years, male	658.6
GTEX-1GN73-0326-SM-9KNTW	60-69 years, male	646.6
GTEX-14C5O-0226-SM-5SI6O	60-69 years, male	637.3
GTEX-1JMQK-0126-SM-CM2S3	60-69 years, male	634
GTEX-TSE9-0226-SM-3DB84	60-69 years, female	632.2
GTEX-145MI-0426-SM-5O99V	60-69 years, female	630.9
GTEX-1IDFM-0226-SM-CMKFX	60-69 years, male	622.7
GTEX-13CF2-2626-SM-5LZZA	60-69 years, male	608.8
GTEX-1HSMO-0226-SM-CGQEZ	60-69 years, male	607
GTEX-12584-0226-SM-5EQL5	40-49 years, male	597.2
GTEX-1N2EF-0626-SM-E9J32	60-69 years, male	595.7
GTEX-1RDX4-0226-SM-DTXG1	50-59 years, female	594
GTEX-11DXW-0326-SM-5H11W	40-49 years, male	593.9
GTEX-1LVA9-0226-SM-E9U5N	50-59 years, male	575
GTEX-1LVAO-0226-SM-E9U6O	60-69 years, male	572.8
GTEX-1HCU8-0726-SM-ADEIR	60-69 years, female	566.6
GTEX-1JJE9-1226-SM-CNPOI	70-79 years, male	566.4
GTEX-183WM-0226-SM-7LT8T	70-79 years, female	557.7
GTEX-WI4N-1126-SM-3LK7Q	40-49 years, female	554
GTEX-14ICK-0326-SM-6LLIZ	40-49 years, male	552.9
GTEX-ZE9C-2826-SM-5S2MO	60-69 years, male	546.3
GTEX-13VXU-0226-SM-5SI9R	50-59 years, male	539.8
GTEX-13OVJ-0326-SM-5L3GL	50-59 years, female	537.4
GTEX-145LS-0226-SM-5O9A5	60-69 years, female	536.1
GTEX-U8XE-0426-SM-3DB91	30-39 years, male	528.1
GTEX-X8HC-0226-SM-4E3K1	50-59 years, female	527.6
GTEX-Y111-0226-SM-4SOIW	50-59 years, male	527.3
GTEX-1JK1U-2126-SM-CNPOU	60-69 years, male	525.1
GTEX-1QP6S-0126-SM-E9J4K	40-49 years, male	522.5
GTEX-T5JC-0526-SM-32PM7	20-29 years, male	520.9
GTEX-14E6E-1926-SM-664N4	30-39 years, male	516.5
GTEX-11UD2-0126-SM-5EQL2	50-59 years, male	515
GTEX-1H3VE-0226-SM-9WYST	40-49 years, male	515
GTEX-OXRO-0226-SM-3LK6F	60-69 years, female	507
GTEX-1I1GR-0226-SM-CMKHQ	60-69 years, male	506.7
GTEX-1H1DE-2026-SM-9WG6Q	20-29 years, male	506.1
GTEX-1LB8K-0326-SM-E9TJC	50-59 years, male	504.9
GTEX-1N2DW-0326-SM-E9TK3	50-59 years, male	502.7
GTEX-1J1OQ-0326-SM-CYPTJ	40-49 years, female	501
GTEX-1IL2V-0226-SM-CMKI2	70-79 years, male	497.2
GTEX-1117F-0226-SM-5GZZ7	60-69 years, female	496.7
GTEX-1GN1V-0226-SM-9WYTN	60-69 years, male	493.5
GTEX-139D8-0326-SM-5IJCJ	30-39 years, female	493
GTEX-1A32A-0226-SM-718B2	50-59 years, female	491.4
GTEX-11TTK-0226-SM-5N9EC	60-69 years, female	490.5
GTEX-ZTPG-0226-SM-5O99I	20-29 years, female	487.7
GTEX-145MG-0126-SM-5TDDA	50-59 years, male	487
GTEX-1HR98-0226-SM-CGQEK	60-69 years, male	480.8
GTEX-1GF9X-1926-SM-ADEIC	40-49 years, female	476.5
GTEX-1HBPH-0526-SM-9YFMN	40-49 years, female	475
GTEX-1GZ2Q-0326-SM-9WG6N	40-49 years, male	473
GTEX-1CB4I-0426-SM-7IGPR	50-59 years, male	472.3
GTEX-12WSL-2426-SM-5GCN7	50-59 years, male	471.6
GTEX-1E1VI-0226-SM-793CZ	50-59 years, male	470.7
GTEX-16XZZ-0226-SM-7MGVJ	60-69 years, male	468.3
GTEX-1H1DF-0226-SM-ARL9A	40-49 years, female	467.3
GTEX-1313W-0226-SM-5LZV7	50-59 years, female	465.9
GTEX-1A8G7-0226-SM-731AS	60-69 years, male	464
GTEX-1A8G6-0526-SM-7PC1E	60-69 years, male	459.7
GTEX-OXRN-0226-SM-2I5EJ	50-59 years, male	458.7
GTEX-14753-0326-SM-5QGQB	60-69 years, male	457.4
GTEX-14ICL-2026-SM-62LDN	30-39 years, male	457.2
GTEX-X4XY-0326-SM-46MVZ	60-69 years, male	455.9
GTEX-P44G-2326-SM-2XCCZ	30-39 years, male	455.3
GTEX-1IE54-0226-SM-CMKHX	40-49 years, female	455.3
GTEX-13JVG-0226-SM-5J1MW	60-69 years, male	454.2
GTEX-11TT1-2426-SM-5EQMK	20-29 years, male	451.5
GTEX-1GZ4I-0226-SM-7RHHO	50-59 years, male	451.5
GTEX-15UKP-0526-SM-7KFRO	20-29 years, male	450.4
GTEX-11DZ1-0226-SM-5A5KF	50-59 years, male	448
GTEX-1HT8W-0226-SM-CMKGT	30-39 years, male	446
GTEX-1C6VQ-0226-SM-7P8S5	50-59 years, male	444
GTEX-YFC4-0226-SM-57WD2	40-49 years, female	443.3
GTEX-1JN6P-0226-SM-COH34	60-69 years, male	440.9
GTEX-P4PQ-0226-SM-2S1NK	60-69 years, male	440.1
GTEX-14C39-2526-SM-5S2UH	40-49 years, male	439.7
GTEX-13OW6-0526-SM-5L3HY	50-59 years, male	439.1
GTEX-XYKS-2726-SM-4E3IC	60-69 years, female	438.3
GTEX-1IOXB-0226-SM-CMKHY	50-59 years, male	437.4
GTEX-QESD-1526-SM-2S1QT	20-29 years, male	436.7
GTEX-1KD5A-0326-SM-D5OVD	50-59 years, male	436.1
GTEX-QEG4-0326-SM-DIPE3	30-39 years, male	435.8
GTEX-1GN2E-0326-SM-COH3C	60-69 years, male	432.4
GTEX-1H3O1-0526-SM-9MQLS	60-69 years, male	431.2
GTEX-POMQ-2326-SM-DHXIS	20-29 years, female	427.9
GTEX-1JJ6O-0226-SM-E6CI9	60-69 years, male	427
GTEX-1ICLY-0226-SM-ARL7R	50-59 years, male	426.8
GTEX-13O1R-0226-SM-5K7U5	60-69 years, male	424.1
GTEX-NFK9-0326-SM-3MJGV	40-49 years, male	424.1
GTEX-17F9Y-0326-SM-7IGLS	70-79 years, female	422.6
GTEX-1I1GS-0226-SM-B2LVX	60-69 years, male	422.6
GTEX-1C6VS-0426-SM-79OJV	60-69 years, male	422.1
GTEX-SIU8-0226-SM-2XCDS	50-59 years, male	421.8
GTEX-1I1GU-2326-SM-CGQFB	40-49 years, male	419.6
GTEX-1C6VR-2626-SM-7MGX2	60-69 years, male	419.2
GTEX-12ZZZ-0526-SM-5DUX6	60-69 years, male	418.9
GTEX-1A3MX-0226-SM-731C4	60-69 years, male	418
GTEX-14PJ2-0226-SM-6LLH4	50-59 years, male	417.1
GTEX-14A5H-0526-SM-5TDCN	60-69 years, male	417
GTEX-13PDP-0226-SM-5K7W9	60-69 years, male	416.3
GTEX-YJ89-0226-SM-4TT3Y	60-69 years, male	415.2
GTEX-14E6D-0226-SM-62LDW	50-59 years, male	411.9
GTEX-13112-2726-SM-5DUW5	50-59 years, male	409.4
GTEX-147GR-0426-SM-5S2OL	60-69 years, male	409.3
GTEX-1PPGY-0326-SM-DTXFD	60-69 years, male	409.2
GTEX-1JMQI-2026-SM-CMKGP	50-59 years, male	408.1
GTEX-13NYB-2626-SM-9YFMI	40-49 years, male	407.8
GTEX-13SLX-0426-SM-5QGRC	50-59 years, female	405.9
GTEX-11UD1-0226-SM-5EQKL	40-49 years, female	405.1
GTEX-YECK-0226-SM-4W215	60-69 years, male	405.1
GTEX-UTHO-0426-SM-CE6QU	60-69 years, male	405
GTEX-1CB4H-0326-SM-9WG5G	60-69 years, female	404.8
GTEX-RNOR-0226-SM-EZ6MF	50-59 years, female	404.4
GTEX-17F97-0426-SM-7LT9U	50-59 years, male	404
GTEX-18465-0226-SM-7LG5M	50-59 years, male	403.6
GTEX-13NYS-0226-SM-5MR49	60-69 years, male	402
GTEX-1BAJH-0426-SM-73KWY	70-79 years, male	401.1
GTEX-1RQEC-0526-SM-E6CHV	60-69 years, male	400.6
GTEX-1IGQW-0226-SM-COH43	60-69 years, male	399.7
GTEX-17EVP-0426-SM-79OKG	40-49 years, male	399.6
GTEX-11O72-0226-SM-59869	40-49 years, male	399.5
GTEX-1PWST-0326-SM-EAZ42	70-79 years, male	397.2
GTEX-1PBJI-0426-SM-E8VNM	20-29 years, female	396.8
GTEX-13G51-2626-SM-5LZYW	60-69 years, male	396.6
GTEX-XQ8I-0526-SM-4BOPS	50-59 years, male	395.4
GTEX-1F6I4-0226-SM-9MQMA	60-69 years, male	392.6
GTEX-ZYVF-0226-SM-5GIEG	50-59 years, female	392
GTEX-13FHO-0326-SM-5IJBH	60-69 years, male	391.4
GTEX-1MJK2-0526-SM-DTXE6	50-59 years, male	390.7
GTEX-13111-1726-SM-5EGJZ	50-59 years, male	390.5
GTEX-1EX96-1426-SM-7PBZ5	50-59 years, male	390.4
GTEX-1B8SF-0526-SM-7939F	60-69 years, male	386.2
GTEX-18A6Q-0226-SM-718AS	60-69 years, male	385.4
GTEX-11WQC-2426-SM-5EQKQ	60-69 years, male	385.2
GTEX-13OW8-1226-SM-5K7XD	60-69 years, male	385.2
GTEX-1LSNL-0526-SM-DIPFI	50-59 years, male	385.1
GTEX-RVPV-1526-SM-EXOHF	60-69 years, male	384.9
GTEX-1GF9V-0226-SM-9MQKA	60-69 years, male	384.8
GTEX-XMD2-0226-SM-4WWEE	60-69 years, female	384.5
GTEX-14DAQ-0226-SM-664MQ	60-69 years, female	383.8
GTEX-R45C-0226-SM-EVYAJ	60-69 years, female	383.5
GTEX-13YAN-0426-SM-5O9DR	60-69 years, male	382.5
GTEX-ZYFC-0326-SM-5NQ7H	50-59 years, male	381.3
GTEX-1H1CY-2626-SM-9MQKJ	60-69 years, female	380.6
GTEX-1ICLZ-0226-SM-CKZPP	60-69 years, male	380
GTEX-RUSQ-1626-SM-EZ6L4	50-59 years, male	379
GTEX-1KWVE-1326-SM-E6CJ1	30-39 years, male	378.9
GTEX-1I1HK-0226-SM-COH4A	60-69 years, male	377.7
GTEX-14PII-0326-SM-6LLIQ	60-69 years, male	375.1
GTEX-OIZH-0226-SM-2YUMH	50-59 years, male	373.1
GTEX-1C6WA-0226-SM-7IGPO	60-69 years, male	372.1
GTEX-11ZVC-2626-SM-5FQTA	50-59 years, female	371.1
GTEX-OIZF-0226-SM-E9TI3	60-69 years, male	370.9
GTEX-ZYFD-0226-SM-5NQ86	50-59 years, male	369.3
GTEX-13FTY-0626-SM-5L3F8	40-49 years, female	369.2
GTEX-ZDXO-2426-SM-5S2NJ	60-69 years, male	368.4
GTEX-1I1GV-0426-SM-ARZLX	60-69 years, male	368.3
GTEX-1A3MW-0226-SM-7939O	60-69 years, female	368
GTEX-111VG-2326-SM-5N9BK	60-69 years, male	367.8
GTEX-UJHI-1626-SM-3DB9A	50-59 years, female	367.2
GTEX-13NZ9-0526-SM-5J1OX	50-59 years, male	366.8
GTEX-Q734-1826-SM-2I3EL	40-49 years, female	366.7
GTEX-139YR-2426-SM-5J1OB	50-59 years, male	366.6
GTEX-WVLH-0226-SM-3MJG6	50-59 years, male	366.1
GTEX-1211K-2226-SM-5FQU6	60-69 years, female	365.3
GTEX-OOBK-0226-SM-2YUMF	40-49 years, male	364.6
GTEX-12WSC-0226-SM-5EQ52	50-59 years, male	363.5
GTEX-13QBU-2526-SM-5LU4X	40-49 years, female	363
GTEX-139T4-0126-SM-5HL5G	50-59 years, female	362.7
GTEX-1F88F-2626-SM-9WG5K	60-69 years, female	361.9
GTEX-145MO-0426-SM-5QGP6	60-69 years, male	361.3
GTEX-15CHQ-0226-SM-6EU2S	60-69 years, male	361.2
GTEX-ZYW4-0226-SM-5E44M	60-69 years, male	359.6
GTEX-1HB9E-0426-SM-CNPPV	50-59 years, male	359.2
GTEX-PLZ4-0226-SM-CYPR1	50-59 years, female	359.2
GTEX-ZVT4-0226-SM-51MSD	50-59 years, female	357.7
GTEX-1IY9M-0226-SM-CMKHP	60-69 years, male	357.7
GTEX-14LLW-0226-SM-62LEL	70-79 years, female	357.6
GTEX-146FQ-0226-SM-5NQAL	30-39 years, male	357
GTEX-1HBPM-0326-SM-CMKGR	60-69 years, female	357
GTEX-ZF28-0226-SM-5S2OE	60-69 years, male	356
GTEX-14BIN-0726-SM-793DQ	50-59 years, female	355.4
GTEX-16NPX-0326-SM-7EWDI	50-59 years, male	355.4
GTEX-1H23P-0226-SM-9YFLO	60-69 years, male	355.1
GTEX-1I1GP-2326-SM-CGQFL	50-59 years, male	353.9
GTEX-ZF3C-0226-SM-4WWB3	50-59 years, female	352.9
GTEX-R3RS-0226-SM-EYYVE	40-49 years, female	352.4
GTEX-14E1K-2126-SM-793DU	50-59 years, male	351.8
GTEX-1PDJ9-0426-SM-E9J3E	20-29 years, male	351.4
GTEX-ZVE2-0326-SM-57WFC	50-59 years, male	349.8
GTEX-14JIY-0526-SM-62LFH	60-69 years, male	349.7
GTEX-131XW-0526-SM-5PNXZ	50-59 years, female	348.7
GTEX-13O3P-0226-SM-5KM3Z	50-59 years, male	348.7
GTEX-1EU9M-0326-SM-7RHGF	60-69 years, male	348.5
GTEX-1H1E6-2026-SM-9KNVK	30-39 years, male	347.1
GTEX-T2IS-0226-SM-32QPH	20-29 years, female	346.6
GTEX-X261-0226-SM-3NMD2	50-59 years, male	346.6
GTEX-1JJEA-0226-SM-COH2X	60-69 years, male	346.4
GTEX-17HG3-2326-SM-79OKH	30-39 years, female	345.8
GTEX-1HSKV-0326-SM-ADEJC	60-69 years, male	345.2
GTEX-1399T-2726-SM-5K7XK	60-69 years, male	344.2
GTEX-1IDJD-1226-SM-CM2TP	30-39 years, male	344.1
GTEX-X4EO-0426-SM-4QASA	60-69 years, female	344
GTEX-1IKJJ-0226-SM-COH3T	60-69 years, male	343.9
GTEX-YJ8A-0526-SM-5IFHT	20-29 years, male	341.9
GTEX-1HBPI-1426-SM-B2LW7	50-59 years, male	341.8
GTEX-16YQH-0226-SM-6PALD	30-39 years, male	340.7
GTEX-13OW7-0226-SM-5MR3N	50-59 years, male	340.2
GTEX-16AAH-2026-SM-7LG5F	50-59 years, male	339.8
GTEX-VJWN-0226-SM-EZ6LF	50-59 years, female	339.7
GTEX-Q2AI-1426-SM-2S1P5	40-49 years, male	338.8
GTEX-ZDTS-0226-SM-5HL7Q	60-69 years, male	338.4
GTEX-1EH9U-0226-SM-7PBY8	60-69 years, male	338.4
GTEX-1OJC4-1726-SM-EXUSV	50-59 years, female	338.4
GTEX-1MUQO-0526-SM-E9J31	60-69 years, male	338.1
GTEX-11PRG-0626-SM-5BC56	50-59 years, male	337.8
GTEX-1IDJF-0226-SM-CMKGE	20-29 years, male	337.2
GTEX-12ZZY-0326-SM-5LZVQ	60-69 years, male	337.1
GTEX-14BIL-0226-SM-5SI9E	50-59 years, male	336.5
GTEX-1CB4G-0326-SM-7SB8R	60-69 years, male	335.6
GTEX-11ZUS-0726-SM-59886	30-39 years, male	335
GTEX-1E2YA-0226-SM-9MQLY	50-59 years, male	335
GTEX-SN8G-0226-SM-4DM6B	50-59 years, female	334.9
GTEX-REY6-0326-SM-2TF5A	60-69 years, male	334.8
GTEX-147JS-0426-SM-5TDD2	60-69 years, male	333.8
GTEX-11GS4-2626-SM-5A5LD	60-69 years, male	333.7
GTEX-1F75A-0226-SM-7PC2K	50-59 years, male	333.5
GTEX-1HSMP-0226-SM-CGQFI	70-79 years, male	333.4
GTEX-1AYCT-2226-SM-7SB98	50-59 years, male	331.7
GTEX-1F88E-0526-SM-7SB8J	60-69 years, female	331.7
GTEX-111FC-0226-SM-5N9B8	60-69 years, male	331.5
GTEX-1GMR3-2026-SM-9MQLG	40-49 years, male	331.1
GTEX-1R46S-0526-SM-EVYBZ	60-69 years, female	329.5
GTEX-17EUY-0526-SM-7EWDE	20-29 years, male	329
GTEX-13W3W-2526-SM-5SI9P	60-69 years, female	328.9
GTEX-145MF-0526-SM-5LUA6	50-59 years, male	328.7
GTEX-144GL-0226-SM-5QGOX	50-59 years, male	328.6
GTEX-15DDE-0226-SM-6LLJ6	50-59 years, female	328.5
GTEX-12WSA-0326-SM-5BC6I	60-69 years, male	328
GTEX-11NUK-0326-SM-5HL5K	50-59 years, male	326.8
GTEX-1JMLX-0126-SM-CMKG9	50-59 years, male	326.8
GTEX-13QJ3-0426-SM-5RQHP	50-59 years, male	326.3
GTEX-11ZU8-2426-SM-5EQMV	60-69 years, male	326
GTEX-13PVQ-0226-SM-5SIBG	50-59 years, male	325.4
GTEX-1I1CD-0226-SM-CM2TL	60-69 years, female	325.1
GTEX-13X6K-0226-SM-5QGPB	60-69 years, female	325
GTEX-1S5ZU-0226-SM-E6CHW	20-29 years, female	324.7
GTEX-YFCO-2026-SM-4W21Q	40-49 years, male	324.4
GTEX-1HFI7-2026-SM-CGQFR	50-59 years, female	324.3
GTEX-11ONC-2526-SM-5986W	60-69 years, male	324.1
GTEX-14PK6-2026-SM-6LLHP	70-79 years, female	323.8
GTEX-15RIE-2326-SM-7KFSC	60-69 years, male	323.5
GTEX-1399U-2426-SM-5K7XB	50-59 years, female	322.5
GTEX-1269C-2726-SM-5EGJ4	60-69 years, female	322.4
GTEX-XV7Q-2626-SM-4BRVA	40-49 years, female	321.7
GTEX-145LT-1826-SM-5QGP4	40-49 years, male	321.6
GTEX-1PIIG-0326-SM-EVYBV	30-39 years, male	320.9
GTEX-131YS-0226-SM-5IJEH	60-69 years, female	320.6
GTEX-1MA7X-2126-SM-E6CIX	60-69 years, male	319.9
GTEX-13X6J-0226-SM-7EPGC	50-59 years, male	319.7
GTEX-RTLS-0226-SM-2TF5E	60-69 years, female	319.3
GTEX-QEG5-0326-SM-2S1PB	20-29 years, male	319.2
GTEX-XOT4-0226-SM-4B66Z	60-69 years, female	318.5
GTEX-1QP2A-0226-SM-EVYBC	50-59 years, male	317.7
GTEX-139T8-0226-SM-5L3EA	60-69 years, male	317.6
GTEX-T6MN-0226-SM-32PMD	50-59 years, male	317.5
GTEX-1HSMQ-1426-SM-ADEHT	50-59 years, male	317.5
GTEX-1B8L1-2626-SM-7SB77	60-69 years, male	317.4
GTEX-WL46-0326-SM-3LK6Y	50-59 years, male	316.9
GTEX-RWSA-0226-SM-2XCBA	40-49 years, male	316.8
GTEX-Q2AH-1726-SM-DIPDV	40-49 years, male	316.4
GTEX-1LH75-2526-SM-E9U5A	50-59 years, female	313.7
GTEX-1R7EU-0326-SM-EWRNJ	60-69 years, male	312.9
GTEX-1RAZA-0226-SM-E9U4W	20-29 years, male	312.7
GTEX-XXEK-2426-SM-4BRUS	50-59 years, male	312.6
GTEX-15G19-0226-SM-6PAL2	60-69 years, male	312.5
GTEX-RU72-1026-SM-46MUG	50-59 years, female	312.4
GTEX-1LG7Y-0426-SM-DKPQB	50-59 years, male	312.1
GTEX-132AR-0226-SM-5IJBE	50-59 years, female	310.8
GTEX-1314G-1626-SM-5EQ67	30-39 years, male	310.1
GTEX-VUSG-2426-SM-4KKZG	50-59 years, male	310.1
GTEX-1HR9M-0226-SM-COH3E	60-69 years, male	310.1
GTEX-144GM-1926-SM-5LUAN	20-29 years, male	309.9
GTEX-11EQ8-0226-SM-5EQ5G	60-69 years, male	309.8
GTEX-13OVL-0326-SM-5IJCS	50-59 years, male	309.5
GTEX-1F48J-0226-SM-7SB82	50-59 years, female	308.1
GTEX-1212Z-2426-SM-5EQ5D	60-69 years, male	308
GTEX-13113-1826-SM-5LZW4	60-69 years, female	308
GTEX-13S7M-0226-SM-5S2UG	60-69 years, female	306.6
GTEX-QEL4-0326-SM-3GAE5	50-59 years, male	306.5
GTEX-13IVO-0226-SM-5LZXU	70-79 years, male	305.6
GTEX-132QS-2526-SM-62LFJ	60-69 years, male	305.4
GTEX-1HUB1-0326-SM-A9SKQ	60-69 years, male	304.6
GTEX-139TT-0226-SM-5K7YH	60-69 years, male	303.4
GTEX-1I6K6-0226-SM-ADEID	30-39 years, male	302
GTEX-131XF-2226-SM-5EQKG	60-69 years, male	301.1
GTEX-144FL-0226-SM-5Q5D4	50-59 years, male	300.7
GTEX-18D9U-0726-SM-7LG5J	40-49 years, male	300.2
GTEX-13N1W-0226-SM-5K7W6	70-79 years, male	299.6
GTEX-W5X1-2626-SM-4LMI8	40-49 years, female	298.6
GTEX-OOBJ-0226-SM-2YUMM	60-69 years, male	298.3
GTEX-1LVAN-0126-SM-COH4H	50-59 years, female	298.3
GTEX-13FHP-0226-SM-5K7WD	50-59 years, male	297.6
GTEX-1QCLY-0526-SM-EAZ47	30-39 years, male	297.3
GTEX-OXRP-0226-SM-3NB14	60-69 years, female	297.2
GTEX-ZLWG-2226-SM-DO92V	50-59 years, female	297
GTEX-133LE-1926-SM-5N9FV	20-29 years, female	296.4
GTEX-1CAMQ-0126-SM-7SB7S	40-49 years, male	295.4
GTEX-16GPK-0226-SM-7DUFI	60-69 years, male	295
GTEX-1PIGE-0526-SM-DTXFA	20-29 years, male	294.9
GTEX-16XZY-2526-SM-7DHL2	70-79 years, male	294.7
GTEX-1J8EW-0226-SM-CYPSW	60-69 years, female	294.4
GTEX-NPJ8-0226-SM-48TBN	40-49 years, male	294.2
GTEX-PSDG-0326-SM-48TCP	50-59 years, male	294
GTEX-17MFQ-1826-SM-7DHLS	20-29 years, male	293.8
GTEX-14ABY-0326-SM-5TDDK	50-59 years, male	293.3
GTEX-OXRK-0326-SM-3NB3R	50-59 years, female	293.2
GTEX-ZC5H-0126-SM-4WAYL	40-49 years, female	292.9
GTEX-13SLW-0226-SM-5S2NA	70-79 years, male	291.5
GTEX-SJXC-0226-SM-2XCDU	60-69 years, male	291.1
GTEX-1QP67-1726-SM-E8VOP	40-49 years, female	290.9
GTEX-T8EM-1126-SM-3DB7D	40-49 years, male	290.1
GTEX-1POEN-0226-SM-EYYXE	30-39 years, female	290
GTEX-1B996-0126-SM-7PBYF	60-69 years, male	289.5
GTEX-11ZTS-0226-SM-5EQKD	60-69 years, female	289.2
GTEX-1QPFJ-0126-SM-E9J4B	30-39 years, female	289.1
GTEX-18A7A-0326-SM-731AT	50-59 years, female	288.9
GTEX-ZV68-0226-SM-59HJF	50-59 years, female	288.5
GTEX-1HSEH-0226-SM-ACKVV	60-69 years, male	287.7
GTEX-1CB4F-0526-SM-9KNW2	60-69 years, male	287.5
GTEX-P4QS-0226-SM-3NB1U	60-69 years, male	286.7
GTEX-Y8E4-0726-SM-4WWFN	40-49 years, male	285.9
GTEX-PLZ5-1826-SM-3NB22	50-59 years, male	285.7
GTEX-XLM4-0226-SM-4AT4N	60-69 years, male	285.7
GTEX-11OF3-2426-SM-5Q5AS	60-69 years, male	285.4
GTEX-1GMR8-0226-SM-9YFL3	50-59 years, female	285.3
GTEX-1GTWX-0226-SM-9YFLL	60-69 years, male	284.7
GTEX-XBEC-0326-SM-4AT4M	50-59 years, male	284.4
GTEX-1R9K5-0226-SM-EWRNF	50-59 years, male	283.7
GTEX-1MGNQ-0226-SM-EVYCK	40-49 years, male	283.6
GTEX-1KAFJ-2426-SM-D4P32	50-59 years, male	283
GTEX-1QP29-0726-SM-DTXFM	50-59 years, male	282.3
GTEX-1HCU7-0326-SM-CMKGI	50-59 years, male	282.2
GTEX-148VI-1726-SM-5S2W9	60-69 years, female	282.1
GTEX-12ZZX-0226-SM-5DUXU	40-49 years, female	281.2
GTEX-13NZ8-0926-SM-5MR3U	60-69 years, female	281.2
GTEX-OHPM-0226-SM-3LK61	50-59 years, male	280.8
GTEX-1B8SG-0226-SM-7939Q	50-59 years, male	280.7
GTEX-1HGF4-2526-SM-ADEIZ	60-69 years, male	280.6
GTEX-WVJS-0226-SM-4MVOU	50-59 years, male	280.4
GTEX-OIZG-0826-SM-E9TI4	50-59 years, male	280.4
GTEX-XQ3S-1626-SM-4WAYN	20-29 years, male	280
GTEX-1AX9K-2426-SM-73KZ4	50-59 years, male	279.8
GTEX-QDVJ-1826-SM-2S1P3	50-59 years, male	279.6
GTEX-13O61-2426-SM-5J1NV	60-69 years, male	278.8
GTEX-1GMRU-0226-SM-9YFLW	50-59 years, male	278.8
GTEX-X88G-0226-SM-4GIE4	30-39 years, male	278.4
GTEX-Y3I4-2226-SM-4TT7O	50-59 years, male	277
GTEX-1J8JJ-0326-SM-CMKG6	60-69 years, female	277
GTEX-1H3VY-0226-SM-9YFMF	50-59 years, male	276.7
GTEX-1I1GQ-0226-SM-COH3I	50-59 years, male	276.6
GTEX-1KXAM-2326-SM-CYPTD	60-69 years, male	276.3
GTEX-17MF6-0226-SM-7LG4G	40-49 years, male	274.5
GTEX-ZEX8-2326-SM-5S2MN	50-59 years, male	274.3
GTEX-1GZ4H-1826-SM-9MQLE	50-59 years, female	273.5
GTEX-1S82P-0226-SM-E6CI6	60-69 years, female	273.4
GTEX-P44H-0326-SM-2XCES	40-49 years, male	272.8
GTEX-Z93S-0226-SM-5HL7R	50-59 years, male	272.1
GTEX-1HFI6-0326-SM-ADEI5	40-49 years, male	271.6
GTEX-1AX9J-0326-SM-73KXY	60-69 years, male	271.4
GTEX-1F75W-0226-SM-9JGGP	60-69 years, male	270.8
GTEX-1JMPY-1426-SM-ARL8Z	30-39 years, male	270.5
GTEX-1H1ZS-0526-SM-9WG5L	70-79 years, male	269.5
GTEX-S33H-1126-SM-2XCB6	30-39 years, male	269.4
GTEX-N7MS-0326-SM-4E3K2	60-69 years, male	268.9
GTEX-146FH-0226-SM-5QGPQ	50-59 years, female	268.8
GTEX-1C4CL-0426-SM-7939N	30-39 years, male	268.1
GTEX-ZTSS-2026-SM-5987K	40-49 years, male	268
GTEX-13NZB-2426-SM-5K7UF	30-39 years, male	267.9
GTEX-18QFQ-0226-SM-731BQ	30-39 years, male	267.9
GTEX-14JG1-0526-SM-6LLHW	40-49 years, male	267.1
GTEX-S7SE-0226-SM-2XCD4	50-59 years, male	266.9
GTEX-ZAJG-0226-SM-5HL81	50-59 years, female	266.7
GTEX-1F52S-0226-SM-7SB7U	60-69 years, female	266.3
GTEX-R55D-0326-SM-48FES	50-59 years, male	266.2
GTEX-ZVZP-2326-SM-59HL4	50-59 years, male	266.2
GTEX-1LSNM-2026-SM-E6CIJ	50-59 years, male	266
GTEX-13NZA-0126-SM-5K7UH	60-69 years, male	265.7
GTEX-13RTJ-2526-SM-5S2Q3	60-69 years, male	265.2
GTEX-1K9T9-0226-SM-E9U6K	50-59 years, female	264.4
GTEX-1HCVE-0226-SM-CGQEV	50-59 years, male	264.3
GTEX-1H2FU-0226-SM-9YFKO	60-69 years, female	263.4
GTEX-13OVI-1326-SM-5IJBO	60-69 years, female	262.6
GTEX-14PJ4-2226-SM-6LLIS	60-69 years, male	262.1
GTEX-T5JW-1726-SM-3GADN	20-29 years, female	261.8
GTEX-XBED-2326-SM-47JYR	60-69 years, male	261.8
GTEX-VJYA-1326-SM-3GIJC	60-69 years, male	261.3
GTEX-1AX9I-0226-SM-7SB75	60-69 years, male	260.8
GTEX-WYJK-0226-SM-EYYV8	50-59 years, male	260.2
GTEX-1B97I-1726-SM-7939V	40-49 years, male	259.5
GTEX-QDT8-0226-SM-32PL4	30-39 years, female	258.1
GTEX-1C64O-0226-SM-73KXB	60-69 years, male	257.7
GTEX-16MT8-0526-SM-6PAM6	60-69 years, female	257.4
GTEX-1QP9N-1526-SM-DTXFK	30-39 years, male	256.8
GTEX-13CF3-2326-SM-5IFGL	60-69 years, female	255.7
GTEX-P4QT-0226-SM-3LK68	50-59 years, female	254.3
GTEX-139TU-0226-SM-5J1NM	60-69 years, male	254.2
GTEX-Y5V5-2426-SM-5IFJA	60-69 years, female	254.2
GTEX-1GN1U-0226-SM-9YFLQ	50-59 years, female	253.6
GTEX-T6MO-1726-SM-33HB8	40-49 years, female	253.2
GTEX-XMK1-2226-SM-4B673	40-49 years, male	252.2
GTEX-13N2G-2726-SM-5J1MG	60-69 years, male	251.9
GTEX-Y8LW-1926-SM-4WWFZ	50-59 years, female	251.1
GTEX-1C475-1926-SM-7DUFV	40-49 years, female	250.9
GTEX-1EWIQ-0226-SM-793D3	70-79 years, female	250.8
GTEX-QV31-1326-SM-2S1QE	30-39 years, male	250.8
GTEX-13N11-2626-SM-5K7UQ	50-59 years, female	250.7
GTEX-17F98-1126-SM-79OJS	40-49 years, female	250.6
GTEX-1A8FM-0126-SM-7SB7P	50-59 years, female	250.4
GTEX-12696-2526-SM-5EQLN	60-69 years, male	250.2
GTEX-12WSD-0226-SM-59HKO	60-69 years, female	249.9
GTEX-17HII-0326-SM-7LG4X	50-59 years, male	249.8
GTEX-1B933-0526-SM-7EPHM	50-59 years, female	248.2
GTEX-OHPN-0226-SM-48TBV	60-69 years, female	247.2
GTEX-14BMV-0226-SM-5S2N2	50-59 years, male	247.1
GTEX-13JUV-2826-SM-5LZWU	40-49 years, female	246.9
GTEX-12C56-1626-SM-5FQUO	20-29 years, male	246.8
GTEX-14AS3-2026-SM-5TDD9	40-49 years, female	246.8
GTEX-113IC-0226-SM-5HL5C	60-69 years, male	246.5
GTEX-QV44-1825-SM-447CF	50-59 years, male	245.7
GTEX-Y3IK-2526-SM-4WWDM	50-59 years, female	245.7
GTEX-1LBAC-0226-SM-DHXJZ	20-29 years, male	245.7
GTEX-1QEPI-0226-SM-EWRMR	60-69 years, female	244.7
GTEX-WFON-2226-SM-3TW8W	40-49 years, male	244.6
GTEX-YF7O-2426-SM-5IFJL	50-59 years, male	244.4
GTEX-1I19N-0426-SM-ACKVY	70-79 years, male	244.3
GTEX-Y114-2326-SM-4TT7X	50-59 years, female	244.2
GTEX-12126-0426-SM-5Q5AP	20-29 years, male	244.1
GTEX-18A67-0226-SM-7LG67	50-59 years, male	244.1
GTEX-Y8E5-0226-SM-57WCM	60-69 years, male	243.7
GTEX-1IL2U-0326-SM-CE6T9	60-69 years, male	243.4
GTEX-1LSVX-0126-SM-EVYCY	60-69 years, male	243.1
GTEX-1S83E-0226-SM-EVYCW	40-49 years, male	242
GTEX-SUCS-1826-SM-32PM1	70-79 years, male	241.7
GTEX-1R9PM-2126-SM-E8VOB	20-29 years, male	241.6
GTEX-11EI6-0226-SM-5EQ64	60-69 years, male	240.9
GTEX-1F6RS-0226-SM-9MQKO	60-69 years, female	240.6
GTEX-17HHY-0226-SM-793BQ	50-59 years, male	240.3
GTEX-U3ZN-2626-SM-3DB7T	30-39 years, female	240.3
GTEX-11GSO-2326-SM-5A5LX	60-69 years, male	240.2
GTEX-1AYD5-2326-SM-73KXF	50-59 years, male	239.4
GTEX-SNMC-1326-SM-2XCFK	20-29 years, male	239.2
GTEX-1M5QR-2126-SM-DKPQM	40-49 years, male	238.4
GTEX-P4PP-0226-SM-D4P1Z	30-39 years, female	238.4
GTEX-11I78-2626-SM-5Q5AI	50-59 years, female	238.3
GTEX-ZTX8-1526-SM-5N9GI	20-29 years, male	237.4
GTEX-1I1GT-0526-SM-CGQEQ	60-69 years, female	236.9
GTEX-16MTA-2126-SM-6PALC	50-59 years, male	236.7
GTEX-1AMFI-2126-SM-731BT	50-59 years, female	236.5
GTEX-15ER7-0426-SM-6PAM3	20-29 years, female	235.5
GTEX-XPVG-2726-SM-4B66W	50-59 years, male	235.5
GTEX-U3ZM-1026-SM-EZ6LD	40-49 years, male	235.1
GTEX-S95S-1326-SM-2XCDK	60-69 years, male	235
GTEX-1EKGG-0126-SM-9YFLS	60-69 years, male	234.5
GTEX-1399R-2626-SM-5KLZ7	30-39 years, male	233.9
GTEX-169BO-1426-SM-9MQJT	50-59 years, male	233.7
GTEX-13VXT-0226-SM-5LU9Q	20-29 years, female	233.4
GTEX-Z9EW-1826-SM-5CVMA	40-49 years, male	233.2
GTEX-SNOS-1426-SM-32PLY	40-49 years, male	232.8
GTEX-WH7G-2226-SM-3NMBN	40-49 years, male	232.7
GTEX-131XE-2426-SM-5EQ5V	50-59 years, male	232.1
GTEX-111CU-1826-SM-5GZYN	50-59 years, male	231.8
GTEX-11DXX-2326-SM-9YFKS	60-69 years, female	231.8
GTEX-1128S-2126-SM-5H12U	60-69 years, female	231.3
GTEX-SSA3-0226-SM-32QPN	60-69 years, male	231
GTEX-11TUW-2626-SM-5EQKZ	60-69 years, male	230.6
GTEX-ZAK1-0226-SM-5CVMX	50-59 years, female	230.5
GTEX-146FR-1826-SM-5QGPF	60-69 years, female	230.4
GTEX-ZVP2-1826-SM-5GU62	50-59 years, male	230.2
GTEX-1OFPY-2326-SM-E8VNU	60-69 years, male	230.2
GTEX-ZDTT-2626-SM-5S2OP	60-69 years, male	230.1
GTEX-1CB4J-1126-SM-7PBY1	60-69 years, male	230
GTEX-1A3MV-2126-SM-718BV	30-39 years, male	229.4
GTEX-15ETS-0426-SM-6PANI	40-49 years, female	228.5
GTEX-X4LF-1726-SM-3NMBZ	50-59 years, male	228.4
GTEX-PWN1-0226-SM-DKPO9	40-49 years, female	228
GTEX-ZLV1-1826-SM-5FQU5	60-69 years, female	227.9
GTEX-14PJM-0326-SM-62LF2	50-59 years, female	227.7
GTEX-13O3Q-2326-SM-5KM3G	50-59 years, male	227.2
GTEX-1QP28-0226-SM-E9J2N	50-59 years, female	227
GTEX-12WSM-0226-SM-5LZV6	60-69 years, male	226.7
GTEX-1RAZR-0226-SM-EVYC6	40-49 years, male	225.6
GTEX-1NHNU-1126-SM-E9J2C	50-59 years, male	225.5
GTEX-1I4MK-2026-SM-B2LVR	50-59 years, female	225.2
GTEX-11EMC-2826-SM-5PNY6	60-69 years, female	224.9
GTEX-11P82-1726-SM-5Q5AT	20-29 years, male	224.9
GTEX-1JKYN-1226-SM-CGQG8	30-39 years, male	224.3
GTEX-1QW4Y-1626-SM-EAZ41	30-39 years, male	224
GTEX-OIZI-0226-SM-2XCEE	40-49 years, male	223.7
GTEX-1B8KE-2526-SM-73KYQ	50-59 years, male	223.6
GTEX-XAJ8-0926-SM-47JXZ	40-49 years, male	222.8
GTEX-18A66-0326-SM-718BE	60-69 years, male	222.4
GTEX-ZZPU-2726-SM-5NQ8O	50-59 years, female	221.5
GTEX-15DCD-0226-SM-6LPKC	70-79 years, female	221.1
GTEX-WHPG-2126-SM-4M1ZM	50-59 years, male	220.8
GTEX-XUW1-0526-SM-4BOP3	50-59 years, female	220.5
GTEX-ZYT6-0326-SM-7LG5R	30-39 years, male	220.1
GTEX-17KNJ-2226-SM-DKPOU	50-59 years, male	219.9
GTEX-TKQ1-1126-SM-4GIAZ	30-39 years, male	219.8
GTEX-QLQ7-1526-SM-2S1QA	60-69 years, male	219.6
GTEX-11P7K-2026-SM-5GU74	30-39 years, male	219.5
GTEX-1F75I-0426-SM-7PC3S	40-49 years, male	219
GTEX-111YS-2426-SM-5GZZQ	60-69 years, male	218.7
GTEX-1I6K7-0226-SM-CJI46	40-49 years, male	218.7
GTEX-WFG7-2526-SM-EWRM5	20-29 years, male	218.7
GTEX-1497J-2326-SM-5NQBK	60-69 years, male	218.3
GTEX-ZPU1-2426-SM-4WWFM	40-49 years, male	218.3
GTEX-1HCU6-0226-SM-CGQES	60-69 years, female	218.3
GTEX-13PVR-2426-SM-5RQHN	60-69 years, female	218.2
GTEX-X5EB-2426-SM-4E3HX	40-49 years, male	218.2
GTEX-145MN-2626-SM-5NQAH	30-39 years, male	217.4
GTEX-1IKK5-0526-SM-CMKGG	60-69 years, male	217
GTEX-QCQG-1826-SM-2S1P2	50-59 years, female	216.6
GTEX-XBEW-0726-SM-4QARX	40-49 years, male	216.5
GTEX-ZF29-2226-SM-4WWB9	60-69 years, female	216.2
GTEX-1PFEY-1626-SM-E9J3M	30-39 years, male	216.2
GTEX-13U4I-0226-SM-5SIB1	40-49 years, female	215
GTEX-139T6-2126-SM-5KM37	50-59 years, male	214.9
GTEX-1PPH8-0626-SM-EWRN9	20-29 years, male	214.9
GTEX-14DAR-1926-SM-5S2NQ	50-59 years, male	214.2
GTEX-ZLFU-2626-SM-DO91L	40-49 years, male	214.1
GTEX-12KS4-0426-SM-5EQMC	30-39 years, male	212.2
GTEX-S4P3-1526-SM-E9J3W	50-59 years, female	212
GTEX-OXRL-0226-SM-3NB18	50-59 years, male	211.6
GTEX-1GN1W-0626-SM-9MQK3	50-59 years, female	211.2
GTEX-Q2AG-0226-SM-2S1P4	40-49 years, female	210.9
GTEX-ZUA1-0226-SM-5NQ9Q	40-49 years, male	210.7
GTEX-1CB4E-1826-SM-7RHG8	60-69 years, male	210.1
GTEX-1B932-0226-SM-7PBYH	40-49 years, female	209.5
GTEX-1J1R8-2226-SM-ARZMP	40-49 years, male	209.1
GTEX-ZVZO-0226-SM-5A5LA	40-49 years, male	208.8
GTEX-1FIGZ-1626-SM-7SB8L	40-49 years, male	208.8
GTEX-ZQG8-1526-SM-5HL65	60-69 years, female	208.1
GTEX-PWCY-1926-SM-3NB25	20-29 years, female	207.7
GTEX-RM2N-1726-SM-2TF55	50-59 years, male	207.6
GTEX-14PN3-2526-SM-6EU15	60-69 years, female	206.8
GTEX-R53T-1626-SM-3GAEW	50-59 years, female	206.7
GTEX-14H4A-1026-SM-62LDY	40-49 years, female	206.5
GTEX-R55C-1626-SM-48FEG	40-49 years, male	206.4
GTEX-1S831-0326-SM-EVYD3	20-29 years, male	205.5
GTEX-QDVN-2126-SM-33HBS	50-59 years, male	205.3
GTEX-XUZC-1826-SM-4BRVO	30-39 years, female	205
GTEX-1JKYR-0226-SM-CNPOK	20-29 years, male	204.7
GTEX-WY7C-2426-SM-3NB2V	50-59 years, male	204.6
GTEX-ZXG5-0226-SM-59HJI	60-69 years, male	204.5
GTEX-YEC3-1226-SM-5IFI8	50-59 years, male	204.2
GTEX-117YX-2226-SM-5EGJJ	50-59 years, male	203.7
GTEX-1EMGI-0226-SM-9MQL1	60-69 years, male	203.7
GTEX-1LGOU-2226-SM-E9U56	20-29 years, female	203.3
GTEX-1L5NE-2626-SM-E9U6P	50-59 years, male	203.1
GTEX-11LCK-1126-SM-5A5KC	30-39 years, male	202.5
GTEX-X638-0226-SM-47JZ9	70-79 years, female	201.9
GTEX-YEC4-2426-SM-57WFO	40-49 years, male	200.9
GTEX-1GMR2-2526-SM-9MQKW	50-59 years, male	200.2
GTEX-YJ8O-2426-SM-5HL7S	40-49 years, female	200.1
GTEX-183FY-0326-SM-793BY	20-29 years, male	199.9
GTEX-1J8Q3-1526-SM-CMKGB	60-69 years, male	199.8
GTEX-1LGRB-2426-SM-CNPP3	50-59 years, female	199.5
GTEX-1RAZQ-0626-SM-E8VOR	30-39 years, male	199.1
GTEX-TMZS-0226-SM-3DB9N	60-69 years, male	199
GTEX-ZT9X-1926-SM-57WE7	40-49 years, male	199
GTEX-1LG7Z-2026-SM-DLHBP	30-39 years, male	198.7
GTEX-17HGU-0326-SM-7DUER	50-59 years, male	198.2
GTEX-1ICG6-2626-SM-CGQG1	70-79 years, female	197.6
GTEX-15SDE-2426-SM-7KFRC	50-59 years, female	197.5
GTEX-WEY5-1926-SM-3GIL8	40-49 years, female	197.2
GTEX-S32W-2226-SM-2XCAY	50-59 years, female	196.2
GTEX-1B8KZ-1926-SM-7DUG8	50-59 years, male	195.6
GTEX-O5YT-0226-SM-32PK5	20-29 years, male	194.7
GTEX-WFJO-1926-SM-3GILA	30-39 years, male	194.2
GTEX-1GPI7-0226-SM-9MQKB	20-29 years, male	194
GTEX-P78B-0226-SM-3NB1Z	40-49 years, female	193.4
GTEX-11EQ9-2526-SM-5HL66	30-39 years, male	193.3
GTEX-Z93T-0226-SM-5HL5Z	50-59 years, male	193.3
GTEX-WFG8-2326-SM-DIPDX	20-29 years, male	193.2
GTEX-O5YV-0226-SM-48TBY	60-69 years, female	192.8
GTEX-QMRM-1726-SM-2S1QG	50-59 years, male	192.8
GTEX-X15G-2326-SM-4PQZS	50-59 years, female	191.8
GTEX-QLQW-1226-SM-2S1Q9	30-39 years, male	191.1
GTEX-1C2JI-2226-SM-7IGPJ	50-59 years, male	190.2
GTEX-13FTW-2526-SM-5IJC8	40-49 years, male	188.8
GTEX-1HCUA-2226-SM-ADEHF	50-59 years, female	188.8
GTEX-11P81-2426-SM-5GU65	30-39 years, female	188.4
GTEX-13FH7-2226-SM-5IJD4	50-59 years, female	187.1
GTEX-1CAMR-1826-SM-7MXUJ	20-29 years, male	186.6
GTEX-R55G-2426-SM-2TC5I	40-49 years, female	186.3
GTEX-1QP66-1326-SM-DTXDQ	50-59 years, male	186.3
GTEX-14PJ6-2226-SM-6LLIV	60-69 years, female	185
GTEX-YB5K-2226-SM-4WWG1	40-49 years, female	185
GTEX-XGQ4-2226-SM-4AT4Y	50-59 years, male	184.8
GTEX-ZYY3-0226-SM-5E45M	60-69 years, female	184.1
GTEX-XUYS-0226-SM-47JX1	50-59 years, male	182.8
GTEX-14JG6-2326-SM-6LLH3	30-39 years, female	182.6
GTEX-11XUK-2126-SM-5EQLR	40-49 years, female	182.4
GTEX-ZVTK-0526-SM-5GZWT	20-29 years, male	181.9
GTEX-13O21-1526-SM-5K7W4	50-59 years, male	181
GTEX-1HSGN-0126-SM-CGQFU	40-49 years, female	179.9
GTEX-1KANA-0826-SM-D3L9J	20-29 years, male	178.6
GTEX-17HHE-1926-SM-7EPGW	50-59 years, male	178.5
GTEX-13OVK-2126-SM-6PAN1	40-49 years, male	177.9
GTEX-Y9LG-2026-SM-62LFS	30-39 years, male	177.1
GTEX-11ZTT-2526-SM-5EQM9	60-69 years, female	175.8
GTEX-U4B1-1726-SM-3DB9F	40-49 years, male	175.7
GTEX-YB5E-2126-SM-5IFI7	40-49 years, male	174
GTEX-OHPK-0226-SM-3MJH6	50-59 years, female	173.9
GTEX-1F5PK-2526-SM-9MQKN	50-59 years, male	172.9
GTEX-1MCYP-1826-SM-E9J2Q	20-29 years, female	172.8
GTEX-ZVT2-2226-SM-5NQ6P	50-59 years, female	172.7
GTEX-1CAMS-0326-SM-7PC35	40-49 years, female	172.6
GTEX-1JN76-0226-SM-CMKGO	20-29 years, female	172
GTEX-1J8QM-2326-SM-CYPSL	60-69 years, female	170.6
GTEX-14BMU-2126-SM-5S2TS	20-29 years, female	168.6
GTEX-1MA7W-1926-SM-E6CIO	20-29 years, female	166.2
GTEX-ZPIC-1826-SM-57WFE	40-49 years, female	165.5
GTEX-1QAET-1126-SM-E8VML	50-59 years, male	164.7
GTEX-1K2DA-2126-SM-CGQGL	50-59 years, male	164.4
GTEX-13D11-2326-SM-5IJCY	50-59 years, female	164
GTEX-1IDJU-2526-SM-CMKGF	60-69 years, female	163
GTEX-W5WG-2526-SM-4SOJ2	50-59 years, female	161.7
GTEX-147F3-0626-SM-5NQ9I	50-59 years, female	161.5
GTEX-PX3G-0226-SM-DKPOF	20-29 years, female	160.4
GTEX-ZDYS-2126-SM-5S2P2	50-59 years, male	158.8
GTEX-17F96-1726-SM-7IGMB	70-79 years, male	158.2
GTEX-16NGA-1826-SM-7LG5L	40-49 years, female	156.7
GTEX-16BQI-0526-SM-6PAM8	30-39 years, female	156.4
GTEX-ZZ64-1626-SM-5E43W	20-29 years, male	155.9
GTEX-145ME-1926-SM-5MR6T	40-49 years, female	154.6
GTEX-Y5V6-2526-SM-5IFJV	60-69 years, male	153.6
GTEX-1AMEY-1426-SM-7939I	30-39 years, female	149.4
GTEX-11EM3-2326-SM-5H12B	20-29 years, female	148.9
GTEX-PLZ6-1326-SM-3NB24	30-39 years, male	145.8
GTEX-TML8-2026-SM-32QOP	40-49 years, female	145.4
GTEX-ZGAY-0626-SM-DO92E	40-49 years, female	144.8
GTEX-1MCC2-2326-SM-E9U5G	30-39 years, female	141.6
GTEX-ZP4G-2326-SM-57WEM	20-29 years, female	138.9
GTEX-1122O-2026-SM-9YFMG	60-69 years, female	136.7
GTEX-ZPCL-2126-SM-57WFZ	60-69 years, female	132.4
GTEX-14PJ3-1926-SM-62LEY	50-59 years, male	130.6
GTEX-14PHX-2426-SM-62LEN	50-59 years, male	127.5
GTEX-ZXES-2026-SM-5NQ6R	30-39 years, female	122.4
GTEX-18D9A-2026-SM-718BL	30-39 years, female	121.1
GTEX-1R7EV-1926-SM-EVYBF	40-49 years, male	118.7
GTEX-14PN4-1426-SM-6LLJ4	50-59 years, male	877.3
GTEX-1JJE9-1526-SM-CM2RR	70-79 years, male	835.4
GTEX-1QEPI-2226-SM-E8VN6	60-69 years, female	773.1
GTEX-X8HC-2326-SM-4QAS4	50-59 years, female	763.4
GTEX-13OVH-1126-SM-5K7YP	70-79 years, male	756.4
GTEX-1445S-2426-SM-79ON2	60-69 years, male	726
GTEX-14ICL-0926-SM-5S2TU	30-39 years, male	688.9
GTEX-YJ8A-1926-SM-EZ6LQ	20-29 years, male	683.8
GTEX-1N2DW-0726-SM-DTX97	50-59 years, male	681.3
GTEX-113JC-0726-SM-5GZZR	50-59 years, female	680.7
GTEX-1H3VE-1926-SM-9YFL4	40-49 years, male	674
GTEX-14C39-0826-SM-5TDDU	40-49 years, male	669.4
GTEX-ZYVF-1026-SM-5E44V	50-59 years, female	667
GTEX-14C38-1026-SM-73KY7	50-59 years, male	647.8
GTEX-1PIGE-1226-SM-EVR3Q	20-29 years, male	634
GTEX-1S5ZA-1026-SM-EWRO2	20-29 years, male	630.5
GTEX-1JMPY-0326-SM-CM2S2	30-39 years, male	629.9
GTEX-18D9B-1726-SM-7LTAP	60-69 years, male	619.8
GTEX-1PBJI-1326-SM-E9J2V	20-29 years, female	601.4
GTEX-13NYS-0726-SM-5J1OR	60-69 years, male	600.2
GTEX-1CAV2-0226-SM-7IGPQ	40-49 years, female	590.9
GTEX-1K2DU-0726-SM-DIPF7	20-29 years, male	590.7
GTEX-1J1OQ-1526-SM-CJI4E	40-49 years, female	576.1
GTEX-14E6C-1226-SM-5ZZUN	40-49 years, male	574.6
GTEX-1LH75-1026-SM-EWROK	50-59 years, female	574.4
GTEX-11EM3-1126-SM-5A5KM	20-29 years, female	574.1
GTEX-18A7B-1226-SM-718AU	70-79 years, male	566.9
GTEX-ZVZP-1126-SM-5GICU	50-59 years, male	565.3
GTEX-1F6IF-2026-SM-7P8SE	60-69 years, male	559.5
GTEX-13PVQ-2226-SM-5L3G9	50-59 years, male	556.1
GTEX-1F75I-1026-SM-7SB8B	40-49 years, male	554.8
GTEX-ZTX8-0726-SM-59HL9	20-29 years, male	550.5
GTEX-1192X-1526-SM-5H11I	50-59 years, male	550.1
GTEX-1IKK5-0826-SM-ACKWN	60-69 years, male	548.7
GTEX-1JMQI-1026-SM-COH2U	50-59 years, male	544.9
GTEX-1AX8Z-1626-SM-73KWD	60-69 years, male	542.4
GTEX-1IE54-1426-SM-CL53C	40-49 years, female	532.6
GTEX-1RAZQ-1526-SM-E6CJI	30-39 years, male	530.8
GTEX-1S831-1926-SM-EV79P	20-29 years, male	529.1
GTEX-1J8Q2-2226-SM-CM2TZ	60-69 years, male	524.1
GTEX-VJWN-2326-SM-EVYAP	50-59 years, female	520.7
GTEX-1117F-1326-SM-5EGHH	60-69 years, female	520.2
GTEX-1IDJC-0226-SM-CMKG2	50-59 years, male	514.1
GTEX-183FY-1226-SM-7DHLK	20-29 years, male	511.6
GTEX-1HKZK-1726-SM-ADEJ9	40-49 years, male	511
GTEX-14BIL-2426-SM-5QGQR	50-59 years, male	508.2
GTEX-1I1CD-1026-SM-COH3G	60-69 years, female	500.5
GTEX-1128S-0926-SM-5GZZU	60-69 years, female	500.4
GTEX-ZEX8-1226-SM-5S2OK	50-59 years, male	500.4
GTEX-14BIM-1626-SM-7EWD2	60-69 years, female	497.9
GTEX-1H1DF-1426-SM-9YFMC	40-49 years, female	496.7
GTEX-16AAH-1526-SM-7LT9W	50-59 years, male	494.2
GTEX-U8XE-1926-SM-3DB98	30-39 years, male	493
GTEX-13VXU-1026-SM-5KLZE	50-59 years, male	492.4
GTEX-ZTSS-1026-SM-5985N	40-49 years, male	491.7
GTEX-1I1GP-1426-SM-ACKVZ	50-59 years, male	491.7
GTEX-16XZZ-1626-SM-7KUEC	60-69 years, male	491.1
GTEX-1HSMP-1126-SM-B2LXJ	70-79 years, male	488.5
GTEX-16NPX-1026-SM-6PAM7	50-59 years, male	485.8
GTEX-WOFM-0726-SM-3MJF8	20-29 years, male	483.6
GTEX-1HCU9-0626-SM-ACKW6	20-29 years, male	482.6
GTEX-1GF9V-1126-SM-9MQM7	60-69 years, male	481.7
GTEX-1R9PO-0926-SM-E9U4Q	60-69 years, female	481.6
GTEX-ZLV1-0926-SM-5S2MR	60-69 years, female	480.3
GTEX-13QBU-1326-SM-5LU4K	40-49 years, female	479.8
GTEX-11GSP-1026-SM-9WYSH	60-69 years, female	474.5
GTEX-17EVP-1426-SM-79OMN	40-49 years, male	471.8
GTEX-1LSVX-1326-SM-DIPET	60-69 years, male	469.7
GTEX-1LG7Z-0226-SM-E6CIG	30-39 years, male	468.2
GTEX-YJ89-1926-SM-5IFJ6	60-69 years, male	467.2
GTEX-1A8G7-1226-SM-73KYP	60-69 years, male	464.6
GTEX-1N2EF-0926-SM-E8VNW	60-69 years, male	462.9
GTEX-11P82-0326-SM-5HL51	20-29 years, male	458.6
GTEX-1F5PL-1326-SM-7SB83	40-49 years, female	455.1
GTEX-132QS-0826-SM-5K7WV	60-69 years, male	453.1
GTEX-1LG7Y-1126-SM-CYPTE	50-59 years, male	452.7
GTEX-Y9LG-1226-SM-4VBQA	30-39 years, male	452.6
GTEX-14753-2526-SM-5LU97	60-69 years, male	451.7
GTEX-1GN1U-0726-SM-9MQKL	50-59 years, female	450.4
GTEX-X585-2526-SM-4QAS1	50-59 years, male	449.8
GTEX-ZE7O-1526-SM-5J1NH	50-59 years, female	448.9
GTEX-1HUB1-1526-SM-CGQF6	60-69 years, male	447.3
GTEX-1O9I2-1326-SM-E6CQD	50-59 years, male	446.2
GTEX-1C6VS-1826-SM-73KXN	60-69 years, male	445.7
GTEX-1AX9I-1726-SM-731BX	60-69 years, male	444.1
GTEX-13JUV-0626-SM-5J1MQ	40-49 years, female	443.3
GTEX-1RB15-1126-SM-E8VMX	60-69 years, male	443.3
GTEX-13X6H-1726-SM-5Q5EH	50-59 years, female	442.2
GTEX-1IKOE-1726-SM-CNNQ6	30-39 years, female	441.5
GTEX-12584-2126-SM-5FQUM	40-49 years, male	441.4
GTEX-14PHX-1626-SM-69LQB	50-59 years, male	440.8
GTEX-13W3W-1126-SM-5L3DO	60-69 years, female	440.2
GTEX-1GZ2Q-1226-SM-9MQM8	40-49 years, male	438.4
GTEX-1LVAO-2126-SM-DIPGA	60-69 years, male	436.9
GTEX-1B97J-1126-SM-7SB79	50-59 years, female	432.4
GTEX-12KS4-1526-SM-5EQ6E	30-39 years, male	432.1
GTEX-WFJO-1026-SM-3GIKL	30-39 years, male	432
GTEX-139T6-0526-SM-5IJC9	50-59 years, male	431.7
GTEX-XPVG-1626-SM-EYYVK	50-59 years, male	431.4
GTEX-1JKYN-0526-SM-CGQG3	30-39 years, male	431.3
GTEX-1JJ6O-2826-SM-CNNP7	60-69 years, male	430.8
GTEX-ZV6S-1626-SM-5NQ81	40-49 years, female	430.6
GTEX-13OVJ-0926-SM-5K7U1	50-59 years, female	429.3
GTEX-1AMEY-0526-SM-72D62	30-39 years, female	426.8
GTEX-13OW7-1126-SM-5K7V6	50-59 years, male	423.9
GTEX-15EU6-1726-SM-6M48H	50-59 years, male	421.4
GTEX-1LKK1-1526-SM-EVYCO	50-59 years, female	418.8
GTEX-1NV5F-2526-SM-EXUSK	60-69 years, female	417
GTEX-14B4R-0526-SM-5QGQT	30-39 years, male	416.9
GTEX-1F48J-1826-SM-7SB8T	50-59 years, female	415.9
GTEX-18D9A-0726-SM-7LTA7	30-39 years, female	415.4
GTEX-1CB4I-0826-SM-7MGX1	50-59 years, male	414.6
GTEX-1R9K4-1426-SM-DPRY4	60-69 years, male	414.5
GTEX-1PPH8-1026-SM-DPRXN	20-29 years, male	414.1
GTEX-1A8FM-2126-SM-7PC27	50-59 years, female	414
GTEX-1QP6S-1626-SM-EVYC5	40-49 years, male	413.5
GTEX-12WSK-1026-SM-5CVNR	40-49 years, female	412
GTEX-1AYCT-1126-SM-79OO8	50-59 years, male	410.7
GTEX-1GTWX-1526-SM-9MQLF	60-69 years, male	409.7
GTEX-1QPFJ-2126-SM-EXOJV	30-39 years, female	409.4
GTEX-1MCQQ-1426-SM-E6CJA	60-69 years, male	406.1
GTEX-13OW8-0326-SM-5L3FB	60-69 years, male	405.8
GTEX-1JMQJ-1926-SM-D4P3A	50-59 years, male	404.6
GTEX-ZF3C-1026-SM-5S2OC	50-59 years, female	404.5
GTEX-WI4N-1526-SM-EZ6LG	40-49 years, female	401.8
GTEX-11WQK-1526-SM-5EGKN	50-59 years, male	401.6
GTEX-145MI-0826-SM-5SI95	60-69 years, female	401.1
GTEX-13PL7-1226-SM-5SIAR	60-69 years, female	399.7
GTEX-1JMLX-1026-SM-D3L8U	50-59 years, male	397.2
GTEX-1ICLY-1426-SM-CJI48	50-59 years, male	396.6
GTEX-13N1W-1226-SM-5K7UM	70-79 years, male	394.9
GTEX-1A32A-0926-SM-718AB	50-59 years, female	394.2
GTEX-1QMI2-1626-SM-EYYXK	60-69 years, male	393.3
GTEX-1KANA-1426-SM-CY8IF	20-29 years, male	393.2
GTEX-16BQI-1126-SM-7KULF	30-39 years, female	392.9
GTEX-12WSF-1526-SM-6PAN6	70-79 years, male	392.6
GTEX-VJYA-1626-SM-EXOHL	60-69 years, male	392.6
GTEX-1JN6P-1626-SM-CYPSV	60-69 years, male	392.5
GTEX-16NPV-0626-SM-7IGOR	50-59 years, female	392.3
GTEX-1GF9W-1026-SM-7SB8X	60-69 years, male	391.9
GTEX-17F9Y-0726-SM-7LT9G	70-79 years, female	390.1
GTEX-15SKB-1626-SM-6PAL6	60-69 years, male	388.3
GTEX-13113-1126-SM-5LZU9	60-69 years, female	387.3
GTEX-WYBS-1026-SM-4ONCY	60-69 years, female	385.3
GTEX-1I4MK-0726-SM-ACKWC	50-59 years, female	385.3
GTEX-17EVQ-0626-SM-7KFTB	70-79 years, male	384
GTEX-14C5O-0926-SM-793DM	60-69 years, male	381.7
GTEX-1HSMO-1426-SM-CNNQN	60-69 years, male	381.6
GTEX-Y114-1326-SM-4TT9A	50-59 years, female	381.2
GTEX-14PK6-0926-SM-62LF4	70-79 years, female	380.8
GTEX-1S5VW-2426-SM-EAZ52	60-69 years, male	380.4
GTEX-ZAJG-1626-SM-5HL7I	50-59 years, female	378
GTEX-ZVE2-1826-SM-51MRZ	50-59 years, male	377.9
GTEX-XBEW-1726-SM-4RGMA	40-49 years, male	376.6
GTEX-14ICK-1726-SM-6AJA5	40-49 years, male	375.9
GTEX-11ZTS-1326-SM-5EQMA	60-69 years, female	375.5
GTEX-1F52S-1326-SM-7SB6Q	60-69 years, female	374.4
GTEX-1C475-0326-SM-7SB8O	40-49 years, female	372.7
GTEX-1J8EW-1526-SM-CMKFZ	60-69 years, female	372.3
GTEX-15G19-1126-SM-7KUEL	60-69 years, male	372.1
GTEX-1GMR3-0826-SM-9WYT4	40-49 years, male	372.1
GTEX-WWTW-1326-SM-4MVNT	50-59 years, male	371.5
GTEX-1A8G6-2026-SM-73KYC	60-69 years, male	371.1
GTEX-1GZ4I-2326-SM-9YFMO	50-59 years, male	368.8
GTEX-13YAN-1126-SM-5TDC7	60-69 years, male	367.3
GTEX-1HGF4-0226-SM-CNNQL	60-69 years, male	366
GTEX-ZXG5-1626-SM-59HJK	60-69 years, male	365.3
GTEX-1F6I4-2126-SM-7PC2J	60-69 years, male	364.4
GTEX-12WSL-1126-SM-5CVNK	50-59 years, male	361.8
GTEX-111YS-1326-SM-5EGGK	60-69 years, male	361.3
GTEX-13RTK-0726-SM-5Q5EN	20-29 years, male	360
GTEX-1HSGN-1926-SM-CMKGS	40-49 years, female	358.7
GTEX-11VI4-1226-SM-5EQMP	40-49 years, female	358.1
GTEX-14PJN-0626-SM-6EU13	30-39 years, male	358.1
GTEX-UPK5-1826-SM-3GAEB	40-49 years, male	357.4
GTEX-ZGAY-1326-SM-5S2NS	40-49 years, female	357.3
GTEX-14PHW-1626-SM-6EU2H	60-69 years, female	357.1
GTEX-1HBPN-1526-SM-9WYSB	50-59 years, male	356.8
GTEX-1RNTQ-0826-SM-E9TK8	20-29 years, female	355.4
GTEX-132Q8-1726-SM-5EGK8	60-69 years, male	353.9
GTEX-1N2EE-1526-SM-DTXE9	60-69 years, male	353.3
GTEX-ZDYS-2226-SM-5S2MI	50-59 years, male	353.2
GTEX-11ZUS-1826-SM-5FQTR	30-39 years, male	352.9
GTEX-ZTPG-2326-SM-57WFL	20-29 years, female	352.9
GTEX-1AMFI-1026-SM-73KYM	50-59 years, female	352.2
GTEX-1E1VI-1826-SM-9WG5J	50-59 years, male	352.1
GTEX-18D9U-0426-SM-731AN	40-49 years, male	351.9
GTEX-YEC4-0926-SM-5PNXY	40-49 years, male	351.8
GTEX-1GN73-0626-SM-7PC3I	60-69 years, male	350.4
GTEX-ZYW4-2226-SM-5GZYG	60-69 years, male	349.7
GTEX-1GPI7-0826-SM-9JGG7	20-29 years, male	349.5
GTEX-Y3I4-0726-SM-E9J3Y	50-59 years, male	349
GTEX-12BJ1-0826-SM-5EQ5P	60-69 years, male	348.5
GTEX-1H23P-1726-SM-A9SMN	60-69 years, male	347.3
GTEX-13FHO-2026-SM-5J1OA	60-69 years, male	346.7
GTEX-139TU-1426-SM-5LZY9	60-69 years, male	345.6
GTEX-1LVAM-1026-SM-DIPFK	50-59 years, female	345.4
GTEX-WRHK-0826-SM-3MJFG	20-29 years, female	345.2
GTEX-1EN7A-1626-SM-79OLV	40-49 years, male	344.2
GTEX-144GM-0626-SM-79OKY	20-29 years, male	343.4
GTEX-133LE-0926-SM-5P9J1	20-29 years, female	343.1
GTEX-1H1CY-0826-SM-9WYTU	60-69 years, female	342.8
GTEX-1HCU6-1626-SM-CMKGW	60-69 years, female	342.5
GTEX-1CAMR-0326-SM-793AH	20-29 years, male	341.7
GTEX-1EU9M-1126-SM-793DE	60-69 years, male	337.2
GTEX-15CHQ-1126-SM-686YY	60-69 years, male	337
GTEX-1QCLY-1226-SM-EVYC3	30-39 years, male	336.2
GTEX-XLM4-1026-SM-4AT51	60-69 years, male	335.2
GTEX-WEY5-1326-SM-3GILS	40-49 years, female	334.1
GTEX-1JMQK-1326-SM-CNPOR	60-69 years, male	334
GTEX-14E6D-1326-SM-62LES	50-59 years, male	332.2
GTEX-14JIY-1426-SM-6EU29	60-69 years, male	332.1
GTEX-1ICLZ-1626-SM-CE6SS	60-69 years, male	331.8
GTEX-12WSI-1526-SM-5GCNM	50-59 years, male	329.5
GTEX-YEC3-0926-SM-5Q5AC	50-59 years, male	329.2
GTEX-1OJC3-1326-SM-E9J3D	20-29 years, male	329
GTEX-ZQG8-1026-SM-51MR9	60-69 years, female	328.8
GTEX-1RLM8-1026-SM-EWROE	50-59 years, male	328.2
GTEX-1H1DG-2026-SM-9QEIV	70-79 years, male	328
GTEX-13OVL-0826-SM-5L3GV	50-59 years, male	327.6
GTEX-1HR9M-1426-SM-A9SMB	60-69 years, male	327.6
GTEX-1OFPY-0826-SM-DTX8P	60-69 years, male	327.6
GTEX-1MA7X-1026-SM-DKPQ8	60-69 years, male	327.5
GTEX-1QAET-1226-SM-DTX9I	50-59 years, male	326.1
GTEX-1H1E6-1126-SM-9JGGV	30-39 years, male	325.1
GTEX-ZV7C-0826-SM-59HK8	50-59 years, male	324.5
GTEX-1HCU8-1126-SM-CM2SA	60-69 years, female	324.3
GTEX-1HSKV-1926-SM-CNPPN	60-69 years, male	323.8
GTEX-117YW-0826-SM-5H11O	50-59 years, male	323.3
GTEX-111CU-1026-SM-5EGIL	50-59 years, male	322.8
GTEX-1B933-1326-SM-7939U	50-59 years, female	322.2
GTEX-14BMU-0626-SM-73KZ6	20-29 years, female	322.1
GTEX-17HII-0826-SM-7DUFH	50-59 years, male	320.9
GTEX-ZE9C-1326-SM-5S2OW	60-69 years, male	320.5
GTEX-147JS-1026-SM-5S2MP	60-69 years, male	320.4
GTEX-15UKP-1426-SM-7KUDX	20-29 years, male	319.8
GTEX-UTHO-1826-SM-3GAFE	60-69 years, male	319.7
GTEX-13FTW-0426-SM-5K7X2	40-49 years, male	319.5
GTEX-ZDTT-0526-SM-5HL4M	60-69 years, male	318.5
GTEX-117YX-0726-SM-5GIET	50-59 years, male	317.9
GTEX-WFON-1226-SM-3TW8F	40-49 years, male	317.9
GTEX-145LU-1226-SM-5LU9B	50-59 years, male	316.8
GTEX-1A3MV-0626-SM-731CH	30-39 years, male	316.7
GTEX-1HBPH-2226-SM-9WYSO	40-49 years, female	315.8
GTEX-1HCU7-2026-SM-A9G2B	50-59 years, male	315.7
GTEX-1C64N-1326-SM-7SB7D	50-59 years, male	315
GTEX-13112-1126-SM-5GCMY	50-59 years, male	314.6
GTEX-17MFQ-1126-SM-7LT9O	20-29 years, male	314.6
GTEX-ZZPU-0326-SM-5N9BJ	50-59 years, female	314.4
GTEX-1GF9U-1226-SM-ARL9I	40-49 years, female	314.4
GTEX-13O61-1926-SM-5KM1R	60-69 years, male	312.7
GTEX-WH7G-1126-SM-3NMBK	40-49 years, male	312.7
GTEX-13S86-0926-SM-5SI6I	40-49 years, male	312.5
GTEX-1HSEH-1326-SM-ADEI1	60-69 years, male	311.9
GTEX-11DXX-2026-SM-5EGJL	60-69 years, female	311.2
GTEX-14BIN-1226-SM-5S2OM	50-59 years, female	310.9
GTEX-1LVAN-0926-SM-CNNQ2	50-59 years, female	310.8
GTEX-1I1GU-0626-SM-CMKHR	40-49 years, male	308.7
GTEX-1HFI7-0726-SM-ACKVN	50-59 years, female	308.2
GTEX-13OVG-1326-SM-5K7Y3	60-69 years, male	307.2
GTEX-Z9EW-0826-SM-5HL9T	40-49 years, male	307
GTEX-11P7K-0826-SM-5BC5F	30-39 years, male	306.2
GTEX-11PRG-1526-SM-5HL6Z	50-59 years, male	305.2
GTEX-11LCK-0326-SM-5A5M7	30-39 years, male	304.2
GTEX-1B97I-0526-SM-73KXE	40-49 years, male	304.2
GTEX-1QP9N-0426-SM-DTXFT	30-39 years, male	304.2
GTEX-1A3MX-0826-SM-72D64	60-69 years, male	302.6
GTEX-ZLWG-0726-SM-5S2N4	50-59 years, female	302.6
GTEX-1212Z-0526-SM-5FQSQ	60-69 years, male	302.1
GTEX-15DZA-0626-SM-6PANC	30-39 years, female	300.6
GTEX-1MCC2-0626-SM-DKPQI	30-39 years, female	300.5
GTEX-1HB9E-0526-SM-ARZNM	50-59 years, male	300.2
GTEX-YECK-1426-SM-5IFHE	60-69 years, male	297.7
GTEX-ZXES-0926-SM-5E43O	30-39 years, female	295.7
GTEX-15EOM-2326-SM-7KUMV	20-29 years, female	295.2
GTEX-14PHY-1026-SM-62LEV	60-69 years, female	294.9
GTEX-ZAB4-1426-SM-5CVN6	40-49 years, male	293.6
GTEX-13X6K-0726-SM-5LU2Z	60-69 years, female	293.5
GTEX-1B8KE-0826-SM-72D6S	50-59 years, male	293.5
GTEX-1KD4Q-1426-SM-D4P3K	40-49 years, male	292.8
GTEX-1EH9U-1326-SM-79OM3	60-69 years, male	292.5
GTEX-1QP28-0926-SM-EVR4D	50-59 years, female	292.1
GTEX-14PJ2-1426-SM-62LFF	50-59 years, male	290.9
GTEX-1LBAC-1026-SM-CXKYA	20-29 years, male	290.1
GTEX-1399T-1326-SM-5PNVH	60-69 years, male	289.7
GTEX-ZA64-0926-SM-5HL7H	20-29 years, male	288.8
GTEX-13FH7-1926-SM-5J2OL	50-59 years, female	287.9
GTEX-WL46-2026-SM-3LK7U	50-59 years, male	287.7
GTEX-1F75B-1226-SM-7MXTW	50-59 years, male	286.8
GTEX-1EMGI-0726-SM-7PBZ4	60-69 years, male	286.3
GTEX-1H11D-1126-SM-9YFM5	40-49 years, male	286
GTEX-12WSA-1626-SM-5EGJV	60-69 years, male	284.8
GTEX-14E7W-2326-SM-69LQC	70-79 years, male	283.6
GTEX-ZVP2-0226-SM-57WBD	50-59 years, male	283.3
GTEX-WYJK-1426-SM-3NM8V	50-59 years, male	283.1
GTEX-13O3Q-1126-SM-5K7YK	50-59 years, male	282.7
GTEX-11GSO-0226-SM-5A5LV	60-69 years, male	282.1
GTEX-18A7A-0926-SM-7LT8H	50-59 years, female	281.9
GTEX-XUZC-1126-SM-4BOPZ	30-39 years, female	281.9
GTEX-1C2JI-0826-SM-7EPHB	50-59 years, male	281.6
GTEX-WY7C-0926-SM-3NB34	50-59 years, male	281.6
GTEX-18QFQ-1326-SM-731CF	30-39 years, male	281.4
GTEX-1P4AB-1226-SM-DTXET	50-59 years, male	281.3
GTEX-15CHC-0826-SM-686YW	60-69 years, female	280.3
GTEX-13FXS-1326-SM-62LFR	50-59 years, male	280.1
GTEX-1J1R8-0526-SM-ACKWO	40-49 years, male	279.9
GTEX-145MF-1026-SM-5Q5EQ	50-59 years, male	279.8
GTEX-1B8KZ-1026-SM-73KYN	50-59 years, male	279.3
GTEX-18A6Q-1026-SM-7LT9S	60-69 years, male	279.1
GTEX-1211K-1226-SM-5EQ4N	60-69 years, female	278.9
GTEX-ZG7Y-1626-SM-5S2NO	50-59 years, male	278.7
GTEX-1LGRB-0526-SM-COH3A	50-59 years, female	278.6
GTEX-13D11-0526-SM-5LZYM	50-59 years, female	278.5
GTEX-13N2G-1926-SM-5J1O3	60-69 years, male	278.2
GTEX-1KAFJ-0826-SM-CYPTF	50-59 years, male	277.9
GTEX-13CF3-1126-SM-5LZXB	60-69 years, female	277.6
GTEX-12ZZX-1726-SM-5BC63	40-49 years, female	275.8
GTEX-13111-0626-SM-5LZVR	50-59 years, male	274.8
GTEX-16GPK-1326-SM-7KUE4	60-69 years, male	274.7
GTEX-1313W-1626-SM-5J1OE	50-59 years, female	274.2
GTEX-13X6I-1526-SM-5SIAC	60-69 years, male	274.1
GTEX-1AX9J-2226-SM-731CW	60-69 years, male	273.7
GTEX-1IDJH-1626-SM-A9SLP	70-79 years, male	273.4
GTEX-1MJK3-0626-SM-E6CJB	20-29 years, male	273.2
GTEX-1AYD5-0126-SM-7DUG5	50-59 years, male	273.1
GTEX-13W46-1226-SM-5SIAS	50-59 years, male	273
GTEX-1I19N-1026-SM-A96TT	70-79 years, male	272.7
GTEX-146FR-0226-SM-5Q5F6	60-69 years, female	272.6
GTEX-1QP29-1626-SM-EXUSZ	50-59 years, male	271.4
GTEX-1GMRU-0726-SM-7PBZH	50-59 years, male	270.7
GTEX-17F98-0326-SM-7DHLH	40-49 years, female	270.4
GTEX-1I1GS-0926-SM-A9SL5	60-69 years, male	270.4
GTEX-1CB4E-0826-SM-793CS	60-69 years, male	270.3
GTEX-13FTX-0626-SM-5J2NS	20-29 years, female	270
GTEX-14PJ4-0126-SM-62LEZ	60-69 years, male	269.8
GTEX-1IL2U-2726-SM-C1YSG	60-69 years, male	269.6
GTEX-XGQ4-1026-SM-4AT4L	50-59 years, male	269.5
GTEX-13PDP-1226-SM-5K7TW	60-69 years, male	269.2
GTEX-ZDXO-2326-SM-5LU9W	60-69 years, male	269
GTEX-1CAMQ-1226-SM-7SB7E	40-49 years, male	269
GTEX-131XE-2026-SM-5LZW1	50-59 years, male	268.3
GTEX-16MTA-1326-SM-6PALX	50-59 years, male	268.2
GTEX-1IDJU-0926-SM-ARL88	60-69 years, female	267.8
GTEX-WK11-2426-SM-3NMAA	50-59 years, male	267.6
GTEX-145LT-1526-SM-5O98P	40-49 years, male	267.2
GTEX-1CB4G-2126-SM-7IGQ8	60-69 years, male	266.9
GTEX-13NZ9-2026-SM-5KM1U	50-59 years, male	266.8
GTEX-XOT4-0826-SM-4B66Y	60-69 years, female	266.8
GTEX-1RQEC-2526-SM-EVYD2	60-69 years, male	266.7
GTEX-ZF29-0826-SM-5S2O2	60-69 years, female	266.3
GTEX-1B996-1226-SM-73KWZ	60-69 years, male	266.1
GTEX-1I1GR-1726-SM-COH39	60-69 years, male	266
GTEX-ZQUD-0526-SM-57WG4	30-39 years, male	265.8
GTEX-ZC5H-1626-SM-5HL7L	40-49 years, female	265.1
GTEX-12C56-0826-SM-5EGJ5	20-29 years, male	264.5
GTEX-13IVO-2426-SM-5K7V9	70-79 years, male	263.9
GTEX-1B8SF-1726-SM-73KZ5	60-69 years, male	263.8
GTEX-14ABY-1926-SM-62LDJ	50-59 years, male	263.7
GTEX-14JG6-0526-SM-6LLIH	30-39 years, female	262.1
GTEX-1KANC-0526-SM-D4P3T	50-59 years, female	262
GTEX-1C6VQ-1526-SM-73KU9	50-59 years, male	261.2
GTEX-1N2DV-0626-SM-E9U5H	40-49 years, male	261.2
GTEX-1LSNL-1426-SM-E6CJ9	50-59 years, male	260.4
GTEX-13VXT-0926-SM-5LU5K	20-29 years, female	259.7
GTEX-14PN3-0326-SM-6EU1X	60-69 years, female	258.5
GTEX-14DAR-0426-SM-664MW	50-59 years, male	258.1
GTEX-11NUK-2026-SM-5PNVZ	50-59 years, male	257.4
GTEX-WXYG-0926-SM-3NB2O	50-59 years, female	257.4
GTEX-WVLH-1626-SM-EXURN	50-59 years, male	256.1
GTEX-1EWIQ-2526-SM-7EPIJ	70-79 years, female	255.4
GTEX-ZVT2-0226-SM-5GIE3	50-59 years, female	255.2
GTEX-YFCO-1126-SM-5S2N9	40-49 years, male	253.9
GTEX-17GQL-0826-SM-731AM	60-69 years, male	253.7
GTEX-1HSMQ-1026-SM-ADEHU	50-59 years, male	252
GTEX-14PJM-1226-SM-686Z7	50-59 years, female	250.8
GTEX-15SHU-2326-SM-7KUMC	40-49 years, female	249.9
GTEX-13PVR-0526-SM-5S2OB	60-69 years, female	248.6
GTEX-ZF28-1426-SM-5S2OG	60-69 years, male	248.2
GTEX-1B8SG-1426-SM-7EWEM	50-59 years, male	247.8
GTEX-1H4P4-0326-SM-9WYTD	50-59 years, male	247.7
GTEX-1HT8W-0726-SM-A9SLB	30-39 years, male	246.8
GTEX-XBEC-1826-SM-4QASN	50-59 years, male	246.6
GTEX-13NZB-0826-SM-5K7X5	30-39 years, male	245.8
GTEX-131YS-1726-SM-5HL7G	60-69 years, female	243.5
GTEX-1KD5A-1326-SM-CYPTB	50-59 years, male	243.1
GTEX-1IDJD-0926-SM-ACKWW	30-39 years, male	241.5
GTEX-1RAZA-0926-SM-E6CQ8	20-29 years, male	239.9
GTEX-WHPG-0626-SM-3NMBD	50-59 years, male	239.5
GTEX-13OW6-2426-SM-5K7WO	50-59 years, male	239.4
GTEX-139D8-1626-SM-5IJFZ	30-39 years, female	239.1
GTEX-14PKU-0226-SM-6EU16	40-49 years, female	238.5
GTEX-1GZ4H-0926-SM-9WG6Y	50-59 years, female	237.9
GTEX-17MF6-1326-SM-79ONE	40-49 years, male	237.6
GTEX-Y5V6-0626-SM-4WWFY	60-69 years, male	237.6
GTEX-XQ3S-2426-SM-4WAYB	20-29 years, male	236
GTEX-14E6E-0226-SM-7DUEF	30-39 years, male	235.5
GTEX-1IDJF-1726-SM-A9SLL	20-29 years, male	235.5
GTEX-13PL6-0926-SM-5KLYY	40-49 years, female	235
GTEX-15D1Q-1326-SM-69LOA	40-49 years, male	234.2
GTEX-1KANB-2426-SM-EV7BE	50-59 years, male	234.2
GTEX-132AR-0526-SM-5J2MJ	50-59 years, female	233.7
GTEX-1GN1W-1226-SM-9MQLW	50-59 years, female	233.7
GTEX-XBED-1326-SM-4AT4F	60-69 years, male	233.1
GTEX-WYVS-0626-SM-4SOJY	40-49 years, female	232.4
GTEX-1IDJI-0926-SM-ACKWZ	50-59 years, female	232.2
GTEX-1QP67-1126-SM-EAZ4C	40-49 years, female	230.5
GTEX-1HBPI-1826-SM-ADEHE	50-59 years, male	230.4
GTEX-1MUQO-0826-SM-EVYCZ	60-69 years, male	230.4
GTEX-11XUK-1726-SM-5GU61	40-49 years, female	229.5
GTEX-ZUA1-2126-SM-57YRB	40-49 years, male	229.5
GTEX-13U4I-1726-SM-5J1MF	40-49 years, female	229.2
GTEX-18465-1826-SM-731BB	50-59 years, male	228.7
GTEX-11GS4-1026-SM-5N9DE	60-69 years, male	228.5
GTEX-1POEN-1626-SM-EVYC2	30-39 years, female	228.3
GTEX-ZZ64-0626-SM-5GZWR	20-29 years, male	228.2
GTEX-1EKGG-1426-SM-7PBY2	60-69 years, male	226.3
GTEX-1KXAM-0526-SM-DKPQN	60-69 years, male	225.7
GTEX-131XF-0726-SM-5GIE5	60-69 years, male	225.3
GTEX-12696-1826-SM-5EGJS	60-69 years, male	223.9
GTEX-144GN-0726-SM-5O98O	50-59 years, male	223.6
GTEX-17HGU-1726-SM-79OKM	50-59 years, male	223.2
GTEX-18A67-1326-SM-7LT8V	50-59 years, male	222.9
GTEX-15DYW-1526-SM-7KUEP	60-69 years, female	221.3
GTEX-12ZZW-2326-SM-5DUW2	50-59 years, male	221
GTEX-Y5LM-0826-SM-4VDSW	40-49 years, female	221
GTEX-11DYG-2026-SM-5EGGX	60-69 years, male	220.8
GTEX-17F97-1226-SM-79OJT	50-59 years, male	220.5
GTEX-ZDTS-1826-SM-5S2N6	60-69 years, male	220.3
GTEX-Y5V5-0226-SM-5S2N8	60-69 years, female	219.7
GTEX-12WSM-0626-SM-5GCOK	60-69 years, male	219.5
GTEX-1L5NE-1726-SM-DHXKX	50-59 years, male	218.8
GTEX-131XH-0826-SM-5GCN8	50-59 years, male	218.7
GTEX-17JCI-1626-SM-7EPGZ	60-69 years, female	217.5
GTEX-1H1ZS-1326-SM-9WG74	70-79 years, male	216.7
GTEX-13S7M-0826-SM-5QGQX	60-69 years, female	215.2
GTEX-1399U-2026-SM-9WPNN	50-59 years, female	214.3
GTEX-17KNJ-0426-SM-718AK	50-59 years, male	214.2
GTEX-13X6J-1926-SM-5TDCU	50-59 years, male	213.8
GTEX-13O3P-0926-SM-5IFFI	50-59 years, male	212.9
GTEX-ZP4G-1326-SM-5EGIW	20-29 years, female	212.8
GTEX-1GL5R-0726-SM-9MQL5	50-59 years, male	212.8
GTEX-1LSNM-0626-SM-DIPG7	50-59 years, male	212.5
GTEX-15RIE-0126-SM-7KUF8	60-69 years, male	212.2
GTEX-Y8LW-0926-SM-4VBQ8	50-59 years, female	211.6
GTEX-14PJO-1626-SM-69LPQ	60-69 years, male	211.3
GTEX-1AX9K-0926-SM-7939G	50-59 years, male	210.5
GTEX-1GMR2-0226-SM-9JGHO	50-59 years, male	210.3
GTEX-17F9E-1326-SM-7DHL4	50-59 years, male	210
GTEX-11EQ9-1126-SM-5987I	30-39 years, male	209.9
GTEX-14DAQ-2526-SM-5RQIO	60-69 years, female	208.1
GTEX-1I1GT-1326-SM-ACKWB	60-69 years, female	207.3
GTEX-1I6K6-1526-SM-CGQFC	30-39 years, male	206.8
GTEX-1HCUA-0926-SM-ADEIX	50-59 years, female	206.6
GTEX-145ME-0726-SM-5O9A3	40-49 years, female	206.4
GTEX-11OF3-0826-SM-5BC51	60-69 years, male	206.2
GTEX-1H2FU-1426-SM-9WPO6	60-69 years, female	206
GTEX-12WSC-1726-SM-5GCN3	50-59 years, male	205.7
GTEX-1HFI6-1726-SM-CGQFH	40-49 years, male	203.8
GTEX-1S82P-0926-SM-EWRNP	60-69 years, female	203.2
GTEX-XYKS-1826-SM-4E3JV	60-69 years, female	202.9
GTEX-ZYFC-1826-SM-5GZZA	50-59 years, male	202.8
GTEX-11DXZ-1426-SM-5H12A	50-59 years, male	202.2
GTEX-ZYT6-2126-SM-5GZZ4	30-39 years, male	201.7
GTEX-11TT1-1926-SM-5PNYN	20-29 years, male	199.7
GTEX-1399S-1426-SM-5PNYQ	30-39 years, female	199.7
GTEX-1S3DN-1626-SM-EVYCC	50-59 years, male	198.7
GTEX-ZT9W-1026-SM-57WG5	50-59 years, male	198.6
GTEX-1C6VR-1126-SM-7EPHD	60-69 years, male	198.4
GTEX-XMK1-0926-SM-4B66X	40-49 years, male	198.1
GTEX-12WSG-0426-SM-5FQSE	50-59 years, female	197.8
GTEX-ZT9X-0926-SM-5O9C4	40-49 years, male	197.7
GTEX-ZAB5-1126-SM-5Q5AD	50-59 years, male	197.5
GTEX-Y111-0926-SM-4SOIU	50-59 years, male	196.2
GTEX-11DXY-0326-SM-5H12F	60-69 years, male	195.3
GTEX-11NV4-1426-SM-5BC4W	60-69 years, male	194.9
GTEX-11P81-0726-SM-5PNYH	30-39 years, female	194.2
GTEX-17HHY-1026-SM-7LG5E	50-59 years, male	192.5
GTEX-1KWVE-0226-SM-E9TKK	30-39 years, male	192.2
GTEX-14AS3-0426-SM-5QGQK	40-49 years, female	191.4
GTEX-13OVK-0326-SM-7KUEJ	40-49 years, male	190.9
GTEX-1OKEX-0926-SM-E8VNJ	60-69 years, male	190.7
GTEX-XAJ8-0226-SM-4GIB2	40-49 years, male	190.2
GTEX-132NY-1126-SM-5PNVE	60-69 years, male	189.2
GTEX-146FH-2026-SM-5SI9I	50-59 years, female	188.4
GTEX-17F96-0726-SM-793CB	70-79 years, male	187.3
GTEX-1B932-1726-SM-793A5	40-49 years, female	187.1
GTEX-11I78-0226-SM-5HL6R	50-59 years, female	186.5
GTEX-XXEK-1426-SM-4BRW1	50-59 years, male	185
GTEX-13N11-1826-SM-5IJDS	50-59 years, female	184.6
GTEX-1I6K7-1826-SM-CGQFO	40-49 years, male	184.3
GTEX-169BO-0426-SM-7EPI1	50-59 years, male	183.1
GTEX-1LGOU-0826-SM-DHXKL	20-29 years, female	182.7
GTEX-XQ8I-1426-SM-4BOPW	50-59 years, male	182.4
GTEX-1JN76-1026-SM-ARZNI	20-29 years, female	179.6
GTEX-145LV-1026-SM-5O9AE	50-59 years, male	178.5
GTEX-1IY9M-1226-SM-ACKX1	60-69 years, male	178.5
GTEX-14PJ3-0726-SM-69LQE	50-59 years, male	177.8
GTEX-1BAJH-2126-SM-7EWFB	70-79 years, male	177.5
GTEX-1QW4Y-0826-SM-DTXE1	30-39 years, male	176
GTEX-1JKYR-1226-SM-CM2S7	20-29 years, male	174.2
GTEX-1K9T9-1626-SM-DIPFS	50-59 years, female	173.9
GTEX-14E1K-0426-SM-5S2PF	50-59 years, male	170.9
GTEX-ZPU1-1226-SM-5HL71	40-49 years, male	170.8
GTEX-1I1GQ-1026-SM-CNNQS	50-59 years, male	170.3
GTEX-1RAZR-1026-SM-E8VOJ	40-49 years, male	168.8
GTEX-VUSG-1426-SM-3GIJN	50-59 years, male	164.5
GTEX-178AV-0626-SM-6PAM1	40-49 years, male	163.7
GTEX-X3Y1-0926-SM-3P5YT	40-49 years, male	162.8
GTEX-ZPCL-1026-SM-5GCOX	60-69 years, female	162.5
GTEX-13O21-3126-SM-5J1OI	50-59 years, male	161.1
GTEX-14PJ5-0426-SM-5ZZW2	60-69 years, female	158.7
GTEX-1MA7W-0526-SM-E6CIN	20-29 years, female	157.4
GTEX-139YR-0326-SM-5J1MC	50-59 years, male	156.9
GTEX-ZYFG-1426-SM-5GICS	60-69 years, female	156.5
GTEX-14BMV-1626-SM-73KVQ	50-59 years, male	155.8
GTEX-1R7EV-1026-SM-DTX81	40-49 years, male	155
GTEX-1122O-0926-SM-9YFLC	60-69 years, female	154.6
GTEX-Y8E4-1226-SM-5IFIM	40-49 years, male	154
GTEX-1ICG6-1726-SM-ARU7K	70-79 years, female	153.1
GTEX-16NGA-0526-SM-731AJ	40-49 years, female	152.6
GTEX-13G51-0526-SM-5IJCQ	60-69 years, male	151.2
GTEX-W5X1-1426-SM-3GIKH	40-49 years, female	147.9
GTEX-17HHE-1526-SM-793AS	50-59 years, male	146.8
GTEX-1K2DA-1126-SM-CGQGG	50-59 years, male	146.7
GTEX-XV7Q-1726-SM-4BRUU	40-49 years, female	145.7
GTEX-1HC8U-0926-SM-A9G3L	40-49 years, female	144.9
GTEX-1QP66-0626-SM-E76PD	50-59 years, male	141.7
GTEX-1CAMS-0926-SM-7SB7F	40-49 years, female	141.3
GTEX-131XG-0126-SM-5K7UJ	50-59 years, female	137.3
GTEX-ZPIC-0726-SM-57WFM	40-49 years, female	136.9
GTEX-1B8L1-0126-SM-9KNVS	60-69 years, male	136.4
GTEX-1H1DE-0826-SM-ARU8V	20-29 years, male	136.4
GTEX-1GF9X-0926-SM-7PC2X	40-49 years, female	135.4
GTEX-ZF2S-1526-SM-5S2OO	50-59 years, female	134.4
GTEX-18A66-1926-SM-7LTAG	60-69 years, male	132.2
GTEX-1CB4F-1126-SM-79OLG	60-69 years, male	126
GTEX-1339X-0726-SM-5L3FF	40-49 years, male	125.7
GTEX-1RMOY-0826-SM-E9TIF	50-59 years, male	124.5
GTEX-WHWD-0826-SM-3LK6R	50-59 years, male	123.8
GTEX-1PFEY-0726-SM-E76PO	30-39 years, male	122.9
GTEX-15ER7-1026-SM-7KUMD	20-29 years, female	117	1204

## Sheet: Adrenal gland
GTEX-1QMI2-1926-SM-EAZ4B	60-69 years, male	273.3
GTEX-1PIIG-1426-SM-EXOIS	30-39 years, male	260.7
GTEX-1PWST-2126-SM-DPRZ5	70-79 years, male	258.8
GTEX-11EMC-0526-SM-5EGJN	60-69 years, female	257.6
GTEX-1F75A-2026-SM-9KNTR	50-59 years, male	257.6
GTEX-1GF9V-2026-SM-9JGHS	60-69 years, male	248.5
GTEX-X4EO-1726-SM-4QARN	60-69 years, female	246.9
GTEX-1GN73-1526-SM-9WPP1	60-69 years, male	236
GTEX-1A32A-2126-SM-718AZ	50-59 years, female	234.8
GTEX-1GN1V-1626-SM-7PBZF	60-69 years, male	222.7
GTEX-1H3VY-1826-SM-9JGI4	50-59 years, male	216.6
GTEX-1GMR3-0926-SM-9WPP9	40-49 years, male	209.3
GTEX-14753-1726-SM-5NQ9X	60-69 years, male	196
GTEX-XV7Q-0226-SM-4BRVL	40-49 years, female	184.3
GTEX-1QPFJ-2526-SM-EXOJX	30-39 years, female	183.1
GTEX-1HCU6-1826-SM-C1YRN	60-69 years, female	182.2
GTEX-12WSD-2126-SM-5LZWK	60-69 years, female	181.8
GTEX-14C38-1726-SM-5RQJC	50-59 years, male	179.2
GTEX-REY6-1726-SM-48FDL	60-69 years, male	179
GTEX-12ZZZ-0926-SM-5N9EQ	60-69 years, male	177.4
GTEX-RNOR-1626-SM-EZ6MM	50-59 years, female	177.3
GTEX-13O1R-2326-SM-5IJF9	60-69 years, male	174.7
GTEX-ZYVF-1626-SM-5N9EH	50-59 years, female	173.9
GTEX-11GSP-0326-SM-5A5KW	60-69 years, female	171.8
GTEX-1A3MW-2126-SM-731DO	60-69 years, female	171.4
GTEX-14DAQ-1826-SM-5S2VV	60-69 years, female	167.3
GTEX-1HBPI-1926-SM-CE6RT	50-59 years, male	166.1
GTEX-Y114-0526-SM-4TT8V	50-59 years, female	165.4
GTEX-Y5V5-1326-SM-4V6G9	60-69 years, female	164.4
GTEX-O5YV-1126-SM-3LK73	60-69 years, female	162.9
GTEX-1LNCM-0826-SM-DHXL6	50-59 years, female	161.2
GTEX-1I1GU-0226-SM-AHZ2J	40-49 years, male	159.9
GTEX-11XUK-0126-SM-5CVLK	40-49 years, female	159.2
GTEX-1I1GP-1826-SM-C1YS1	50-59 years, male	154.1
GTEX-O5YT-1326-SM-3MJGR	20-29 years, male	154
GTEX-RWSA-1726-SM-47JX7	40-49 years, male	153.2
GTEX-1F5PL-2326-SM-7MKFC	40-49 years, female	153.1
GTEX-11I78-1826-SM-5A5M4	50-59 years, female	152.9
GTEX-13FH7-0226-SM-5IFGG	50-59 years, female	149
GTEX-14E6E-0126-SM-73KXH	30-39 years, male	148.2
GTEX-QEG5-1826-SM-CE6QW	20-29 years, male	148
GTEX-ZT9W-0126-SM-4YCFD	50-59 years, male	144.8
GTEX-1BAJH-2626-SM-7EPG6	70-79 years, male	143
GTEX-12696-0626-SM-5EGGD	60-69 years, male	142.9
GTEX-YB5E-0226-SM-5IFHI	40-49 years, male	142.5
GTEX-131YS-2026-SM-5P9J8	60-69 years, female	142
GTEX-ZUA1-1926-SM-5E45E	40-49 years, male	139.4
GTEX-Y3IK-0226-SM-51MRJ	50-59 years, female	137.7
GTEX-13FTW-0126-SM-5IJED	40-49 years, male	135.5
GTEX-1LGRB-0326-SM-CNPQC	50-59 years, female	135.2
GTEX-11TT1-0126-SM-5LUAA	20-29 years, male	135
GTEX-131XG-1326-SM-5DUX4	50-59 years, female	135
GTEX-ZEX8-0626-SM-DO118	50-59 years, male	134.2
GTEX-ZZPU-1226-SM-5N9CK	50-59 years, female	133.6
GTEX-S4Q7-0226-SM-4AD5O	20-29 years, male	133.1
GTEX-WFG8-0126-SM-4LVMH	20-29 years, male	133
GTEX-16MT8-1626-SM-7EWDW	60-69 years, female	132.8
GTEX-18A7A-1826-SM-7KFTU	50-59 years, female	132.8
GTEX-1I1GV-1826-SM-CNNR8	60-69 years, male	132.3
GTEX-1RQEC-1926-SM-DTX7M	60-69 years, male	131.8
GTEX-1KD4Q-1826-SM-DIPFV	40-49 years, male	131.6
GTEX-1CAMS-0226-SM-79397	40-49 years, female	129.8
GTEX-1C475-0126-SM-731DC	40-49 years, female	129
GTEX-15SHU-1926-SM-7KUMO	40-49 years, female	128.6
GTEX-11P7K-0126-SM-5986E	30-39 years, male	128.5
GTEX-QDVJ-1126-SM-48U1U	50-59 years, male	128.4
GTEX-132AR-1726-SM-5EGHQ	50-59 years, female	128.2
GTEX-P4QT-1326-SM-3NMD3	50-59 years, female	127.5
GTEX-14PK6-0126-SM-664O1	70-79 years, female	125.1
GTEX-QCQG-0126-SM-48U27	50-59 years, female	124.8
GTEX-132NY-2226-SM-5J2LZ	60-69 years, male	124.1
GTEX-1JMLX-1126-SM-CXZJN	50-59 years, male	124.1
GTEX-1KWVE-0726-SM-D4P3O	30-39 years, male	124.1
GTEX-13OW6-1726-SM-5IJGI	50-59 years, male	123.6
GTEX-ZPCL-0826-SM-DNZZ7	60-69 years, female	123.4
GTEX-QLQW-0226-SM-447BJ	30-39 years, male	123
GTEX-13CF3-0126-SM-5IFFM	60-69 years, female	122.7
GTEX-QDVN-0426-SM-48TZ6	50-59 years, male	122.2
GTEX-1B996-2026-SM-7MKG7	60-69 years, male	121.6
GTEX-1QP2A-2626-SM-EAZ3L	50-59 years, male	120.1
GTEX-R55G-0126-SM-48FDS	40-49 years, female	119.5
GTEX-18D9B-1926-SM-7KFSV	60-69 years, male	117.8
GTEX-14JG6-0126-SM-68726	30-39 years, female	117.6
GTEX-132QS-0126-SM-5IFH9	60-69 years, male	117.1
GTEX-139YR-0126-SM-5IJEY	50-59 years, male	116.8
GTEX-111CU-0126-SM-5GZWZ	50-59 years, male	115.6
GTEX-18A6Q-1826-SM-72D6I	60-69 years, male	115
GTEX-1GL5R-1026-SM-7P8U1	50-59 years, male	114.7
GTEX-1F75I-0126-SM-9WPPW	40-49 years, male	114.3
GTEX-1J8EW-1826-SM-C1YQW	60-69 years, female	114.3
GTEX-1LVAN-0826-SM-CNNPG	50-59 years, female	114.3
GTEX-14E1K-0626-SM-5S2PG	50-59 years, male	113.8
GTEX-14PJM-2226-SM-6AJAT	50-59 years, female	113.5
GTEX-OHPL-1326-SM-3MJGG	60-69 years, female	113
GTEX-1399S-0426-SM-5IFG5	30-39 years, female	112.8
GTEX-1AX9K-0126-SM-7PC1B	50-59 years, male	112.3
GTEX-117YX-0126-SM-5EGH5	50-59 years, male	112.1
GTEX-11EM3-0326-SM-5A5KJ	20-29 years, female	111.8
GTEX-12WSJ-0126-SM-5GCOM	40-49 years, female	111.5
GTEX-OIZH-1326-SM-3NB1H	50-59 years, male	110.8
GTEX-1A8FM-1926-SM-7MXTX	50-59 years, female	110.5
GTEX-14XAO-0326-SM-6ETZN	60-69 years, female	110.2
GTEX-13OW7-2726-SM-5L3HN	50-59 years, male	109.9
GTEX-ZLWG-0126-SM-4WWC5	50-59 years, female	109.5
GTEX-12WSL-0326-SM-5CVMK	50-59 years, male	108.4
GTEX-14H4A-0226-SM-5SI6Q	40-49 years, female	108.3
GTEX-13O3O-1626-SM-5KM1O	60-69 years, female	108
GTEX-11DXX-0126-SM-5EGH7	60-69 years, female	107.9
GTEX-146FR-1526-SM-5SIB8	60-69 years, female	107
GTEX-QXCU-1326-SM-48FE2	50-59 years, male	107
GTEX-1IDJU-0126-SM-CNNR2	60-69 years, female	106.3
GTEX-WHPG-1526-SM-4M1ZK	50-59 years, male	105.5
GTEX-12BJ1-0526-SM-5FQUD	60-69 years, male	105.2
GTEX-147F4-2526-SM-5NQBB	50-59 years, male	104.3
GTEX-ZVP2-0126-SM-5NQ7D	50-59 years, male	104.2
GTEX-17KNJ-0326-SM-7KFS5	50-59 years, male	104
GTEX-14A5H-2126-SM-7IGNV	60-69 years, male	103.6
GTEX-U4B1-0126-SM-4DXSN	40-49 years, male	103.4
GTEX-11DXY-1626-SM-5H12L	60-69 years, male	102.8
GTEX-ZVT2-0826-SM-5GIEO	50-59 years, female	101.5
GTEX-1IDJH-1726-SM-A96T3	70-79 years, male	101.4
GTEX-1B8KE-0926-SM-7189I	50-59 years, male	101.3
GTEX-QMRM-0126-SM-CJI1R	50-59 years, male	101
GTEX-1K2DU-0826-SM-DHXKA	20-29 years, male	100.9
GTEX-14A5I-2126-SM-5NQA8	50-59 years, female	100.8
GTEX-1EH9U-1726-SM-7P8QK	60-69 years, male	100.3
GTEX-1KXAM-0326-SM-EV7AQ	60-69 years, male	99.7
GTEX-Y9LG-0126-SM-5Q59W	30-39 years, male	99.4
GTEX-YFCO-0126-SM-4W1YT	40-49 years, male	99.3
GTEX-16AAH-0226-SM-793A8	50-59 years, male	99.2
GTEX-1H1E6-1026-SM-9JGFZ	30-39 years, male	99
GTEX-XUZC-0226-SM-4BOO7	30-39 years, female	98.7
GTEX-ZDTT-0126-SM-4WKHA	60-69 years, male	98.3
GTEX-17HHY-2226-SM-7KFS4	50-59 years, male	98.2
GTEX-SUCS-0526-SM-4DM56	70-79 years, male	97.5
GTEX-1399R-0326-SM-5KM1X	30-39 years, male	97.1
GTEX-V1D1-0226-SM-4JBHG	50-59 years, male	97
GTEX-14PKV-0726-SM-686ZF	20-29 years, female	96.7
GTEX-S33H-1326-SM-4AD6A	30-39 years, male	96.2
GTEX-15ER7-1126-SM-6M47F	20-29 years, female	95.8
GTEX-X4LF-0126-SM-4QAS7	50-59 years, male	95.6
GTEX-1J8Q3-0326-SM-CE6TD	60-69 years, male	95.5
GTEX-ZTSS-0326-SM-5987M	40-49 years, male	95.3
GTEX-1EKGG-2126-SM-7MKFT	60-69 years, male	95
GTEX-Y5V6-1926-SM-5IFIL	60-69 years, male	94.8
GTEX-ZP4G-0126-SM-4YCE3	20-29 years, female	94.5
GTEX-12WSK-0326-SM-5GCOJ	40-49 years, female	94.4
GTEX-WQUQ-0126-SM-4OOSS	60-69 years, male	94.1
GTEX-14PJ4-0426-SM-6871F	60-69 years, male	93.9
GTEX-YF7O-0126-SM-5IFIR	50-59 years, male	93.8
GTEX-13N11-0826-SM-5IJFP	50-59 years, female	93.3
GTEX-13QBU-0526-SM-5IJFE	40-49 years, female	92.9
GTEX-1H11D-2426-SM-9JGGN	40-49 years, male	92.8
GTEX-W5WG-1126-SM-4LMK4	50-59 years, female	92.4
GTEX-13111-0326-SM-5DUXF	50-59 years, male	92.3
GTEX-145MN-0226-SM-5QGPY	30-39 years, male	92.3
GTEX-13O21-0126-SM-5IJE8	50-59 years, male	92
GTEX-1M5QR-1726-SM-EV7AU	40-49 years, male	91.8
GTEX-14PN3-1426-SM-686Z8	60-69 years, female	91.6
GTEX-1RAZQ-0226-SM-EV7BK	30-39 years, male	91.6
GTEX-VJYA-0526-SM-4KL1R	60-69 years, male	91.4
GTEX-1K2DA-0226-SM-CGQGW	50-59 years, male	89.3
GTEX-1AMFI-0626-SM-731DR	50-59 years, female	89.1
GTEX-T6MO-0126-SM-4DM6X	40-49 years, female	88.7
GTEX-WYVS-0226-SM-4ONDK	40-49 years, female	88.2
GTEX-PW2O-0226-SM-48TC7	20-29 years, male	87.7
GTEX-1B8L1-1326-SM-7MKG6	60-69 years, male	87.3
GTEX-15DYW-2126-SM-6M47B	60-69 years, female	87.2
GTEX-15CHR-0626-SM-7938V	50-59 years, male	86.9
GTEX-16NGA-0126-SM-72D6U	40-49 years, female	86.9
GTEX-ZLFU-0826-SM-4WWBP	40-49 years, male	86.4
GTEX-VUSG-1526-SM-4KKZH	50-59 years, male	86.2
GTEX-1JKYN-0126-SM-AHZ4C	30-39 years, male	86.1
GTEX-1AX9J-0626-SM-72D7L	60-69 years, male	85.8
GTEX-1I1GT-0126-SM-B2LWM	60-69 years, female	85.6
GTEX-TMMY-0126-SM-4DXTP	40-49 years, female	85.5
GTEX-S3XE-0126-SM-4AD4R	50-59 years, male	85.3
GTEX-V955-0126-SM-4JBH5	60-69 years, male	84.7
GTEX-1LG7Z-0426-SM-D4P47	30-39 years, male	84.7
GTEX-OOBK-3125-SM-3LK5R	40-49 years, male	84.2
GTEX-1ICG6-0226-SM-AHZ2P	70-79 years, female	84
GTEX-1A3MV-0226-SM-731FS	30-39 years, male	83.9
GTEX-11DXZ-0226-SM-5EGGZ	50-59 years, male	83.6
GTEX-1CAMR-0126-SM-79391	20-29 years, male	83.5
GTEX-ZY6K-0126-SM-5SIAM	50-59 years, male	83.2
GTEX-14BMU-0126-SM-5S2Q9	20-29 years, female	82.5
GTEX-TKQ2-0226-SM-4DM6V	50-59 years, male	82.3
GTEX-PLZ5-0326-SM-3P614	50-59 years, male	82.2
GTEX-ZT9X-0126-SM-4YCFC	40-49 years, male	82
GTEX-RM2N-0126-SM-48FDD	50-59 years, male	81.7
GTEX-PWCY-0226-SM-48TD8	20-29 years, female	81.6
GTEX-11EQ9-0126-SM-5986I	30-39 years, male	81.5
GTEX-1AX8Z-2426-SM-72D7D	60-69 years, male	81.1
GTEX-1399U-0226-SM-5P9J2	50-59 years, female	80.8
GTEX-12WSG-0726-SM-5EGIG	50-59 years, female	79.8
GTEX-Q2AH-0126-SM-48U2B	40-49 years, male	79.5
GTEX-1S82P-1126-SM-EV79M	60-69 years, female	79.4
GTEX-R55E-1826-SM-EXOHD	20-29 years, male	79.1
GTEX-13D11-0426-SM-5LZYA	50-59 years, female	78.8
GTEX-1PPH8-0826-SM-DTX9T	20-29 years, male	78.4
GTEX-XYKS-0926-SM-4BRVG	60-69 years, female	77.4
GTEX-ZA64-0226-SM-5HL9C	20-29 years, male	77.3
GTEX-RUSQ-0226-SM-47JWT	50-59 years, male	76.5
GTEX-Y5LM-0126-SM-4VBRL	40-49 years, female	75.9
GTEX-111YS-0126-SM-5987T	60-69 years, male	75.7
GTEX-1F5PK-0826-SM-7MXVI	50-59 years, male	75.7
GTEX-145LT-0126-SM-5S2QJ	40-49 years, male	75.4
GTEX-1HC8U-0226-SM-9WG7Q	40-49 years, female	75.2
GTEX-13PL7-1026-SM-5MR5C	60-69 years, female	75.1
GTEX-13OVI-1226-SM-5J2ME	60-69 years, female	74.6
GTEX-U3ZN-0826-SM-4DXSZ	30-39 years, female	74.5
GTEX-NFK9-1726-SM-3TW8P	40-49 years, male	74.4
GTEX-1I1GQ-2026-SM-ARU7F	50-59 years, male	74.4
GTEX-P4QS-1326-SM-3NMCD	60-69 years, male	74.2
GTEX-1R7EV-1726-SM-E6CR8	40-49 years, male	74.1
GTEX-QLQ7-0126-SM-CL55R	60-69 years, male	73
GTEX-XMK1-0226-SM-4B65D	40-49 years, male	72.8
GTEX-R53T-0226-SM-48FEH	50-59 years, female	72.4
GTEX-PX3G-1326-SM-48U18	20-29 years, female	71.9
GTEX-WY7C-0326-SM-4OND5	50-59 years, male	71.2
GTEX-PLZ6-0226-SM-3P61I	30-39 years, male	70.4
GTEX-17HHE-0226-SM-79399	50-59 years, male	70.3
GTEX-ZYFG-0926-SM-5BC5U	60-69 years, female	69.7
GTEX-1HKZK-0126-SM-B2LWF	40-49 years, male	69.7
GTEX-1CB4F-0126-SM-9JGGZ	60-69 years, male	69.6
GTEX-1B8KZ-0126-SM-7DHM5	50-59 years, male	69
GTEX-U3ZM-0226-SM-4DXTA	40-49 years, male	69
GTEX-13PVR-0226-SM-5RQJI	60-69 years, female	68.7
GTEX-11NSD-0226-SM-5A5LR	20-29 years, male	68.3
GTEX-1QP29-0326-SM-E6CQ4	50-59 years, male	68.3
GTEX-14PJ6-0126-SM-686Z5	60-69 years, female	68
GTEX-1339X-0826-SM-5J2O6	40-49 years, male	67.4
GTEX-OIZF-1326-SM-3MJGU	60-69 years, male	67.4
GTEX-17HGU-0126-SM-7DHLV	50-59 years, male	66.2
GTEX-UJMC-0226-SM-4IHLH	50-59 years, male	65.8
GTEX-ZF2S-0126-SM-4WKFO	50-59 years, female	65.7
GTEX-1211K-0126-SM-59HJE	60-69 years, female	65.4
GTEX-OXRK-0126-SM-3NB1E	50-59 years, female	65.2
GTEX-1KANB-2626-SM-EV7BF	50-59 years, male	64.2
GTEX-1F88F-1526-SM-9JGG1	60-69 years, female	63.8
GTEX-S32W-0126-SM-4AD61	50-59 years, female	62.1
GTEX-1122O-0326-SM-5H124	60-69 years, female	62
GTEX-S341-0126-SM-4AD64	40-49 years, female	61.8
GTEX-Q2AI-0226-SM-48U1D	40-49 years, male	60.3
GTEX-S4Z8-0126-SM-4GICC	60-69 years, male	60
GTEX-131XF-0126-SM-5DUVF	60-69 years, male	59.3
GTEX-Q734-0126-SM-48U1E	40-49 years, female	57.6
GTEX-1NUQO-0626-SM-E6CQT	20-29 years, female	57
GTEX-15EU6-0326-SM-6M48I	50-59 years, male	56.3
GTEX-12WSN-0926-SM-5GCN1	40-49 years, male	56
GTEX-13O61-0126-SM-5KM4P	60-69 years, male	54.6
GTEX-R55C-0226-SM-48FEO	40-49 years, male	54.2
GTEX-ZLV1-0226-SM-4WWC1	60-69 years, female	51.7
GTEX-144GL-1826-SM-79OMB	50-59 years, male	51.2
GTEX-OHPK-1326-SM-3MJGN	50-59 years, female	49.9
GTEX-13W3W-1326-SM-5LU4T	60-69 years, female	49.7
GTEX-14DAR-1726-SM-664MZ	50-59 years, male	49.1
GTEX-XQ3S-1726-SM-4BOOD	20-29 years, male	48.3	258

## Sheet: Amygdala
GTEX-X4EP-0011-R4B-SM-3P627	60-69 years, female	469.7
GTEX-145MI-0011-R4b-SM-5PNZH	60-69 years, female	264.2
GTEX-183WM-0011-R4a-SM-7LG6S	70-79 years, female	182.3
GTEX-1CB4J-0011-R4b-SM-9WG5P	60-69 years, male	181
GTEX-1JN6P-0011-R4a-SM-EZ6MS	60-69 years, male	167.4
GTEX-WHSE-0011-R4A-SM-3P5ZN	20-29 years, male	163.6
GTEX-13JVG-0011-R4a-SM-5MR4C	60-69 years, male	150.7
GTEX-15DDE-0011-R4b-SM-7KULI	50-59 years, female	144.2
GTEX-13OVJ-0011-R4b-SM-5P9H5	50-59 years, female	133.6
GTEX-1H23P-0011-R4b-SM-CL54R	60-69 years, male	121.4
GTEX-13NYS-0011-R4b-SM-5MR3O	60-69 years, male	119.4
GTEX-13PVQ-0011-R4a-SM-5O9CT	50-59 years, male	117.6
GTEX-1H2FU-0011-R4a-SM-CL551	60-69 years, female	116.7
GTEX-12ZZZ-0011-R4b-SM-5DUV7	60-69 years, male	114.9
GTEX-1GF9W-0011-R4a-SM-CE6RH	60-69 years, male	112
GTEX-1H1CY-0011-R4b-SM-CJI3G	60-69 years, female	111.8
GTEX-1J8EW-0011-R4b-SM-ARU89	60-69 years, female	107.5
GTEX-1HCU6-0011-R4b-SM-ARU74	60-69 years, female	107.2
GTEX-UTHO-0011-R4A-SM-3GIJP	60-69 years, male	106.8
GTEX-17EVQ-0011-R4b-SM-7LT94	70-79 years, male	104.1
GTEX-1JJEA-0011-R4a-SM-EXUTC	60-69 years, male	99.7
GTEX-OHPN-0011-R4A-SM-2I5FD	60-69 years, female	96.3
GTEX-1GZ4I-0011-R4a-SM-9QEI9	50-59 years, male	95.4
GTEX-ZE9C-0011-R4a-SM-4WKH6	60-69 years, male	94.7
GTEX-144GL-0011-R4a-SM-5PNUI	50-59 years, male	94.6
GTEX-12WSF-0011-R4b-SM-5HL88	70-79 years, male	94.1
GTEX-T5JC-0011-R4A-SM-32PLT	20-29 years, male	93.3
GTEX-1HBPH-0011-R4a-SM-A96RX	40-49 years, female	91.4
GTEX-NPJ8-0011-R4a-SM-2HML3	40-49 years, male	91.2
GTEX-1HB9E-0011-R4b-SM-ARZLS	50-59 years, male	90.9
GTEX-1H1DG-0011-R4a-SM-CE6RQ	70-79 years, male	90.5
GTEX-13X6I-0011-R4b-SM-5PNU9	60-69 years, male	88.7
GTEX-N7MS-0011-R4a-SM-2HMKW	60-69 years, male	88.5
GTEX-1EX96-0011-R4a-SM-ARU82	50-59 years, male	88.2
GTEX-13N1W-0011-R4a-SM-5MR52	70-79 years, male	87.6
GTEX-1CB4G-0011-R4b-SM-CJI28	60-69 years, male	87.1
GTEX-11TTK-0011-R4a-SM-DNZZU	60-69 years, female	84.8
GTEX-13OW6-0011-R4a-SM-5O9DX	50-59 years, male	84.4
GTEX-14DAQ-0011-R4a-SM-5YYAI	60-69 years, female	84.1
GTEX-1GN73-0011-R4b-SM-9QEIK	60-69 years, male	84
GTEX-1445S-0011-R4a-SM-5PNWN	60-69 years, male	83.3
GTEX-13OW5-0011-R4b-SM-5L3HS	60-69 years, male	82.3
GTEX-14PQA-0011-R4b-SM-6AJBU	50-59 years, female	81.4
GTEX-X4XX-0011-R4B-SM-46MWL	60-69 years, male	80.8
GTEX-X585-0011-R4B-SM-46MVH	50-59 years, male	80.1
GTEX-1LVAO-0011-R4a-SM-EXURO	60-69 years, male	80
GTEX-13OW8-0011-R4a-SM-9WG6V	60-69 years, male	79.4
GTEX-16YQH-0011-R4a-SM-7EPGI	30-39 years, male	79
GTEX-Y8DK-0011-R4A-SM-EXUR1	60-69 years, male	78.9
GTEX-NPJ7-0011-R4a-SM-2I3GJ	60-69 years, female	78.8
GTEX-1I1GR-0011-R4a-SM-CMKHC	60-69 years, male	78.8
GTEX-TSE9-0011-R4A-SM-3DB7H	60-69 years, female	78.7
GTEX-139T8-0011-R4a-SM-5HL54	60-69 years, male	78.6
GTEX-1LSVX-0011-R4b-SM-EXURP	60-69 years, male	78.2
GTEX-18464-0011-R4a-SM-7LG6T	50-59 years, male	77.4
GTEX-1E1VI-0011-R4b-SM-9QEHV	50-59 years, male	77.3
GTEX-14JFF-0011-R4a-SM-5ZZV5	60-69 years, male	77.1
GTEX-NL4W-0011-R4a-SM-2I5GZ	50-59 years, male	76.9
GTEX-1N2DW-0011-R4b-SM-EZ6MD	50-59 years, male	76.8
GTEX-1C6VR-0011-R4b-SM-9QEGZ	60-69 years, male	76.5
GTEX-12WSA-0011-R4a-SM-57WB7	60-69 years, male	76.4
GTEX-QMR6-0011-R4A-SM-32PKU	50-59 years, male	76.3
GTEX-14ASI-0011-R4a-SM-69LQ4	60-69 years, male	76.2
GTEX-13X6K-0011-R4b-SM-5P9HO	60-69 years, female	76.1
GTEX-17F97-0011-R4b-SM-7KFS2	50-59 years, male	75.1
GTEX-N7MT-0011-R4a-SM-2I3G9	60-69 years, female	75
GTEX-1F48J-0011-R4b-SM-9OSVX	50-59 years, female	74.9
GTEX-13CZV-0011-R4b-SM-5J2NY	60-69 years, male	73.6
GTEX-14E7W-0011-R4b-SM-62LEA	70-79 years, male	73.4
GTEX-1GMR8-0011-R4a-SM-9OSX1	50-59 years, female	73.4
GTEX-13112-0011-R4b-SM-5DUXL	50-59 years, male	73.2
GTEX-13OVL-0011-R4b-SM-5L3HV	50-59 years, male	73.1
GTEX-12WSH-0011-R4a-SM-5GU6K	50-59 years, male	72.9
GTEX-14PJM-0011-R4a-SM-5YYAS	50-59 years, female	72.9
GTEX-13O3O-0011-R4b-SM-5KM3F	60-69 years, female	71.3
GTEX-1399T-0011-R4b-SM-5DUVX	60-69 years, male	70.8
GTEX-ZAB4-0011-R4a-SM-4SOKB	40-49 years, male	70.6
GTEX-13SLW-0011-R4b-SM-5S2W2	70-79 years, male	70.4
GTEX-1J8Q2-0011-R4a-SM-ADEHA	60-69 years, male	70.1
GTEX-1ICLZ-0011-R4a-SM-CMKHL	60-69 years, male	69.8
GTEX-1N2EE-0011-R4a-SM-EXOII	60-69 years, male	69.8
GTEX-S7SE-0011-R4A-SM-2XCDB	50-59 years, male	69.7
GTEX-1F6IF-0011-R4b-SM-CKZNJ	60-69 years, male	69.7
GTEX-131XH-0011-R4b-SM-5DUWB	50-59 years, male	68.8
GTEX-11PRG-0011-R4a-SM-DNZZR	50-59 years, male	68
GTEX-XLM4-0011-R4B-SM-4AT5C	60-69 years, male	67.5
GTEX-1H3NZ-0011-R4a-SM-CL54T	60-69 years, male	67.5
GTEX-13O3Q-0011-R4a-SM-5P9H2	50-59 years, male	67.4
GTEX-13N2G-0011-R4b-SM-5MR54	60-69 years, male	67.3
GTEX-14PN4-0011-R4a-SM-686ZT	50-59 years, male	66.9
GTEX-ZAK1-0011-R4a-SM-6AJBK	50-59 years, female	66.6
GTEX-13OW7-0011-R4b-SM-5O9CX	50-59 years, male	66.1
GTEX-P44G-0011-R4A-SM-2I3FB	30-39 years, male	66
GTEX-1JMQJ-0011-R4b-SM-EXUT8	50-59 years, male	66
GTEX-QVUS-0011-R4A-SM-3GAE7	60-69 years, female	65.8
GTEX-1F7RK-0011-R4b-SM-9QEI7	20-29 years, female	65.7
GTEX-13SLX-0011-R4a-SM-5O9BJ	50-59 years, female	65.1
GTEX-11ZVC-0011-R4a-SM-5BC6Z	50-59 years, female	64.9
GTEX-YFC4-0011-R4a-SM-4RGLQ	40-49 years, female	64.6
GTEX-11ONC-0011-R4b-SM-DO93H	60-69 years, male	64.6
GTEX-1C6WA-0011-R4a-SM-9QEH2	60-69 years, male	63.6
GTEX-13X6J-0011-R4b-SM-5P9K4	50-59 years, male	63.4
GTEX-147GR-0011-R4a-SM-5S2V2	60-69 years, male	63.2
GTEX-P44H-0011-R4A-SM-2XCEW	40-49 years, male	63.1
GTEX-T6MN-0011-R4A-SM-32QPG	50-59 years, male	62.9
GTEX-13OVH-0011-R4a-SM-5KM3W	70-79 years, male	62.6
GTEX-13VXU-0011-R4b-SM-5O9CI	50-59 years, male	62.6
GTEX-NL3H-0011-R4a-SM-2I3GK	60-69 years, male	62.4
GTEX-17HG3-0011-R4a-SM-7IGLL	30-39 years, female	62.2
GTEX-QVJO-0011-R4A-SM-2S1QL	60-69 years, female	62.2
GTEX-145LS-0011-R4b-SM-5S2UT	60-69 years, female	62
GTEX-1A3MX-0011-R4b-SM-7EWFK	60-69 years, male	61.8
GTEX-1B8L1-0011-R4a-SM-7EWFJ	60-69 years, male	61.8
GTEX-1B996-0011-R4b-SM-9OSVO	60-69 years, male	61.4
GTEX-14JG1-0011-R4b-SM-62LEB	40-49 years, male	61.1
GTEX-12ZZW-0011-R4a-SM-5DUX9	50-59 years, male	60.9
GTEX-12WSD-0011-R4b-SM-5LZUA	60-69 years, female	60.8
GTEX-14BIM-0011-R4b-SM-5S2RK	60-69 years, female	59.8
GTEX-1EMGI-0011-R4b-SM-CJI2D	60-69 years, male	59.8
GTEX-WZTO-0011-R4A-SM-3NMC7	40-49 years, male	59.7
GTEX-1HBPI-0011-R4a-SM-CJI3K	50-59 years, male	58.4
GTEX-1J1OQ-0011-R4a-SM-D4P2A	40-49 years, female	58.3
GTEX-13QIC-0011-R4a-SM-5PNX8	60-69 years, female	57.8
GTEX-11ZU8-0011-R4a-SM-5BC6Y	60-69 years, male	57.5
GTEX-1313W-0011-R4b-SM-5KLZV	50-59 years, female	56.4
GTEX-13NYB-0011-R4b-SM-9QEGJ	40-49 years, male	56.3
GTEX-1F75A-0011-R4a-SM-ARL8J	50-59 years, male	55.9
GTEX-14JIY-0011-R4b-SM-5ZZV7	60-69 years, male	55.2
GTEX-11NUK-0011-R4a-SM-DO12B	50-59 years, male	55
GTEX-1IY9M-0011-R4a-SM-C1YQ2	60-69 years, male	55
GTEX-RNOR-0011-R4A-SM-3GAD3	50-59 years, female	54.9
GTEX-15ER7-0011-R4a-SM-6M46S	20-29 years, female	54.5
GTEX-1AX9I-0011-R4b-SM-7EPIB	60-69 years, male	54.3
GTEX-15CHQ-0011-R4a-SM-686ZX	60-69 years, male	53.9
GTEX-QDT8-0011-R4A-SM-32PKM	30-39 years, female	53.7
GTEX-13FLV-0011-R4a-SM-5LZYU	50-59 years, male	53.6
GTEX-17EVP-0011-R4a-SM-79OML	40-49 years, male	53.3
GTEX-ZVZQ-0011-R4b-SM-57WCZ	60-69 years, female	52.1
GTEX-WVLH-0011-R4A-SM-3MJFS	50-59 years, male	51.6
GTEX-1GTWX-0011-R4a-SM-C1YQI	60-69 years, male	51.1
GTEX-13RTJ-0011-R4b-SM-5PNX1	60-69 years, male	50.6
GTEX-14ABY-0011-R4b-SM-5S2VN	50-59 years, male	50.6
GTEX-1HFI6-0011-R4b-SM-A96RT	40-49 years, male	50.6
GTEX-15DCD-0011-R4a-SM-69LPB	70-79 years, female	48.6
GTEX-1H3O1-0011-R4b-SM-A9SKE	60-69 years, male	47.7
GTEX-15DYW-0011-R4a-SM-6M46V	60-69 years, female	47.5
GTEX-Q2AG-0011-R4A-SM-2HMKA	40-49 years, female	46.8
GTEX-15EO6-0011-R4a-SM-7KUKZ	50-59 years, male	45.8
GTEX-1H1ZS-0011-R4b-SM-CKZO7	70-79 years, male	45.7
GTEX-15SHU-0011-R4b-SM-7IGLC	40-49 years, female	45.5
GTEX-R55E-0011-R4A-SM-2TC5H	20-29 years, male	45.3
GTEX-131YS-0011-R4a-SM-5DUVL	60-69 years, female	44.8	152

## Sheet: Basal genglia
GTEX-11O72-0011-R5a-SM-DO922	40-49 years, male	172.9
GTEX-1HBPH-0011-R5b-SM-A9G1R	40-49 years, female	142.6
GTEX-13OVJ-0011-R5a-SM-5P9H7	50-59 years, female	141.5
GTEX-1CAV2-0011-R5b-SM-9QEH4	40-49 years, female	137.5
GTEX-1HCU6-0011-R5a-SM-ARU76	60-69 years, female	134.9
GTEX-13JUV-0011-R5a-SM-5LZY5	40-49 years, female	129.6
GTEX-1EH9U-0011-R5a-SM-CJI2K	60-69 years, male	117.2
GTEX-13PVQ-0011-R5b-SM-5O9DI	50-59 years, male	110.9
GTEX-13CF2-0011-R5a-SM-5LZWS	60-69 years, male	107.5
GTEX-13NZA-0011-R5b-SM-5KM4K	60-69 years, male	107.4
GTEX-1E1VI-0011-R5b-SM-9WG5V	50-59 years, male	104.7
GTEX-1E2YA-0011-R5a-SM-9QEGT	50-59 years, male	103.6
GTEX-139TU-0011-R5b-SM-5L3E1	60-69 years, male	102.4
GTEX-12WSF-0011-R5a-SM-5HL8K	70-79 years, male	97.7
GTEX-1J8EW-0011-R5b-SM-ARU8B	60-69 years, female	97.5
GTEX-1HB9E-0011-R5b-SM-ARU78	50-59 years, male	97.2
GTEX-14753-0011-R5a-SM-5S2VW	60-69 years, male	96.4
GTEX-11UD1-0011-R5b-SM-5P9FP	40-49 years, female	95.9
GTEX-1GN73-0011-R5a-SM-9QEIM	60-69 years, male	95.2
GTEX-1CB4H-0011-R5b-SM-9QEGN	60-69 years, female	94.6
GTEX-16NPV-0011-R5a-SM-7EPGK	50-59 years, female	93.7
GTEX-1RNSC-0011-R5a-SM-EZ6N5	60-69 years, male	93.6
GTEX-13PL6-0011-R5b-SM-5O9BI	40-49 years, female	92.9
GTEX-13NYS-0011-R5a-SM-5MR4D	60-69 years, male	92.7
GTEX-13FHP-0011-R5b-SM-5LZY2	50-59 years, male	91.9
GTEX-1C6VS-0011-R5a-SM-7MXU9	60-69 years, male	91.5
GTEX-1HUB1-0011-R5a-SM-CKZOY	60-69 years, male	89.5
GTEX-1B996-0011-R5a-SM-7P8PN	60-69 years, male	88.8
GTEX-T5JC-0011-R5A-SM-32PLK	20-29 years, male	88.3
GTEX-11DZ1-0011-R5a-SM-DO11J	50-59 years, male	88
GTEX-183WM-0011-R5a-SM-718A4	70-79 years, female	87.5
GTEX-16Z82-0011-R5a-SM-7EPGB	60-69 years, male	86.8
GTEX-17EVQ-0011-R5a-SM-7LT92	70-79 years, male	86.2
GTEX-1HR9M-0011-R5a-SM-ARU72	60-69 years, male	86
GTEX-1EN7A-0011-R5a-SM-9QEH6	40-49 years, male	85.9
GTEX-145MG-0011-R5b-SM-5S2VU	50-59 years, male	84.8
GTEX-16YQH-0011-R5b-SM-7938U	30-39 years, male	83.6
GTEX-11TTK-0011-R5a-SM-DNZZV	60-69 years, female	82.9
GTEX-1F48J-0011-R5b-SM-9OSVZ	50-59 years, female	82.9
GTEX-11DXW-0011-R5b-SM-DO11D	40-49 years, male	82.3
GTEX-X4XX-0011-R5A-SM-46MWN	60-69 years, male	82
GTEX-NPJ7-0011-R5a-SM-33HBK	60-69 years, female	81.9
GTEX-1H23P-0011-R5a-SM-CKZOI	60-69 years, male	81.5
GTEX-1GN1U-0011-R5a-SM-9QEIS	50-59 years, female	81.1
GTEX-X585-0011-R5A-SM-46MVI	50-59 years, male	78.5
GTEX-1C6VR-0011-R5a-SM-9QEH1	60-69 years, male	78.5
GTEX-13O3O-0011-R5b-SM-5KM44	60-69 years, female	78.4
GTEX-1GPI6-0011-R5a-SM-CJI2W	60-69 years, male	78.4
GTEX-13JVG-0011-R5a-SM-5MR4O	60-69 years, male	78.1
GTEX-1EX96-0011-R5a-SM-ARU83	50-59 years, male	78
GTEX-1F6IF-0011-R5b-SM-CM2RH	60-69 years, male	77.7
GTEX-OXRO-0011-R5A-SM-2I5EG	60-69 years, female	77.6
GTEX-139TS-0011-R5b-SM-5J2MZ	60-69 years, male	77.2
GTEX-14LZ3-0011-R5b-SM-5ZZV8	60-69 years, female	77.2
GTEX-17MF6-0011-R5a-SM-731BA	40-49 years, male	76.9
GTEX-1J8JJ-0011-R5a-SM-D4P2G	60-69 years, female	76.8
GTEX-1445S-0011-R5a-SM-5PNUS	60-69 years, male	76.6
GTEX-144GO-0011-R5a-SM-5PNUR	60-69 years, male	76.6
GTEX-1H1CY-0011-R5a-SM-CM2SN	60-69 years, female	76.4
GTEX-14C39-0011-R5b-SM-5ZZV1	40-49 years, male	76.1
GTEX-NPJ8-0011-R5a-SM-2HMJY	40-49 years, male	76.1
GTEX-1C6WA-0011-R5a-SM-9WG5X	60-69 years, male	75.9
GTEX-1477Z-0011-R5b-SM-5PNUO	60-69 years, male	75.8
GTEX-1GZ2Q-0011-R5a-SM-A96RQ	40-49 years, male	75
GTEX-13SLW-0011-R5b-SM-5SI6Z	70-79 years, male	74.8
GTEX-1I19N-0011-R5b-SM-ARU6X	70-79 years, male	74.4
GTEX-1IL2U-0011-R5a-SM-CE6SN	60-69 years, male	73.8
GTEX-139T8-0011-R5b-SM-5J1MO	60-69 years, male	73.7
GTEX-P44G-0011-R5A-SM-2I3FA	30-39 years, male	73.5
GTEX-12WSA-0011-R5b-SM-5GU5I	60-69 years, male	73
GTEX-144GL-0011-R5b-SM-5PNUJ	50-59 years, male	72.9
GTEX-17HII-0011-R5a-SM-7LG51	50-59 years, male	72.9
GTEX-13N1W-0011-R5b-SM-5MR5Q	70-79 years, male	72.5
GTEX-18465-0011-R5a-SM-72D5J	50-59 years, male	71.6
GTEX-14DAQ-0011-R5b-SM-5YYAK	60-69 years, female	71.3
GTEX-TSE9-0011-R5A-SM-3DB7J	60-69 years, female	71.3
GTEX-13X6I-0011-R5a-SM-5PNWW	60-69 years, male	70.7
GTEX-Z93S-0011-R5b-SM-4RGNI	50-59 years, male	70.6
GTEX-13112-0011-R5b-SM-5DUV8	50-59 years, male	70.3
GTEX-14LLW-0011-R5b-SM-5ZZU6	70-79 years, female	69.7
GTEX-ZDXO-0011-R5a-SM-4WKG5	60-69 years, male	69.6
GTEX-ZVT3-0011-R5a-SM-51MSI	60-69 years, female	69.6
GTEX-YJ89-0011-R5a-SM-4V6GM	60-69 years, male	69.4
GTEX-12WSD-0011-R5b-SM-5CVNG	60-69 years, female	68.8
GTEX-1GN2E-0011-R5b-SM-CJI2M	60-69 years, male	68.7
GTEX-132Q8-0011-R5a-SM-5IJDM	60-69 years, male	68.4
GTEX-14PQA-0011-R5b-SM-6AJC2	50-59 years, female	68.3
GTEX-15ER7-0011-R5b-SM-6M46T	20-29 years, female	68.2
GTEX-QVJO-0011-R5A-SM-2S1QM	60-69 years, female	68.1
GTEX-1F52S-0011-R5a-SM-CJI22	60-69 years, female	68.1
GTEX-1GMR8-0011-R5b-SM-9QEIH	50-59 years, female	67.9
GTEX-13NYB-0011-R5a-SM-5MR45	40-49 years, male	67.7
GTEX-1I1GR-0011-R5a-SM-CMKHD	60-69 years, male	67.5
GTEX-1192X-0011-R5a-SM-DNZZA	50-59 years, male	67.3
GTEX-1GZ4I-0011-R5a-SM-9OSWQ	50-59 years, male	67.1
GTEX-14PN4-0011-R5a-SM-686ZV	50-59 years, male	66.8
GTEX-1GF9V-0011-R5a-SM-9QEI8	60-69 years, male	66.8
GTEX-1IGQW-0011-R5b-SM-CJI44	60-69 years, male	66.8
GTEX-QMR6-0011-R5A-SM-32PKT	50-59 years, male	66.4
GTEX-1IKOH-0011-R5a-SM-ARU8C	60-69 years, female	66.2
GTEX-13PLJ-0011-R5a-SM-5O9BG	60-69 years, female	66.1
GTEX-WL46-0011-R5A-SM-3LK6V	50-59 years, male	66.1
GTEX-13OW8-0011-R5b-SM-5L3FQ	60-69 years, male	65.9
GTEX-NL3H-0011-R5a-SM-2I3GB	60-69 years, male	65.6
GTEX-12WSH-0011-R5b-SM-5P9F3	50-59 years, male	65.4
GTEX-1IL2V-0011-R5a-SM-ARL78	70-79 years, male	65.3
GTEX-13SLX-0011-R5a-SM-5O9BV	50-59 years, female	65.2
GTEX-X261-0011-R5A-SM-3NMB4	50-59 years, male	65.2
GTEX-NL4W-0011-R5a-SM-2I3GD	50-59 years, male	65
GTEX-17HHY-0011-R5b-SM-79OMZ	50-59 years, male	64.6
GTEX-13OW5-0011-R5b-SM-5L3FR	60-69 years, male	64.5
GTEX-1F6I4-0011-R5b-SM-9QEHA	60-69 years, male	64.3
GTEX-1IKK5-0011-R5b-SM-CL55B	60-69 years, male	64.1
GTEX-13OW7-0011-R5b-SM-5O9DM	50-59 years, male	63.8
GTEX-1H1DG-0011-R5b-SM-CJI33	70-79 years, male	63.7
GTEX-1JMPZ-0011-R5b-SM-EYYWY	30-39 years, male	63.7
GTEX-PVOW-0011-R5A-SM-32PL7	40-49 years, male	63.5
GTEX-1HSKV-0011-R5b-SM-ARZLN	60-69 years, male	63.5
GTEX-13FLV-0011-R5a-SM-5LZWT	50-59 years, male	63.2
GTEX-1H3NZ-0011-R5a-SM-CM2SP	60-69 years, male	63.1
GTEX-1F7RK-0011-R5b-SM-9WG5S	20-29 years, female	63
GTEX-1GF9W-0011-R5a-SM-CKZO4	60-69 years, male	62.9
GTEX-14ASI-0011-R5b-SM-6EU2M	60-69 years, male	62.7
GTEX-145LS-0011-R5a-SM-5SI65	60-69 years, female	62.6
GTEX-S7PM-0011-R5A-SM-3NM8G	60-69 years, male	62.6
GTEX-N7MS-0011-R5a-SM-2HMK8	60-69 years, male	62.5
GTEX-11DYG-0011-R5a-SM-DO928	60-69 years, male	62.5
GTEX-1N2DW-0011-R5a-SM-EYYX3	50-59 years, male	62.4
GTEX-ZAB4-0011-R5a-SM-4SOKC	40-49 years, male	62
GTEX-ZF28-0011-R5a-SM-4WWCZ	60-69 years, male	61.9
GTEX-YFC4-0011-R5a-SM-4RGLR	40-49 years, female	61.8
GTEX-11NV4-0011-R5a-SM-5NQ88	60-69 years, male	61.7
GTEX-N7MT-0011-R5a-SM-2I3G6	60-69 years, female	61.7
GTEX-14BIN-0011-R5b-SM-5SI78	50-59 years, female	61.5
GTEX-1HCVE-0011-R5b-SM-CKZP7	50-59 years, male	61.5
GTEX-12ZZX-0011-R5a-SM-5HL89	40-49 years, female	61.4
GTEX-ZE7O-0011-R5a-SM-57WBO	50-59 years, female	61.4
GTEX-T2IS-0011-R5A-SM-32QP4	20-29 years, female	61.3
GTEX-1I1HK-0011-R5b-SM-ARU6S	60-69 years, male	61.3
GTEX-13FHO-0011-R5b-SM-5LZZ3	60-69 years, male	61.1
GTEX-14E6D-0011-R5b-SM-69LQR	50-59 years, male	61.1
GTEX-1IDJH-0011-R5a-SM-CE6SR	70-79 years, male	61.1
GTEX-WWYW-0011-R5A-SM-3NB3E	50-59 years, female	60.8
GTEX-XMD1-0011-R5A-SM-4AT47	60-69 years, male	60.7
GTEX-11H98-0011-R5b-SM-57WCF	50-59 years, male	60.5
GTEX-11GSP-0011-R5a-SM-57WBE	60-69 years, female	60.4
GTEX-145MH-0011-R5a-SM-5P9JT	50-59 years, male	60.4
GTEX-PWO3-0011-R5A-SM-2I5EZ	60-69 years, female	59.9
GTEX-1GMRU-0011-R5a-SM-CKZNS	50-59 years, male	59.9
GTEX-13CIG-0011-R5b-SM-5L3F2	50-59 years, male	59.8
GTEX-1HT8W-0011-R5b-SM-CJI3P	30-39 years, male	59.8
GTEX-1EKGG-0011-R5a-SM-9OSVQ	60-69 years, male	59.5
GTEX-13FLW-0011-R5a-SM-5LZX6	50-59 years, male	59.3
GTEX-13CZV-0011-R5a-SM-5K7XA	60-69 years, male	59.1
GTEX-1B8L1-0011-R5a-SM-7DHN5	60-69 years, male	58.9
GTEX-1A3MX-0011-R5a-SM-79OM5	60-69 years, male	58.2
GTEX-14JG1-0011-R5a-SM-62LED	40-49 years, male	58
GTEX-RVPV-0011-R5A-SM-2TF69	60-69 years, male	57.9
GTEX-1B933-0011-R5b-SM-7P8SA	50-59 years, female	57.8
GTEX-1HFI6-0011-R5a-SM-A9G1J	40-49 years, male	57.7
GTEX-1I1GQ-0011-R5a-SM-CMKHJ	50-59 years, male	57.6
GTEX-1CB4G-0011-R5a-SM-CKZNM	60-69 years, male	57.3
GTEX-17HG3-0011-R5a-SM-7DUEW	30-39 years, female	57.1
GTEX-1AX9I-0011-R5b-SM-793DI	60-69 years, male	57.1
GTEX-13X6K-0011-R5b-SM-5PNUE	60-69 years, female	56.9
GTEX-14BMV-0011-R5b-SM-62LFT	50-59 years, male	56.7
GTEX-11NUK-0011-R5a-SM-DO93N	50-59 years, male	56.7
GTEX-14JIY-0011-R5b-SM-62LE7	60-69 years, male	56.6
GTEX-11ONC-0011-R5b-SM-DO93I	60-69 years, male	56.5
GTEX-13S7M-0011-R5b-SM-5P9HS	60-69 years, female	56
GTEX-ZE9C-0011-R5a-SM-5EGLO	60-69 years, male	55.9
GTEX-1GTWX-0011-R5b-SM-CKZO6	60-69 years, male	55.9
GTEX-1F75A-0011-R5a-SM-ARZMJ	50-59 years, male	55.8
GTEX-P44H-0011-R5A-SM-2XCEX	40-49 years, male	55.5
GTEX-R55E-0011-R5A-SM-2TC5N	20-29 years, male	55.5
GTEX-1399T-0011-R5b-SM-5IJDK	60-69 years, male	55.3
GTEX-ZV68-0011-R5a-SM-4YCDW	50-59 years, female	55.2
GTEX-1F75W-0011-R5b-SM-9QEGV	60-69 years, male	55.2
GTEX-1HGF4-0011-R5b-SM-CM2ST	60-69 years, male	54.9
GTEX-1R9PO-0011-R5a-SM-EZ6NA	60-69 years, female	54.8
GTEX-12ZZZ-0011-R5a-SM-5EQ4M	60-69 years, male	54.7
GTEX-15G19-0011-R5b-SM-6M46P	60-69 years, male	54.7
GTEX-11OF3-0011-R5a-SM-57WB4	60-69 years, male	54.5
GTEX-13OVH-0011-R5b-SM-5KM4L	70-79 years, male	54.4
GTEX-1313W-0011-R5b-SM-5L3EP	50-59 years, female	54.3
GTEX-WZTO-0011-R5B-SM-3NMC5	40-49 years, male	54.2
GTEX-ZXG5-0011-R5b-SM-57WBN	60-69 years, male	54.2
GTEX-139TT-0011-R5b-SM-5K7W8	60-69 years, male	54
GTEX-13X6J-0011-R5b-SM-5PNWT	50-59 years, male	54
GTEX-1JMQJ-0011-R5a-SM-EYYXO	50-59 years, male	54
GTEX-RNOR-0011-R5A-SM-2TF4J	50-59 years, female	53.9
GTEX-1F75B-0011-R5a-SM-9QEHC	50-59 years, male	53.6
GTEX-11WQC-0011-R5a-SM-5BC74	60-69 years, male	53.3
GTEX-QDT8-0011-R5A-SM-32PKN	30-39 years, female	53.2
GTEX-17F97-0011-R5a-SM-7LG4Z	50-59 years, male	52.9
GTEX-UTHO-0011-R5A-SM-3GIJD	60-69 years, male	52.9
GTEX-1H3VE-0011-R5a-SM-CKZOU	40-49 years, male	52.3
GTEX-1H2FU-0011-R5b-SM-CL552	60-69 years, female	52.2
GTEX-1R9K4-0011-R5b-SM-EZ6N8	60-69 years, male	52.2
GTEX-1A8G6-0011-R5b-SM-7IGQG	60-69 years, male	52.1
GTEX-1IKJJ-0011-R5b-SM-CE6SL	60-69 years, male	52.1
GTEX-18464-0011-R5b-SM-718A6	50-59 years, male	51.9
GTEX-12ZZY-0011-R5a-SM-5EGL9	60-69 years, male	51.7
GTEX-14ABY-0011-R5b-SM-5SI7B	50-59 years, male	51.7
GTEX-15DYW-0011-R5a-SM-6M46W	60-69 years, female	51.6
GTEX-ZVZQ-0011-R5b-SM-57WDC	60-69 years, female	51.5
GTEX-OXRN-0011-R5A-SM-2I5EF	50-59 years, male	51.4
GTEX-13FXS-0011-R5b-SM-5LZYE	50-59 years, male	51.3
GTEX-1B8SF-0011-R5a-SM-79OOO	60-69 years, male	51.3
GTEX-1EMGI-0011-R5a-SM-CJI2E	60-69 years, male	51.1
GTEX-131YS-0011-R5b-SM-5K7YB	60-69 years, female	51
GTEX-1LG7Y-0011-R5a-SM-EZ6MU	50-59 years, male	51
GTEX-14BIM-0011-R5b-SM-5S2RM	60-69 years, female	50.6
GTEX-11DXY-0011-R5b-SM-DNZZL	60-69 years, male	50.4
GTEX-S7SE-0011-R5A-SM-2XCDA	50-59 years, male	50.1
GTEX-14PJO-0011-R5a-SM-6AJBZ	60-69 years, male	49.9
GTEX-1HR98-0011-R5a-SM-A9G1V	60-69 years, male	49.4
GTEX-1I1GV-0011-R5b-SM-CKZPD	60-69 years, male	49.4
GTEX-13OW6-0011-R5a-SM-5O9BK	50-59 years, male	49.3
GTEX-15DCD-0011-R5a-SM-CXZKZ	70-79 years, female	49.3
GTEX-WVLH-0011-R5A-SM-3MJFW	50-59 years, male	49.2
GTEX-17EVP-0011-R5b-SM-7DHKW	40-49 years, male	49
GTEX-RU72-0011-R5A-SM-2TF6U	50-59 years, female	48.9
GTEX-12ZZW-0011-R5a-SM-5DUVN	50-59 years, male	48.2
GTEX-13VXU-0011-R5a-SM-5O9D7	50-59 years, male	48.1
GTEX-1H3O1-0011-R5b-SM-ADEH8	60-69 years, male	47.2
GTEX-1J1OQ-0011-R5a-SM-D3L8K	40-49 years, female	47.2
GTEX-11PRG-0011-R5b-SM-DNZZS	50-59 years, male	47
GTEX-13O3Q-0011-R5b-SM-5P9H4	50-59 years, male	46.1
GTEX-Q2AG-0011-R5A-SM-2HMJH	40-49 years, female	46.1
GTEX-T6MN-0011-R5A-SM-32QPD	50-59 years, male	45.9
GTEX-1J8Q2-0011-R5b-SM-A9SKH	60-69 years, male	45.9
GTEX-1HBPI-0011-R5a-SM-CKZOW	50-59 years, male	45.7
GTEX-1H1ZS-0011-R5b-SM-CL53L	70-79 years, male	45.6
GTEX-12WSM-0011-R5a-SM-5EQ4Y	60-69 years, male	45
GTEX-13OVL-0011-R5b-SM-5L3FU	50-59 years, male	45
GTEX-15CHQ-0011-R5b-SM-6AJAN	60-69 years, male	44.9
GTEX-1IY9M-0011-R5a-SM-A9SLX	60-69 years, male	44.7
GTEX-12WSC-0011-R5b-SM-5CVNS	50-59 years, male	44.6
GTEX-Y8DK-0011-R5B-SM-4RTW6	60-69 years, male	44.5
GTEX-ZUA1-0011-R5b-SM-51MTG	40-49 years, male	44.5
GTEX-13RTJ-0011-R5a-SM-5P9HR	60-69 years, male	44
GTEX-15EO6-0011-R5b-SM-7KUDZ	50-59 years, male	42.4
GTEX-1I1GS-0011-R5a-SM-CKZPC	60-69 years, male	41.6
GTEX-13G51-0011-R5a-SM-5L3EB	60-69 years, male	38.1
GTEX-15SHU-0011-R5a-SM-7938Q	40-49 years, female	37.7
GTEX-X4EP-0011-R6A-SM-3P629	60-69 years, female	248.3
GTEX-1CB4J-0011-R6b-SM-9WG7B	60-69 years, male	230.9
GTEX-X4XY-0011-R6B-SM-46MVB	60-69 years, male	200.7
GTEX-145MI-0011-R6a-SM-5PNZA	60-69 years, female	161.1
GTEX-1E2YA-0011-R6b-SM-CE6R2	50-59 years, male	139.3
GTEX-16XZZ-0011-R6a-SM-7IGNE	60-69 years, male	135.2
GTEX-11O72-0011-R6a-SM-DNZZQ	40-49 years, male	126.7
GTEX-1LC47-0011-R6b-SM-EZ6MI	60-69 years, male	122.3
GTEX-16Z82-0011-R6a-SM-7IGLV	60-69 years, male	117
GTEX-ZF28-0011-R6a-SM-4WKHI	60-69 years, male	114.2
GTEX-1CB4H-0011-R6b-SM-CKZNK	60-69 years, female	107.5
GTEX-14C5O-0011-R6a-SM-5YYB6	60-69 years, male	106
GTEX-139TS-0011-R6a-SM-5J2OB	60-69 years, male	103.7
GTEX-WHSE-0011-R6A-SM-3P5ZP	20-29 years, male	100.5
GTEX-13PDP-0011-R6b-SM-5O9D5	60-69 years, male	100.4
GTEX-1F75B-0011-R6a-SM-ARZMI	50-59 years, male	98.5
GTEX-11DYG-0011-R6a-SM-DO936	60-69 years, male	94.7
GTEX-13OVJ-0011-R6b-SM-5L3GH	50-59 years, female	93.1
GTEX-1HFI6-0011-R6b-SM-CM2SR	40-49 years, male	92.6
GTEX-11TTK-0011-R6b-SM-DNZZW	60-69 years, female	86.4
GTEX-ZUA1-0011-R6b-SM-4YCDD	40-49 years, male	86.2
GTEX-15G19-0011-R6b-SM-7KUM3	60-69 years, male	84.3
GTEX-13OW5-0011-R6b-SM-5O9BW	60-69 years, male	83.6
GTEX-13N1W-0011-R6a-SM-5MR43	70-79 years, male	83.4
GTEX-13PL6-0011-R6a-SM-5O9C5	40-49 years, female	83.4
GTEX-1I1HK-0011-R6b-SM-CM2T9	60-69 years, male	82
GTEX-1IGQW-0011-R6a-SM-CM2TC	60-69 years, male	81
GTEX-1GN73-0011-R6b-SM-CJI2T	60-69 years, male	80.2
GTEX-1H23P-0011-R6b-SM-A9G1H	60-69 years, male	78.4
GTEX-1IKOH-0011-R6b-SM-A9G1W	60-69 years, female	76
GTEX-1EWIQ-0011-R6a-SM-ARU8G	70-79 years, female	75.3
GTEX-1IL2U-0011-R6a-SM-ARZLG	60-69 years, male	75.1
GTEX-T5JC-0011-R6A-SM-D3L87	20-29 years, male	74.7
GTEX-1I19N-0011-R6b-SM-CY8GC	70-79 years, male	73.1
GTEX-1EN7A-0011-R6b-SM-9QEHW	40-49 years, male	72.8
GTEX-YJ89-0011-R6a-SM-4V6GN	60-69 years, male	72
GTEX-1EH9U-0011-R6a-SM-CJI2C	60-69 years, male	70.7
GTEX-1H3O1-0011-R6b-SM-CL54U	60-69 years, male	68.9
GTEX-12WSF-0011-R6b-SM-5HL8W	70-79 years, male	68.8
GTEX-1N2DW-0011-R6a-SM-EZ6MW	50-59 years, male	68.7
GTEX-YFC4-0011-R6b-SM-4V6E1	40-49 years, female	68.4
GTEX-1LVAO-0011-R6b-SM-EZ6MX	60-69 years, male	67.9
GTEX-1H3VE-0011-R6b-SM-A9G1M	40-49 years, male	66.6
GTEX-11PRG-0011-R6b-SM-DO923	50-59 years, male	66.2
GTEX-13FHP-0011-R6b-SM-5LZY6	50-59 years, male	66.1
GTEX-1GZHY-0011-R6a-SM-9OSWL	50-59 years, female	65.7
GTEX-1F48J-0011-R6a-SM-CJI2F	50-59 years, female	65.6
GTEX-X261-0011-R6B-SM-4E3J8	50-59 years, male	64.6
GTEX-17EVQ-0011-R6a-SM-7189U	70-79 years, male	64
GTEX-X585-0011-R6A-SM-46MVJ	50-59 years, male	63.7
GTEX-11DZ1-0011-R6b-SM-DNZZG	50-59 years, male	63.7
GTEX-1C64N-0011-R6a-SM-7IGO9	50-59 years, male	62.3
GTEX-1GZ2Q-0011-R6a-SM-9OSWM	40-49 years, male	61.5
GTEX-1H4P4-0011-R6a-SM-ARZLR	50-59 years, male	61.4
GTEX-1HBPM-0011-R6b-SM-ARU73	60-69 years, female	61.3
GTEX-131XW-0011-R6b-SM-5K7XY	50-59 years, female	61.2
GTEX-13JUV-0011-R6b-SM-5LZYG	40-49 years, female	61
GTEX-1HB9E-0011-R6b-SM-A9G1P	50-59 years, male	61
GTEX-1B996-0011-R6b-SM-793AQ	60-69 years, male	60.6
GTEX-S7SE-0011-R6A-SM-2XCD9	50-59 years, male	60.1
GTEX-1LVA9-0011-R6a-SM-EYYWH	50-59 years, male	60
GTEX-1C6WA-0011-R6a-SM-7PBYP	60-69 years, male	59.7
GTEX-12584-0011-R6a-SM-5NQ7C	40-49 years, male	59.5
GTEX-13NYS-0011-R6b-SM-5MR3R	60-69 years, male	58.5
GTEX-14PQA-0011-R6b-SM-6AJAM	50-59 years, female	58
GTEX-11WQC-0011-R6a-SM-5BC77	60-69 years, male	57.6
GTEX-WVLH-0011-R6A-SM-3MJFZ	50-59 years, male	57.5
GTEX-OHPN-0011-R6A-SM-2I5FH	60-69 years, female	57.4
GTEX-1F7RK-0011-R6b-SM-ARZMG	20-29 years, female	57.4
GTEX-11DXW-0011-R6a-SM-DO11N	40-49 years, male	57
GTEX-1F88E-0011-R6a-SM-CKZNW	60-69 years, female	57
GTEX-13FHO-0011-R6b-SM-5LZX1	60-69 years, male	56.5
GTEX-1MJK2-0011-R6a-SM-EXUS3	50-59 years, male	56.5
GTEX-UTHO-0011-R6A-SM-3GIJW	60-69 years, male	56.4
GTEX-14PHW-0011-R6b-SM-5YYAR	60-69 years, female	56.3
GTEX-ZAB4-0011-R6a-SM-4SOKD	40-49 years, male	56.3
GTEX-1IKK5-0011-R6b-SM-A9SLY	60-69 years, male	56.2
GTEX-13OW8-0011-R6b-SM-5L3I3	60-69 years, male	56.1
GTEX-13IVO-0011-R6b-SM-5K7X9	70-79 years, male	55.5
GTEX-1LB8K-0011-R6a-SM-EXURT	50-59 years, male	55.4
GTEX-ZVT3-0011-R6a-SM-51MSU	60-69 years, female	55.1
GTEX-13SLW-0011-R6a-SM-5O9BH	70-79 years, male	54.8
GTEX-16YQH-0011-R6b-SM-7938T	30-39 years, male	54.6
GTEX-18465-0011-R6a-SM-7LG6M	50-59 years, male	54.6
GTEX-1J1OQ-0011-R6a-SM-ARU86	40-49 years, female	54.5
GTEX-17JCI-0011-R6a-SM-72D6D	60-69 years, female	54.2
GTEX-N7MT-0011-R6a-SM-2I3G3	60-69 years, female	54.2
GTEX-13SLX-0011-R6a-SM-5PNX4	50-59 years, female	54.1
GTEX-S7PM-0011-R6A-SM-3NM8F	60-69 years, male	54.1
GTEX-1ICLZ-0011-R6b-SM-A9G3A	60-69 years, male	54.1
GTEX-12WSD-0011-R6b-SM-5P9JU	60-69 years, female	54
GTEX-RU72-0011-R6A-SM-2TF71	50-59 years, female	53.8
GTEX-1F6IF-0011-R6a-SM-9QEIO	60-69 years, male	53.5
GTEX-1I1GR-0011-R6a-SM-CMKHI	60-69 years, male	53.5
GTEX-1445S-0011-R6b-SM-5PNUF	60-69 years, male	53.3
GTEX-145LU-0011-R6a-SM-5S2V6	50-59 years, male	53.3
GTEX-1JJEA-0011-R6a-SM-EXUS1	60-69 years, male	53.2
GTEX-ZDXO-0011-R6a-SM-4WWCT	60-69 years, male	53
GTEX-13X6J-0011-R6a-SM-5PNUB	50-59 years, male	52.9
GTEX-NL4W-0011-R6a-SM-2I3GA	50-59 years, male	52.9
GTEX-XMD1-0011-R6A-SM-4AT5K	60-69 years, male	52.8
GTEX-1EX96-0011-R6a-SM-9OSVV	50-59 years, male	52.8
GTEX-P44G-0011-R6A-SM-2XCD3	30-39 years, male	52.7
GTEX-R55E-0011-R6A-SM-2TC5T	20-29 years, male	52.7
GTEX-PWO3-0011-R6A-SM-2I5F3	60-69 years, female	52.6
GTEX-147F4-0011-R6b-SM-5S2UP	50-59 years, male	52.3
GTEX-QVJO-0011-R6A-SM-2S1QN	60-69 years, female	52.1
GTEX-QVUS-0011-R6A-SM-3GACX	60-69 years, female	51.8
GTEX-1I1GQ-0011-R6b-SM-CE6SE	50-59 years, male	51.7
GTEX-1GF9W-0011-R6b-SM-9QEIE	60-69 years, male	51.6
GTEX-Q2AG-0011-R6A-SM-2HML7	40-49 years, female	51.5
GTEX-17MF6-0011-R6b-SM-7LG6G	40-49 years, male	51.4
GTEX-1J8Q2-0011-R6a-SM-CKZPG	60-69 years, male	51.3
GTEX-13NYB-0011-R6b-SM-5MR51	40-49 years, male	51.2
GTEX-WL46-0011-R6A-SM-3LK6X	50-59 years, male	51.2
GTEX-11NV4-0011-R6a-SM-57WD5	60-69 years, male	51
GTEX-13N2G-0011-R6b-SM-5MR3P	60-69 years, male	50.8
GTEX-1A8G6-0011-R6b-SM-7P8PE	60-69 years, male	50.8
GTEX-12ZZY-0011-R6b-SM-5EGLA	60-69 years, male	50.7
GTEX-13JVG-0011-R6a-SM-5MR3E	60-69 years, male	50.5
GTEX-NPJ8-0011-R6a-SM-2HMKB	40-49 years, male	50.4
GTEX-1I1GS-0011-R6b-SM-CMKHE	60-69 years, male	50.4
GTEX-T6MN-0011-R6A-SM-32QP8	50-59 years, male	50.2
GTEX-1GN2E-0011-R6b-SM-9QEII	60-69 years, male	50.2
GTEX-WWYW-0011-R6A-SM-3NB3G	50-59 years, female	50.1
GTEX-NPJ7-0011-R6a-SM-2I3G7	60-69 years, female	50
GTEX-1IDJH-0011-R6a-SM-A9SLZ	70-79 years, male	50
GTEX-132Q8-0011-R6a-SM-5K7YN	60-69 years, male	49.5
GTEX-ZV68-0011-R6a-SM-51MSR	50-59 years, female	49.3
GTEX-13O3O-0011-R6b-SM-5P9GY	60-69 years, female	49.2
GTEX-145MH-0011-R6a-SM-5PNZ7	50-59 years, male	49
GTEX-Y8DK-0011-R6A-SM-4V6EG	60-69 years, male	49
GTEX-1GN1U-0011-R6a-SM-CKZNO	50-59 years, female	48.9
GTEX-144GO-0011-R6b-SM-5S2V7	60-69 years, male	48.7
GTEX-14ASI-0011-R6a-SM-5S2UZ	60-69 years, male	48.7
GTEX-11GSP-0011-R6b-SM-57WBQ	60-69 years, female	48.6
GTEX-P44H-0011-R6A-SM-2XCF3	40-49 years, male	48
GTEX-1H1CY-0011-R6b-SM-CE6RP	60-69 years, female	48
GTEX-1I1GV-0011-R6b-SM-ARU6Q	60-69 years, male	48
GTEX-ZE7O-0011-R6a-SM-57WCI	50-59 years, female	47.8
GTEX-TSE9-0011-R6A-SM-3DB7L	60-69 years, female	47.7
GTEX-ZE9C-0011-R6a-SM-4WWCW	60-69 years, male	47.7
GTEX-14E7W-0011-R6b-SM-5ZZV3	70-79 years, male	47.4
GTEX-145LS-0011-R6b-SM-5PNWL	60-69 years, female	47.2
GTEX-13X6K-0011-R6a-SM-5P9K6	60-69 years, female	47.1
GTEX-17HHY-0011-R6b-SM-7189Z	50-59 years, male	47.1
GTEX-1B8L1-0011-R6b-SM-7P8SU	60-69 years, male	46.8
GTEX-N7MS-0011-R6a-SM-2HMJ4	60-69 years, male	46.7
GTEX-1H1DG-0011-R6a-SM-A9SK8	70-79 years, male	46.6
GTEX-1MA7X-0011-R6a-SM-EYYWR	60-69 years, male	46.6
GTEX-1IY9M-0011-R6a-SM-D4P28	60-69 years, male	46.4
GTEX-13VXU-0011-R6a-SM-5SI71	50-59 years, male	46.3
GTEX-1R46S-0011-R6a-SM-EZ6N6	60-69 years, female	46.3
GTEX-13QJC-0011-R6a-SM-5S2VI	60-69 years, female	45.8
GTEX-14PN4-0011-R6b-SM-69LQU	50-59 years, male	45.8
GTEX-13112-0011-R6b-SM-5DUVK	50-59 years, male	45.7
GTEX-X4XX-0011-R6B-SM-46MWP	60-69 years, male	45.7
GTEX-11DXY-0011-R6a-SM-DNZZF	60-69 years, male	45.7
GTEX-14LZ3-0011-R6a-SM-D3L8C	60-69 years, female	45.3
GTEX-1GZ4I-0011-R6b-SM-9WG77	50-59 years, male	45.3
GTEX-12ZZZ-0011-R6b-SM-5EQ5B	60-69 years, male	45.1
GTEX-14JIY-0011-R6b-SM-68714	60-69 years, male	45
GTEX-15DYW-0011-R6b-SM-6PALA	60-69 years, female	44.8
GTEX-QMR6-0011-R6A-SM-32PKP	50-59 years, male	44.8
GTEX-1I1CD-0011-R6b-SM-CJI3Y	60-69 years, female	44.8
GTEX-14753-0011-R6b-SM-5S2UD	60-69 years, male	44.7
GTEX-17HG3-0011-R6b-SM-79OK8	30-39 years, female	44.6
GTEX-1GMR8-0011-R6b-SM-CE6RC	50-59 years, female	44.6
GTEX-13FLW-0011-R6b-SM-5L3EN	50-59 years, male	44.4
GTEX-15DCD-0011-R6b-SM-6M46L	70-79 years, female	44.4
GTEX-1A3MX-0011-R6a-SM-7P8S9	60-69 years, male	44.4
GTEX-1F75W-0011-R6a-SM-9QEI5	60-69 years, male	44.4
GTEX-1HUB1-0011-R6b-SM-ARU6W	60-69 years, male	44.4
GTEX-1HT8W-0011-R6a-SM-CM2SY	30-39 years, male	44.3
GTEX-1LH75-0011-R6a-SM-EXURS	50-59 years, female	44.2
GTEX-12WSM-0011-R6b-SM-5EQ6N	60-69 years, male	43.8
GTEX-183WM-0011-R6b-SM-72D66	70-79 years, female	43.7
GTEX-13OVH-0011-R6b-SM-5LUAX	70-79 years, male	43.3
GTEX-14JG1-0011-R6b-SM-5YYAU	40-49 years, male	43.1
GTEX-1CB4G-0011-R6b-SM-9QEGO	60-69 years, male	43.1
GTEX-ZXG5-0011-R6a-SM-57WBZ	60-69 years, male	43
GTEX-12ZZX-0011-R6a-SM-5HL8L	40-49 years, female	42.9
GTEX-1EMGI-0011-R6a-SM-9OSVR	60-69 years, male	42.9
GTEX-1B8SF-0011-R6b-SM-7MXUD	60-69 years, male	42.8
GTEX-13OVL-0011-R6a-SM-5L3G4	50-59 years, male	42.7
GTEX-11OF3-0011-R6b-SM-57WBG	60-69 years, male	42.3
GTEX-13FLV-0011-R6a-SM-5KLZ4	50-59 years, male	42.1
GTEX-1399T-0011-R6b-SM-5K7YL	60-69 years, male	42
GTEX-12ZZW-0011-R6a-SM-5DUVZ	50-59 years, male	41.9
GTEX-1E1VI-0011-R6a-SM-9OSVJ	50-59 years, male	41.9
GTEX-11NUK-0011-R6a-SM-DO93O	50-59 years, male	41.8
GTEX-1HBPH-0011-R6a-SM-CKZOV	40-49 years, female	41.8
GTEX-14BIM-0011-R6b-SM-5S2VB	60-69 years, female	41.7
GTEX-15ER7-0011-R6a-SM-6M46M	20-29 years, female	41.7
GTEX-1HBPI-0011-R6b-SM-A9G1T	50-59 years, male	41.6
GTEX-1192X-0011-R6a-SM-DNZZB	50-59 years, male	41.5
GTEX-15EO6-0011-R6a-SM-7KULK	50-59 years, male	41.4
GTEX-1OJC4-0011-R6a-SM-EXOIM	50-59 years, female	41.2
GTEX-131XH-0011-R6a-SM-5KM2G	50-59 years, male	41.1
GTEX-1AX9I-0011-R6a-SM-7P8PK	60-69 years, male	40.9
GTEX-XLM4-0011-R6A-SM-4AT4B	60-69 years, male	40.8
GTEX-1H3NZ-0011-R6b-SM-A9G1N	60-69 years, male	40.8
GTEX-11ONC-0011-R6a-SM-DO12A	60-69 years, male	40.7
GTEX-1BAJH-0011-R6b-SM-7MXT2	70-79 years, male	40.6
GTEX-14ABY-0011-R6a-SM-5PNWR	50-59 years, male	40.5
GTEX-147GR-0011-R6b-SM-5S2RO	60-69 years, male	40.4
GTEX-12WSH-0011-R6b-SM-5P9F4	50-59 years, male	40.1
GTEX-ZVZQ-0011-R6b-SM-57WAY	60-69 years, female	40.1
GTEX-1C6VR-0011-R6a-SM-7MXU8	60-69 years, male	40.1
GTEX-13O3Q-0011-R6a-SM-5KM2V	50-59 years, male	40
GTEX-14BIN-0011-R6a-SM-5S2RH	50-59 years, female	39.8
GTEX-14BMV-0011-R6b-SM-5YY9I	50-59 years, male	39.8
GTEX-1GF9V-0011-R6b-SM-CJI2Q	60-69 years, male	39.8
GTEX-Z93S-0011-R6b-SM-4RGNJ	50-59 years, male	39.6
GTEX-1F75A-0011-R6b-SM-9QEHD	50-59 years, male	39.6
GTEX-1JMLX-0011-R6b-SM-EXUT9	50-59 years, male	39
GTEX-18A6Q-0011-R6a-SM-7LG6R	60-69 years, male	38.9
GTEX-15RJE-0011-R6a-SM-7DHL8	40-49 years, male	38.6
GTEX-WZTO-0011-R6B-SM-4E3J6	40-49 years, male	38.5
GTEX-1F6I4-0011-R6a-SM-CE6R4	60-69 years, male	38.5
GTEX-13OW6-0011-R6b-SM-5L3GR	50-59 years, male	38.3
GTEX-1H1ZS-0011-R6b-SM-A9G1F	70-79 years, male	38.2
GTEX-QDT8-0011-R6A-SM-32PKI	30-39 years, female	38.1
GTEX-1GMRU-0011-R6b-SM-A9G3B	50-59 years, male	38
GTEX-1GTWX-0011-R6a-SM-A96RN	60-69 years, male	37.8
GTEX-139TT-0011-R6b-SM-5J2ON	60-69 years, male	37.7
GTEX-13FXS-0011-R6b-SM-5L3F7	50-59 years, male	37.5
GTEX-1B933-0011-R6b-SM-79OOQ	50-59 years, female	37.4
GTEX-1HR9M-0011-R6a-SM-ARU6Z	60-69 years, male	37.1
GTEX-T2IS-0011-R6A-SM-32QP2	20-29 years, female	36.9
GTEX-12WSC-0011-R6b-SM-5LU99	50-59 years, male	36.8
GTEX-18464-0011-R6a-SM-731CA	50-59 years, male	36.8
GTEX-1HGF4-0011-R6a-SM-A96S1	60-69 years, male	36.7
GTEX-1313W-0011-R6a-SM-5K7XO	50-59 years, female	36.6
GTEX-13S7M-0011-R6b-SM-5O9D8	60-69 years, female	36.6
GTEX-15CHQ-0011-R6b-SM-69LOX	60-69 years, male	36.4
GTEX-13G51-0011-R6b-SM-5LZX4	60-69 years, male	35.9
GTEX-1EKGG-0011-R6a-SM-CL538	60-69 years, male	35.3
GTEX-NL3H-0011-R6a-SM-2I3G8	60-69 years, male	35.1
GTEX-144GL-0011-R6a-SM-5P9HW	50-59 years, male	35
GTEX-14PJM-0011-R6a-SM-6872G	50-59 years, female	34.7
GTEX-17F97-0011-R6a-SM-7EPGS	50-59 years, male	33.9
GTEX-12WSE-0011-R6b-SM-5LZV5	20-29 years, male	33.6
GTEX-17EVP-0011-R6b-SM-7LT99	40-49 years, male	31.9
GTEX-13RTJ-0011-R6a-SM-5SI74	60-69 years, male	31.1
GTEX-1RLM8-0011-R6a-SM-EYYXS	50-59 years, male	29.3
GTEX-1E2YA-0011-R7a-SM-CJI1Z	50-59 years, male	184
GTEX-13N2G-0011-R7a-SM-5MR42	60-69 years, male	175.4
GTEX-1F75B-0011-R7a-SM-ARU84	50-59 years, male	155.1
GTEX-144GO-0011-R7b-SM-5S2TT	60-69 years, male	150.8
GTEX-13OVJ-0011-R7a-SM-5L3G1	50-59 years, female	146.3
GTEX-WHSE-0011-R7A-SM-3P5YZ	20-29 years, male	140.7
GTEX-1CB4H-0011-R7b-SM-CJI27	60-69 years, female	140.3
GTEX-13PVQ-0011-R7a-SM-5L3G3	50-59 years, male	131.9
GTEX-139TS-0011-R7a-SM-5K7X7	60-69 years, male	129.3
GTEX-12WSE-0011-R7a-SM-5PNWF	20-29 years, male	125.7
GTEX-1GZ2Q-0011-R7b-SM-9OSWN	40-49 years, male	125
GTEX-1EH9U-0011-R7a-SM-9QEGU	60-69 years, male	122.4
GTEX-14LZ3-0011-R7a-SM-69LQN	60-69 years, female	122
GTEX-NPJ7-0011-R7a-SM-EV79B	60-69 years, female	119
GTEX-1GN73-0011-R7a-SM-CJI2U	60-69 years, male	113.8
GTEX-11DXW-0011-R7b-SM-DO119	40-49 years, male	113
GTEX-15G19-0011-R7b-SM-6M479	60-69 years, male	112.3
GTEX-NPJ8-0011-R7a-SM-2HMJV	40-49 years, male	111.2
GTEX-13JUV-0011-R7b-SM-5LZZG	40-49 years, female	109.6
GTEX-13OW8-0011-R7a-SM-5L3FP	60-69 years, male	108.3
GTEX-ZE7O-0011-R7a-SM-57WCU	50-59 years, female	108.3
GTEX-1H23P-0011-R7b-SM-CKZP2	60-69 years, male	107.1
GTEX-1A8G6-0011-R7b-SM-7MXTV	60-69 years, male	105.8
GTEX-1H4P4-0011-R7b-SM-ARU77	50-59 years, male	105.6
GTEX-X261-0011-R7A-SM-4E3JJ	50-59 years, male	103.4
GTEX-17MF6-0011-R7b-SM-7LG6J	40-49 years, male	103.2
GTEX-1EX96-0011-R7a-SM-9OSVW	50-59 years, male	102.4
GTEX-13OW5-0011-R7a-SM-5O9C9	60-69 years, male	101.5
GTEX-ZXG5-0011-R7b-SM-57WCC	60-69 years, male	101.3
GTEX-1EN7A-0011-R7b-SM-9QEHX	40-49 years, male	99.7
GTEX-1B996-0011-R7b-SM-7IGNT	60-69 years, male	98.7
GTEX-1C6WA-0011-R7b-SM-7P8S8	60-69 years, male	98.3
GTEX-1GN2E-0011-R7b-SM-9QEIJ	60-69 years, male	98.3
GTEX-13CZV-0011-R7b-SM-5LZXH	60-69 years, male	98.2
GTEX-12WSF-0011-R7b-SM-5HL99	70-79 years, male	98
GTEX-13QJC-0011-R7b-SM-5PNUM	60-69 years, female	96
GTEX-17HII-0011-R7a-SM-79OMS	50-59 years, male	95.5
GTEX-T5JC-0011-R7A-SM-32PME	20-29 years, male	95.5
GTEX-ZF28-0011-R7a-SM-4WKF5	60-69 years, male	94.9
GTEX-13CF2-0011-R7b-SM-5K7UV	60-69 years, male	94.8
GTEX-14C5O-0011-R7b-SM-5YYAH	60-69 years, male	94.3
GTEX-1MA7X-0011-R7b-SM-EYYWS	60-69 years, male	93.2
GTEX-ZVZQ-0011-R7b-SM-57WBB	60-69 years, female	93
GTEX-1F48J-0011-R7a-SM-CJI2G	50-59 years, female	92.5
GTEX-1IKOH-0011-R7b-SM-CKZPH	60-69 years, female	92.4
GTEX-1JJ6O-0011-R7b-SM-EXUTB	60-69 years, male	92
GTEX-183WM-0011-R7b-SM-731AX	70-79 years, female	91.7
GTEX-1HB9E-0011-R7b-SM-A9G1Q	50-59 years, male	91.7
GTEX-1HCU6-0011-R7b-SM-ARL77	60-69 years, female	91.6
GTEX-1GMR8-0011-R7b-SM-CJI2I	50-59 years, female	91.1
GTEX-1GF9W-0011-R7b-SM-9QEIF	60-69 years, male	90.9
GTEX-13JVG-0011-R7b-SM-5MR3Q	60-69 years, male	90.6
GTEX-17EVQ-0011-R7a-SM-7EWDA	70-79 years, male	90.6
GTEX-1I1CD-0011-R7a-SM-CMKHA	60-69 years, female	89.5
GTEX-16YQH-0011-R7a-SM-79ON1	30-39 years, male	89.4
GTEX-1C64N-0011-R7a-SM-7IGOI	50-59 years, male	89
GTEX-1H1CY-0011-R7a-SM-CJI32	60-69 years, female	88.7
GTEX-1445S-0011-R7b-SM-5PNUG	60-69 years, male	86.5
GTEX-ZDXO-0011-R7a-SM-4WWCU	60-69 years, male	86.5
GTEX-TSE9-0011-R7A-SM-3DB7P	60-69 years, female	85.3
GTEX-15DYW-0011-R7a-SM-7KULG	60-69 years, female	84.5
GTEX-11WQC-0011-R7b-SM-5BC7A	60-69 years, male	84.3
GTEX-13N1W-0011-R7b-SM-5MR4F	70-79 years, male	84.3
GTEX-13NYB-0011-R7a-SM-5MR5D	40-49 years, male	83.9
GTEX-1EU9M-0011-R7b-SM-9OSVU	60-69 years, male	83.5
GTEX-1LVAO-0011-R7a-SM-EYYWZ	60-69 years, male	82.1
GTEX-1LVA9-0011-R7a-SM-EYYWG	50-59 years, male	81.8
GTEX-1F6I4-0011-R7a-SM-CJI24	60-69 years, male	81.3
GTEX-14E7W-0011-R7b-SM-5ZZV4	70-79 years, male	81.2
GTEX-1E1VI-0011-R7b-SM-9QEGR	50-59 years, male	81.2
GTEX-1GMRU-0011-R7b-SM-A96TJ	50-59 years, male	81.2
GTEX-ZVT3-0011-R7a-SM-57WCO	60-69 years, female	80.1
GTEX-14BMV-0011-R7b-SM-5YY9J	50-59 years, male	79.9
GTEX-P44G-0011-R7A-SM-2I3F9	30-39 years, male	79.8
GTEX-11TTK-0011-R7b-SM-DNZZZ	60-69 years, female	79.4
GTEX-145MG-0011-R7b-SM-5P9JY	50-59 years, male	79.2
GTEX-13FHP-0011-R7b-SM-5LZYI	50-59 years, male	78.8
GTEX-N7MT-0011-R7a-SM-2I3FZ	60-69 years, female	77.3
GTEX-NL3H-0011-R7a-SM-2I3G5	60-69 years, male	77.2
GTEX-1R46S-0011-R7b-SM-EXUTH	60-69 years, female	77
GTEX-WL46-0011-R7A-SM-3LK7X	50-59 years, male	76.9
GTEX-17HHY-0011-R7a-SM-718A1	50-59 years, male	76.8
GTEX-1GZ4I-0011-R7b-SM-ARU71	50-59 years, male	76.8
GTEX-1F52S-0011-R7b-SM-9QEH8	60-69 years, female	76.5
GTEX-N7MS-0011-R7a-SM-2HMKN	60-69 years, male	76
GTEX-YJ89-0011-R7a-SM-4V6GO	60-69 years, male	74.7
GTEX-1192X-0011-R7b-SM-DNZZC	50-59 years, male	74.6
GTEX-13OVL-0011-R7a-SM-5P9GW	50-59 years, male	74.3
GTEX-14ASI-0011-R7b-SM-5YY9G	60-69 years, male	74.2
GTEX-WWYW-0011-R7A-SM-3NB3H	50-59 years, female	73.8
GTEX-12WSD-0011-R7b-SM-5PNWE	60-69 years, female	73.4
GTEX-18464-0011-R7b-SM-731CM	50-59 years, male	73
GTEX-18465-0011-R7b-SM-7LG6V	50-59 years, male	72.9
GTEX-1313W-0011-R7b-SM-5DUWL	50-59 years, female	72.6
GTEX-14PN4-0011-R7b-SM-69LQQ	50-59 years, male	72.3
GTEX-11DYG-0011-R7b-SM-EXUS6	60-69 years, male	72.3
GTEX-1MJK2-0011-R7a-SM-EXUS4	50-59 years, male	72.3
GTEX-13O3O-0011-R7b-SM-5P9GZ	60-69 years, female	72
GTEX-RU72-0011-R7A-SM-2TF5U	50-59 years, female	71.9
GTEX-1OJC4-0011-R7a-SM-EYYX4	50-59 years, female	71.8
GTEX-1EMGI-0011-R7b-SM-9QEH5	60-69 years, male	71.1
GTEX-15DCD-0011-R7b-SM-6LPID	70-79 years, female	70.6
GTEX-1GF9V-0011-R7a-SM-CJI2R	60-69 years, male	69.9
GTEX-1H1DG-0011-R7b-SM-A96RR	70-79 years, male	69.9
GTEX-13FHO-0011-R7b-SM-5LZXD	60-69 years, male	69.4
GTEX-13VXU-0011-R7b-SM-5SI72	50-59 years, male	69.4
GTEX-Z93S-0011-R7b-SM-4RGNK	50-59 years, male	69.4
GTEX-1LSNL-0011-R7a-SM-EYYWI	50-59 years, male	69.3
GTEX-13FLW-0011-R7b-SM-5L3EZ	50-59 years, male	69.1
GTEX-1H3NZ-0011-R7a-SM-A9SKD	60-69 years, male	68.9
GTEX-1H3VE-0011-R7b-SM-CE6S9	40-49 years, male	68.9
GTEX-1F75W-0011-R7a-SM-9QEI6	60-69 years, male	68.7
GTEX-1B8SF-0011-R7b-SM-9OSVM	60-69 years, male	68.4
GTEX-145LS-0011-R7a-SM-5PNWM	60-69 years, female	68.3
GTEX-1ICLZ-0011-R7a-SM-ARZLU	60-69 years, male	68.3
GTEX-12ZZX-0011-R7b-SM-5DUVV	40-49 years, female	68.2
GTEX-Y8DK-0011-R7A-SM-4SOJZ	60-69 years, male	67.8
GTEX-16Z82-0011-R7a-SM-7MKGJ	60-69 years, male	67.7
GTEX-17HG3-0011-R7b-SM-7EPGR	30-39 years, female	67.7
GTEX-13X6I-0011-R7b-SM-5PNWP	60-69 years, male	67.4
GTEX-1HT8W-0011-R7b-SM-CMKH8	30-39 years, male	67.4
GTEX-1CB4G-0011-R7b-SM-9QEGP	60-69 years, male	66.8
GTEX-12ZZZ-0011-R7b-SM-5EGLE	60-69 years, male	66.7
GTEX-1JMQK-0011-R7b-SM-EXUTF	60-69 years, male	66.7
GTEX-1B8L1-0011-R7b-SM-9OSVK	60-69 years, male	66.6
GTEX-13FLV-0011-R7b-SM-5K7WW	50-59 years, male	66.5
GTEX-QMR6-0011-R7A-SM-32PKL	50-59 years, male	66.5
GTEX-1IKK5-0011-R7b-SM-A9G39	60-69 years, male	66.2
GTEX-11OF3-0011-R7a-SM-57WCG	60-69 years, male	66.1
GTEX-OHPN-0011-R7A-SM-2I5FI	60-69 years, female	65.6
GTEX-ZV68-0011-R7a-SM-51MT4	50-59 years, female	65.6
GTEX-XLM4-0011-R7A-SM-4AT5L	60-69 years, male	65.3
GTEX-13OW6-0011-R7b-SM-5L3H4	50-59 years, male	65.2
GTEX-132Q8-0011-R7b-SM-5N9F1	60-69 years, male	65
GTEX-1I1GV-0011-R7a-SM-ARU6R	60-69 years, male	64.9
GTEX-11ONC-0011-R7b-SM-DO93J	60-69 years, male	64.6
GTEX-YFC4-0011-R7b-SM-4V6E2	40-49 years, female	64.2
GTEX-145MH-0011-R7a-SM-5PNWH	50-59 years, male	64.1
GTEX-11GSP-0011-R7b-SM-57WC3	60-69 years, female	64
GTEX-15ER7-0011-R7a-SM-6M46N	20-29 years, female	63.9
GTEX-11DZ1-0011-R7a-SM-DNZZH	50-59 years, male	63.9
GTEX-WZTO-0011-R7B-SM-4E3IS	40-49 years, male	63.8
GTEX-11PRG-0011-R7a-SM-DNZZT	50-59 years, male	63.8
GTEX-1IOXB-0011-R7b-SM-CE6SM	50-59 years, male	63.8
GTEX-Q2AG-0011-R7A-SM-2HMJP	40-49 years, female	63.4
GTEX-13X6J-0011-R7b-SM-5PNUC	50-59 years, male	62.8
GTEX-WVLH-0011-R7A-SM-3MJFB	50-59 years, male	62.4
GTEX-11NUK-0011-R7a-SM-DO93P	50-59 years, male	62.3
GTEX-11NV4-0011-R7a-SM-57WDH	60-69 years, male	62
GTEX-15RJE-0011-R7a-SM-7DHL9	40-49 years, male	61.9
GTEX-14PJO-0011-R7a-SM-664NR	60-69 years, male	61.8
GTEX-14PJM-0011-R7a-SM-6AJBX	50-59 years, female	61.7
GTEX-11DXY-0011-R7a-SM-DO11L	60-69 years, male	61.6
GTEX-1HFI6-0011-R7b-SM-CM2SS	40-49 years, male	61.6
GTEX-12ZZY-0011-R7a-SM-5EGLB	60-69 years, male	61.3
GTEX-14JG1-0011-R7b-SM-5YYAV	40-49 years, male	60.3
GTEX-1B933-0011-R7a-SM-7DUGX	50-59 years, female	60.3
GTEX-12WSI-0011-R7b-SM-5GU78	50-59 years, male	60.2
GTEX-12WSM-0011-R7b-SM-5EGLD	60-69 years, male	60
GTEX-1EKGG-0011-R7a-SM-CKZNN	60-69 years, male	60
GTEX-144GL-0011-R7b-SM-5P9HX	50-59 years, male	59.7
GTEX-1AX9I-0011-R7b-SM-7P8Q3	60-69 years, male	59.7
GTEX-13X6K-0011-R7b-SM-5P9K7	60-69 years, female	59.5
GTEX-15CHQ-0011-R7b-SM-D4P1Q	60-69 years, male	59.5
GTEX-147GR-0011-R7a-SM-5S2RP	60-69 years, male	59.4
GTEX-14BIN-0011-R7b-SM-5S2RI	50-59 years, female	59.4
GTEX-1H1ZS-0011-R7a-SM-CL54P	70-79 years, male	59.4
GTEX-ZE9C-0011-R7a-SM-4WWCX	60-69 years, male	59.3
GTEX-13G51-0011-R7b-SM-5LZXG	60-69 years, male	59
GTEX-14ABY-0011-R7b-SM-5PNWS	50-59 years, male	58.6
GTEX-1A3MX-0011-R7a-SM-7DUEM	60-69 years, male	58.3
GTEX-1I1GQ-0011-R7a-SM-CJI41	50-59 years, male	58
GTEX-13FXS-0011-R7a-SM-5L3FC	50-59 years, male	57.7
GTEX-1HCVE-0011-R7b-SM-A9G1I	50-59 years, male	57.3
GTEX-1J8Q2-0011-R7a-SM-CKZPF	60-69 years, male	57.1
GTEX-R55E-0011-R7A-SM-2TC5Z	20-29 years, male	56.9
GTEX-1IDJH-0011-R7a-SM-A9SM1	70-79 years, male	56.6
GTEX-12WSA-0011-R7b-SM-5GU5U	60-69 years, male	56.2
GTEX-13S7M-0011-R7a-SM-5O9DK	60-69 years, female	55.7
GTEX-ZAB4-0011-R7a-SM-4SOKE	40-49 years, male	55.7
GTEX-17F97-0011-R7b-SM-7MGVY	50-59 years, male	55.7
GTEX-17EVP-0011-R7a-SM-7LTAN	40-49 years, male	55.6
GTEX-1F75A-0011-R7b-SM-9QEHE	50-59 years, male	55.5
GTEX-1H3O1-0011-R7a-SM-CE6SJ	60-69 years, male	55.2
GTEX-13112-0011-R7b-SM-5DUVW	50-59 years, male	54.9
GTEX-13O3Q-0011-R7a-SM-5KM38	50-59 years, male	54.9
GTEX-139TT-0011-R7b-SM-5J2MN	60-69 years, male	54.7
GTEX-S7SE-0011-R7A-SM-2XCDI	50-59 years, male	54.7
GTEX-1GTWX-0011-R7a-SM-A96RO	60-69 years, male	54.1
GTEX-RNOR-0011-R7A-SM-2TF4V	50-59 years, female	53.5
GTEX-1IKJJ-0011-R7a-SM-ARZLH	60-69 years, male	52.9
GTEX-QVJO-0011-R7A-SM-2S1QO	60-69 years, female	52.3
GTEX-12WSC-0011-R7b-SM-5LU9L	50-59 years, male	51.9
GTEX-1HGF4-0011-R7a-SM-A96S2	60-69 years, male	51.8
GTEX-ZUA1-0011-R7b-SM-4YCDP	40-49 years, male	51.1
GTEX-13RTJ-0011-R7b-SM-5P9JS	60-69 years, male	50.9
GTEX-1IY9M-0011-R7a-SM-D4P49	60-69 years, male	50.8
GTEX-1LH75-0011-R7a-SM-EXOIF	50-59 years, female	50
GTEX-1I1GS-0011-R7a-SM-CM2T6	60-69 years, male	49.2
GTEX-131YS-0011-R7a-SM-5IJDA	60-69 years, female	49.1
GTEX-T6MN-0011-R7A-SM-32QP5	50-59 years, male	48.5
GTEX-1J1OQ-0011-R7b-SM-ARU87	40-49 years, female	46.3
GTEX-15EO6-0011-R7a-SM-6M46Q	50-59 years, male	44.3
GTEX-12ZZW-0011-R7a-SM-5DUWC	50-59 years, male	44
GTEX-QDT8-0011-R7A-SM-32PKF	30-39 years, female	43.7	697

## Sheet: Breast
GTEX-1N2EF-2226-SM-E9J33	60-69 years, male	1142.2
GTEX-1JN1M-3026-SM-CMKGK	60-69 years, female	1047.2
GTEX-1IDFM-0426-SM-B2LVV	60-69 years, male	737
GTEX-1HSMO-0826-SM-ADEIV	60-69 years, male	710.1
GTEX-1HCU8-0126-SM-ADEHH	60-69 years, female	705
GTEX-WOFL-0826-SM-3MJG1	60-69 years, male	657.2
GTEX-1IDJH-2226-SM-E6CJV	70-79 years, male	626.5
GTEX-T2IS-1526-SM-32QPR	20-29 years, female	551.3
GTEX-1JMOU-2026-SM-CMKGU	60-69 years, female	550
GTEX-13PVQ-1026-SM-5KM3M	50-59 years, male	547.3
GTEX-1I1GP-0426-SM-COH3N	50-59 years, male	544.8
GTEX-1PPGY-1526-SM-EVYBK	60-69 years, male	541.9
GTEX-14753-2426-SM-5LU8U	60-69 years, male	536.3
GTEX-X4EP-2926-SM-3P5YQ	60-69 years, female	530.7
GTEX-1ICLY-1726-SM-B2LVT	50-59 years, male	530.3
GTEX-13O3O-0826-SM-5K7WE	60-69 years, female	519.7
GTEX-REY6-2426-SM-48FF5	60-69 years, male	516.8
GTEX-14E6C-1326-SM-62LEQ	40-49 years, male	508.7
GTEX-11WQK-2426-SM-5GU5C	50-59 years, male	497.8
GTEX-1IGQW-0926-SM-ADEH6	60-69 years, male	490.5
GTEX-11DZ1-0326-SM-5N9BN	50-59 years, male	481.2
GTEX-WI4N-1426-SM-3LK7H	40-49 years, female	478.9
GTEX-1ICLZ-0426-SM-B2LW2	60-69 years, male	478.1
GTEX-12WSK-2226-SM-5GCO5	40-49 years, female	477.2
GTEX-1M4P7-2626-SM-E9U5F	60-69 years, male	475.4
GTEX-1NV8Z-2826-SM-E8VME	60-69 years, male	471.9
GTEX-1LSVX-2426-SM-E6CJX	60-69 years, male	467.6
GTEX-1HBPM-0126-SM-ARL9E	60-69 years, female	461.3
GTEX-13O3Q-2226-SM-5KM4O	50-59 years, male	459.2
GTEX-15UF6-0126-SM-6PAMB	70-79 years, female	458.1
GTEX-XMD2-0926-SM-4WWEF	60-69 years, female	457.6
GTEX-1GZ2Q-2626-SM-7MXV9	40-49 years, male	456.2
GTEX-S7SE-0826-SM-4AT4D	50-59 years, male	455
GTEX-1H1CY-2226-SM-9WG7E	60-69 years, female	454.6
GTEX-13N1W-0626-SM-5MR4U	70-79 years, male	450
GTEX-ZVT4-1026-SM-57WC4	50-59 years, female	447.4
GTEX-1QEPI-0926-SM-DTXF3	60-69 years, female	446.8
GTEX-1C6VQ-0426-SM-79OOX	50-59 years, male	437.7
GTEX-13113-5013-SM-7SB7G	60-69 years, female	434.7
GTEX-1QMI2-0726-SM-E9J4F	60-69 years, male	434.7
GTEX-1LC47-1226-SM-D4P44	60-69 years, male	431.8
GTEX-11O72-2126-SM-5N9FO	40-49 years, male	431.4
GTEX-13W46-0826-SM-5LU3H	50-59 years, male	428.5
GTEX-1313W-0826-SM-5EQ4T	50-59 years, female	427.3
GTEX-R3RS-0626-SM-48FE1	40-49 years, female	423.5
GTEX-13SLX-2326-SM-5ZZWE	50-59 years, female	418
GTEX-1IOXB-1926-SM-ARL8E	50-59 years, male	417.6
GTEX-17JCI-0726-SM-7EPH1	60-69 years, female	416.6
GTEX-1H23P-0726-SM-9WG7K	60-69 years, male	415.1
GTEX-VJWN-0726-SM-3GIJ8	50-59 years, female	414.7
GTEX-147F4-2826-SM-5NQBN	50-59 years, male	407.4
GTEX-1117F-2826-SM-5GZXL	60-69 years, female	407.2
GTEX-XYKS-1326-SM-4BRUN	60-69 years, female	407
GTEX-17HG3-0126-SM-7IGNH	30-39 years, female	405.8
GTEX-1JMLX-2026-SM-CMKGN	50-59 years, male	405.7
GTEX-1R46S-2526-SM-E8VN2	60-69 years, female	400.3
GTEX-1E2YA-2726-SM-7IGPW	50-59 years, male	399.3
GTEX-183FY-1126-SM-7DHLJ	20-29 years, male	398.8
GTEX-13VXU-2826-SM-664MA	50-59 years, male	394.2
GTEX-13OW8-0226-SM-5K7UP	60-69 years, male	393.6
GTEX-1GF9U-1726-SM-7MGY5	40-49 years, female	388.9
GTEX-14E6E-1326-SM-5S2NR	30-39 years, male	386.7
GTEX-U8XE-0826-SM-4E3J1	30-39 years, male	385.3
GTEX-1MCC2-2126-SM-EWRON	30-39 years, female	384.5
GTEX-1GF9V-2526-SM-7SB8K	60-69 years, male	380.5
GTEX-S341-1526-SM-4AD6K	40-49 years, female	379.1
GTEX-ZYW4-0826-SM-5GIDG	60-69 years, male	373.5
GTEX-15RJE-2626-SM-7KFT1	40-49 years, male	373
GTEX-RU72-0626-SM-46MUI	50-59 years, female	366.7
GTEX-13QJ3-0826-SM-7DHKK	50-59 years, male	365
GTEX-14PKU-0426-SM-6EU1P	40-49 years, female	361.6
GTEX-1HR98-0426-SM-COH36	60-69 years, male	360.2
GTEX-13O3P-0826-SM-5L3DH	50-59 years, male	359.6
GTEX-14LLW-0626-SM-62LFC	70-79 years, female	357.3
GTEX-1GPI7-0926-SM-7PC3J	20-29 years, male	355.5
GTEX-11OF3-1926-SM-59889	60-69 years, male	355.1
GTEX-145MO-0826-SM-5NQBL	60-69 years, male	354.5
GTEX-14ICK-2426-SM-6EU27	40-49 years, male	354.1
GTEX-1LGRB-1826-SM-CNPQL	50-59 years, female	353.2
GTEX-1H1DG-0526-SM-9YFLN	70-79 years, male	353.1
GTEX-X62O-0526-SM-EWRMA	50-59 years, male	352.4
GTEX-1B933-2526-SM-7IGO5	50-59 years, female	352.2
GTEX-1KD4Q-2326-SM-D4P3M	40-49 years, male	345.8
GTEX-1HR9M-2426-SM-ACKXI	60-69 years, male	345.6
GTEX-11DXY-2326-SM-5GICW	60-69 years, male	344.5
GTEX-1EKGG-2626-SM-7IGPY	60-69 years, male	342.2
GTEX-1JN6P-2426-SM-ARL99	60-69 years, male	341.8
GTEX-11DXW-0626-SM-5N9ER	40-49 years, male	341.6
GTEX-ZVZQ-0826-SM-51MRF	60-69 years, female	341.3
GTEX-1I6K6-0826-SM-ARL7Z	30-39 years, male	341.3
GTEX-14E7W-0826-SM-62LEJ	70-79 years, male	340.6
GTEX-18A7B-2626-SM-7LG55	70-79 years, male	339.5
GTEX-1KD5A-1926-SM-DKPQA	50-59 years, male	339.3
GTEX-QVJO-1826-SM-447C9	60-69 years, female	339.1
GTEX-ZDXO-0126-SM-5S2ND	60-69 years, male	337.9
GTEX-X4XY-0926-SM-4E3JD	60-69 years, male	336
GTEX-17EVQ-0426-SM-7LG57	70-79 years, male	333.3
GTEX-1C6WA-2426-SM-7SB86	60-69 years, male	331.9
GTEX-1314G-1226-SM-5BC6D	30-39 years, male	329.8
GTEX-1MA7X-1626-SM-E9U5B	60-69 years, male	328.8
GTEX-1PPH7-0826-SM-E8VNX	40-49 years, male	328.1
GTEX-17MF6-0326-SM-7EPH5	40-49 years, male	327.6
GTEX-12WSM-1726-SM-5BC6J	60-69 years, male	326.4
GTEX-ZYFC-0826-SM-5E44K	50-59 years, male	326.2
GTEX-YJ8O-2226-SM-5IFHW	40-49 years, female	326
GTEX-SE5C-2126-SM-4BRUJ	40-49 years, female	324.3
GTEX-1GF9X-1026-SM-ACKX2	40-49 years, female	323.7
GTEX-15EOM-5019-SM-793DK	20-29 years, female	323.3
GTEX-15G19-2126-SM-6M48J	60-69 years, male	322.5
GTEX-X261-0626-SM-3NMD9	50-59 years, male	321.7
GTEX-15UF7-0726-SM-6M46D	40-49 years, male	319.2
GTEX-1JMPZ-1626-SM-COH31	30-39 years, male	317.8
GTEX-13NZ8-0126-SM-5IJCT	60-69 years, female	317.6
GTEX-1QPFJ-2026-SM-EVYBE	30-39 years, female	317.4
GTEX-XOT4-0726-SM-4GIAW	60-69 years, female	316.3
GTEX-1RLM8-2226-SM-EVYD1	50-59 years, male	316
GTEX-14AS3-1626-SM-5S2OY	40-49 years, female	315.9
GTEX-ZF3C-2326-SM-5S2NC	50-59 years, female	313.7
GTEX-TKQ1-0226-SM-33HB5	30-39 years, male	312.9
GTEX-1R9PN-0326-SM-DTX85	40-49 years, female	310.6
GTEX-S32W-2026-SM-4AD6E	50-59 years, female	309.5
GTEX-1F75B-0626-SM-7SB8A	50-59 years, male	308.4
GTEX-145MF-2226-SM-7EPIR	50-59 years, male	307.6
GTEX-183WM-0726-SM-7LTAA	70-79 years, female	307.1
GTEX-1HT8W-2226-SM-CGQEC	30-39 years, male	306.3
GTEX-13SLW-2526-SM-62LDQ	70-79 years, male	305.4
GTEX-1IDJF-2326-SM-ARL86	20-29 years, male	304.2
GTEX-14PN4-0626-SM-62LFP	50-59 years, male	303.7
GTEX-132AR-0826-SM-5EGK6	50-59 years, female	303.6
GTEX-1C6VS-0726-SM-7EPHF	60-69 years, male	303.2
GTEX-Y114-2026-SM-4TT7L	50-59 years, female	302.7
GTEX-1I1GU-1026-SM-ADEHJ	40-49 years, male	302.6
GTEX-ZVT2-1826-SM-5NQ8W	50-59 years, female	298.4
GTEX-14A5I-0726-SM-5TDEB	50-59 years, female	297.8
GTEX-1KAFJ-0226-SM-DIPEL	50-59 years, male	297.6
GTEX-18A7A-0726-SM-7LTAI	50-59 years, female	296.1
GTEX-15SHW-1326-SM-6PAL8	60-69 years, male	293.9
GTEX-1JKYN-0726-SM-ARZMY	30-39 years, male	293.9
GTEX-1H3VY-0926-SM-ACKXE	50-59 years, male	293.5
GTEX-RUSQ-2026-SM-4GIAK	50-59 years, male	291.5
GTEX-11GSP-0926-SM-9WYSG	60-69 years, female	291
GTEX-11WQC-1726-SM-5GU4W	60-69 years, male	290.6
GTEX-1IDJE-0826-SM-CKZNZ	50-59 years, female	289.6
GTEX-1EN7A-1426-SM-7PBY4	40-49 years, male	288.8
GTEX-1I1GV-2426-SM-CGQFM	60-69 years, male	288.8
GTEX-12KS4-0126-SM-5Q5A5	30-39 years, male	288
GTEX-UTHO-1026-SM-3GAF7	60-69 years, male	287.2
GTEX-17F98-0526-SM-79OK5	40-49 years, female	286.7
GTEX-1AX8Z-0926-SM-731AW	60-69 years, male	286.6
GTEX-W5X1-2326-SM-3GIL6	40-49 years, female	286.4
GTEX-S4P3-1326-SM-4AD6V	50-59 years, female	286.2
GTEX-1I19N-2826-SM-CL55D	70-79 years, male	286.1
GTEX-1A3MX-2726-SM-718B6	60-69 years, male	284.2
GTEX-QDT8-0626-SM-48TYW	30-39 years, female	282.8
GTEX-18465-2026-SM-718AP	50-59 years, male	282.4
GTEX-1GZHY-0726-SM-9WG6B	50-59 years, female	281.6
GTEX-ZU9S-1926-SM-5NQBP	30-39 years, male	280.7
GTEX-ZAK1-1326-SM-EVYAS	50-59 years, female	280.4
GTEX-11P82-1326-SM-5HL62	20-29 years, male	280.3
GTEX-17F97-2526-SM-7EWDV	50-59 years, male	280
GTEX-XV7Q-2326-SM-4BRVZ	40-49 years, female	279.2
GTEX-WRHU-0326-SM-3MJFY	50-59 years, female	278.9
GTEX-1A8G7-2426-SM-731AK	60-69 years, male	278.7
GTEX-1EU9M-2826-SM-7EWFH	60-69 years, male	277.3
GTEX-1GMRU-0826-SM-9WYT7	50-59 years, male	276.8
GTEX-Q2AG-0326-SM-48U1O	40-49 years, female	276.3
GTEX-144GL-2026-SM-5LU3O	50-59 years, male	275.4
GTEX-11EQ9-1826-SM-5Q5AJ	30-39 years, male	275.2
GTEX-1269C-2426-SM-5FQSN	60-69 years, female	275.2
GTEX-1IKOH-2326-SM-CM2TW	60-69 years, female	274.6
GTEX-ZY6K-1626-SM-5GZWV	50-59 years, male	272.7
GTEX-1JJE9-2326-SM-ARL8Q	70-79 years, male	270
GTEX-15ETS-0626-SM-7KUMX	40-49 years, female	269.4
GTEX-13FHO-0826-SM-5L3E8	60-69 years, male	268.1
GTEX-1B8L1-2426-SM-9WYTE	60-69 years, male	267.8
GTEX-1HUB1-1626-SM-CM2SL	60-69 years, male	267.6
GTEX-1B932-0826-SM-73KXG	40-49 years, female	267.2
GTEX-1J8EW-2626-SM-CL53E	60-69 years, female	267.2
GTEX-1EWIQ-1726-SM-7SB7T	70-79 years, female	267
GTEX-ZWKS-2826-SM-5NQ74	30-39 years, male	265.9
GTEX-13QIC-2326-SM-5LU5N	60-69 years, female	265.7
GTEX-1HC8U-0826-SM-ADEIL	40-49 years, female	265.3
GTEX-1P4AB-1826-SM-E76PU	50-59 years, male	265
GTEX-1IKOE-1326-SM-CE6T6	30-39 years, female	264.8
GTEX-16YQH-2826-SM-6PAMY	30-39 years, male	264.6
GTEX-13S86-1226-SM-5S2OA	40-49 years, male	264.3
GTEX-YFC4-1426-SM-5IFJG	40-49 years, female	264
GTEX-1AX9I-0726-SM-73KWV	60-69 years, male	263.8
GTEX-1H4P4-2226-SM-9MQKQ	50-59 years, male	261.8
GTEX-1JMQK-2626-SM-COH2W	60-69 years, male	260.2
GTEX-1LG7Z-0726-SM-CXKYD	30-39 years, male	259
GTEX-1MJK2-2226-SM-EVYCR	50-59 years, male	258.8
GTEX-UJHI-1426-SM-3DB9C	50-59 years, female	257.9
GTEX-1S82Z-0726-SM-E6CHX	30-39 years, female	257.4
GTEX-YECK-0726-SM-EZ6LV	60-69 years, male	256.5
GTEX-WYBS-0926-SM-3NM94	60-69 years, female	256.1
GTEX-14PJO-0726-SM-69LO8	60-69 years, male	255.7
GTEX-1IE54-0626-SM-ARL8D	40-49 years, female	254.7
GTEX-1GMR3-2626-SM-7RHHG	40-49 years, male	254.5
GTEX-ZAJG-0626-SM-5HL8X	50-59 years, female	253.5
GTEX-1HCU7-1026-SM-ADEIP	50-59 years, male	253.4
GTEX-ZAB4-2526-SM-5HL8M	40-49 years, male	253.3
GTEX-11NV4-2026-SM-5N9DG	60-69 years, male	252.9
GTEX-ZTTD-1026-SM-51MRD	50-59 years, male	252.4
GTEX-TMMY-0726-SM-33HBE	40-49 years, female	252.3
GTEX-13NZ9-1026-SM-5MR5K	50-59 years, male	250.7
GTEX-1122O-1226-SM-5H113	60-69 years, female	249.8
GTEX-1GZ4I-2826-SM-9MQK5	50-59 years, male	249.1
GTEX-T5JW-2026-SM-4DM63	20-29 years, female	248.9
GTEX-1NUQO-2226-SM-E9U68	20-29 years, female	248.9
GTEX-ZVE2-1226-SM-5NQ8R	50-59 years, male	247.7
GTEX-11P7K-0726-SM-5EGKX	30-39 years, male	245.2
GTEX-Y8LW-1626-SM-5IFHX	50-59 years, female	244.7
GTEX-ZEX8-2226-SM-57WC6	50-59 years, male	244.6
GTEX-132NY-0826-SM-5K7Y7	60-69 years, male	243.9
GTEX-1HBPN-2326-SM-9WPPU	50-59 years, male	243.2
GTEX-ZLV1-1426-SM-DO92Z	60-69 years, female	242.9
GTEX-1GPI6-0626-SM-7RHHJ	60-69 years, male	242.7
GTEX-U3ZN-1926-SM-4DXSG	30-39 years, female	242.2
GTEX-TML8-1226-SM-32QON	40-49 years, female	241.4
GTEX-13FTY-2226-SM-5J1ND	40-49 years, female	241
GTEX-U412-1826-SM-4DXTJ	60-69 years, male	240.2
GTEX-WFON-1826-SM-3GILG	40-49 years, male	239.9
GTEX-S4Q7-1126-SM-4AD6R	20-29 years, male	239
GTEX-XUW1-2326-SM-4BOO5	50-59 years, female	238.9
GTEX-1K9T9-1426-SM-DIPFQ	50-59 years, female	238.8
GTEX-ZF29-1926-SM-5S2P1	60-69 years, female	237.8
GTEX-117XS-1926-SM-5GICO	60-69 years, male	237.1
GTEX-11EI6-0626-SM-5985T	60-69 years, male	236.8
GTEX-1B8SG-1226-SM-7IGPF	50-59 years, male	235.5
GTEX-1M5QR-2526-SM-E9U5P	40-49 years, male	235.5
GTEX-ZV6S-1826-SM-5NQ8D	40-49 years, female	235.4
GTEX-17EUY-1926-SM-7DUF6	20-29 years, male	234.9
GTEX-RWS6-1926-SM-47JXY	60-69 years, female	234.9
GTEX-1LNCM-0226-SM-DIPF4	50-59 years, female	234.8
GTEX-Y3I4-1526-SM-4TT7K	50-59 years, male	234.7
GTEX-146FH-0826-SM-5SI8T	50-59 years, female	234.5
GTEX-Y5LM-1726-SM-4VDSX	40-49 years, female	233.9
GTEX-1JKYR-0926-SM-CMKGJ	20-29 years, male	233.3
GTEX-13PL6-2926-SM-5L3I2	40-49 years, female	232.8
GTEX-13OW5-2226-SM-5L3HC	60-69 years, male	232.5
GTEX-ZGAY-1726-SM-DO91P	40-49 years, female	232.4
GTEX-13FTX-1126-SM-5N9EN	20-29 years, female	231.6
GTEX-1192X-2326-SM-5987X	50-59 years, male	231.3
GTEX-1R9PM-1826-SM-EVYBH	20-29 years, male	230.8
GTEX-Y5V5-2126-SM-4WWFO	60-69 years, female	230.2
GTEX-Y111-2026-SM-4SOJA	50-59 years, male	230.1
GTEX-17EVP-0226-SM-79OND	40-49 years, male	230
GTEX-1CB4J-1826-SM-7EWF9	60-69 years, male	228.9
GTEX-17F96-2426-SM-7IGLN	70-79 years, male	228.8
GTEX-ZUA1-1526-SM-59HLS	40-49 years, male	228.4
GTEX-1211K-1926-SM-5EQLB	60-69 years, female	228.3
GTEX-T2YK-2226-SM-32QPT	50-59 years, male	228.3
GTEX-1AX9J-1126-SM-731B7	60-69 years, male	227.9
GTEX-WXYG-2226-SM-4E3IM	50-59 years, female	227.5
GTEX-ZV7C-1826-SM-5NQ83	50-59 years, male	227.3
GTEX-Y8E4-1626-SM-5S2MW	40-49 years, male	226.8
GTEX-1POEN-0926-SM-DTX88	30-39 years, female	226.7
GTEX-12ZZX-1126-SM-5EGKB	40-49 years, female	225.8
GTEX-1MCYP-0126-SM-E6CIS	20-29 years, female	225.5
GTEX-1HFI7-0126-SM-CGQFQ	50-59 years, female	224.9
GTEX-1F75A-1826-SM-7SB8G	50-59 years, male	223.8
GTEX-WYJK-1326-SM-3NB2T	50-59 years, male	223.6
GTEX-1H1ZS-0126-SM-9YFKQ	70-79 years, male	222.6
GTEX-11ZUS-0826-SM-5FQUY	30-39 years, male	222.4
GTEX-1LSNL-2826-SM-E9U5L	50-59 years, male	222.4
GTEX-1J8QM-2026-SM-ARZMW	60-69 years, female	221.6
GTEX-1R9JW-0326-SM-EAZ45	30-39 years, female	221.4
GTEX-13W3W-1226-SM-5LU4H	60-69 years, female	220.7
GTEX-11EMC-2026-SM-5A5JV	60-69 years, female	220.6
GTEX-XMD1-0826-SM-4AT52	60-69 years, male	220.5
GTEX-15ER7-1626-SM-6PAMZ	20-29 years, female	220
GTEX-1B8KZ-1526-SM-7DUG7	50-59 years, male	219.2
GTEX-11EM3-1326-SM-5N9C6	20-29 years, female	219.1
GTEX-17HGU-1326-SM-79OKB	50-59 years, male	218
GTEX-WYVS-1726-SM-3NMAY	40-49 years, female	217.5
GTEX-14PJ4-2126-SM-6ETZJ	60-69 years, male	217.4
GTEX-S33H-0326-SM-4AD6N	30-39 years, male	217
GTEX-11TT1-2126-SM-5GU5Y	20-29 years, male	216
GTEX-14PHY-1926-SM-5YY95	60-69 years, female	215.5
GTEX-XBED-1626-SM-47JYN	60-69 years, male	215.2
GTEX-1RAZS-1226-SM-E8VMT	50-59 years, male	215.1
GTEX-17HHY-0926-SM-793C1	50-59 years, male	214.6
GTEX-1KANC-1426-SM-CYPT9	50-59 years, female	214.6
GTEX-1B97J-0426-SM-79OLQ	50-59 years, female	214
GTEX-17GQL-0326-SM-7LG5U	60-69 years, male	213.8
GTEX-1J8Q2-2726-SM-A9G2X	60-69 years, male	213.7
GTEX-Z9EW-1526-SM-EZ6LU	40-49 years, male	213.7
GTEX-1OKEX-0826-SM-E9J2B	60-69 years, male	213.5
GTEX-UPK5-2326-SM-3P5Z8	40-49 years, male	213.4
GTEX-WHSB-1926-SM-EXOHH	50-59 years, male	213.3
GTEX-144GM-0926-SM-5O994	20-29 years, male	212.8
GTEX-TKQ2-1826-SM-33HB2	50-59 years, male	212.7
GTEX-139T8-0826-SM-5L3DE	60-69 years, male	212.1
GTEX-1B97I-0426-SM-79OL7	40-49 years, male	211.4
GTEX-1GMR8-0726-SM-9KNVI	50-59 years, female	211.3
GTEX-Y3IK-2326-SM-4WWDT	50-59 years, female	208.8
GTEX-18A6Q-0926-SM-7LG4N	60-69 years, male	208.2
GTEX-1GZ4H-0326-SM-7P8QX	50-59 years, female	208.2
GTEX-1JJEA-2726-SM-ARL8V	60-69 years, male	207.9
GTEX-13CF2-2026-SM-5K7VI	60-69 years, male	206.6
GTEX-ZT9W-2026-SM-51MRA	50-59 years, male	206.2
GTEX-13D11-1026-SM-5IJFB	50-59 years, female	205.8
GTEX-1LBAC-0926-SM-CXKY9	20-29 years, male	205.8
GTEX-T5JC-2126-SM-32PMO	20-29 years, male	204.7
GTEX-1F6I4-2526-SM-7SB8F	60-69 years, male	204.4
GTEX-11ONC-2126-SM-5HL6E	60-69 years, male	203.3
GTEX-12WSN-1326-SM-5GCNT	40-49 years, male	203
GTEX-1CB4E-0226-SM-79OLW	60-69 years, male	203
GTEX-1F5PK-2126-SM-7PC28	50-59 years, male	203
GTEX-11GS4-2126-SM-5A5KR	60-69 years, male	202.6
GTEX-1LVAN-1326-SM-CNPQE	50-59 years, female	202.6
GTEX-14BMV-0626-SM-793AU	50-59 years, male	202.5
GTEX-1AMEY-1026-SM-718AA	30-39 years, female	202.4
GTEX-17F9E-2526-SM-7MGW2	50-59 years, male	201.8
GTEX-1JK1U-1826-SM-ARL8W	60-69 years, male	201.5
GTEX-17MFQ-0926-SM-7LG4S	20-29 years, male	201.2
GTEX-13N11-1726-SM-5J1OJ	50-59 years, female	201.1
GTEX-R53T-1526-SM-48FEK	50-59 years, female	201.1
GTEX-1CB4G-2326-SM-79OOI	60-69 years, male	200.9
GTEX-1399U-1826-SM-5PNZ1	50-59 years, female	200.8
GTEX-1I1GT-1126-SM-ARL7J	60-69 years, female	200.5
GTEX-18A66-1726-SM-7LG5N	60-69 years, male	200.4
GTEX-1K2DA-1726-SM-CGQGS	50-59 years, male	200.2
GTEX-1S82U-1126-SM-E9U6I	30-39 years, female	200.2
GTEX-1RAZQ-1226-SM-EWRNL	30-39 years, male	199.3
GTEX-ZTX8-1226-SM-4YCE9	20-29 years, male	199.1
GTEX-145LT-0726-SM-5S2VM	40-49 years, male	199
GTEX-1B8KE-1226-SM-73KWK	50-59 years, male	198.9
GTEX-ZC5H-2626-SM-5J2MG	40-49 years, female	198.7
GTEX-XQ3S-1326-SM-4BOPQ	20-29 years, male	198.3
GTEX-1N2EE-2126-SM-E8VNN	60-69 years, male	198.2
GTEX-15FZZ-0726-SM-7KUFZ	30-39 years, female	197.7
GTEX-X15G-1626-SM-3NMB3	50-59 years, female	196.9
GTEX-1QW4Y-1026-SM-DTXE2	30-39 years, male	196.9
GTEX-1MA7W-1026-SM-DKPQK	20-29 years, female	196.7
GTEX-1C64O-0726-SM-7DUFU	60-69 years, male	196.5
GTEX-131YS-0626-SM-5EGKL	60-69 years, female	196.3
GTEX-16BQI-1026-SM-7KUEA	30-39 years, female	196.3
GTEX-ZQG8-0726-SM-5P9H9	60-69 years, female	196.3
GTEX-11GSO-1926-SM-5A5K3	60-69 years, male	196
GTEX-YB5E-1726-SM-5IFJ3	40-49 years, male	195.8
GTEX-R55D-0826-SM-48FEA	50-59 years, male	195.7
GTEX-1MJK3-1126-SM-E9J3F	20-29 years, male	195.6
GTEX-1KXAM-1026-SM-CY8IA	60-69 years, male	194.8
GTEX-1CAMS-1426-SM-7IGPM	40-49 years, female	194.7
GTEX-1BAJH-0826-SM-7EWEF	70-79 years, male	194.5
GTEX-1QCLZ-2326-SM-DTXDO	60-69 years, female	193.1
GTEX-WY7C-2726-SM-3NB3P	50-59 years, male	193
GTEX-1H1E6-0926-SM-9YFLT	30-39 years, male	191.8
GTEX-1QP28-1226-SM-E9J2M	50-59 years, female	191.8
GTEX-1F5PL-1026-SM-7RHI1	40-49 years, female	191.5
GTEX-1HCVE-2626-SM-ADEJ8	50-59 years, male	190.5
GTEX-1J8Q3-1326-SM-CMKI1	60-69 years, male	190.5
GTEX-117YX-1426-SM-5H12H	50-59 years, male	190.4
GTEX-14B4R-1226-SM-5TDDT	30-39 years, male	190.1
GTEX-ZZPU-0626-SM-5E43T	50-59 years, female	189.5
GTEX-111YS-1926-SM-5GICC	60-69 years, male	189.4
GTEX-131XW-0726-SM-5EGK3	50-59 years, female	188.2
GTEX-1H11D-1526-SM-9MQJY	40-49 years, male	187.8
GTEX-1I4MK-1626-SM-CM2TJ	50-59 years, female	187.8
GTEX-QEG5-0726-SM-D4P1T	20-29 years, male	187.2
GTEX-ZLFU-2126-SM-DO931	40-49 years, male	186.7
GTEX-1F75I-2026-SM-7SB7N	40-49 years, male	186.6
GTEX-1HSKV-2026-SM-CMKGX	60-69 years, male	186.5
GTEX-YFCO-1826-SM-4W1YH	40-49 years, male	185.7
GTEX-11P81-1926-SM-5BC53	30-39 years, female	185.6
GTEX-1IKJJ-2326-SM-COH3U	60-69 years, male	185.6
GTEX-13PVR-2226-SM-7DHKP	60-69 years, female	185.2
GTEX-T6MO-0326-SM-32QOK	40-49 years, female	185
GTEX-169BO-1126-SM-7MGWN	50-59 years, male	184.7
GTEX-145MN-1926-SM-5SIAI	30-39 years, male	183.7
GTEX-1GN1W-1926-SM-7P8TH	50-59 years, female	183.2
GTEX-XQ8I-2426-SM-4WAXY	50-59 years, male	183
GTEX-1HCUA-0726-SM-ACKVU	50-59 years, female	182.3
GTEX-Y9LG-1426-SM-5IFJZ	30-39 years, male	181.8
GTEX-1GN2E-2226-SM-9WG6J	60-69 years, male	181.8
GTEX-13O61-1826-SM-5KM4I	60-69 years, male	181.5
GTEX-1KANA-2026-SM-DIPFB	20-29 years, male	181
GTEX-11PRG-0826-SM-5EQ6A	50-59 years, male	180.3
GTEX-VUSG-2226-SM-4KKZO	50-59 years, male	179.6
GTEX-WFG8-2026-SM-EXOHO	20-29 years, male	179.4
GTEX-ZF2S-2026-SM-5E461	50-59 years, female	178.7
GTEX-13CF3-2126-SM-5IFJP	60-69 years, female	178.6
GTEX-ZA64-1526-SM-5CVMD	20-29 years, male	178.2
GTEX-ZLWG-1926-SM-DO92J	50-59 years, female	177.8
GTEX-ZTPG-2826-SM-57WGA	20-29 years, female	176.7
GTEX-11LCK-2426-SM-5HL5F	30-39 years, male	176.2
GTEX-1A3MV-1626-SM-731C1	30-39 years, male	175.4
GTEX-14BMU-1626-SM-5TDE7	20-29 years, female	175.2
GTEX-1NHNU-0926-SM-E9J2T	50-59 years, male	175
GTEX-11TUW-1826-SM-5BC5D	60-69 years, male	174.1
GTEX-ZDTT-2126-SM-DKPOM	60-69 years, male	173.2
GTEX-1GN1U-0526-SM-9KNTT	50-59 years, female	172.9
GTEX-1PDJ9-1126-SM-EXUSW	20-29 years, male	172.7
GTEX-1N5O9-1126-SM-DTXEQ	60-69 years, male	171.7
GTEX-11NSD-0926-SM-5N9DR	20-29 years, male	170.6
GTEX-133LE-1726-SM-5K7VQ	20-29 years, female	169.9
GTEX-12BJ1-1826-SM-5HL9N	60-69 years, male	169.4
GTEX-YEC3-1026-SM-5IFI5	50-59 years, male	166.1
GTEX-ZDYS-1126-SM-5K7UB	50-59 years, male	166.1
GTEX-1HKZK-1826-SM-ADEJ2	40-49 years, male	166.1
GTEX-18D9A-1526-SM-7LG4J	30-39 years, female	165.9
GTEX-1QP29-1726-SM-E8VMQ	50-59 years, male	165.6
GTEX-ZVTK-0326-SM-51MRR	20-29 years, male	165
GTEX-S4UY-0726-SM-4AD6X	40-49 years, female	164.1
GTEX-1LVAM-0926-SM-E9TJ2	50-59 years, female	164.1
GTEX-1HSEH-2026-SM-ADEHN	60-69 years, male	163.6
GTEX-ZXES-0826-SM-5E43C	30-39 years, female	163.3
GTEX-U3ZH-1426-SM-4DXSR	30-39 years, male	163.2
GTEX-11I78-2226-SM-5PNYA	50-59 years, female	163.1
GTEX-RU1J-0626-SM-4WAWY	20-29 years, female	163
GTEX-1JMPY-0526-SM-CL54O	30-39 years, male	163
GTEX-13NZB-2126-SM-5MR4Y	30-39 years, male	162.8
GTEX-ZPIC-1126-SM-5BC7F	40-49 years, female	162.6
GTEX-V955-2026-SM-3GAFA	60-69 years, male	161.6
GTEX-132Q8-1426-SM-5EGK7	60-69 years, male	161.5
GTEX-139T6-1626-SM-5PNYZ	50-59 years, male	161.5
GTEX-1C475-1226-SM-7SB72	40-49 years, female	159.8
GTEX-1IY9M-2726-SM-CMKG5	60-69 years, male	158.1
GTEX-XGQ4-0926-SM-4AT4U	50-59 years, male	157.6
GTEX-1RQEC-2026-SM-DTXDM	60-69 years, male	156.8
GTEX-1I1HK-2426-SM-ADEHX	60-69 years, male	155.5
GTEX-14H4A-2526-SM-5YYAY	40-49 years, female	155
GTEX-QEL4-2126-SM-447AE	50-59 years, male	154.3
GTEX-1IDJU-1826-SM-CMKHV	60-69 years, female	153.7
GTEX-18QFQ-0826-SM-718AX	30-39 years, male	152.7
GTEX-13FTW-1426-SM-5LZWZ	40-49 years, male	152.5
GTEX-1HSGN-1526-SM-A9SMO	40-49 years, female	151.3
GTEX-QMRM-1626-SM-D4P1U	50-59 years, male	149.9
GTEX-YB5K-1626-SM-5IFIN	40-49 years, female	148.8
GTEX-16NGA-0826-SM-718AF	40-49 years, female	148.5
GTEX-Y5V6-2126-SM-4WWFX	60-69 years, male	148
GTEX-1L5NE-2126-SM-CY8IH	50-59 years, male	146.7
GTEX-1QCLY-1626-SM-DTXDW	30-39 years, male	146.7
GTEX-ZZ64-1226-SM-5E43R	20-29 years, male	146.2
GTEX-1R7EU-1226-SM-E8VMR	60-69 years, male	143.8
GTEX-1HCU9-0326-SM-9WYSC	20-29 years, male	142.5
GTEX-ZYT6-0126-SM-5E45J	30-39 years, male	142.2
GTEX-1ICG6-1326-SM-ACKWR	70-79 years, female	141.9
GTEX-17KNJ-2026-SM-7LG53	50-59 years, male	140.8
GTEX-145ME-1526-SM-5Q5F2	40-49 years, female	139.9
GTEX-1QP9N-1826-SM-E8VMP	30-39 years, male	138.7
GTEX-1I6K7-1026-SM-A9SLK	40-49 years, male	138.4
GTEX-T6MN-0726-SM-32PML	50-59 years, male	134.2
GTEX-11DXZ-1926-SM-5GZZL	50-59 years, male	132.8
GTEX-XUZC-1626-SM-4BRVP	30-39 years, female	132.7
GTEX-PSDG-1626-SM-48TCQ	50-59 years, male	130.9
GTEX-139TU-0626-SM-5KM3X	60-69 years, male	130
GTEX-14ABY-2126-SM-5QGQZ	50-59 years, male	129.9
GTEX-17HHE-1426-SM-7EPH4	50-59 years, male	123.7
GTEX-ZQUD-1926-SM-51MSA	30-39 years, male	122.6
GTEX-1GMR2-1926-SM-9MQLZ	50-59 years, male	122.3
GTEX-11ZTT-2326-SM-5EQLG	60-69 years, female	121.6
GTEX-14DAR-1326-SM-7DUEG	50-59 years, male	115.8
GTEX-1CAMR-1426-SM-793BO	20-29 years, male	109.7
GTEX-1LSNM-1326-SM-E9TJ1	50-59 years, male	109.6
GTEX-XMK1-1126-SM-4IHJ8	40-49 years, male	105.8
GTEX-1R7EV-1526-SM-E8VOD	40-49 years, male	80	459

## Sheet: Cerebellum
GTEX-ZVZQ-0011-R11a-SM-51MS6	60-69 years, female	395.1
GTEX-12WSC-0011-R11a-SM-5GU5J	50-59 years, male	377.1
GTEX-12ZZZ-0011-R11a-SM-5EGLC	60-69 years, male	359.1
GTEX-1H4P4-0011-R11b-SM-CE6S8	50-59 years, male	356
GTEX-11ZUS-0011-R11b-SM-5BC7B	30-39 years, male	354.5
GTEX-1F7RK-0011-R11b-SM-9QEI2	20-29 years, female	347.2
GTEX-13OW7-0011-R11a-SM-5O9DY	50-59 years, male	340.1
GTEX-17HG3-0011-R11b-SM-7KFT4	30-39 years, female	327.7
GTEX-1HFI6-0011-R11b-SM-A96RU	40-49 years, male	327.2
GTEX-1F75A-0011-R11a-SM-AHZ35	50-59 years, male	322.4
GTEX-1B8SF-0011-R11a-SM-79OOP	60-69 years, male	318.5
GTEX-145MH-0011-R11a-SM-5P9HQ	50-59 years, male	318.1
GTEX-1I1GR-0011-R11a-SM-CM2T5	60-69 years, male	317.3
GTEX-131YS-0011-R11b-SM-5EGLM	60-69 years, female	316.2
GTEX-1CB4G-0011-R11a-SM-9OSWG	60-69 years, male	316.2
GTEX-WZTO-0011-R11A-SM-4E3K9	40-49 years, male	315
GTEX-12WSE-0011-R11b-SM-5P9JW	20-29 years, male	312.9
GTEX-14ASI-0011-R11b-SM-6AJBJ	60-69 years, male	309.8
GTEX-1F75W-0011-R11b-SM-AHZ34	60-69 years, male	307.8
GTEX-1I1HK-0011-R11a-SM-B2LVN	60-69 years, male	303.5
GTEX-WL46-0011-R11A-SM-3MJFT	50-59 years, male	301.9
GTEX-13O3Q-0011-R11b-SM-5KM2W	50-59 years, male	301.4
GTEX-1B8L1-0011-R11b-SM-793DJ	60-69 years, male	300.9
GTEX-18A6Q-0011-R11a-SM-72D6H	60-69 years, male	300.6
GTEX-T2IS-0011-R11A-SM-32QPC	20-29 years, female	300.1
GTEX-12126-0011-R11a-SM-5BC6X	20-29 years, male	298.9
GTEX-145LU-0011-R11b-SM-5P9JX	50-59 years, male	298.7
GTEX-1ICLZ-0011-R11a-SM-CJI3N	60-69 years, male	298.3
GTEX-N7MS-0011-R11A-SM-2HMJS	60-69 years, male	294.1
GTEX-1313W-0011-R11a-SM-5DUXN	50-59 years, female	290.3
GTEX-1I1GV-0011-R11a-SM-CJI3Z	60-69 years, male	290.1
GTEX-15ER7-0011-R11a-SM-6LPIL	20-29 years, female	288.5
GTEX-11OF3-0011-R11a-SM-57WCR	60-69 years, male	287.9
GTEX-13FTY-0011-R11a-SM-5IJEA	40-49 years, female	287
GTEX-1KD4Q-0011-R11b-SM-EXOIE	40-49 years, male	287
GTEX-13OW6-0011-R11a-SM-5L3H2	50-59 years, male	286.7
GTEX-144GL-0011-R11b-SM-5P9F6	50-59 years, male	286.5
GTEX-12WSH-0011-R11a-SM-5LZVM	50-59 years, male	285
GTEX-ZE7O-0011-R11a-SM-57WBC	50-59 years, female	284.8
GTEX-1H1CY-0011-R11a-SM-C1YQR	60-69 years, female	284.5
GTEX-13OVL-0011-R11b-SM-5L3G7	50-59 years, male	283.4
GTEX-12WSI-0011-R11b-SM-5P9EZ	50-59 years, male	281.3
GTEX-1F6I4-0011-R11b-SM-9OSWS	60-69 years, male	279.9
GTEX-ZDXO-0011-R11a-SM-4WWD9	60-69 years, male	278.5
GTEX-1I1GQ-0011-R11b-SM-CKZPA	50-59 years, male	278.4
GTEX-R55E-0011-R11A-SM-2TC6I	20-29 years, male	276.6
GTEX-13X6J-0011-R11a-SM-5P9HE	50-59 years, male	275.2
GTEX-1M4P7-0011-R11b-SM-EXOIK	60-69 years, male	275
GTEX-131XH-0011-R11a-SM-5EGLN	50-59 years, male	274.9
GTEX-1B933-0011-R11a-SM-7P8PM	50-59 years, female	274.7
GTEX-1C64N-0011-R11b-SM-7P8Q6	50-59 years, male	273.9
GTEX-WHSE-0011-R11A-SM-3P5YY	20-29 years, male	273.2
GTEX-17JCI-0011-R11a-SM-7189Y	60-69 years, female	272.8
GTEX-ZE9C-0011-R11a-SM-4WKGG	60-69 years, male	272.3
GTEX-1N2EE-0011-R11b-SM-EXOIJ	60-69 years, male	271
GTEX-13NYB-0011-R11a-SM-5KM3Q	40-49 years, male	270.1
GTEX-15G19-0011-R11b-SM-6LPIH	60-69 years, male	269.8
GTEX-1LG7Y-0011-R11a-SM-EXOIH	50-59 years, male	269.2
GTEX-139TT-0011-R11b-SM-5LZV1	60-69 years, male	266.7
GTEX-13FXS-0011-R11a-SM-5L3DM	50-59 years, male	266.7
GTEX-145MI-0011-R11a-SM-5P9JZ	60-69 years, female	265.8
GTEX-16Z82-0011-R11a-SM-79OKJ	60-69 years, male	265.8
GTEX-1N2DW-0011-R11b-SM-EXOIL	50-59 years, male	265.8
GTEX-12ZZX-0011-R11a-SM-5DUVJ	40-49 years, female	265.1
GTEX-1E1VI-0011-R11a-SM-9OSWI	50-59 years, male	265
GTEX-12WSD-0011-R11a-SM-9OSVC	60-69 years, female	264.6
GTEX-T5JC-0011-R11A-SM-32PMB	20-29 years, male	263.3
GTEX-1GZHY-0011-R11a-SM-C1YRQ	50-59 years, female	263
GTEX-11DXY-0011-R11a-SM-DNZZN	60-69 years, male	261.2
GTEX-1B8SG-0011-R11a-SM-7P8PF	50-59 years, male	260.7
GTEX-RVPV-0011-R11A-SM-2TF6F	60-69 years, male	259.9
GTEX-1IL2V-0011-R11a-SM-ARU6T	70-79 years, male	259.8
GTEX-1GZ4I-0011-R11b-SM-9OSWR	50-59 years, male	257.3
GTEX-13VXU-0011-R11b-SM-5O9DJ	50-59 years, male	257
GTEX-T6MN-0011-R11A-SM-32QOX	50-59 years, male	255.5
GTEX-YJ89-0011-R11a-SM-4SOKA	60-69 years, male	255
GTEX-13CF2-0011-R11b-SM-5LZXO	60-69 years, male	253.8
GTEX-WVLH-0011-R11A-SM-3MJFO	50-59 years, male	252.5
GTEX-16YQH-0011-R11b-SM-7LT98	30-39 years, male	250.5
GTEX-P44G-0011-R11A-SM-2I3FD	30-39 years, male	249.1
GTEX-18465-0011-R11a-SM-72D78	50-59 years, male	247.5
GTEX-14ABY-0011-R11a-SM-5SI7C	50-59 years, male	246.6
GTEX-YFC4-0011-R11a-SM-4SOK6	40-49 years, female	246.5
GTEX-1LSVX-0011-R11b-SM-EXOIA	60-69 years, male	246.5
GTEX-Y8DK-0011-R11A-SM-4SOK2	60-69 years, male	246.3
GTEX-11EMC-0011-R11b-SM-DNZZK	60-69 years, female	244.5
GTEX-17EVQ-0011-R11a-SM-7LT9C	70-79 years, male	243.9
GTEX-1399T-0011-R11a-SM-5J2O1	60-69 years, male	243.8
GTEX-1AX9I-0011-R11b-SM-7DHN4	60-69 years, male	243.3
GTEX-1JMQJ-0011-R11a-SM-EXOJY	50-59 years, male	243
GTEX-15DYW-0011-R11a-SM-6LPIT	60-69 years, female	242.3
GTEX-13FLV-0011-R11a-SM-5LZZ7	50-59 years, male	241.5
GTEX-16GPK-0011-R11b-SM-7MKFF	60-69 years, male	241.3
GTEX-11WQC-0011-R11b-SM-57WD6	60-69 years, male	240.3
GTEX-1BAJH-0011-R11b-SM-7IGLM	70-79 years, male	240.1
GTEX-13FHP-0011-R11b-SM-5LZXP	50-59 years, male	239.9
GTEX-13SLX-0011-R11b-SM-5O9C8	50-59 years, female	239.9
GTEX-14E6D-0011-R11b-SM-664NP	50-59 years, male	239.1
GTEX-1IDJH-0011-R11b-SM-C1YRT	70-79 years, male	238.4
GTEX-11GSP-0011-R11b-SM-5NQ7V	60-69 years, female	238
GTEX-12WSM-0011-R11a-SM-5DUX8	60-69 years, male	237.4
GTEX-13NZA-0011-R11b-SM-5KM4W	60-69 years, male	236.9
GTEX-S7SE-0011-R11A-SM-2XCDD	50-59 years, male	236.5
GTEX-11DZ1-0011-R11b-SM-DO11W	50-59 years, male	231.1
GTEX-183WM-0011-R11a-SM-718A5	70-79 years, female	230.9
GTEX-11DYG-0011-R11a-SM-DNZZP	60-69 years, male	229.4
GTEX-1J8EW-0011-R11a-SM-AHZ37	60-69 years, female	228.7
GTEX-ZUA1-0011-R11b-SM-51MTI	40-49 years, male	228.2
GTEX-17EVP-0011-R11a-SM-7EWDL	40-49 years, male	228.1
GTEX-NL3H-0011-R11A-SM-2I3E6	60-69 years, male	227.7
GTEX-ZVT3-0011-R11b-SM-57WBI	60-69 years, female	227.6
GTEX-1H3O1-0011-R11a-SM-A96RV	60-69 years, male	227.5
GTEX-WWYW-0011-R11A-SM-3NB38	50-59 years, female	227.2
GTEX-11H98-0011-R11b-SM-5NQ6U	50-59 years, male	226.8
GTEX-1GMRU-0011-R11b-SM-C1YQ4	50-59 years, male	226.7
GTEX-13QIC-0011-R11b-SM-5O9BU	60-69 years, female	226.3
GTEX-15CHQ-0011-R11b-SM-686ZZ	60-69 years, male	226.3
GTEX-13OVH-0011-R11b-SM-5KM4X	70-79 years, male	225
GTEX-Q2AG-0011-R11A-SM-2HMKZ	40-49 years, female	224.3
GTEX-13O3O-0011-R11b-SM-5KM4G	60-69 years, female	224.1
GTEX-11EI6-0011-R11a-SM-DO11V	60-69 years, male	224
GTEX-11ZTS-0011-R11a-SM-DO113	60-69 years, female	223.5
GTEX-1HSKV-0011-R11b-SM-AHZ2E	60-69 years, male	223.4
GTEX-Z93S-0011-R11a-SM-4RGNN	50-59 years, male	223.1
GTEX-14DAQ-0011-R11a-SM-664NO	60-69 years, female	223
GTEX-13S7M-0011-R11b-SM-5P9HU	60-69 years, female	222
GTEX-RU72-0011-R11A-SM-CM2U1	50-59 years, female	221.6
GTEX-NPJ8-0011-R11A-SM-2YUMS	40-49 years, male	221.3
GTEX-1HCU6-0011-R11b-SM-AHZ2F	60-69 years, female	220.6
GTEX-18464-0011-R11a-SM-72D76	50-59 years, male	220.4
GTEX-13SLW-0011-R11a-SM-5SI8Q	70-79 years, male	220.1
GTEX-1EKGG-0011-R11a-SM-9QEHZ	60-69 years, male	219.7
GTEX-NL4W-0011-R11A-SM-2I3DW	50-59 years, male	218.9
GTEX-131XW-0011-R11a-SM-5DUV9	50-59 years, female	218.8
GTEX-1IY9M-0011-R11b-SM-A96TI	60-69 years, male	218.8
GTEX-13G51-0011-R11b-SM-5J2NE	60-69 years, male	218.7
GTEX-1HGF4-0011-R11a-SM-C1YRR	60-69 years, male	218.4
GTEX-1IGQW-0011-R11a-SM-C1YRV	60-69 years, male	218.4
GTEX-1IKOH-0011-R11a-SM-AHZ38	60-69 years, female	217.7
GTEX-13JVG-0011-R11a-SM-5KM53	60-69 years, male	217.3
GTEX-UTHO-0011-R11A-SM-3GIJE	60-69 years, male	217.3
GTEX-14PN4-0011-R11a-SM-686ZW	50-59 years, male	217.1
GTEX-17HII-0011-R11b-SM-7KFSX	50-59 years, male	216.7
GTEX-X4XX-0011-R11A-SM-46MWQ	60-69 years, male	216.3
GTEX-P44H-0011-R11A-SM-2XCER	40-49 years, male	216.2
GTEX-1HBPI-0011-R11b-SM-CE6SH	50-59 years, male	215.6
GTEX-X261-0011-R11A-SM-4E3JY	50-59 years, male	214.1
GTEX-11PRG-0011-R11b-SM-DNZZY	50-59 years, male	212
GTEX-13X6I-0011-R11a-SM-5P9HN	60-69 years, male	209.5
GTEX-13N2G-0011-R11a-SM-5MR3F	60-69 years, male	209.2
GTEX-14BIN-0011-R11a-SM-5SI79	50-59 years, female	206.5
GTEX-1H3NZ-0011-R11b-SM-CE6SF	60-69 years, male	205.9
GTEX-1JJEA-0011-R11a-SM-EXUTE	60-69 years, male	203.9
GTEX-1IL2U-0011-R11a-SM-CE6SO	60-69 years, male	203.3
GTEX-1HUB1-0011-R11b-SM-CE6SC	60-69 years, male	202.7
GTEX-13RTJ-0011-R11a-SM-5O9CK	60-69 years, male	200.8
GTEX-X585-0011-R11B-SM-46MUZ	50-59 years, male	199.8
GTEX-QMR6-0011-R11A-SM-32PKK	50-59 years, male	199.7
GTEX-13OVJ-0011-R11a-SM-5P9H8	50-59 years, female	198.7
GTEX-15EO6-0011-R11b-SM-6M47M	50-59 years, male	198.1
GTEX-15DCD-0011-R11a-SM-D4P1R	70-79 years, female	196.2
GTEX-14E7W-0011-R11a-SM-5ZZVA	70-79 years, male	193.2
GTEX-1R9K4-0011-R11a-SM-EZ6N9	60-69 years, male	190.9
GTEX-1HB9E-0011-R11b-SM-ARU79	50-59 years, male	190.8
GTEX-QDT8-0011-R11A-SM-32PKD	30-39 years, female	190.1
GTEX-13PVQ-0011-R11a-SM-5O9DU	50-59 years, male	189.7
GTEX-1IKK5-0011-R11a-SM-C1YRX	60-69 years, male	189.2
GTEX-12WSF-0011-R11a-SM-5LZVT	70-79 years, male	187.8
GTEX-16NPV-0011-R11a-SM-7IGMK	50-59 years, female	187.6
GTEX-1I1GS-0011-R11a-SM-C1YRU	60-69 years, male	186.1
GTEX-1IOXB-0011-R11a-SM-A9G1X	50-59 years, male	185.1
GTEX-NPJ7-0011-R11A-SM-2I3E8	60-69 years, female	185
GTEX-1EMGI-0011-R11b-SM-9OSWX	60-69 years, male	184.9
GTEX-13PLJ-0011-R11b-SM-5O9BS	60-69 years, female	184.7
GTEX-17F97-0011-R11b-SM-7KFRQ	50-59 years, male	181.7
GTEX-1A3MX-0011-R11b-SM-7DUGP	60-69 years, male	180.7
GTEX-1J1OQ-0011-R11a-SM-A96S3	40-49 years, female	179.7
GTEX-ZAB4-0011-R11a-SM-4SOKI	40-49 years, male	179
GTEX-13JUV-0011-R11a-SM-5LZYH	40-49 years, female	177.5
GTEX-1GN73-0011-R11b-SM-9OSX4	60-69 years, male	175.9
GTEX-13OW8-0011-R11a-SM-5L3GT	60-69 years, male	175.4
GTEX-139UW-0011-R11a-SM-5IJGN	60-69 years, male	175.1
GTEX-13FHO-0011-R11b-SM-5LZYQ	60-69 years, male	173.9
GTEX-13CZV-0011-R11b-SM-5N9FN	60-69 years, male	173.7
GTEX-1F48J-0011-R11b-SM-9OSWV	50-59 years, female	173.6
GTEX-1GTWX-0011-R11b-SM-C1YQJ	60-69 years, male	172.7
GTEX-16XZZ-0011-R11a-SM-7EPI3	60-69 years, male	172.1
GTEX-XMD1-0011-R11A-SM-4AT5J	60-69 years, male	171
GTEX-1GMR8-0011-R11b-SM-9OSX2	50-59 years, female	170.5
GTEX-1H1ZS-0011-R11a-SM-C1YQM	70-79 years, male	170.5
GTEX-1F52S-0011-R11a-SM-CJI23	60-69 years, female	169.3
GTEX-1H3VE-0011-R11b-SM-C1YRP	40-49 years, male	169.2
GTEX-1JMOU-0011-R11b-SM-EXUTA	60-69 years, female	168.5
GTEX-1GF9W-0011-R11b-SM-9OSXG	60-69 years, male	168.3
GTEX-13X6K-0011-R11a-SM-5P9F5	60-69 years, female	165.5
GTEX-132Q8-0011-R11b-SM-5DUW9	60-69 years, male	164.8
GTEX-1H1DG-0011-R11a-SM-C1YQK	70-79 years, male	164.3
GTEX-14BIM-0011-R11b-SM-5S2RN	60-69 years, female	163.6
GTEX-1J8Q2-0011-R11a-SM-A9SKI	60-69 years, male	163.5
GTEX-1CAV2-0011-R11a-SM-ARU8D	40-49 years, female	162.4
GTEX-TSE9-0011-R11A-SM-3DB7N	60-69 years, female	162.1
GTEX-1I19N-0011-R11b-SM-ARU6Y	70-79 years, male	159.5
GTEX-13OW5-0011-R11b-SM-5L3GG	60-69 years, male	158.8
GTEX-1JJ6O-0011-R11b-SM-EXUS2	60-69 years, male	158.8
GTEX-1LVAO-0011-R11b-SM-EXOI8	60-69 years, male	156.5
GTEX-ZF28-0011-R11a-SM-4WWEI	60-69 years, male	155.1
GTEX-14C39-0011-R11b-SM-5YYAF	40-49 years, male	147.9
GTEX-14C5O-0011-R11b-SM-6872H	60-69 years, male	139.7
GTEX-11TTK-0011-R11b-SM-DO112	60-69 years, female	137.3
GTEX-X4EP-0011-R11B-SM-4QASK	60-69 years, female	136.6
GTEX-1R9PO-0011-R11b-SM-EZ6NB	60-69 years, female	135.4
GTEX-OHPN-0011-R11A-SM-2I5FM	60-69 years, female	134.2
GTEX-13NYS-0011-R11b-SM-5MR4P	60-69 years, male	128.7
GTEX-1LKK1-0011-R11a-SM-EXOIG	50-59 years, female	123.4
GTEX-N7MT-0011-R11A-SM-2I3DZ	60-69 years, female	62.8
GTEX-1C6WA-3326-SM-7MKGN	60-69 years, male	332.3
GTEX-1F75A-2926-SM-7MXVN	50-59 years, male	310.1
GTEX-12WSC-2926-SM-5BC5Z	50-59 years, male	309.7
GTEX-1H4P4-2726-SM-9JGGB	50-59 years, male	294.2
GTEX-1QEPI-3026-SM-EXOIW	60-69 years, female	292
GTEX-1313W-3026-SM-5LZUZ	50-59 years, female	289.1
GTEX-1POEN-2726-SM-E9U6B	30-39 years, female	285.7
GTEX-12WSE-2926-SM-5RQJ9	20-29 years, male	280.2
GTEX-12ZZZ-3126-SM-5LZU6	60-69 years, male	279.8
GTEX-1MJK2-3026-SM-EV7A5	50-59 years, male	279.7
GTEX-WL46-2826-SM-3LK81	50-59 years, male	279.5
GTEX-145MH-2926-SM-5Q5D2	50-59 years, male	279.2
GTEX-1F6IF-3026-SM-7P8QN	60-69 years, male	278.1
GTEX-13OW7-2926-SM-5MR3Z	50-59 years, male	276.8
GTEX-13NYB-3226-SM-5J2ND	40-49 years, male	268.4
GTEX-PVOW-2626-SM-32PL8	40-49 years, male	268.1
GTEX-13FXS-3026-SM-5LZYO	50-59 years, male	268
GTEX-16Z82-2926-SM-6LPJJ	60-69 years, male	268
GTEX-T2IS-2926-SM-32QPO	20-29 years, female	262.8
GTEX-1PIIG-2826-SM-DTX7O	30-39 years, male	260.4
GTEX-1A8G6-3126-SM-731D8	60-69 years, male	258.9
GTEX-12WSH-3126-SM-5LZW8	50-59 years, male	258.6
GTEX-131XH-2926-SM-5LZU4	50-59 years, male	257.2
GTEX-1H1CY-3026-SM-9OSW7	60-69 years, female	256.2
GTEX-1GZHY-3026-SM-7MXVA	50-59 years, female	253.6
GTEX-1F6I4-3026-SM-7P8SI	60-69 years, male	253.4
GTEX-1E1VI-2926-SM-7IGLT	50-59 years, male	250.9
GTEX-1F75W-3126-SM-7P8SJ	60-69 years, male	248.2
GTEX-1192X-3226-SM-5987D	50-59 years, male	248.1
GTEX-139TS-3126-SM-5LZWX	60-69 years, male	247.3
GTEX-17HG3-2826-SM-7EPGO	30-39 years, female	247.3
GTEX-1B933-3026-SM-731DB	50-59 years, female	246.7
GTEX-145LU-2626-SM-5LU9Z	50-59 years, male	245.6
GTEX-14ABY-3026-SM-664NE	50-59 years, male	245.6
GTEX-ZUA1-2926-SM-59HL3	40-49 years, male	243.8
GTEX-14ASI-2926-SM-5Q5DG	60-69 years, male	242
GTEX-139TT-2626-SM-5LZUB	60-69 years, male	241.6
GTEX-1B8SF-3026-SM-731DX	60-69 years, male	240.3
GTEX-T5JC-2326-SM-32PMR	20-29 years, male	240.1
GTEX-ZAK1-2926-SM-5HL9S	50-59 years, female	239.4
GTEX-1JN1M-3126-SM-AHZ4E	60-69 years, female	239.4
GTEX-1399T-3126-SM-5IJFS	60-69 years, male	239.1
GTEX-1NV8Z-3026-SM-DTX8Z	60-69 years, male	237
GTEX-14BIN-3326-SM-5Q5E6	50-59 years, female	236.8
GTEX-ZDXO-2926-SM-4WKFM	60-69 years, male	235
GTEX-13112-2926-SM-5DUWT	50-59 years, male	234.1
GTEX-ZAJG-3026-SM-5HL92	50-59 years, female	234
GTEX-1RDX4-3226-SM-DPS14	50-59 years, female	232.3
GTEX-12126-0926-SM-5FQTW	20-29 years, male	231.8
GTEX-13VXU-3026-SM-5LU3K	50-59 years, male	231.7
GTEX-14JIY-2326-SM-6AJAJ	60-69 years, male	231.6
GTEX-13SLX-3226-SM-5YYA6	50-59 years, female	230.8
GTEX-15G19-2826-SM-6M48K	60-69 years, male	229.8
GTEX-15ER7-3026-SM-6M47W	20-29 years, female	229.3
GTEX-11ZUS-2826-SM-5EQKW	30-39 years, male	228.9
GTEX-N7MS-2526-SM-2D7W3	60-69 years, male	228.4
GTEX-13O3Q-3026-SM-5IJGD	50-59 years, male	228.3
GTEX-13QIC-3026-SM-5LU58	60-69 years, female	227.1
GTEX-13X6J-2926-SM-7EPGP	50-59 years, male	226.4
GTEX-1KD4Q-3026-SM-EV7A7	40-49 years, male	226.3
GTEX-11GSP-3126-SM-5A5LL	60-69 years, female	226.2
GTEX-1CB4G-2926-SM-7MKFQ	60-69 years, male	225.9
GTEX-1B8L1-3226-SM-7P8OX	60-69 years, male	225.9
GTEX-1KWVE-2226-SM-CXZKN	30-39 years, male	225.6
GTEX-12ZZX-2826-SM-5BC6K	40-49 years, female	224.8
GTEX-14E6D-2926-SM-664OP	50-59 years, male	224.7
GTEX-14JG1-2926-SM-686ZK	40-49 years, male	224.5
GTEX-1I1HK-2726-SM-AHZ2M	60-69 years, male	224.4
GTEX-1C6VR-3026-SM-7IGLW	60-69 years, male	223.7
GTEX-1LG7Y-3126-SM-EV7AS	50-59 years, male	223.6
GTEX-1EU9M-2926-SM-793DF	60-69 years, male	223
GTEX-1B8SG-1926-SM-73KUB	50-59 years, male	222.9
GTEX-17EVP-2926-SM-793BU	40-49 years, male	221.3
GTEX-1I1GV-3026-SM-CNNR9	60-69 years, male	221.1
GTEX-1C64N-3126-SM-79OO3	50-59 years, male	220.7
GTEX-11O72-2826-SM-5HL6W	40-49 years, male	220.3
GTEX-R55E-2526-SM-2TC6H	20-29 years, male	220
GTEX-11NUK-3026-SM-5986K	50-59 years, male	219.4
GTEX-131YS-3026-SM-5EGHY	60-69 years, female	219
GTEX-147F4-3026-SM-5Q5BJ	50-59 years, male	218.3
GTEX-17JCI-3026-SM-7EWDR	60-69 years, female	217
GTEX-147GR-3126-SM-5S2PM	60-69 years, male	215.7
GTEX-18465-2926-SM-7KFSE	50-59 years, male	214.8
GTEX-18A6Q-2826-SM-7LTAO	60-69 years, male	214.8
GTEX-17HHY-2926-SM-79OJW	50-59 years, male	214.3
GTEX-14JFF-2826-SM-6871Q	60-69 years, male	213.5
GTEX-11GSO-3026-SM-5Q5AL	60-69 years, male	213.3
GTEX-11NV4-2226-SM-5BC4T	60-69 years, male	213.1
GTEX-11EI6-2926-SM-5985U	60-69 years, male	211
GTEX-1GZ2Q-3026-SM-9JGG3	40-49 years, male	211
GTEX-15SHU-3026-SM-6LPIB	40-49 years, female	210.7
GTEX-183WM-2726-SM-7KFRF	70-79 years, female	210.5
GTEX-13O3O-3026-SM-5KM42	60-69 years, female	210.2
GTEX-17EVQ-2726-SM-7EWDT	70-79 years, male	208.8
GTEX-145LS-3026-SM-5O99S	60-69 years, female	208.3
GTEX-WZTO-2826-SM-3NM8P	40-49 years, male	208.2
GTEX-Q2AG-2826-SM-2HMJQ	40-49 years, female	208.1
GTEX-Z93S-2826-SM-57WBL	50-59 years, male	207.8
GTEX-1I1CD-2926-SM-A96SJ	60-69 years, female	207.7
GTEX-T6MN-2526-SM-32PMN	50-59 years, male	207.5
GTEX-1RNSC-3126-SM-EVR4V	60-69 years, male	207.2
GTEX-12WSD-3026-SM-5LZU7	60-69 years, female	206.8
GTEX-145MG-3126-SM-5Q5D3	50-59 years, male	206.8
GTEX-14BMV-2926-SM-5TDEE	50-59 years, male	206.5
GTEX-1EWIQ-3026-SM-7IGOJ	70-79 years, female	206.4
GTEX-1QP6S-3026-SM-EAZ4N	40-49 years, male	206.4
GTEX-11OC5-0626-SM-5HL6M	60-69 years, male	206.2
GTEX-13S7M-3026-SM-5S2QQ	60-69 years, female	205.2
GTEX-144GL-2926-SM-5O99F	50-59 years, male	205
GTEX-1JMQJ-3126-SM-EV79G	50-59 years, male	202.6
GTEX-1IY9M-3126-SM-AHZ3A	60-69 years, male	202.3
GTEX-1LSVX-2826-SM-EVR58	60-69 years, male	202
GTEX-14PJM-3026-SM-6LLHM	50-59 years, female	201.9
GTEX-1269C-3126-SM-5EGI6	60-69 years, female	201.3
GTEX-12ZZY-2926-SM-5DUXO	60-69 years, male	201.2
GTEX-1IDJH-3126-SM-C1YQS	70-79 years, male	201
GTEX-1P4AB-3026-SM-EXOJS	50-59 years, male	200.8
GTEX-145MF-2826-SM-7EPGU	50-59 years, male	200.4
GTEX-11DZ1-2926-SM-5A5KI	50-59 years, male	200.1
GTEX-11ZVC-3026-SM-59HJM	50-59 years, female	200
GTEX-Y8DK-0726-SM-4TT3S	60-69 years, male	199.6
GTEX-1JMQK-2926-SM-D4P2T	60-69 years, male	199.5
GTEX-111FC-3326-SM-5GZYV	60-69 years, male	199.3
GTEX-YJ89-2926-SM-5P9IT	60-69 years, male	198.7
GTEX-14DAQ-3026-SM-5S2QZ	60-69 years, female	198.6
GTEX-S7SE-2526-SM-2XCDL	50-59 years, male	197.3
GTEX-13CF2-3026-SM-5IFFX	60-69 years, male	196.9
GTEX-11DXY-3126-SM-5N9BT	60-69 years, male	195.9
GTEX-1RQEC-3026-SM-DPRXM	60-69 years, male	195.9
GTEX-1JJEA-2926-SM-C1YSK	60-69 years, male	195.4
GTEX-1IL2V-3026-SM-CYPSA	70-79 years, male	194.8
GTEX-13PVQ-2926-SM-5L3HJ	50-59 years, male	194.7
GTEX-117XS-3126-SM-5GIDP	60-69 years, male	194.2
GTEX-16YQH-2926-SM-6LPJE	30-39 years, male	194
GTEX-11EMC-3326-SM-5P9JH	60-69 years, female	193.8
GTEX-16XZZ-2926-SM-6LPK4	60-69 years, male	193
GTEX-1IKOH-2826-SM-CNNRC	60-69 years, female	192.7
GTEX-13OW6-2926-SM-5KM29	50-59 years, male	191.8
GTEX-13OVL-3026-SM-5IJF1	50-59 years, male	191.3
GTEX-Y111-2826-SM-4TT3O	50-59 years, male	191.3
GTEX-13FHP-2926-SM-5IJG9	50-59 years, male	190.8
GTEX-1HSMO-2926-SM-C1YR5	60-69 years, male	190.7
GTEX-1E2YA-2926-SM-7MGWX	50-59 years, male	190.6
GTEX-1GN73-3026-SM-7MXV8	60-69 years, male	190.3
GTEX-15EO6-2926-SM-6M48D	50-59 years, male	188.8
GTEX-11PRG-2826-SM-5BC54	50-59 years, male	188.1
GTEX-QDT8-3026-SM-32PKB	30-39 years, female	187.7
GTEX-14PN4-3026-SM-664O4	50-59 years, male	186.1
GTEX-13OVJ-2726-SM-5IJG6	50-59 years, female	185.8
GTEX-1HSKV-2926-SM-B2LWJ	60-69 years, male	185.5
GTEX-X4XX-2926-SM-3NMB1	60-69 years, male	185.2
GTEX-1EKGG-3126-SM-9WPO5	60-69 years, male	185.1
GTEX-1BAJH-3126-SM-7MGXY	70-79 years, male	185
GTEX-1EX96-3126-SM-9JGGC	50-59 years, male	184.9
GTEX-WVLH-2926-SM-3MJG5	50-59 years, male	183.2
GTEX-13JVG-3226-SM-5IJGJ	60-69 years, male	183.1
GTEX-1GF9V-3026-SM-7P8R8	60-69 years, male	182.7
GTEX-1JMLX-3026-SM-EV79Q	50-59 years, male	182.5
GTEX-UTHO-2926-SM-3P5Z9	60-69 years, male	182.2
GTEX-P44G-2526-SM-2I5EK	30-39 years, male	180.2
GTEX-1A8G7-3026-SM-73KTT	60-69 years, male	180
GTEX-RU72-2926-SM-2TF66	50-59 years, female	179.8
GTEX-ZVT3-2926-SM-5GU6M	60-69 years, female	179.8
GTEX-14BIM-3126-SM-5Q5C7	60-69 years, female	179.6
GTEX-QMR6-1326-SM-32PLB	50-59 years, male	177.3
GTEX-1HBPI-2726-SM-9WPPF	50-59 years, male	177
GTEX-1A3MX-2926-SM-718B7	60-69 years, male	176.9
GTEX-15DYW-3026-SM-7KFRM	60-69 years, female	176.7
GTEX-ZYY3-3026-SM-5GIEJ	60-69 years, female	176.7
GTEX-ZAB4-2926-SM-57WCV	40-49 years, male	176.3
GTEX-11ONC-3026-SM-5985W	60-69 years, male	175.8
GTEX-13N2G-3126-SM-5IJGL	60-69 years, male	174.8
GTEX-13G51-3126-SM-5IJG7	60-69 years, male	174.5
GTEX-1GZ4I-2926-SM-9JGGO	50-59 years, male	174.5
GTEX-1H3NZ-2926-SM-9WPQ8	60-69 years, male	174.3
GTEX-1KANB-3226-SM-D4P3G	50-59 years, male	173.6
GTEX-12WSM-2126-SM-5GCOC	60-69 years, male	173
GTEX-14E7W-2926-SM-5S2R8	70-79 years, male	172.7
GTEX-X261-3126-SM-4PQZC	50-59 years, male	172.5
GTEX-P44H-2426-SM-2XCEJ	40-49 years, male	172.3
GTEX-17F97-2926-SM-7DUEQ	50-59 years, male	170
GTEX-13OVH-2926-SM-5IJFH	70-79 years, male	169.8
GTEX-WWYW-3026-SM-3NB36	50-59 years, female	169.5
GTEX-1H3O1-1826-SM-A96TO	60-69 years, male	168.1
GTEX-11DYG-2926-SM-5H132	60-69 years, male	167
GTEX-1EMGI-3126-SM-7MXUR	60-69 years, male	166.2
GTEX-PWO3-1026-SM-2I5F2	60-69 years, female	165.2
GTEX-13X6K-2826-SM-5O9DS	60-69 years, female	164.4
GTEX-13X6I-2926-SM-5Q5C3	60-69 years, male	162.2
GTEX-ZYFD-2926-SM-5GID9	50-59 years, male	161.6
GTEX-QVJO-1325-SM-2S1QX	60-69 years, female	160.5
GTEX-WHSE-2926-SM-3NMBG	20-29 years, male	159.2
GTEX-11DXW-1026-SM-5H11K	40-49 years, male	158.7
GTEX-RNOR-2226-SM-2TF5O	50-59 years, female	158.3
GTEX-1128S-2826-SM-5N9DI	60-69 years, female	157.8
GTEX-QVUS-2926-SM-3GIJB	60-69 years, female	154.8
GTEX-1HBPH-3026-SM-9WPNY	40-49 years, female	154.3
GTEX-11ZTS-3226-SM-5EGID	60-69 years, female	153.8
GTEX-17HII-2926-SM-79OMK	50-59 years, male	153.7
GTEX-1F48J-2726-SM-7P8PW	50-59 years, female	153.7
GTEX-XLM4-2926-SM-4AT59	60-69 years, male	153.6
GTEX-1H3VE-2826-SM-9WPOL	40-49 years, male	153.3
GTEX-14C39-3026-SM-5S2QE	40-49 years, male	152.1
GTEX-1H1DG-2826-SM-9JGHB	70-79 years, male	150.8
GTEX-N7MT-1226-SM-DKPOK	60-69 years, female	150.6
GTEX-NPJ8-2626-SM-2D7W2	40-49 years, male	148.3
GTEX-13OW5-3126-SM-5MR3Y	60-69 years, male	147.8
GTEX-13RTJ-3126-SM-5S2Q4	60-69 years, male	147.6
GTEX-13OW8-2926-SM-5L3FV	60-69 years, male	147.5
GTEX-YFC4-3026-SM-5IFJK	40-49 years, female	145
GTEX-13JUV-3026-SM-5K7WX	40-49 years, female	144
GTEX-1GTWX-2926-SM-7MXV4	60-69 years, male	143.4
GTEX-1F52S-3026-SM-7P8PV	60-69 years, female	143.2
GTEX-132Q8-2926-SM-5IFFP	60-69 years, male	143
GTEX-1GF9W-2726-SM-9JGGW	60-69 years, male	142.1
GTEX-1HCVE-2926-SM-9WPPJ	50-59 years, male	141.6
GTEX-TSE9-2926-SM-3DB77	60-69 years, female	140.1
GTEX-ZF28-2926-SM-4WKG1	60-69 years, male	140
GTEX-1J1OQ-3126-SM-D4P2O	40-49 years, female	139.4
GTEX-1H1ZS-2926-SM-9WPP2	70-79 years, male	138.5
GTEX-1JJE9-3026-SM-CNNPA	70-79 years, male	136.4
GTEX-1R9PO-2826-SM-E6CPV	60-69 years, female	136.2
GTEX-ZZPT-2926-SM-5EQ5S	50-59 years, male	135.9
GTEX-13FHO-2926-SM-5L3ES	60-69 years, male	135.3
GTEX-1CB4H-3026-SM-79OLX	60-69 years, female	134.8
GTEX-1R46S-3126-SM-DPRZ9	60-69 years, female	132.6
GTEX-14A5I-2826-SM-5SIBF	50-59 years, female	130.8
GTEX-NPJ7-2826-SM-2I3FU	60-69 years, female	130.5
GTEX-14PJO-2926-SM-686ZI	60-69 years, male	128.8
GTEX-XMD1-2826-SM-4AT5F	60-69 years, male	128.5
GTEX-1EH9U-3126-SM-7MXU5	60-69 years, male	128.4
GTEX-1JMPZ-2826-SM-C1YRA	30-39 years, male	126.9
GTEX-1B996-2926-SM-7MXUH	60-69 years, male	123.8
GTEX-1JMOU-2826-SM-EV79R	60-69 years, female	121.9
GTEX-1JJ6O-3026-SM-C1YQH	60-69 years, male	121.4
GTEX-1HB9E-3126-SM-AHZ4M	50-59 years, male	120.8
GTEX-11TTK-2826-SM-5GU5K	60-69 years, female	120.1
GTEX-X4EP-3026-SM-3P5YP	60-69 years, female	119.7
GTEX-14C5O-2926-SM-5RQI1	60-69 years, male	119.6
GTEX-1PWST-3026-SM-EAZ3H	70-79 years, male	118.2
GTEX-OHPN-2626-SM-2I5H1	60-69 years, female	114.6	456

## Sheet: cerebral corex
GTEX-X4EP-0011-R3A-SM-3P626	60-69 years, female	358.6
GTEX-1J8EW-0011-R3a-SM-ARU8A	60-69 years, female	148.8
GTEX-16XZZ-0011-R3a-SM-7IGLH	60-69 years, male	130.8
GTEX-11WQK-0011-R3b-SM-DO93K	50-59 years, male	124.7
GTEX-13RTL-0011-R3a-SM-5P9JP	40-49 years, male	121.7
GTEX-X4XY-0011-R3B-SM-EXOHI	60-69 years, male	115.1
GTEX-N7MT-0011-R3a-SM-2I3GC	60-69 years, female	112.4
GTEX-1EH9U-0011-R3b-SM-CL534	60-69 years, male	110.7
GTEX-NPJ8-0011-R3a-SM-2HMIW	40-49 years, male	107.1
GTEX-14LLW-0011-R3b-SM-62LFW	70-79 years, female	106.7
GTEX-1HB9E-0011-R3a-SM-ARL7D	50-59 years, male	106.7
GTEX-139T8-0011-R3b-SM-5HL4R	60-69 years, male	105.9
GTEX-WHSE-0011-R3A-SM-3P5ZM	20-29 years, male	102.8
GTEX-13PVQ-0011-R3b-SM-5O9D6	50-59 years, male	95
GTEX-15G19-0011-R3a-SM-6LPIG	60-69 years, male	92.1
GTEX-ZF28-0011-R3a-SM-4WWDA	60-69 years, male	89.2
GTEX-13IVO-0011-R3b-SM-5IJBJ	70-79 years, male	86
GTEX-13NYS-0011-R3b-SM-5MR41	60-69 years, male	85.9
GTEX-1HR98-0011-R3b-SM-A9G1U	60-69 years, male	83.4
GTEX-13JVG-0011-R3b-SM-5LZXF	60-69 years, male	82.3
GTEX-NL3H-0011-R3a-SM-2I3GL	60-69 years, male	81.6
GTEX-1HBPH-0011-R3a-SM-A96RY	40-49 years, female	81
GTEX-13CIG-0011-R3b-SM-5K7XF	50-59 years, male	80
GTEX-1EX96-0011-R3b-SM-ARZMH	50-59 years, male	79
GTEX-14PN4-0011-R3b-SM-686ZU	50-59 years, male	77.9
GTEX-12WSF-0011-R3a-SM-5DUW7	70-79 years, male	77.8
GTEX-1HCU6-0011-R3a-SM-ARU75	60-69 years, female	77.5
GTEX-XMD1-0011-R3B-SM-4AT5R	60-69 years, male	76.8
GTEX-1H3VE-0011-R3a-SM-CE6SK	40-49 years, male	76.8
GTEX-11ZVC-0011-R3a-SM-5BC6V	50-59 years, female	76.5
GTEX-UTHO-0011-R3A-SM-3GIK8	60-69 years, male	76
GTEX-12WSD-0011-R3b-SM-5LZWN	60-69 years, female	75.5
GTEX-1F7RK-0011-R3b-SM-9OSWJ	20-29 years, female	75.1
GTEX-1313W-0011-R3a-SM-5EGLI	50-59 years, female	74.5
GTEX-1LVAO-0011-R3a-SM-EXOI7	60-69 years, male	74.4
GTEX-14LZ3-0011-R3a-SM-664NQ	60-69 years, female	73.9
GTEX-14BMV-0011-R3a-SM-5ZZU7	50-59 years, male	72.4
GTEX-X585-0011-R3B-SM-46MVG	50-59 years, male	72.4
GTEX-17EVQ-0011-R3b-SM-7LT9B	70-79 years, male	71.8
GTEX-N7MS-0011-R3a-SM-33HC6	60-69 years, male	71.8
GTEX-1F52S-0011-R3a-SM-CKZNI	60-69 years, female	71.5
GTEX-PWO3-0011-R3A-SM-2I5EX	60-69 years, female	71.4
GTEX-148VJ-0011-R3b-SM-69LQJ	70-79 years, male	70.2
GTEX-18A6Q-0011-R3a-SM-718A7	60-69 years, male	69.9
GTEX-WL46-0011-R3A-SM-3TW8E	50-59 years, male	68.6
GTEX-13X6I-0011-R3b-SM-5P9HM	60-69 years, male	68.5
GTEX-13SLW-0011-R3b-SM-5SI6Y	70-79 years, male	68.4
GTEX-145LS-0011-R3a-SM-5S2VJ	60-69 years, female	68.4
GTEX-16YQH-0011-R3a-SM-7EPGM	30-39 years, male	67.8
GTEX-T2IS-0011-R3A-SM-32QPB	20-29 years, female	67.4
GTEX-ZE9C-0011-R3a-SM-4WKGT	60-69 years, male	67.4
GTEX-PVOW-0011-R3A-SM-32PKX	40-49 years, male	67.3
GTEX-ZVT3-0011-R3b-SM-51MTJ	60-69 years, female	67.2
GTEX-14E7W-0011-R3b-SM-5YYB5	70-79 years, male	66.7
GTEX-1F75A-0011-R3b-SM-ARL8K	50-59 years, male	66.7
GTEX-1I1GV-0011-R3a-SM-CL557	60-69 years, male	66.2
GTEX-1MCQQ-0011-R3a-SM-EXURW	60-69 years, male	65.7
GTEX-17F97-0011-R3b-SM-7LT9E	50-59 years, male	65.6
GTEX-14PJM-0011-R3b-SM-5ZZV9	50-59 years, female	65.4
GTEX-12ZZW-0011-R3a-SM-5DUWW	50-59 years, male	65.2
GTEX-1GZ4I-0011-R3b-SM-9OSWP	50-59 years, male	65.2
GTEX-1EU9M-0011-R3a-SM-9QEHY	60-69 years, male	65.1
GTEX-Z93S-0011-R3b-SM-4RGNH	50-59 years, male	65
GTEX-1CB4H-0011-R3b-SM-9OSVI	60-69 years, female	65
GTEX-1GF9W-0011-R3b-SM-CJI2S	60-69 years, male	64.9
GTEX-RNOR-0011-R3A-SM-5SI8E	50-59 years, female	64.7
GTEX-13FHO-0011-R3b-SM-5K7YA	60-69 years, male	64.6
GTEX-131XH-0011-R3b-SM-5DUWM	50-59 years, male	64.5
GTEX-1B8L1-0011-R3a-SM-7EPIO	60-69 years, male	64.5
GTEX-1H23P-0011-R3b-SM-CL54S	60-69 years, male	64.5
GTEX-1GZ2Q-0011-R3a-SM-A96RP	40-49 years, male	64.3
GTEX-1GN73-0011-R3b-SM-9QEIL	60-69 years, male	63.7
GTEX-1F6I4-0011-R3a-SM-9QEH9	60-69 years, male	63.2
GTEX-14JIY-0011-R3a-SM-5YYAQ	60-69 years, male	63
GTEX-13OW5-0011-R3a-SM-5L3I5	60-69 years, male	62.7
GTEX-13VXU-0011-R3b-SM-5O9CU	50-59 years, male	62.7
GTEX-1I1GR-0011-R3a-SM-CM2T4	60-69 years, male	62.5
GTEX-14DAQ-0011-R3b-SM-5YYAJ	60-69 years, female	62.4
GTEX-14PQA-0011-R3b-SM-69LQO	50-59 years, female	62.4
GTEX-13O3O-0011-R3b-SM-5KM3R	60-69 years, female	62.3
GTEX-1C6WA-0011-R3a-SM-9OSVP	60-69 years, male	62.3
GTEX-11GSP-0011-R3a-SM-9QEGF	60-69 years, female	61.9
GTEX-1IKK5-0011-R3b-SM-C1YRY	60-69 years, male	61.9
GTEX-13CF2-0011-R3b-SM-5LZZ6	60-69 years, male	61.8
GTEX-13PLJ-0011-R3a-SM-5O9DT	60-69 years, female	61.8
GTEX-1EMGI-0011-R3b-SM-CE6R9	60-69 years, male	61.5
GTEX-12WSC-0011-R3a-SM-5P9F1	50-59 years, male	61.2
GTEX-12ZZZ-0011-R3b-SM-5DUXK	60-69 years, male	61.2
GTEX-13N2G-0011-R3b-SM-5MR5G	60-69 years, male	61.1
GTEX-1EN7A-0011-R3a-SM-9OSVT	40-49 years, male	61
GTEX-145MH-0011-R3b-SM-5P9JQ	50-59 years, male	60.8
GTEX-13X6K-0011-R3b-SM-5PNUD	60-69 years, female	60.6
GTEX-131YS-0011-R3b-SM-5DUXB	60-69 years, female	60.3
GTEX-11DZ1-0011-R3a-SM-DNZYY	50-59 years, male	59.8
GTEX-1477Z-0011-R3b-SM-5PNX9	60-69 years, male	59.7
GTEX-1E1VI-0011-R3a-SM-9OSWH	50-59 years, male	59.7
GTEX-1H2FU-0011-R3b-SM-CKZP4	60-69 years, female	59.3
GTEX-13FLV-0011-R3b-SM-5LZYP	50-59 years, male	59
GTEX-1B933-0011-R3b-SM-7P8PL	50-59 years, female	58.4
GTEX-11DXW-0011-R3b-SM-DNZZE	40-49 years, male	58.3
GTEX-YFC4-0011-R3a-SM-4RGLP	40-49 years, female	58
GTEX-11GSO-0011-R3b-SM-57WB2	60-69 years, male	57.8
GTEX-ZDXO-0011-R3a-SM-4WKFS	60-69 years, male	57.8
GTEX-1HFI6-0011-R3b-SM-A9SKB	40-49 years, male	57.5
GTEX-YJ89-0011-R3b-SM-4V6EF	60-69 years, male	57.3
GTEX-1J1OQ-0011-R3b-SM-D4P2B	40-49 years, female	57.3
GTEX-P44G-0011-R3A-SM-2I3FC	30-39 years, male	57.2
GTEX-139TT-0011-R3b-SM-5K7VL	60-69 years, male	57.1
GTEX-ZAB4-0011-R3a-SM-4RGNQ	40-49 years, male	57.1
GTEX-13O3Q-0011-R3a-SM-5P9H3	50-59 years, male	57
GTEX-14BIM-0011-R3b-SM-5S2RL	60-69 years, female	57
GTEX-15DYW-0011-R3b-SM-6LPIM	60-69 years, female	57
GTEX-1B996-0011-R3b-SM-9QEGY	60-69 years, male	56.9
GTEX-1445S-0011-R3a-SM-5P9HY	60-69 years, male	56.7
GTEX-13OW8-0011-R3a-SM-5L3I4	60-69 years, male	56.5
GTEX-QVUS-0011-R3A-SM-3GAFD	60-69 years, female	56.4
GTEX-1CB4G-0011-R3a-SM-CE6QQ	60-69 years, male	56.3
GTEX-17HII-0011-R3a-SM-7LT9D	50-59 years, male	56.1
GTEX-12ZZX-0011-R3b-SM-5EGLH	40-49 years, female	55.9
GTEX-13NYB-0011-R3b-SM-A9SM4	40-49 years, male	55.7
GTEX-1F48J-0011-R3b-SM-9OSVY	50-59 years, female	55.4
GTEX-13X6J-0011-R3b-SM-5P9K5	50-59 years, male	55.2
GTEX-RVPV-0011-R3A-SM-2TF63	60-69 years, male	55.2
GTEX-1JMPZ-0011-R3a-SM-EYYWX	30-39 years, male	55.2
GTEX-1JMOU-0011-R3a-SM-EYYXN	60-69 years, female	55.1
GTEX-1KD4Q-0011-R3b-SM-EXOID	40-49 years, male	54.9
GTEX-11ZTS-0011-R3a-SM-5BC78	60-69 years, female	54.8
GTEX-13112-0011-R3b-SM-5HL9L	50-59 years, male	54.8
GTEX-ZVZQ-0011-R3a-SM-57WC7	60-69 years, female	54.7
GTEX-15DCD-0011-R3b-SM-D4P1P	70-79 years, female	54.7
GTEX-1BAJH-0011-R3a-SM-7IGNU	70-79 years, male	54.5
GTEX-12WSM-0011-R3b-SM-5LZWI	60-69 years, male	54
GTEX-145MG-0011-R3b-SM-5SI67	50-59 years, male	53.9
GTEX-14C39-0011-R3b-SM-5YYA3	40-49 years, male	53.9
GTEX-1HGF4-0011-R3b-SM-CL54W	60-69 years, male	53.9
GTEX-15CHQ-0011-R3b-SM-686ZY	60-69 years, male	53.8
GTEX-1IKJJ-0011-R3b-SM-C1YRW	60-69 years, male	53.8
GTEX-13N1W-0011-R3a-SM-5MR5E	70-79 years, male	53.7
GTEX-WZTO-0011-R3B-SM-3NMC6	40-49 years, male	53.6
GTEX-X4XX-0011-R3B-SM-46MWK	60-69 years, male	53.6
GTEX-13OVL-0011-R3b-SM-5L3I8	50-59 years, male	53.3
GTEX-13QIC-0011-R3a-SM-5P9HT	60-69 years, female	53.2
GTEX-XLM4-0011-R3B-SM-4AT6E	60-69 years, male	53.2
GTEX-Y8DK-0011-R3A-SM-4RTW5	60-69 years, male	53.1
GTEX-14JG1-0011-R3a-SM-62LEC	40-49 years, male	53
GTEX-15SHU-0011-R3a-SM-7IGPS	40-49 years, female	53
GTEX-13RTJ-0011-R3a-SM-5PNX7	60-69 years, male	52.6
GTEX-P44H-0011-R3A-SM-D3L8E	40-49 years, male	52.5
GTEX-1HUB1-0011-R3b-SM-CKZOX	60-69 years, male	52.2
GTEX-13CZV-0011-R3a-SM-5KM27	60-69 years, male	52.1
GTEX-17EVP-0011-R3a-SM-7EPI9	40-49 years, male	51.9
GTEX-1GMR8-0011-R3b-SM-9QEIG	50-59 years, female	51.6
GTEX-1H3O1-0011-R3a-SM-ACKVD	60-69 years, male	51.3
GTEX-1J8Q2-0011-R3b-SM-ACKVG	60-69 years, male	51.3
GTEX-1JJEA-0011-R3b-SM-EXUTD	60-69 years, male	50.8
GTEX-1IDJH-0011-R3a-SM-CJI42	70-79 years, male	50.6
GTEX-1N2EE-0011-R3b-SM-EXURY	60-69 years, male	50.6
GTEX-QDT8-0011-R3A-SM-32PKR	30-39 years, female	50.5
GTEX-15ER7-0011-R3a-SM-6LPIK	20-29 years, female	50.3
GTEX-14BIN-0011-R3b-SM-6AJBL	50-59 years, female	50.1
GTEX-145LU-0011-R3a-SM-5P9K2	50-59 years, male	49.8
GTEX-14PJO-0011-R3a-SM-6AJBY	60-69 years, male	49.8
GTEX-13S7M-0011-R3a-SM-5PNX2	60-69 years, female	49.5
GTEX-11WQC-0011-R3a-SM-DO11T	60-69 years, male	49.5
GTEX-1A3MX-0011-R3b-SM-79OOW	60-69 years, male	49.3
GTEX-13OVH-0011-R3a-SM-5KM49	70-79 years, male	48.9
GTEX-1H1ZS-0011-R3b-SM-CE6RS	70-79 years, male	48.9
GTEX-1GTWX-0011-R3b-SM-CJI2Z	60-69 years, male	48.6
GTEX-Q2AG-0011-R3A-SM-2HMJ9	40-49 years, female	48.5
GTEX-17HHY-0011-R3a-SM-7EWDK	50-59 years, male	48.4
GTEX-ZUA1-0011-R3a-SM-4YCEE	40-49 years, male	47.9
GTEX-15EO6-0011-R3b-SM-7KUDY	50-59 years, male	46.5
GTEX-11UD1-0011-R3a-SM-5BC6S	40-49 years, female	44.8
GTEX-13OW7-0011-R3a-SM-5O9DA	50-59 years, male	44.7
GTEX-144GL-0011-R3a-SM-5P9HP	50-59 years, male	44.7
GTEX-1I1GS-0011-R3b-SM-CYPS7	60-69 years, male	38
GTEX-OHPN-2526-SM-2I5H3	60-69 years, female	189.1
GTEX-11OF3-2926-SM-5HL78	60-69 years, male	175.5
GTEX-15RJE-3026-SM-7KUM1	40-49 years, male	160.1
GTEX-ZYY3-3126-SM-5SI9L	60-69 years, female	142.2
GTEX-X585-3026-SM-46MWF	50-59 years, male	133.7
GTEX-1EX96-3026-SM-7RHH5	50-59 years, male	117.2
GTEX-13FXS-3126-SM-5J2NN	50-59 years, male	112.7
GTEX-13JVG-3126-SM-5L3FH	60-69 years, male	103.9
GTEX-11OC5-0726-SM-5P9JK	60-69 years, male	103.1
GTEX-13PVQ-3026-SM-5SI93	50-59 years, male	102.4
GTEX-1GN1V-3126-SM-7PBZG	60-69 years, male	101.9
GTEX-1C6VS-3026-SM-79OLA	60-69 years, male	101.7
GTEX-13OVJ-2826-SM-5L3GW	50-59 years, female	100.7
GTEX-14C5O-3026-SM-5YYB2	60-69 years, male	96.2
GTEX-11WQK-3026-SM-5EQL6	50-59 years, male	95.3
GTEX-X4XY-3026-SM-EWRM9	60-69 years, male	92.7
GTEX-1JMQL-2826-SM-ARU91	50-59 years, female	90.9
GTEX-1E2YA-3026-SM-7IGO7	50-59 years, male	90.5
GTEX-WZTO-2926-SM-3NM9I	40-49 years, male	88.8
GTEX-11O72-2926-SM-5BC4V	40-49 years, male	87.7
GTEX-1LKK1-3126-SM-EWRNY	50-59 years, female	85.4
GTEX-1R9PO-2926-SM-EVYBR	60-69 years, female	83.9
GTEX-1PIIG-2726-SM-E76PQ	30-39 years, male	83.6
GTEX-11GSP-3226-SM-5986O	60-69 years, female	82.7
GTEX-14JIY-2926-SM-69LPT	60-69 years, male	82.6
GTEX-1B8SG-1726-SM-73KXK	50-59 years, male	81.7
GTEX-132Q8-3026-SM-5PNVG	60-69 years, male	80.9
GTEX-1HB9E-2926-SM-D4P3S	50-59 years, male	78.3
GTEX-1IDFM-2826-SM-ACKWJ	60-69 years, male	77.1
GTEX-PVOW-2526-SM-2XCF7	40-49 years, male	76.7
GTEX-1LC47-2926-SM-CXZKC	60-69 years, male	76.1
GTEX-1HFI6-3026-SM-CNPPJ	40-49 years, male	75.3
GTEX-12126-1026-SM-5P9JJ	20-29 years, male	74.8
GTEX-1JJE9-2926-SM-CY8HV	70-79 years, male	74.8
GTEX-1CB4H-3126-SM-7IGN4	60-69 years, female	74.5
GTEX-Z93S-2926-SM-57WB9	50-59 years, male	74.4
GTEX-1B933-3126-SM-7P8RL	50-59 years, female	74
GTEX-1HT8W-3026-SM-CGQEO	30-39 years, male	72.7
GTEX-1HUB1-2926-SM-ACKXA	60-69 years, male	72.4
GTEX-P44G-2426-SM-2I5ER	30-39 years, male	72.3
GTEX-WHSE-3026-SM-3P5ZH	20-29 years, male	72.3
GTEX-1C6WA-3026-SM-7P8RQ	60-69 years, male	72.3
GTEX-11TTK-2926-SM-5PNYP	60-69 years, female	71.8
GTEX-13JUV-2926-SM-5LZX7	40-49 years, female	71.8
GTEX-1N5O9-2926-SM-EXUSN	60-69 years, male	71.3
GTEX-1N2DW-2826-SM-E9TK5	50-59 years, male	70.8
GTEX-14DAQ-3126-SM-62LDS	60-69 years, female	69.9
GTEX-13IVO-2926-SM-5L3CZ	70-79 years, male	69.5
GTEX-16Z82-3026-SM-79ON3	60-69 years, male	69.5
GTEX-1445S-3026-SM-5O9BR	60-69 years, male	69.3
GTEX-1A8G7-3126-SM-7IGP7	60-69 years, male	69.2
GTEX-13PL6-3126-SM-5LUAR	40-49 years, female	69.1
GTEX-1CAV2-2726-SM-7IGNN	40-49 years, female	69.1
GTEX-N7MT-1126-SM-CYPQY	60-69 years, female	69.1
GTEX-1HCU6-3126-SM-CL54L	60-69 years, female	68.7
GTEX-17EVQ-2826-SM-7IGQK	70-79 years, male	68.3
GTEX-ZAJG-3126-SM-5HL9J	50-59 years, female	67.9
GTEX-11NV4-2126-SM-5N9DS	60-69 years, male	67.3
GTEX-1QP6S-2926-SM-DTXF8	40-49 years, male	67
GTEX-11ONC-2926-SM-5P9JM	60-69 years, male	66.8
GTEX-NPJ7-2726-SM-2I3FT	60-69 years, female	66.7
GTEX-12WSF-3126-SM-6M478	70-79 years, male	66.6
GTEX-145LS-3126-SM-5Q5BY	60-69 years, female	66.5
GTEX-1GF9V-2926-SM-7PBXO	60-69 years, male	66.3
GTEX-12ZZZ-3026-SM-5BC67	60-69 years, male	65.6
GTEX-WL46-2926-SM-3LK82	50-59 years, male	65.6
GTEX-1E1VI-3026-SM-7RHHU	50-59 years, male	65.4
GTEX-1KWVE-2326-SM-D4P3N	30-39 years, male	65.2
GTEX-1F7RK-1826-SM-7RHI4	20-29 years, female	65
GTEX-1HBPH-3126-SM-9WYUV	40-49 years, female	64.9
GTEX-13FLW-1426-SM-5K7YE	50-59 years, male	64.6
GTEX-13G51-3026-SM-5IJB8	60-69 years, male	64.6
GTEX-117XS-3026-SM-5N9CA	60-69 years, male	64.5
GTEX-13SLX-3126-SM-5S2Q5	50-59 years, female	64.5
GTEX-13NYS-3126-SM-5KLYV	60-69 years, male	64.3
GTEX-1F75B-3026-SM-7PBZ7	50-59 years, male	64.3
GTEX-1I19N-3026-SM-CL55E	70-79 years, male	64.2
GTEX-ZZPT-3026-SM-5GZXH	50-59 years, male	64.1
GTEX-TSE9-3026-SM-3DB76	60-69 years, female	63.9
GTEX-Y8DK-0826-SM-4TT3T	60-69 years, male	63.8
GTEX-1JJ6O-3126-SM-CNNP8	60-69 years, male	63.7
GTEX-145MG-3026-SM-5RQJA	50-59 years, male	63.6
GTEX-T5JC-2426-SM-3NMDB	20-29 years, male	63.6
GTEX-1PPGY-3126-SM-EXUSR	60-69 years, male	63.6
GTEX-13X6K-2926-SM-5Q5D5	60-69 years, female	63.2
GTEX-1R9K4-3126-SM-DTX9Y	60-69 years, male	63
GTEX-15ER7-3126-SM-7KUGH	20-29 years, female	62.9
GTEX-11ZUS-2926-SM-5FQSL	30-39 years, male	62.8
GTEX-QVJO-1426-SM-2S1QY	60-69 years, female	62.8
GTEX-15SHU-3126-SM-6M46H	40-49 years, female	62.7
GTEX-1IKK5-2926-SM-ARU7Q	60-69 years, male	62.7
GTEX-1PWST-3126-SM-EXUSE	70-79 years, male	62.7
GTEX-13QIC-2926-SM-5J2NF	60-69 years, female	62.4
GTEX-1EWIQ-3126-SM-7MXTI	70-79 years, female	62.4
GTEX-145MH-3026-SM-5Q5DZ	50-59 years, male	62.2
GTEX-16XZZ-3026-SM-79OMJ	60-69 years, male	62.2
GTEX-1JMQK-3026-SM-ARL95	60-69 years, male	62.2
GTEX-13X6J-3026-SM-5Q5CU	50-59 years, male	62.1
GTEX-1F88E-2826-SM-7RHHE	60-69 years, female	62.1
GTEX-1B8L1-3026-SM-7EPHK	60-69 years, male	61.8
GTEX-1H23P-2926-SM-9WYU8	60-69 years, male	61.6
GTEX-183WM-2826-SM-731C2	70-79 years, female	61.5
GTEX-1EMGI-3026-SM-7P8P6	60-69 years, male	61.4
GTEX-11PRG-2926-SM-5987A	50-59 years, male	61.1
GTEX-131YS-3126-SM-5KLYT	60-69 years, female	60.9
GTEX-13O3O-3126-SM-5KM3H	60-69 years, female	60.9
GTEX-1F6I4-3126-SM-7P8SD	60-69 years, male	60.7
GTEX-1F6RS-3126-SM-9MQK7	60-69 years, female	60.7
GTEX-12WSC-3026-SM-5GCNF	50-59 years, male	60.6
GTEX-13NYC-2826-SM-5K7WR	60-69 years, male	60.6
GTEX-WVLH-3026-SM-3MJG9	50-59 years, male	60.6
GTEX-1OJC4-2826-SM-E6CQX	50-59 years, female	60.5
GTEX-1H1DG-2926-SM-9WYU3	70-79 years, male	60.3
GTEX-WWYW-3126-SM-3NB39	50-59 years, female	60.2
GTEX-15UF6-3026-SM-7KUKL	70-79 years, female	60
GTEX-12ZZX-2926-SM-5GCOQ	40-49 years, female	59.9
GTEX-11EMC-3226-SM-5EGKW	60-69 years, female	59.8
GTEX-1AX9I-3026-SM-73KUH	60-69 years, male	59.8
GTEX-T6MN-2626-SM-32PMQ	50-59 years, male	59.8
GTEX-1313W-3126-SM-5LZUI	50-59 years, female	59.7
GTEX-18465-3026-SM-7LG6Y	50-59 years, male	59.7
GTEX-ZF28-3026-SM-4WKHP	60-69 years, male	59.7
GTEX-13FHP-3026-SM-5IJBS	50-59 years, male	59.6
GTEX-1JJEA-2826-SM-ARU8R	60-69 years, male	59.5
GTEX-1O9I2-3026-SM-E76PX	50-59 years, male	59.5
GTEX-12WSA-2926-SM-5EQ4D	60-69 years, male	59.4
GTEX-1399T-3026-SM-5KLZC	60-69 years, male	59.4
GTEX-1JMOU-2726-SM-CY8IO	60-69 years, female	59.3
GTEX-1EKGG-2926-SM-7EPIH	60-69 years, male	59.2
GTEX-12WSD-3126-SM-5HL7P	60-69 years, female	58.9
GTEX-13VXU-2926-SM-5LU5C	50-59 years, male	58.9
GTEX-1GN2E-3026-SM-9WG6I	60-69 years, male	58.9
GTEX-14BIN-3226-SM-62LDR	50-59 years, female	58.8
GTEX-14LZ3-3026-SM-5ZZVU	60-69 years, female	58.7
GTEX-RNOR-2326-SM-2TF4I	50-59 years, female	58.7
GTEX-15EO6-3026-SM-7KUMA	50-59 years, male	58.6
GTEX-Y111-2726-SM-4TT3N	50-59 years, male	58.6
GTEX-1F52S-3126-SM-7PC3M	60-69 years, female	58.6
GTEX-1I1HK-2826-SM-CKZPL	60-69 years, male	58.6
GTEX-17HII-3026-SM-7EWFM	50-59 years, male	58.5
GTEX-11DXY-3226-SM-5GIDE	60-69 years, male	57.9
GTEX-NPJ8-1526-SM-2D7VU	40-49 years, male	57.7
GTEX-1F75A-3026-SM-9KNU2	50-59 years, male	57.6
GTEX-14BIM-3026-SM-7EWCY	60-69 years, female	57.5
GTEX-1J1OQ-3226-SM-A9G2Q	40-49 years, female	57.4
GTEX-ZAK1-3026-SM-5S2MJ	50-59 years, female	57.3
GTEX-ZVT3-3026-SM-5E43N	60-69 years, female	57.3
GTEX-1B8SF-3126-SM-73KU1	60-69 years, male	57.2
GTEX-1HBPI-2826-SM-ARZNO	50-59 years, male	57.2
GTEX-15G19-2926-SM-7KUFL	60-69 years, male	57.1
GTEX-11GS4-3126-SM-5A5LH	60-69 years, male	57
GTEX-13S7M-3126-SM-5RQJQ	60-69 years, female	57
GTEX-T2IS-3026-SM-32QPM	20-29 years, female	56.9
GTEX-ZE7O-3126-SM-5HL5X	50-59 years, female	56.9
GTEX-144FL-3026-SM-5O99C	50-59 years, male	56.8
GTEX-17F97-3026-SM-79OKC	50-59 years, male	56.8
GTEX-147GR-3026-SM-5S2ML	60-69 years, male	56.7
GTEX-16YQH-3026-SM-79OMM	30-39 years, male	56.7
GTEX-YJ89-3026-SM-5IFJI	60-69 years, male	56.7
GTEX-1GN73-3126-SM-9KNTY	60-69 years, male	56.7
GTEX-1KD4Q-2926-SM-D3L9N	40-49 years, male	56.7
GTEX-1F48J-2826-SM-7P8R4	50-59 years, female	56.6
GTEX-17MF6-2926-SM-7LTAW	40-49 years, male	56.5
GTEX-13OW7-3026-SM-5L3GY	50-59 years, male	56.4
GTEX-14C39-3126-SM-5ZZW6	40-49 years, male	56.2
GTEX-YFC4-3126-SM-5PNV6	40-49 years, female	56.2
GTEX-1A8G6-2926-SM-731CK	60-69 years, male	56.1
GTEX-1GF9W-2626-SM-7P8TA	60-69 years, male	56
GTEX-18A6Q-2926-SM-718AR	60-69 years, male	55.9
GTEX-13OVH-3026-SM-5MR4N	70-79 years, male	55.8
GTEX-13O3Q-2926-SM-5KM45	50-59 years, male	55.7
GTEX-1I1GV-3126-SM-A96SF	60-69 years, male	55.7
GTEX-1JMLX-2926-SM-CL54C	50-59 years, male	55.7
GTEX-1NV8Z-3126-SM-E76R3	60-69 years, male	55.7
GTEX-UTHO-3026-SM-3GAFB	60-69 years, male	55.6
GTEX-1GZ2Q-3226-SM-9WG6L	40-49 years, male	55.5
GTEX-1HCVE-3026-SM-CL54G	50-59 years, male	55.5
GTEX-1M4P7-2726-SM-E9TJQ	60-69 years, male	55.5
GTEX-1128S-2726-SM-5H12C	60-69 years, female	55.2
GTEX-ZDXO-2126-SM-4WKFI	60-69 years, male	55.2
GTEX-1GMRU-3026-SM-7P8TC	50-59 years, male	55.2
GTEX-111FC-3126-SM-5GZZ2	60-69 years, male	55.1
GTEX-12WSH-3026-SM-5CVNI	50-59 years, male	55.1
GTEX-1JMPZ-2726-SM-ARZNF	30-39 years, male	55.1
GTEX-QVUS-2826-SM-3GADB	60-69 years, female	55
GTEX-1192X-3126-SM-5N9BY	50-59 years, male	54.8
GTEX-17HG3-2926-SM-79ON8	30-39 years, female	54.8
GTEX-11DXW-1126-SM-5H12Q	40-49 years, male	54.6
GTEX-1IDJH-3026-SM-CL53B	70-79 years, male	54.6
GTEX-1A3MX-3026-SM-731BF	60-69 years, male	54.3
GTEX-OXRN-2426-SM-2I5EQ	50-59 years, male	54.1
GTEX-PWO3-0926-SM-2I5EY	60-69 years, female	54.1
GTEX-QMR6-1426-SM-32PLA	50-59 years, male	54.1
GTEX-13NYB-3026-SM-5IJD7	40-49 years, male	54
GTEX-1H3NZ-3026-SM-9JGHW	60-69 years, male	54
GTEX-1LG7Y-3026-SM-D5OVI	50-59 years, male	54
GTEX-ZYFD-3026-SM-5E44C	50-59 years, male	53.8
GTEX-1H3VE-2726-SM-9WPP3	40-49 years, male	53.8
GTEX-13FHO-3026-SM-5J1O9	60-69 years, male	53.7
GTEX-14BIL-3026-SM-7EWD4	50-59 years, male	53.7
GTEX-14BMV-3026-SM-5S2PQ	50-59 years, male	53.5
GTEX-X4XX-3026-SM-3NMB2	60-69 years, male	53.4
GTEX-144GL-3026-SM-5Q5CW	50-59 years, male	53.3
GTEX-1ICLZ-2826-SM-CL53U	60-69 years, male	53.3
GTEX-1RQEC-2926-SM-EVR5A	60-69 years, male	53.3
GTEX-1QMI2-3126-SM-EXUT5	60-69 years, male	53.2
GTEX-13OW8-2826-SM-5L3GC	60-69 years, male	53.1
GTEX-1H3O1-1726-SM-9WYSR	60-69 years, male	52.9
GTEX-15DCD-2926-SM-7KULT	70-79 years, female	52.6
GTEX-1I1GQ-3026-SM-CL55K	50-59 years, male	52.6
GTEX-RU72-3026-SM-CYPRV	50-59 years, female	52.6
GTEX-12ZZY-3026-SM-5GCOU	60-69 years, male	52.5
GTEX-1GZ4I-3026-SM-9KNTX	50-59 years, male	52.5
GTEX-1EN7A-3026-SM-7PBYT	40-49 years, male	52.4
GTEX-17JCI-3126-SM-7LTA2	60-69 years, female	52.3
GTEX-14PJM-3126-SM-6EU2R	50-59 years, female	52.1
GTEX-1IL2U-3026-SM-C1YSH	60-69 years, male	52.1
GTEX-13OW6-3026-SM-5J2MI	50-59 years, male	52
GTEX-139T8-1026-SM-5J2MC	60-69 years, male	51.6
GTEX-14ASI-3026-SM-5S2PN	60-69 years, male	51.6
GTEX-1I1CD-3026-SM-B2LY2	60-69 years, female	51.3
GTEX-11GSO-2926-SM-5HL73	60-69 years, male	51.2
GTEX-1I1GR-2926-SM-CNNQG	60-69 years, male	51.2
GTEX-16GPK-3026-SM-79ON9	60-69 years, male	51.1
GTEX-1HR98-3026-SM-CNPPK	60-69 years, male	51.1
GTEX-11EI6-3026-SM-5GZZO	60-69 years, male	51
GTEX-1HSMO-3026-SM-A9G3F	60-69 years, male	51
GTEX-14JG1-3026-SM-5YYAA	40-49 years, male	50.8
GTEX-1GZHY-3126-SM-9QEHH	50-59 years, female	50.7
GTEX-1HGF4-3126-SM-CL54M	60-69 years, male	50.5
GTEX-1IKJJ-2926-SM-A9G2N	60-69 years, male	49.9
GTEX-1HSKV-3026-SM-A96SL	60-69 years, male	49.4
GTEX-145MF-2726-SM-5O995	50-59 years, male	48.6
GTEX-17EVP-3026-SM-7IGQL	40-49 years, male	48.6
GTEX-1C64N-3026-SM-7MGVU	50-59 years, male	48.4
GTEX-ZE9C-3026-SM-4WKHB	60-69 years, male	48.3
GTEX-14A5I-2926-SM-5Q5CQ	50-59 years, female	48.1
GTEX-17HHY-3026-SM-79OKP	50-59 years, male	47.9
GTEX-XLM4-3026-SM-4AT6L	60-69 years, male	47.1
GTEX-ZUA1-3026-SM-59HJC	40-49 years, male	47
GTEX-1117F-3226-SM-5N9CT	60-69 years, female	46.9
GTEX-1NV5F-3226-SM-EXUSL	60-69 years, female	46.5
GTEX-11NUK-2926-SM-5A5MD	50-59 years, male	46.3
GTEX-12ZZW-2926-SM-5LZUP	50-59 years, male	45.8
GTEX-1GMR8-3026-SM-9KNVF	50-59 years, female	45.5
GTEX-Q2AG-2926-SM-2HMJ3	40-49 years, female	45.3
GTEX-1IOXB-3126-SM-CKZO1	50-59 years, male	45.3
GTEX-1J8Q2-3026-SM-CKZN8	60-69 years, male	45.1
GTEX-1IY9M-3026-SM-A9G37	60-69 years, male	44.9
GTEX-1HBPM-2926-SM-CL54E	60-69 years, female	44.6
GTEX-1C6VQ-3026-SM-7IGPU	50-59 years, male	44.2
GTEX-1H2FU-3126-SM-9WYUJ	60-69 years, female	42
GTEX-QDT8-2926-SM-32PKC	30-39 years, female	41.8
GTEX-131XW-3126-SM-5LZUC	50-59 years, female	41.4
GTEX-1H1ZS-3026-SM-9KNUJ	70-79 years, male	39.3
GTEX-X4XY-0011-R10B-SM-46MWS	60-69 years, male	194.6
GTEX-145MI-0011-R10a-SM-5PNZD	60-69 years, female	160.9
GTEX-1CB4J-0011-R10a-SM-9WG63	60-69 years, male	156.5
GTEX-OHPN-0011-R10A-SM-33HBU	60-69 years, female	144.7
GTEX-1LC47-0011-R10b-SM-EYYWE	60-69 years, male	143.3
GTEX-ZE7O-0011-R10a-SM-57WAZ	50-59 years, female	123.1
GTEX-11TUW-0011-R10a-SM-DO924	60-69 years, male	121.4
GTEX-X4EP-0011-R10B-SM-4QASJ	60-69 years, female	120.7
GTEX-1IL2V-0011-R10a-SM-CL55A	70-79 years, male	120.1
GTEX-11TTK-0011-R10b-SM-DO925	60-69 years, female	118.3
GTEX-1GN1V-0011-R10a-SM-CKZNU	60-69 years, male	115.1
GTEX-16NPV-0011-R10a-SM-79OKA	50-59 years, female	114.4
GTEX-11WQK-0011-R10a-SM-5BC6R	50-59 years, male	114.1
GTEX-13OVJ-0011-R10b-SM-5L3HT	50-59 years, female	112
GTEX-15UF6-0011-R10b-SM-9OSVF	70-79 years, female	108.8
GTEX-WHSE-0011-R10A-SM-EYYVG	20-29 years, male	104.3
GTEX-13JVG-0011-R10b-SM-5KM2P	60-69 years, male	98.6
GTEX-13QJC-0011-R10a-SM-5SI63	60-69 years, female	98
GTEX-14C5O-0011-R10a-SM-6872F	60-69 years, male	96.3
GTEX-1GN1U-0011-R10b-SM-CKZNH	50-59 years, female	94.8
GTEX-X585-0011-R10A-SM-46MUY	50-59 years, male	94.3
GTEX-QVUS-0011-R10A-SM-3GIK3	60-69 years, female	92.8
GTEX-13IVO-0011-R10a-SM-5LZY3	70-79 years, male	87.7
GTEX-XMD1-0011-R10A-SM-4AT4A	60-69 years, male	86
GTEX-1H1CY-0011-R10a-SM-CE6SD	60-69 years, female	85.7
GTEX-WL46-0011-R10A-SM-3MJFQ	50-59 years, male	81.1
GTEX-14PN4-0011-R10b-SM-69LP2	50-59 years, male	80.6
GTEX-T5JC-0011-R10A-SM-32PM2	20-29 years, male	80.5
GTEX-1HCU6-0011-R10a-SM-CKZP8	60-69 years, female	79.4
GTEX-X261-0011-R10B-SM-4E3JT	50-59 years, male	78.8
GTEX-1F7RK-0011-R10b-SM-ARU7Y	20-29 years, female	78.5
GTEX-16YQH-0011-R10b-SM-7LT8U	30-39 years, male	76.8
GTEX-1IKK5-0011-R10b-SM-CE6SP	60-69 years, male	76.5
GTEX-13X6I-0011-R10a-SM-5PNWI	60-69 years, male	76.4
GTEX-13NZA-0011-R10b-SM-5KM54	60-69 years, male	76.3
GTEX-12WSA-0011-R10b-SM-5P9ET	60-69 years, male	76
GTEX-1B8SF-0011-R10b-SM-7P8SW	60-69 years, male	75.9
GTEX-N7MS-0011-R10A-SM-2HMJK	60-69 years, male	74.8
GTEX-15DDE-0011-R10a-SM-7KUKW	50-59 years, female	74.7
GTEX-145MG-0011-R10a-SM-5PNWG	50-59 years, male	74.4
GTEX-1HB9E-0011-R10a-SM-CJI3H	50-59 years, male	74.4
GTEX-13SLX-0011-R10a-SM-5P9HV	50-59 years, female	74.2
GTEX-13FLW-0011-R10b-SM-5LZZF	50-59 years, male	73.9
GTEX-14PQA-0011-R10a-SM-6AJAA	50-59 years, female	72.9
GTEX-NPJ8-0011-R10A-SM-2YUMO	40-49 years, male	72.7
GTEX-13N2G-0011-R10a-SM-5MR34	60-69 years, male	72.6
GTEX-13X6J-0011-R10b-SM-5PNWA	50-59 years, male	72.4
GTEX-1B933-0011-R10b-SM-9OSVN	50-59 years, female	71.8
GTEX-11GSP-0011-R10a-SM-5NQ7J	60-69 years, female	71.6
GTEX-16XZZ-0011-R10b-SM-7LT91	60-69 years, male	71.3
GTEX-1B8L1-0011-R10b-SM-7P8Q4	60-69 years, male	71.2
GTEX-ZDXO-0011-R10a-SM-4WWD8	60-69 years, male	70.6
GTEX-1GN2E-0011-R10a-SM-CE6RI	60-69 years, male	70.5
GTEX-13QIC-0011-R10a-SM-5O9C7	60-69 years, female	70.3
GTEX-1A8G6-0011-R10b-SM-7P8PB	60-69 years, male	69.9
GTEX-13FTZ-0011-R10b-SM-5KLZS	60-69 years, male	69.7
GTEX-TSE9-0011-R10A-SM-3DB7O	60-69 years, female	69.4
GTEX-11EMC-0011-R10a-SM-DNZZJ	60-69 years, female	69.3
GTEX-13N1W-0011-R10b-SM-5MR4H	70-79 years, male	69.2
GTEX-16Z82-0011-R10a-SM-79OJX	60-69 years, male	69.1
GTEX-1F6I4-0011-R10b-SM-9OSWT	60-69 years, male	69
GTEX-PVOW-0011-R10A-SM-EXOHB	40-49 years, male	69
GTEX-1HSMO-0011-R10a-SM-CL54Y	60-69 years, male	68.6
GTEX-1BAJH-0011-R10a-SM-7MXT9	70-79 years, male	68.5
GTEX-QVJO-0011-R10A-SM-2S1QJ	60-69 years, female	68.3
GTEX-1I1CD-0011-R10b-SM-CJI3W	60-69 years, female	68
GTEX-1H1DG-0011-R10b-SM-CE6S7	70-79 years, male	67.9
GTEX-1HBPH-0011-R10a-SM-CE6SI	40-49 years, female	67.8
GTEX-11DYG-0011-R10b-SM-DNZZO	60-69 years, male	67.6
GTEX-NL4W-0011-R10A-SM-2I3DY	50-59 years, male	67.5
GTEX-12WSC-0011-R10a-SM-5GU57	50-59 years, male	67.4
GTEX-145LS-0011-R10a-SM-5PNUQ	60-69 years, female	67
GTEX-1GZ2Q-0011-R10b-SM-CE6RN	40-49 years, male	66.7
GTEX-12ZZZ-0011-R10a-SM-5P9HC	60-69 years, male	66.6
GTEX-1CB4G-0011-R10a-SM-9QEHS	60-69 years, male	66.6
GTEX-1H23P-0011-R10a-SM-A96RS	60-69 years, male	66.6
GTEX-14JIY-0011-R10a-SM-6AJAO	60-69 years, male	66.5
GTEX-WZTO-0011-R10B-SM-4E3KB	40-49 years, male	66.4
GTEX-ZVZQ-0011-R10b-SM-51MRT	60-69 years, female	66.2
GTEX-1E1VI-0011-R10b-SM-ARU8F	50-59 years, male	66.2
GTEX-ZV68-0011-R10a-SM-51MT7	50-59 years, female	66.1
GTEX-XLM4-0011-R10A-SM-4AT5P	60-69 years, male	66
GTEX-Z93S-0011-R10a-SM-4RGNM	50-59 years, male	65.9
GTEX-13X6K-0011-R10a-SM-5P9JR	60-69 years, female	65.8
GTEX-13FLV-0011-R10b-SM-5LZZ2	50-59 years, male	65.7
GTEX-17HG3-0011-R10b-SM-7LT97	30-39 years, female	65.7
GTEX-1313W-0011-R10b-SM-5DUXA	50-59 years, female	65.5
GTEX-13G51-0011-R10b-SM-5LZYF	60-69 years, male	65.5
GTEX-N7MT-0011-R10A-SM-2I3E1	60-69 years, female	65.4
GTEX-NPJ7-0011-R10A-SM-2I3E5	60-69 years, female	65.4
GTEX-1EMGI-0011-R10a-SM-9OSWY	60-69 years, male	65.3
GTEX-1CB4H-0011-R10b-SM-9QEH3	60-69 years, female	65.2
GTEX-145MH-0011-R10b-SM-5PNUK	50-59 years, male	65
GTEX-P44H-0011-R10A-SM-2XCEK	40-49 years, male	64.8
GTEX-12ZZX-0011-R10b-SM-5DUWK	40-49 years, female	64.6
GTEX-14753-0011-R10b-SM-5S2WE	60-69 years, male	64.6
GTEX-1GN73-0011-R10b-SM-CKZNR	60-69 years, male	64.6
GTEX-14E6D-0011-R10a-SM-5YY9C	50-59 years, male	64.5
GTEX-16GPK-0011-R10b-SM-7MKFG	60-69 years, male	64.4
GTEX-18A6Q-0011-R10b-SM-72D7A	60-69 years, male	64.3
GTEX-131XH-0011-R10a-SM-5EGLJ	50-59 years, male	64.1
GTEX-P44G-0011-R10A-SM-2I3FF	30-39 years, male	64.1
GTEX-Y8DK-0011-R10A-SM-4SOK1	60-69 years, male	64.1
GTEX-1I1HK-0011-R10b-SM-CJI3M	60-69 years, male	63.6
GTEX-14PJO-0011-R10a-SM-686ZS	60-69 years, male	63.5
GTEX-1EX96-0011-R10b-SM-CE6QR	50-59 years, male	63.5
GTEX-13OW7-0011-R10a-SM-5L3H3	50-59 years, male	63.4
GTEX-11DZ1-0011-R10b-SM-DO943	50-59 years, male	63.2
GTEX-11PRG-0011-R10b-SM-DO93G	50-59 years, male	63.1
GTEX-1HSKV-0011-R10b-SM-CMKH6	60-69 years, male	62.6
GTEX-17HII-0011-R10a-SM-79OMY	50-59 years, male	62.5
GTEX-145LU-0011-R10a-SM-5PNWJ	50-59 years, male	62.3
GTEX-1I1GV-0011-R10a-SM-CE6S6	60-69 years, male	62.3
GTEX-T6MN-0011-R10A-SM-32QP7	50-59 years, male	62.2
GTEX-15DCD-0011-R10b-SM-6LPII	70-79 years, female	62
GTEX-147F4-0011-R10b-SM-5S2WC	50-59 years, male	61.8
GTEX-QMR6-0011-R10A-SM-32PKO	50-59 years, male	61.8
GTEX-UTHO-0011-R10A-SM-3GIJQ	60-69 years, male	61.6
GTEX-1H4P4-0011-R10b-SM-CE6SG	50-59 years, male	61.6
GTEX-1IDJH-0011-R10a-SM-ARZLK	70-79 years, male	61.6
GTEX-ZXG5-0011-R10a-SM-57WDD	60-69 years, male	61.5
GTEX-14LZ3-0011-R10b-SM-6AJA9	60-69 years, female	61.4
GTEX-1F48J-0011-R10a-SM-9QEIB	50-59 years, female	61.3
GTEX-11EI6-0011-R10a-SM-DO93R	60-69 years, male	61.2
GTEX-1GZ4I-0011-R10a-SM-9OSX3	50-59 years, male	61.1
GTEX-1A3MX-0011-R10b-SM-7P8PG	60-69 years, male	61
GTEX-12126-0011-R10b-SM-5BC6T	20-29 years, male	60.9
GTEX-YJ89-0011-R10a-SM-4SOK9	60-69 years, male	60.9
GTEX-ZVT3-0011-R10b-SM-57WB6	60-69 years, female	60.9
GTEX-1EH9U-0011-R10a-SM-CJI2A	60-69 years, male	60.9
GTEX-12ZZY-0011-R10b-SM-5HL7W	60-69 years, male	60.8
GTEX-13O3O-0011-R10a-SM-5LUA9	60-69 years, female	60.8
GTEX-14BIL-0011-R10a-SM-5SI75	50-59 years, male	60.8
GTEX-17JCI-0011-R10b-SM-718A2	60-69 years, female	60.8
GTEX-S7SE-0011-R10A-SM-2XCDF	50-59 years, male	60.8
GTEX-1F75W-0011-R10b-SM-ARU7Z	60-69 years, male	60.8
GTEX-14E7W-0011-R10a-SM-5YYAX	70-79 years, male	60.7
GTEX-11DXY-0011-R10b-SM-DO12C	60-69 years, male	60.6
GTEX-13S7M-0011-R10b-SM-5PNZB	60-69 years, female	60.5
GTEX-13JUV-0011-R10b-SM-5LZXR	40-49 years, female	60.1
GTEX-147GR-0011-R10b-SM-5S2UM	60-69 years, male	60.1
GTEX-1H3O1-0011-R10a-SM-CJI3O	60-69 years, male	60
GTEX-1HFI6-0011-R10b-SM-ARZLO	40-49 years, male	59.9
GTEX-11ZTS-0011-R10a-SM-DO93S	60-69 years, female	59.8
GTEX-1445S-0011-R10a-SM-5PNWB	60-69 years, male	59.7
GTEX-1GMRU-0011-R10b-SM-CJI2L	50-59 years, male	59.7
GTEX-1C6VR-0011-R10b-SM-7P8QA	60-69 years, male	59.4
GTEX-17F97-0011-R10b-SM-793BB	50-59 years, male	59.3
GTEX-13FXS-0011-R10a-SM-5J2MA	50-59 years, male	59.1
GTEX-12WSF-0011-R10a-SM-5LZVH	70-79 years, male	59
GTEX-13NYB-0011-R10a-SM-5KM43	40-49 years, male	59
GTEX-YFC4-0011-R10a-SM-4SOK5	40-49 years, female	59
GTEX-131YS-0011-R10b-SM-5EQ5N	60-69 years, female	58.8
GTEX-1HCVE-0011-R10a-SM-ARZLT	50-59 years, male	58.8
GTEX-13OW8-0011-R10a-SM-5L3H6	60-69 years, male	58.7
GTEX-ZUA1-0011-R10a-SM-51MT6	40-49 years, male	58.6
GTEX-1F6IF-0011-R10a-SM-9QEIN	60-69 years, male	58.5
GTEX-14PJM-0011-R10a-SM-686ZP	50-59 years, female	58.4
GTEX-WVLH-0011-R10A-SM-3MJFM	50-59 years, male	58.4
GTEX-11H98-0011-R10b-SM-5NQ98	50-59 years, male	58.3
GTEX-1HBPI-0011-R10a-SM-A96RZ	50-59 years, male	58.3
GTEX-WWYW-0011-R10A-SM-3NB35	50-59 years, female	58.2
GTEX-1GF9V-0011-R10b-SM-CKZNP	60-69 years, male	58.1
GTEX-13CZV-0011-R10b-SM-5LZYD	60-69 years, male	58
GTEX-15CHQ-0011-R10b-SM-6AJBV	60-69 years, male	57.8
GTEX-OXRO-0011-R10A-SM-2I5EH	60-69 years, female	57.8
GTEX-ZF28-0011-R10a-SM-4WWEH	60-69 years, male	57.6
GTEX-13SLW-0011-R10a-SM-5S2UI	70-79 years, male	57.5
GTEX-1477Z-0011-R10b-SM-5S2RF	60-69 years, male	57.4
GTEX-ZAB4-0011-R10a-SM-4SOKH	40-49 years, male	57.4
GTEX-139TS-0011-R10a-SM-5K7TU	60-69 years, male	57
GTEX-OXRN-0011-R10A-SM-2I5GC	50-59 years, male	57
GTEX-1IOXB-0011-R10a-SM-D3L8I	50-59 years, male	56.8
GTEX-13OW6-0011-R10a-SM-5L3HE	50-59 years, male	56.7
GTEX-1192X-0011-R10a-SM-DO941	50-59 years, male	56.2
GTEX-1GF9W-0011-R10a-SM-9OSXH	60-69 years, male	56.2
GTEX-13OVL-0011-R10a-SM-5L3GS	50-59 years, male	56
GTEX-X4XX-0011-R10B-SM-46MWO	60-69 years, male	56
GTEX-1HR9M-0011-R10a-SM-CM2SU	60-69 years, male	55.9
GTEX-Q2AG-0011-R10A-SM-2HMLA	40-49 years, female	55.7
GTEX-12WSE-0011-R10b-SM-5P9JV	20-29 years, male	55.4
GTEX-14BIN-0011-R10a-SM-5S2UA	50-59 years, female	55.4
GTEX-13O3Q-0011-R10b-SM-5KM39	50-59 years, male	55.3
GTEX-1HGF4-0011-R10b-SM-CE6S5	60-69 years, male	55.3
GTEX-13RTJ-0011-R10b-SM-5O9CW	60-69 years, male	55.2
GTEX-1ICLZ-0011-R10a-SM-A9SM2	60-69 years, male	55.2
GTEX-14ASI-0011-R10b-SM-5S2VZ	60-69 years, male	54.9
GTEX-12WSM-0011-R10a-SM-5DUWV	60-69 years, male	54.5
GTEX-1B996-0011-R10b-SM-CJI3T	60-69 years, male	53.8
GTEX-1HBPM-0011-R10a-SM-CJI3Q	60-69 years, female	53.8
GTEX-13FHO-0011-R10b-SM-5J2MM	60-69 years, male	53.2
GTEX-18464-0011-R10a-SM-72D6X	50-59 years, male	53.2
GTEX-13NYS-0011-R10a-SM-5MR4S	60-69 years, male	52.9
GTEX-12WSH-0011-R10a-SM-5LZUS	50-59 years, male	52.3
GTEX-17EVP-0011-R10a-SM-7IGLP	40-49 years, male	52
GTEX-12ZZW-0011-R10b-SM-5HL9X	50-59 years, male	51.7
GTEX-1J1OQ-0011-R10a-SM-A9G1Y	40-49 years, female	51.5
GTEX-1GMR8-0011-R10a-SM-CJI21	50-59 years, female	51.4
GTEX-11WQC-0011-R10a-SM-57WCT	60-69 years, male	51.3
GTEX-NL3H-0011-R10A-SM-2I3E9	60-69 years, male	51.2
GTEX-15G19-0011-R10b-SM-7KUG4	60-69 years, male	51
GTEX-1GTWX-0011-R10b-SM-CJI2X	60-69 years, male	50.3
GTEX-1J8Q2-0011-R10b-SM-D4P2C	60-69 years, male	50
GTEX-132Q8-0011-R10b-SM-5DUWZ	60-69 years, male	47.9
GTEX-131XW-0011-R10a-SM-5DUVA	50-59 years, female	46.5
GTEX-QDT8-0011-R10A-SM-32PKG	30-39 years, female	45.7
GTEX-1H3VE-0011-R10b-SM-A9SKC	40-49 years, male	45.2
GTEX-1H1ZS-0011-R10b-SM-A9SK9	70-79 years, male	42.6
GTEX-1C6VQ-0011-R10b-SM-7P8Q1	50-59 years, male	39	640

## Sheet: Cervix
GTEX-U3ZN-1626-SM-4DXTZ	30-39 years, female	584.7
GTEX-T5JW-0726-SM-4DM6D	20-29 years, female	472.7
GTEX-S4UY-1426-SM-4AD6Y	40-49 years, female	394.5
GTEX-S341-1126-SM-4AD6T	40-49 years, female	321.9
GTEX-S32W-1526-SM-4AD6Z	50-59 years, female	312.8
GTEX-N7MT-0826-SM-EV794	60-69 years, female	290.5
GTEX-Q2AG-2326-SM-EZ6KY	40-49 years, female	272.2
GTEX-TSE9-2826-SM-4DXTF	60-69 years, female	257.8
GTEX-P78B-2326-SM-EZ6KO	40-49 years, female	174.9
GTEX-PLZ4-2226-SM-EZ6KS	50-59 years, female	386.3
GTEX-S32W-1626-SM-4AD6G	50-59 years, female	325.9
GTEX-OHPN-2226-SM-E9TI7	60-69 years, female	320.8
GTEX-TML8-0726-SM-4DXTT	40-49 years, female	320.6
GTEX-ZPIC-1326-SM-DO91Y	40-49 years, female	309.2
GTEX-TSE9-2726-SM-4DXSQ	60-69 years, female	273.1
GTEX-T5JW-0826-SM-EYYVD	20-29 years, female	202.4
GTEX-T6MO-1426-SM-4DM73	40-49 years, female	191
GTEX-S341-1326-SM-4AD72	40-49 years, female	187.5
GTEX-P78B-2426-SM-EWRM2	40-49 years, female	145	19

## Sheet: colon
GTEX-1RLM8-1726-SM-E9TKF	50-59 years, male	681
GTEX-ZDTS-2726-SM-5L3E2	60-69 years, male	593.8
GTEX-15ER7-2826-SM-6PAN2	20-29 years, female	583.9
GTEX-WHSE-2726-SM-EZ6ML	20-29 years, male	548.8
GTEX-1I1CD-2826-SM-A9SL4	60-69 years, female	539.1
GTEX-1N2EF-1726-SM-EXUSI	60-69 years, male	535.5
GTEX-11TT1-0926-SM-5GU5M	20-29 years, male	533.7
GTEX-11I78-1326-SM-5PNY9	50-59 years, female	487.8
GTEX-1J1OQ-2826-SM-D3L88	40-49 years, female	486.2
GTEX-11EQ8-2626-SM-5N9BO	60-69 years, male	479.5
GTEX-1C64N-2226-SM-7SB7C	50-59 years, male	478.8
GTEX-ZE9C-2126-SM-4WKGY	60-69 years, male	470.6
GTEX-1RDX4-1926-SM-E6CJJ	50-59 years, female	467
GTEX-12WSJ-1426-SM-5GCON	40-49 years, female	466.2
GTEX-1A3MX-2326-SM-718B4	60-69 years, male	465.4
GTEX-WFG8-1726-SM-4LVM6	20-29 years, male	456.6
GTEX-12ZZW-2426-SM-5DUWE	50-59 years, male	453
GTEX-1GL5R-1726-SM-9KNUX	50-59 years, male	452.3
GTEX-1LSVX-2026-SM-E9TJD	60-69 years, male	451
GTEX-WI4N-2226-SM-4OOS9	40-49 years, female	449.2
GTEX-1PBJJ-2026-SM-DTX8U	30-39 years, male	446.4
GTEX-1K9T9-2926-SM-E9TKD	50-59 years, female	445
GTEX-13CF3-1326-SM-5LZXZ	60-69 years, female	439.7
GTEX-ZQG8-2426-SM-57WEE	60-69 years, female	438.4
GTEX-13X6J-2826-SM-7EPGA	50-59 years, male	437.4
GTEX-13O1R-2426-SM-5KLZZ	60-69 years, male	419.7
GTEX-1F5PL-1926-SM-7MXTP	40-49 years, female	415.6
GTEX-1HBPH-2526-SM-ACKXK	40-49 years, female	414.2
GTEX-YF7O-1626-SM-5IFII	50-59 years, male	410.6
GTEX-14A5H-1626-SM-5SIAN	60-69 years, male	410.4
GTEX-WFG7-1626-SM-4LVMF	20-29 years, male	410.2
GTEX-15UF6-2726-SM-7KULY	70-79 years, female	409.2
GTEX-1LVAO-2826-SM-E9TJH	60-69 years, male	408.8
GTEX-1JN6P-2126-SM-ARL98	60-69 years, male	408
GTEX-11TUW-2326-SM-5EQMO	60-69 years, male	404.9
GTEX-17EUY-1726-SM-79OK4	20-29 years, male	403.6
GTEX-1LVAN-2626-SM-CNPQF	50-59 years, female	401.5
GTEX-1EU9M-2726-SM-7P8QD	60-69 years, male	393.5
GTEX-1PPH8-2226-SM-EWRN7	20-29 years, male	393
GTEX-XBED-1726-SM-47JYO	60-69 years, male	392.9
GTEX-17HHE-1626-SM-7DHLN	50-59 years, male	392.2
GTEX-1R9PO-2026-SM-E9J4N	60-69 years, female	388
GTEX-1GMR8-2926-SM-9KNW5	50-59 years, female	378.1
GTEX-1JJE9-2526-SM-ARU8K	70-79 years, male	377.6
GTEX-15RIF-1426-SM-7KUKQ	20-29 years, male	374.4
GTEX-1QPFJ-2426-SM-EVR3L	30-39 years, female	373.1
GTEX-14C5O-2626-SM-5RQI5	60-69 years, male	372.4
GTEX-13X6I-2726-SM-5Q5ET	60-69 years, male	371.4
GTEX-WY7C-1926-SM-4ONCI	50-59 years, male	371
GTEX-XAJ8-0726-SM-47JY5	40-49 years, male	370.6
GTEX-1IDJH-2826-SM-CJI49	70-79 years, male	370.5
GTEX-14C39-1626-SM-5S2P4	40-49 years, male	366.3
GTEX-1LKK1-2426-SM-DIPES	50-59 years, female	365.7
GTEX-1LSNL-1626-SM-E9TJY	50-59 years, male	365.6
GTEX-ZYFD-2226-SM-5E43P	50-59 years, male	361.5
GTEX-ZA64-1426-SM-5CVMC	20-29 years, male	354.3
GTEX-ZVZQ-2626-SM-59HLB	60-69 years, female	351.4
GTEX-139UW-2326-SM-5KM1Y	60-69 years, male	350.7
GTEX-11ZTS-1526-SM-5N9G7	60-69 years, female	349.4
GTEX-1CAMR-1026-SM-7P8QI	20-29 years, male	348.5
GTEX-1CB4F-1926-SM-7MKFN	60-69 years, male	347.2
GTEX-YECK-2826-SM-5IFHF	60-69 years, male	346.3
GTEX-1J1R8-1426-SM-CL55O	40-49 years, male	346.2
GTEX-1EMGI-2626-SM-7IGNR	60-69 years, male	346
GTEX-12BJ1-2026-SM-5FQUH	60-69 years, male	345.6
GTEX-13OVJ-1826-SM-5KM2D	50-59 years, female	345.5
GTEX-144GM-1126-SM-79OJK	20-29 years, male	343.5
GTEX-1LVAM-1726-SM-DHXKQ	50-59 years, female	342.2
GTEX-1339X-1726-SM-5P9J9	40-49 years, male	341.2
GTEX-1KXAM-1926-SM-D3LAG	60-69 years, male	341.1
GTEX-1J8EW-2426-SM-CE6T5	60-69 years, female	340.8
GTEX-1C475-1526-SM-7DHM3	40-49 years, female	339.9
GTEX-1E2YA-2526-SM-7IGOU	50-59 years, male	339.1
GTEX-1B996-2726-SM-7DUGG	60-69 years, male	338.4
GTEX-11ZU8-1126-SM-5EQ5K	60-69 years, male	335.9
GTEX-15G1A-1926-SM-7KUFF	30-39 years, male	331.8
GTEX-12WSG-2426-SM-5EQLZ	50-59 years, female	329.7
GTEX-14PHX-1126-SM-5YYA5	50-59 years, male	329.1
GTEX-11P7K-1826-SM-5HL5A	30-39 years, male	328.3
GTEX-16BQI-2026-SM-7KULQ	30-39 years, female	325.3
GTEX-12WSM-1426-SM-5GCPA	60-69 years, male	320.6
GTEX-17F96-2126-SM-7KFSM	70-79 years, male	318.7
GTEX-1AYCT-1926-SM-793AE	50-59 years, male	316.5
GTEX-11ZTT-1626-SM-5EQKR	60-69 years, female	316.3
GTEX-12WSL-1826-SM-5LZW9	50-59 years, male	315.2
GTEX-1IL2U-2526-SM-C1YQV	60-69 years, male	315
GTEX-13FHO-2726-SM-5K7VG	60-69 years, male	314.8
GTEX-1I1GP-2826-SM-A9SKZ	50-59 years, male	311.9
GTEX-1LB8K-2526-SM-DIPEQ	50-59 years, male	311.6
GTEX-1PIEJ-1826-SM-EWRMN	20-29 years, female	311.3
GTEX-ZYY3-2226-SM-5E45A	60-69 years, female	310.8
GTEX-14E6C-2226-SM-5QGQG	40-49 years, male	310.3
GTEX-ZLWG-1826-SM-DO11I	50-59 years, female	309.6
GTEX-1HSMO-2526-SM-A9SKP	60-69 years, male	308.6
GTEX-1QP2A-2226-SM-DTXF6	50-59 years, male	306.9
GTEX-ZF2S-1826-SM-4WKFF	50-59 years, female	304.9
GTEX-1A32A-2626-SM-73KX9	50-59 years, female	304.5
GTEX-13G51-2126-SM-5IJD9	60-69 years, male	303.2
GTEX-YJ8A-1726-SM-5P9IQ	20-29 years, male	300.3
GTEX-ZAB4-2426-SM-5HL8A	40-49 years, male	300.3
GTEX-12ZZX-2726-SM-5N9FT	40-49 years, female	299.2
GTEX-15F5U-1426-SM-7KUN2	40-49 years, male	297.8
GTEX-15DZA-1026-SM-6PAND	30-39 years, female	295.3
GTEX-11DXZ-1626-SM-5GIDI	50-59 years, male	294.2
GTEX-14JG6-1626-SM-5YYBC	30-39 years, female	293.5
GTEX-11EMC-1426-SM-5N9E4	60-69 years, female	292
GTEX-ZXES-1726-SM-5E43G	30-39 years, female	290.9
GTEX-1H1ZS-2626-SM-9QEIX	70-79 years, male	290.9
GTEX-15RIE-2026-SM-7KFRW	60-69 years, male	289.4
GTEX-ZVT4-2626-SM-5N9GJ	50-59 years, female	289.4
GTEX-1PBJI-2526-SM-E6CP4	20-29 years, female	287.1
GTEX-1B97I-1526-SM-73KUK	40-49 years, male	286.4
GTEX-11PRG-2026-SM-5GU5F	50-59 years, male	284.5
GTEX-11EM3-1626-SM-5N9CO	20-29 years, female	284.4
GTEX-1PIIG-2126-SM-EXUSD	30-39 years, male	283.1
GTEX-1JMPZ-2626-SM-ARU8Z	30-39 years, male	280.7
GTEX-1QCLY-2026-SM-EVR4C	30-39 years, male	280.5
GTEX-18A66-2626-SM-72D67	60-69 years, male	277.5
GTEX-1L5NE-1926-SM-D3L9R	50-59 years, male	277.4
GTEX-11GS4-1826-SM-5HL4T	60-69 years, male	276.4
GTEX-1BAJH-2726-SM-7IGNJ	70-79 years, male	274.7
GTEX-1RMOY-1726-SM-EVYC9	50-59 years, male	274.7
GTEX-1EH9U-1926-SM-7P8QM	60-69 years, male	272.3
GTEX-1HBPN-2026-SM-B2LWA	50-59 years, male	271.7
GTEX-1GMRU-2626-SM-9WPPM	50-59 years, male	269.7
GTEX-1JMQK-2326-SM-ARZN4	60-69 years, male	269.7
GTEX-1CAMS-2626-SM-7PBY3	40-49 years, female	269.5
GTEX-11EI6-2626-SM-5PNVT	60-69 years, male	267
GTEX-WRHK-1126-SM-4MVOJ	20-29 years, female	266.7
GTEX-ZV6S-1126-SM-57WE9	40-49 years, female	266.5
GTEX-1LGOU-1726-SM-D3L8P	20-29 years, female	266.4
GTEX-1B8KE-1526-SM-7DUG2	50-59 years, male	265.8
GTEX-ZE7O-2626-SM-51MSS	50-59 years, female	265.5
GTEX-1RAZQ-2026-SM-E76P7	30-39 years, male	265.5
GTEX-1B8L1-1926-SM-7IGND	60-69 years, male	265.3
GTEX-1H3VE-2326-SM-9KNVU	40-49 years, male	264.9
GTEX-1JJEA-2526-SM-CY8HJ	60-69 years, male	262.6
GTEX-Z93S-2626-SM-57WBX	50-59 years, male	262.3
GTEX-13FTW-2126-SM-5K7YG	40-49 years, male	261.9
GTEX-ZLFU-1426-SM-4WWEU	40-49 years, male	261.6
GTEX-11DXY-2026-SM-5N9CZ	60-69 years, male	261.5
GTEX-145LS-2926-SM-5O99G	60-69 years, female	261.3
GTEX-14PKV-1926-SM-686YU	20-29 years, female	261.1
GTEX-ZZ64-0826-SM-5E449	20-29 years, male	260.8
GTEX-1P4AB-2626-SM-DTXEU	50-59 years, male	260.4
GTEX-1GN73-2726-SM-9WYUB	60-69 years, male	259.6
GTEX-15UF7-1326-SM-7KUKV	40-49 years, male	259.4
GTEX-14PK6-1826-SM-69LOM	70-79 years, female	259.1
GTEX-ZF28-2526-SM-57WFH	60-69 years, male	258.8
GTEX-117XS-2226-SM-5GIE1	60-69 years, male	258.3
GTEX-XXEK-1826-SM-4BRVC	50-59 years, male	258.2
GTEX-13RTJ-1926-SM-5YYA2	60-69 years, male	257.1
GTEX-14PN3-1926-SM-6EU1Y	60-69 years, female	256.7
GTEX-11EQ9-1526-SM-5PNY7	30-39 years, male	254.1
GTEX-1AX9K-1626-SM-73KUS	50-59 years, male	254.1
GTEX-ZTSS-1226-SM-51MSZ	40-49 years, male	253.3
GTEX-1212Z-1826-SM-5FQSH	60-69 years, male	252.6
GTEX-X4EO-2726-SM-4E3HS	60-69 years, female	252.3
GTEX-1JK1U-1426-SM-CNPOW	60-69 years, male	252.2
GTEX-YFCO-1526-SM-5YYB8	40-49 years, male	251.8
GTEX-1JMLX-2526-SM-CY8HX	50-59 years, male	251.8
GTEX-1IKOE-2126-SM-A96T5	30-39 years, female	251.4
GTEX-ZTTD-2626-SM-57WEX	50-59 years, male	251.3
GTEX-1HBPM-2626-SM-9WYU5	60-69 years, female	249.9
GTEX-13OVI-2126-SM-5KM3U	60-69 years, female	249.8
GTEX-111CU-1226-SM-5EGIN	50-59 years, male	249.1
GTEX-15DYW-2426-SM-7KUG8	60-69 years, female	248.7
GTEX-1A3MV-1026-SM-72D5U	30-39 years, male	248.3
GTEX-1HSKV-2326-SM-A9SL9	60-69 years, male	247
GTEX-13PVQ-2726-SM-5L3H7	50-59 years, male	246.6
GTEX-12KS4-2326-SM-5EGJB	30-39 years, male	245.7
GTEX-13OVK-1026-SM-7KFTC	40-49 years, male	245.1
GTEX-16XZZ-2726-SM-7EWDO	60-69 years, male	243.3
GTEX-Y3I4-1126-SM-4TT7Y	50-59 years, male	243.3
GTEX-147JS-2626-SM-5S2UX	60-69 years, male	243
GTEX-1S5ZA-1426-SM-E6CJQ	20-29 years, male	242
GTEX-1R7EU-1826-SM-DTX9L	60-69 years, male	241.7
GTEX-1KANA-1726-SM-CY8IG	20-29 years, male	240.8
GTEX-1HKZK-2026-SM-9WYUF	40-49 years, male	240.6
GTEX-17JCI-2826-SM-7IGNA	60-69 years, female	240.2
GTEX-1RQEC-2626-SM-EVR3Z	60-69 years, male	239.2
GTEX-139D8-2926-SM-5IJBM	30-39 years, female	238.7
GTEX-ZVT3-2826-SM-5GU6A	60-69 years, female	237.9
GTEX-1211K-1826-SM-5EGJ2	60-69 years, female	237.5
GTEX-Y114-1626-SM-4TT7I	50-59 years, female	237
GTEX-ZLV1-1326-SM-DO11Q	60-69 years, female	236.6
GTEX-15RJE-2226-SM-6M46A	40-49 years, male	235
GTEX-YEC3-2026-SM-DKPOL	50-59 years, male	234.6
GTEX-139TS-2226-SM-5J2N1	60-69 years, male	233.8
GTEX-13OW6-2226-SM-5N9FL	50-59 years, male	233.3
GTEX-1LG7Z-1326-SM-DIPF3	30-39 years, male	232.9
GTEX-1R9JW-2126-SM-E76QT	30-39 years, female	232.7
GTEX-17GQL-1626-SM-7LG69	60-69 years, male	232.4
GTEX-1J8JJ-2426-SM-D4P4A	60-69 years, female	231.8
GTEX-14E6E-1726-SM-5S2R6	30-39 years, male	230.5
GTEX-131YS-2926-SM-5EGKI	60-69 years, female	230.2
GTEX-13PVR-1726-SM-5Q5EC	60-69 years, female	230.2
GTEX-1H1DE-1626-SM-9KNU5	20-29 years, male	230.1
GTEX-183FY-1426-SM-7DHLM	20-29 years, male	228.1
GTEX-1GMR3-2526-SM-7P8QS	40-49 years, male	228
GTEX-1CB4G-2726-SM-79OO4	60-69 years, male	227.9
GTEX-ZY6K-1326-SM-5GZWP	50-59 years, male	226.3
GTEX-14DAQ-2926-SM-664MV	60-69 years, female	226
GTEX-16Z82-2426-SM-7KUMS	60-69 years, male	225.3
GTEX-WXYG-1726-SM-4ONCU	50-59 years, female	225.3
GTEX-ZYFG-1826-SM-5GZWX	60-69 years, female	224.2
GTEX-ZVT2-1726-SM-51MRO	50-59 years, female	223.5
GTEX-1OFPY-1226-SM-E76OM	60-69 years, male	223.4
GTEX-1C2JI-1726-SM-73KUW	50-59 years, male	223
GTEX-1122O-1426-SM-5H11R	60-69 years, female	222
GTEX-15EO6-2326-SM-6LPKK	50-59 years, male	221.4
GTEX-12696-1926-SM-5EGJT	60-69 years, male	221
GTEX-1K2DA-1626-SM-CGQGB	50-59 years, male	220
GTEX-1F75W-2126-SM-7RHIA	60-69 years, male	219.4
GTEX-13FH7-1626-SM-5J2O9	50-59 years, female	219
GTEX-1HCVE-2326-SM-9WYUD	50-59 years, male	218.9
GTEX-17HG3-1126-SM-7DUFC	30-39 years, female	218.7
GTEX-1HCU7-2726-SM-A9G3D	50-59 years, male	218.7
GTEX-14BMU-1326-SM-5RQIH	20-29 years, female	218.4
GTEX-X15G-1526-SM-4PQZM	50-59 years, female	214
GTEX-13N2G-2226-SM-5IJCU	60-69 years, male	213.9
GTEX-17MFQ-1226-SM-7KFSA	20-29 years, male	213.2
GTEX-13111-1926-SM-5GCOL	50-59 years, male	212.7
GTEX-1AMEY-1826-SM-72D5L	30-39 years, female	212.7
GTEX-ZYT6-2826-SM-5GICX	30-39 years, male	212.2
GTEX-1IDJI-2226-SM-CKZPM	50-59 years, female	212.2
GTEX-12WSD-2626-SM-5EGJE	60-69 years, female	212.1
GTEX-18A6Q-2226-SM-7LG61	60-69 years, male	211.8
GTEX-ZG7Y-1826-SM-4WWD3	50-59 years, male	211.8
GTEX-132NY-2726-SM-5PNY2	60-69 years, male	211.4
GTEX-1F5PK-1726-SM-7RHHW	50-59 years, male	211.4
GTEX-V955-1726-SM-4JBHF	60-69 years, male	210.8
GTEX-14AS3-1026-SM-5TDD7	40-49 years, female	210.5
GTEX-13SLW-2826-SM-5Q5ES	70-79 years, male	210.3
GTEX-1AMFI-1826-SM-73KWB	50-59 years, female	208.8
GTEX-WHPG-1626-SM-4M1ZL	50-59 years, male	208.6
GTEX-145LT-0826-SM-5S2QL	40-49 years, male	208.1
GTEX-117YX-0526-SM-5EGJH	50-59 years, male	206.6
GTEX-16MTA-1626-SM-6M47N	50-59 years, male	206
GTEX-1I1GR-2226-SM-ARL7F	60-69 years, male	205.9
GTEX-1399U-2226-SM-5KLZI	50-59 years, female	205.5
GTEX-1HB9E-2526-SM-D4P35	50-59 years, male	205.1
GTEX-1JKYN-2226-SM-ARZNE	30-39 years, male	203.6
GTEX-17F9Y-2626-SM-7IGN9	70-79 years, female	203.5
GTEX-14E1K-1626-SM-664MO	50-59 years, male	203.1
GTEX-15CHQ-2626-SM-686YZ	60-69 years, male	202.8
GTEX-13OW8-2726-SM-5L3FZ	60-69 years, male	202.3
GTEX-ZC5H-2426-SM-4WAZ6	40-49 years, female	202.1
GTEX-14BIN-2426-SM-5TDCF	50-59 years, female	200.3
GTEX-183WM-2526-SM-731BP	70-79 years, female	200.2
GTEX-1H1E6-1826-SM-A9G21	30-39 years, male	199.4
GTEX-139T6-1426-SM-5P9J7	50-59 years, male	198.7
GTEX-1QP29-2526-SM-E6CQ3	50-59 years, male	198.6
GTEX-13O61-1526-SM-5KM3P	60-69 years, male	197.8
GTEX-13QBU-2026-SM-5KLZB	40-49 years, female	197.8
GTEX-11ONC-1926-SM-5GU75	60-69 years, male	197.6
GTEX-1GTWX-2626-SM-9WPOT	60-69 years, male	197.4
GTEX-1HCUA-1926-SM-B2LWE	50-59 years, female	194.7
GTEX-1JKYR-2026-SM-CNPON	20-29 years, male	194.1
GTEX-XUZC-1526-SM-4BRV4	30-39 years, female	194
GTEX-13D11-0626-SM-5LZYY	50-59 years, female	193.9
GTEX-15RJ7-1726-SM-6PAL3	40-49 years, male	193
GTEX-11DXX-1926-SM-5EGJK	60-69 years, female	192.5
GTEX-ZAJG-2626-SM-5S2NU	50-59 years, female	192.3
GTEX-13OW5-2826-SM-5KM1G	60-69 years, male	192
GTEX-131XG-1526-SM-5GCNQ	50-59 years, female	191.4
GTEX-18QFQ-1726-SM-731C9	30-39 years, male	191.3
GTEX-1C6VQ-2626-SM-7IGMQ	50-59 years, male	191
GTEX-1HSGN-2226-SM-A9SL6	40-49 years, female	190.2
GTEX-16NGA-0926-SM-718AG	40-49 years, female	189.3
GTEX-1J8Q3-2426-SM-CL53S	60-69 years, male	186.7
GTEX-15ETS-2326-SM-7KUGC	40-49 years, female	186.6
GTEX-14PJ4-1826-SM-5YY97	60-69 years, male	185.6
GTEX-13CF2-1826-SM-5N9GK	60-69 years, male	185.5
GTEX-148VJ-2426-SM-5NQ9Y	70-79 years, male	183.8
GTEX-12ZZY-2726-SM-5EQ45	60-69 years, male	183.7
GTEX-1LG7Y-2226-SM-E9U5K	50-59 years, male	183.6
GTEX-18465-2726-SM-7LT9I	50-59 years, male	183.4
GTEX-18D9A-1326-SM-7LT8P	30-39 years, female	182.8
GTEX-1399R-2126-SM-5K7WZ	30-39 years, male	182.4
GTEX-145MH-2726-SM-5QGQ6	50-59 years, male	181.1
GTEX-1GZ4H-1326-SM-7P8TE	50-59 years, female	180.7
GTEX-1PDJ9-2026-SM-E76PT	20-29 years, male	180.7
GTEX-14A5I-2426-SM-5Q5CP	50-59 years, female	180.4
GTEX-1H3NZ-2526-SM-9KNVO	60-69 years, male	179.9
GTEX-ZP4G-1526-SM-57WE5	20-29 years, female	179.4
GTEX-132AR-2826-SM-5IJFV	50-59 years, female	178.7
GTEX-1QP28-2226-SM-DTX8C	50-59 years, female	177.9
GTEX-17KNJ-1826-SM-7LT9N	50-59 years, male	177.5
GTEX-11VI4-1426-SM-5GU6O	40-49 years, female	176.4
GTEX-1HBPI-2226-SM-9WYTY	50-59 years, male	176.4
GTEX-1JMPY-1026-SM-ARZN1	30-39 years, male	176.1
GTEX-14PJ3-1226-SM-5ZZVY	50-59 years, male	175.9
GTEX-1R9K5-2226-SM-DTX9G	50-59 years, male	175.7
GTEX-WFON-1326-SM-4LVMN	40-49 years, male	175.4
GTEX-1S82P-2026-SM-E9TIQ	60-69 years, female	175.1
GTEX-1RAZR-2026-SM-E9TKE	40-49 years, male	174
GTEX-145MO-2626-SM-5QGPD	60-69 years, male	173.1
GTEX-1I6K6-1926-SM-A96SN	30-39 years, male	172
GTEX-18A67-2226-SM-7LT9Z	50-59 years, male	171.6
GTEX-1H23P-2626-SM-9KNVN	60-69 years, male	171.4
GTEX-1MGNQ-2126-SM-EV7AC	40-49 years, male	171.1
GTEX-1PIGE-1526-SM-DTXFC	20-29 years, male	169.2
GTEX-1LSNM-1426-SM-E6CIH	50-59 years, male	167.8
GTEX-1I1GT-2026-SM-CKZPK	60-69 years, female	167.3
GTEX-1S831-1726-SM-EWROJ	20-29 years, male	167.1
GTEX-1HCU6-2926-SM-B2LWV	60-69 years, female	165.7
GTEX-1GPI7-1926-SM-9KNUH	20-29 years, male	165.2
GTEX-13U4I-2626-SM-5SI9C	40-49 years, female	164.8
GTEX-1JMQJ-2626-SM-CY8HQ	50-59 years, male	164.7
GTEX-1LGRB-2026-SM-COH47	50-59 years, female	164.6
GTEX-1N2DV-1826-SM-E6CJ5	40-49 years, male	164.3
GTEX-146FH-2426-SM-5Q5EW	50-59 years, female	164
GTEX-1HSEH-1926-SM-A96SB	60-69 years, male	163.9
GTEX-1JN76-1326-SM-ARU94	20-29 years, female	163.8
GTEX-1477Z-2126-SM-5Q5CM	60-69 years, male	163.5
GTEX-ZPIC-2626-SM-57WE2	40-49 years, female	163.1
GTEX-1QP9N-0826-SM-DTX9O	30-39 years, male	163
GTEX-XV7Q-2226-SM-4BRVY	40-49 years, female	162.3
GTEX-ZAB5-1426-SM-5HL9D	50-59 years, male	161.3
GTEX-1AX9J-2526-SM-73KUY	60-69 years, male	160.1
GTEX-WQUQ-2626-SM-4MVNP	60-69 years, male	159.9
GTEX-1J8QM-1226-SM-CY8HI	60-69 years, female	159
GTEX-11P81-1426-SM-5P9JN	30-39 years, female	158.8
GTEX-ZPCL-1626-SM-57WGC	60-69 years, female	158.4
GTEX-147GR-2826-SM-5RQK8	60-69 years, male	158.2
GTEX-13X6K-2726-SM-5O9DG	60-69 years, female	156.7
GTEX-YJ8O-1426-SM-5PNV9	40-49 years, female	156.2
GTEX-1QCLZ-2026-SM-EAZ4A	60-69 years, female	155.2
GTEX-1HFI7-1626-SM-9WYTR	50-59 years, female	154.7
GTEX-131XE-1026-SM-5EGKE	50-59 years, male	152.4
GTEX-1GMR2-1826-SM-9KNUP	50-59 years, male	151.4
GTEX-Y5LM-1426-SM-5RQJL	40-49 years, female	151.3
GTEX-1LBAC-1726-SM-D3L9W	20-29 years, male	150.7
GTEX-XUW1-1826-SM-4BOQD	50-59 years, female	150.3
GTEX-WYVS-1126-SM-4SOJX	40-49 years, female	149.2
GTEX-ZT9W-1726-SM-51MS3	50-59 years, male	148.6
GTEX-1IDJU-1926-SM-CL53W	60-69 years, female	148.3
GTEX-13VXT-2026-SM-5L3EW	20-29 years, female	147.9
GTEX-WHWD-1526-SM-4OORV	50-59 years, male	147.7
GTEX-1QP67-1426-SM-E8VOO	40-49 years, female	147.6
GTEX-111YS-1826-SM-5GIEP	60-69 years, male	146.8
GTEX-Y9LG-1326-SM-4VBQB	30-39 years, male	146.1
GTEX-ZPU1-1726-SM-4WWFV	40-49 years, male	142.8
GTEX-15FZZ-1826-SM-6LLJP	30-39 years, female	141.8
GTEX-145ME-1126-SM-5SIAT	40-49 years, female	141.4
GTEX-1B932-2126-SM-7IGMU	40-49 years, female	141.2
GTEX-1ICG6-2226-SM-B2LY7	70-79 years, female	138.2
GTEX-1HSMQ-2526-SM-A9SMK	50-59 years, male	138.1
GTEX-VJYA-2126-SM-4KL1O	60-69 years, male	137.7
GTEX-15G19-2726-SM-6LPKG	60-69 years, male	137.2
GTEX-XQ8I-2326-SM-4BOQC	50-59 years, male	135.2
GTEX-17HGU-2626-SM-79OKN	50-59 years, male	134
GTEX-1C4CL-1626-SM-7DUF3	30-39 years, male	132.9
GTEX-ZF29-1826-SM-4WKG8	60-69 years, female	132.4
GTEX-1H3VY-2526-SM-9KNW1	50-59 years, male	131.2
GTEX-13113-1426-SM-5EGHU	60-69 years, female	130.3
GTEX-1OJC3-1826-SM-DTX93	20-29 years, male	129.1
GTEX-1QW4Y-1426-SM-E76P3	30-39 years, male	129.1
GTEX-ZQUD-1026-SM-4YCEZ	30-39 years, male	128
GTEX-1PFEY-1726-SM-DPRZ4	30-39 years, male	126.8
GTEX-WOFM-1926-SM-4OOSP	20-29 years, male	126.1
GTEX-Y8E4-2326-SM-EAZAZ	40-49 years, male	124.4
GTEX-1GF9X-1426-SM-7RHGX	40-49 years, female	124.3
GTEX-W5WG-2026-SM-4LMIB	50-59 years, female	121.9
GTEX-13W3W-2226-SM-5LU4M	60-69 years, female	119.1
GTEX-Y8LW-1126-SM-4VDS4	50-59 years, female	118.9
GTEX-1C64O-2426-SM-7P8R3	60-69 years, male	117.4
GTEX-WH7G-1426-SM-4LVMU	40-49 years, male	115.8
GTEX-13PL7-2426-SM-5J2N3	60-69 years, female	114.8
GTEX-X5EB-1126-SM-46MVV	40-49 years, male	103.3
GTEX-WYJK-2326-SM-4ONDN	50-59 years, male	96.7
GTEX-Y5V6-1626-SM-4VDT2	60-69 years, male	92
GTEX-1ICLZ-2426-SM-CKZOD	60-69 years, male	800
GTEX-1AX8Z-2726-SM-73KUC	60-69 years, male	733.4
GTEX-1LVAN-2526-SM-CNPPC	50-59 years, female	721.9
GTEX-1IOXB-2626-SM-CJI2N	50-59 years, male	701.5
GTEX-XAJ8-0426-SM-47JYJ	40-49 years, male	656.6
GTEX-13CF3-1426-SM-5K7YY	60-69 years, female	616.4
GTEX-117YW-1826-SM-5PNY5	50-59 years, male	583.8
GTEX-WEY5-1426-SM-4LMJ3	40-49 years, female	529.9
GTEX-1J1OQ-2726-SM-AHZ3R	40-49 years, female	510.5
GTEX-15DZA-0926-SM-69LQ3	30-39 years, female	482.3
GTEX-13OVJ-1726-SM-5IJDZ	50-59 years, female	470.5
GTEX-18QFQ-1526-SM-72D57	30-39 years, male	457.3
GTEX-1N2EF-1926-SM-DTX8M	60-69 years, male	440.7
GTEX-14C5O-2526-SM-73KU2	60-69 years, male	434.2
GTEX-11TT1-1026-SM-5PNW7	20-29 years, male	429
GTEX-14JIY-3326-SM-6871E	60-69 years, male	427.5
GTEX-1JN1M-2626-SM-CY8I3	60-69 years, female	416.6
GTEX-1OKEX-1226-SM-DTXEC	60-69 years, male	414.2
GTEX-13OVG-1426-SM-5K7VP	60-69 years, male	409.8
GTEX-14ICL-1226-SM-5S2RD	30-39 years, male	403.8
GTEX-17F96-2026-SM-79ON4	70-79 years, male	398.2
GTEX-Z93S-2426-SM-5HL8N	50-59 years, male	395.2
GTEX-17EVQ-1826-SM-7IGPH	70-79 years, male	392.8
GTEX-13O3P-2326-SM-5KM55	50-59 years, male	384.7
GTEX-R45C-2126-SM-EZ6KZ	60-69 years, female	375.4
GTEX-13FH7-1526-SM-5J2N6	50-59 years, female	373.2
GTEX-ZYVF-2826-SM-5GIDK	50-59 years, female	367.5
GTEX-11ZVC-2126-SM-5EGJ1	50-59 years, female	357.7
GTEX-1HSMP-2326-SM-D3L8R	70-79 years, male	356.6
GTEX-Y3I4-1426-SM-4TT9C	50-59 years, male	356.5
GTEX-13X6H-1926-SM-7EWD3	50-59 years, female	355.9
GTEX-S4Q7-0826-SM-4AD5E	20-29 years, male	352.3
GTEX-15UF6-2626-SM-6M466	70-79 years, female	350.8
GTEX-11TUW-2026-SM-5EQL8	60-69 years, male	350
GTEX-11O72-2226-SM-5PNW2	40-49 years, male	345.5
GTEX-TKQ1-0626-SM-4DXTS	30-39 years, male	341.8
GTEX-1PWST-2426-SM-EWRMP	70-79 years, male	340.7
GTEX-13QJ3-2626-SM-9OSXQ	50-59 years, male	338.1
GTEX-11EQ9-1426-SM-5987G	30-39 years, male	333.7
GTEX-1EH9U-2026-SM-7PBYS	60-69 years, male	333.4
GTEX-1IDJD-2226-SM-A96TD	30-39 years, male	328.5
GTEX-QDVJ-1326-SM-48U1X	50-59 years, male	326.2
GTEX-144GM-1226-SM-5LU52	20-29 years, male	325.5
GTEX-1LG7Y-2126-SM-DIPER	50-59 years, male	320.4
GTEX-1IDJC-1326-SM-CL53H	50-59 years, male	320.2
GTEX-1GMR2-1726-SM-9JGI2	50-59 years, male	319.5
GTEX-1JJ6O-2426-SM-ARU8J	60-69 years, male	319.5
GTEX-111CU-1426-SM-5GZYP	50-59 years, male	319
GTEX-12WSJ-1526-SM-5GCNI	40-49 years, female	316.2
GTEX-PSDG-1826-SM-EAZ2S	50-59 years, male	314.5
GTEX-U412-1726-SM-EZ6KX	60-69 years, male	314.5
GTEX-17HII-2726-SM-7MGVM	50-59 years, male	313.6
GTEX-1IGQW-2326-SM-CE6RV	60-69 years, male	313.5
GTEX-14PK6-1726-SM-6871J	70-79 years, female	312.5
GTEX-ZAB4-2226-SM-5HL97	40-49 years, male	311.5
GTEX-QLQ7-1126-SM-CYPRB	60-69 years, male	309.3
GTEX-XGQ4-1226-SM-4AT67	50-59 years, male	308.8
GTEX-O5YT-1426-SM-3MJHC	20-29 years, male	302.4
GTEX-16MT8-2726-SM-7IGLJ	60-69 years, female	300.9
GTEX-QDVN-1326-SM-48TZ3	50-59 years, male	300.2
GTEX-1HKZK-2126-SM-A9SL3	40-49 years, male	298.4
GTEX-16XZZ-2626-SM-6M47S	60-69 years, male	297.2
GTEX-17F9E-1826-SM-7IGMC	50-59 years, male	296.8
GTEX-1IKK5-2726-SM-CNPQ6	60-69 years, male	296.8
GTEX-OXRN-2026-SM-E6CHK	50-59 years, male	296.5
GTEX-11ONC-2026-SM-5HL61	60-69 years, male	292.8
GTEX-1F75B-2726-SM-7P8QO	50-59 years, male	291
GTEX-18D9B-2526-SM-718BN	60-69 years, male	288.4
GTEX-16NGA-1026-SM-7KFS3	40-49 years, female	286.3
GTEX-11GSP-1626-SM-5986N	60-69 years, female	286
GTEX-ZXES-1626-SM-5NQ7L	30-39 years, female	286
GTEX-1HCVE-2526-SM-A9G2G	50-59 years, male	283.3
GTEX-1QPFJ-2326-SM-E6CR7	30-39 years, female	282.2
GTEX-1AYCT-1826-SM-731EG	50-59 years, male	280.8
GTEX-1JMPZ-2426-SM-C1YQP	30-39 years, male	280.3
GTEX-1GL5R-2426-SM-7MXV1	50-59 years, male	279.5
GTEX-13O61-1626-SM-5KM3T	60-69 years, male	276.6
GTEX-111VG-2226-SM-5N9DU	60-69 years, male	276.1
GTEX-14BMV-2426-SM-5S2PP	50-59 years, male	273.5
GTEX-1CB4F-2026-SM-79OLU	60-69 years, male	272
GTEX-1RAZQ-2126-SM-DTX9V	30-39 years, male	271.6
GTEX-17JCI-2626-SM-7EWE6	60-69 years, female	270
GTEX-14XAO-2026-SM-69LOI	60-69 years, female	266.5
GTEX-145LS-2726-SM-5Q5D8	60-69 years, female	265
GTEX-1339X-1626-SM-5IJDN	40-49 years, male	264.3
GTEX-SJXC-2226-SM-EVYAK	60-69 years, male	264.2
GTEX-15CHQ-2526-SM-6EU24	60-69 years, male	262.1
GTEX-144GN-1126-SM-5LU33	50-59 years, male	261.8
GTEX-144GL-2526-SM-5TDDL	50-59 years, male	260.6
GTEX-15G1A-1826-SM-7KUKO	30-39 years, male	259.2
GTEX-1HFI7-1726-SM-A9G22	50-59 years, female	257.6
GTEX-1MUQO-2626-SM-EWRO3	60-69 years, male	256.9
GTEX-1LSVX-1726-SM-DHXJP	60-69 years, male	256.5
GTEX-1JJE9-2426-SM-D3L8T	70-79 years, male	255.8
GTEX-1GMR3-2826-SM-9WPOG	40-49 years, male	255.1
GTEX-15DYW-2326-SM-6PAMU	60-69 years, female	254.9
GTEX-1GN73-2626-SM-9KNUQ	60-69 years, male	254.7
GTEX-1B996-2626-SM-73KZ1	60-69 years, male	254.1
GTEX-1AMEY-1926-SM-73KVT	30-39 years, female	251.4
GTEX-13O3O-2526-SM-5L3DR	60-69 years, female	247.6
GTEX-SNMC-1126-SM-4DM5M	20-29 years, male	247.2
GTEX-1R9JW-2026-SM-EAZ4O	30-39 years, female	245.5
GTEX-1NV5F-2226-SM-DTX8O	60-69 years, female	242.8
GTEX-13W3W-2126-SM-5K7UX	60-69 years, female	242.7
GTEX-1C6VQ-2726-SM-73KUL	50-59 years, male	241.4
GTEX-117YX-0826-SM-5H11J	50-59 years, male	241.3
GTEX-ZYFG-1926-SM-5GID5	60-69 years, female	240.2
GTEX-1POEN-2026-SM-E6CRL	30-39 years, female	239.9
GTEX-17F98-1026-SM-7IGO8	40-49 years, female	239.6
GTEX-1AYD5-1726-SM-7RHFW	50-59 years, male	239.1
GTEX-1HCU7-2626-SM-C1YQO	50-59 years, male	238.8
GTEX-1CB4I-2226-SM-7P8SL	50-59 years, male	236.9
GTEX-1LGOU-1626-SM-D3LAK	20-29 years, female	236.1
GTEX-1EMGI-2726-SM-7P8S4	60-69 years, male	235.5
GTEX-1QMI2-2626-SM-E6CR4	60-69 years, male	234.9
GTEX-16Z82-2226-SM-6LPJ7	60-69 years, male	234.4
GTEX-1AX9I-2626-SM-73KU5	60-69 years, male	234.3
GTEX-1IKOE-2026-SM-AHZ31	30-39 years, female	234.3
GTEX-1H1DG-2226-SM-9WPPC	70-79 years, male	231.3
GTEX-12ZZZ-2426-SM-5GCNN	60-69 years, male	231
GTEX-1PIEJ-2026-SM-E6CPA	20-29 years, female	228.6
GTEX-SE5C-1526-SM-4BRWU	40-49 years, female	227.8
GTEX-ZF29-1726-SM-4WKFV	60-69 years, female	226.6
GTEX-14PJ5-0926-SM-6LLIK	60-69 years, female	223.6
GTEX-1JMLX-2726-SM-CM2SB	50-59 years, male	223.5
GTEX-PWCY-1026-SM-48TD4	20-29 years, female	222.9
GTEX-ZV6S-1226-SM-59HLH	40-49 years, female	222.8
GTEX-18A7A-2226-SM-7LT8K	50-59 years, female	221.8
GTEX-14H4A-1926-SM-5ZZWN	40-49 years, female	220.6
GTEX-13OW5-2626-SM-5MR3M	60-69 years, male	219.7
GTEX-131XG-1826-SM-5LZV4	50-59 years, female	219
GTEX-ZZ64-0726-SM-5GZX4	20-29 years, male	218.5
GTEX-ZDYS-2326-SM-4WKG6	50-59 years, male	217.7
GTEX-1C475-1626-SM-731FP	40-49 years, female	217.6
GTEX-WH7G-1326-SM-4LVMS	40-49 years, male	217.5
GTEX-1RDX4-1826-SM-EVR54	50-59 years, female	217.1
GTEX-15CHC-1626-SM-5ZZWS	60-69 years, female	216.7
GTEX-14E1K-1826-SM-793DT	50-59 years, male	215.1
GTEX-1GZ4I-2426-SM-9WPPP	50-59 years, male	214.6
GTEX-148VJ-2626-SM-5QGPI	70-79 years, male	213.7
GTEX-1PPGY-2826-SM-DTX9H	60-69 years, male	212.7
GTEX-Y8LW-1226-SM-4WWDP	50-59 years, female	212.6
GTEX-ZYFC-2626-SM-5NQ6S	50-59 years, male	212.4
GTEX-147JS-2526-SM-5S2Q8	60-69 years, male	211.4
GTEX-1I1GT-1926-SM-ARU7D	60-69 years, female	208
GTEX-13FHP-2426-SM-5KLZ5	50-59 years, male	207.7
GTEX-1KANB-1526-SM-CXZK4	50-59 years, male	207.7
GTEX-WVJS-2426-SM-EZ6LI	50-59 years, male	207.6
GTEX-1A3MV-1126-SM-718BS	30-39 years, male	207
GTEX-13OW6-2126-SM-5N9GL	50-59 years, male	204.9
GTEX-14E6E-1526-SM-5RQIG	30-39 years, male	202.9
GTEX-1C2JI-1626-SM-7EPHC	50-59 years, male	202.2
GTEX-1LH75-2126-SM-EVR5F	50-59 years, female	201.6
GTEX-145ME-0826-SM-5O9AF	40-49 years, female	201.2
GTEX-XYKS-2226-SM-4E3IU	60-69 years, female	201.1
GTEX-X15G-1326-SM-4PQZJ	50-59 years, female	199.5
GTEX-X4EO-2526-SM-EWRM8	60-69 years, female	199
GTEX-1S82U-0726-SM-E9TKI	30-39 years, female	198.8
GTEX-YEC4-1926-SM-5IFHJ	40-49 years, male	198.4
GTEX-ZY6K-1226-SM-5GZYL	50-59 years, male	197.5
GTEX-QV31-0826-SM-CKZNC	30-39 years, male	197.3
GTEX-1BAJH-2326-SM-7IGMO	70-79 years, male	197.2
GTEX-OHPN-2026-SM-E9TIA	60-69 years, female	197.1
GTEX-16NPV-2626-SM-6M484	50-59 years, female	196.7
GTEX-12KS4-2426-SM-5LU8P	30-39 years, male	196.5
GTEX-14PJ3-0926-SM-69LQG	50-59 years, male	196.5
GTEX-14DAQ-2726-SM-5S2QY	60-69 years, female	195.5
GTEX-1MA7W-0626-SM-EV79Z	20-29 years, female	195.3
GTEX-15DCE-2026-SM-7KUFE	20-29 years, male	194.9
GTEX-1E2YA-2626-SM-7MGWW	50-59 years, male	193.2
GTEX-1I4MK-1126-SM-B2LWS	50-59 years, female	193.1
GTEX-T6MO-0826-SM-4DM51	40-49 years, female	192.4
GTEX-146FQ-1926-SM-5NQBY	30-39 years, male	192.1
GTEX-11EM3-1526-SM-5A5KN	20-29 years, female	190.1
GTEX-1RMOY-1626-SM-EVYC8	50-59 years, male	189.8
GTEX-14PJM-2626-SM-686ZD	50-59 years, female	188.9
GTEX-18A7B-2026-SM-72D71	70-79 years, male	188.5
GTEX-OXRL-1426-SM-3NM9E	50-59 years, male	187.8
GTEX-1K9T9-2826-SM-D4P3F	50-59 years, female	187.7
GTEX-Y8E4-2426-SM-4WWDN	40-49 years, male	187.6
GTEX-147GR-2726-SM-664OO	60-69 years, male	186.7
GTEX-15SHU-2526-SM-6M47D	40-49 years, female	186.3
GTEX-1S5VW-2926-SM-E9U6H	60-69 years, male	185.3
GTEX-1R9K5-2126-SM-E8VN1	50-59 years, male	184.4
GTEX-1N5O9-2726-SM-E76QH	60-69 years, male	184.1
GTEX-ZPU1-1926-SM-57WDT	40-49 years, male	183.3
GTEX-145MO-2426-SM-5NQ9W	60-69 years, male	183.2
GTEX-14ICK-1026-SM-6AJA4	40-49 years, male	182.8
GTEX-17MF6-2426-SM-7LTAM	40-49 years, male	182.6
GTEX-11TTK-2426-SM-5PNYO	60-69 years, female	181.3
GTEX-13OVI-2026-SM-5J1MU	60-69 years, female	180.9
GTEX-14JG6-1726-SM-69LPL	30-39 years, female	180.7
GTEX-T5JW-1126-SM-4DM5V	20-29 years, female	180.6
GTEX-ZDTT-1926-SM-5HL5W	60-69 years, male	180.4
GTEX-1B932-2826-SM-73KUD	40-49 years, female	179.2
GTEX-1GPI7-1726-SM-7P8R1	20-29 years, male	178.2
GTEX-1MCC2-1626-SM-DIPEW	30-39 years, female	177.5
GTEX-S4UY-0826-SM-4AD4Z	40-49 years, female	177.1
GTEX-1LBAC-1626-SM-CXZKV	20-29 years, male	176.2
GTEX-14BIN-3026-SM-5ZZUS	50-59 years, female	175.5
GTEX-1HCU6-2726-SM-A9SKV	60-69 years, female	174.6
GTEX-1128S-1626-SM-5H12O	60-69 years, female	174.5
GTEX-1F75I-2426-SM-9WPOY	40-49 years, male	174
GTEX-1H1E6-1926-SM-9OSWD	30-39 years, male	173.2
GTEX-S3XE-1126-SM-4AD4N	50-59 years, male	173
GTEX-OXRO-0726-SM-E9U4C	60-69 years, female	172
GTEX-1KXAM-2126-SM-CY8I9	60-69 years, male	171.9
GTEX-WY7C-1626-SM-4ONC8	50-59 years, male	171.6
GTEX-U4B1-1126-SM-4DXV3	40-49 years, male	171.5
GTEX-Y114-1526-SM-4TT79	50-59 years, female	169.3
GTEX-WYJK-2226-SM-4ONDJ	50-59 years, male	168.8
GTEX-ZT9W-1826-SM-51MQX	50-59 years, male	168.8
GTEX-ZGAY-2126-SM-4YCFB	40-49 years, female	168.4
GTEX-14BMU-1526-SM-5TDE6	20-29 years, female	168.3
GTEX-QMRM-1226-SM-447C6	50-59 years, male	167.1
GTEX-14AS3-1126-SM-5Q5CR	40-49 years, female	167
GTEX-12WSL-1626-SM-5GCMU	50-59 years, male	166.8
GTEX-ZLWG-1726-SM-DNZZ2	50-59 years, female	166.7
GTEX-XBED-1526-SM-4AT5W	60-69 years, male	166.2
GTEX-Y5LM-1526-SM-4VDTA	40-49 years, female	166.2
GTEX-1CAMS-2526-SM-7EPH7	40-49 years, female	165.9
GTEX-Q2AI-0926-SM-48U1F	40-49 years, male	163
GTEX-XUZC-1326-SM-4BRV2	30-39 years, female	162.4
GTEX-1J1R8-1126-SM-CNPQ3	40-49 years, male	161.7
GTEX-XXEK-1926-SM-4BRVD	50-59 years, male	161.4
GTEX-1399U-1926-SM-5IFH7	50-59 years, female	161.2
GTEX-ZVP2-1526-SM-5NQ82	50-59 years, male	161.2
GTEX-1I1GR-2526-SM-CNNQF	60-69 years, male	160.5
GTEX-18D9U-1926-SM-7KFTM	40-49 years, male	159.9
GTEX-14PHX-1526-SM-68717	50-59 years, male	159.5
GTEX-V955-1626-SM-4JBHJ	60-69 years, male	159.4
GTEX-17KNJ-1726-SM-7LG6A	50-59 years, male	159.3
GTEX-18D9A-1126-SM-7KFRJ	30-39 years, female	159.3
GTEX-SNOS-1226-SM-4DM5H	40-49 years, male	159.2
GTEX-13OVK-0826-SM-7KULZ	40-49 years, male	157.1
GTEX-1F5PL-2126-SM-7PC2O	40-49 years, female	156.6
GTEX-1NHNU-2326-SM-E6CQE	50-59 years, male	156.2
GTEX-ZF2S-1926-SM-4WWAN	50-59 years, female	155.6
GTEX-14PKV-2126-SM-664O3	20-29 years, female	154.9
GTEX-XMK1-1726-SM-4B64Z	40-49 years, male	154.9
GTEX-U3ZH-1326-SM-4DXSF	30-39 years, male	154.6
GTEX-XUW1-1926-SM-4BOP1	50-59 years, female	154.5
GTEX-Q2AH-1226-SM-48TZL	40-49 years, male	154
GTEX-13U4I-2426-SM-5LU34	40-49 years, female	153.9
GTEX-13VXT-2426-SM-5LU46	20-29 years, female	153.9
GTEX-132AR-2726-SM-5PNVN	50-59 years, female	153.8
GTEX-17EUY-1826-SM-7DUEZ	20-29 years, male	153.8
GTEX-1JMPY-0426-SM-C1YQ3	30-39 years, male	153.8
GTEX-S4P3-1226-SM-4AD4Y	50-59 years, female	153.5
GTEX-O5YW-1426-SM-3MJHF	50-59 years, male	153.3
GTEX-ZTSS-1126-SM-5985O	40-49 years, male	153.3
GTEX-1CAMR-0926-SM-7MXTD	20-29 years, male	153.2
GTEX-1PFEY-1426-SM-E9U6U	30-39 years, male	153.1
GTEX-1H3VY-2426-SM-9WPPD	50-59 years, male	152.7
GTEX-1PIGE-1426-SM-E9U61	20-29 years, male	152.7
GTEX-Q734-1126-SM-48TZY	40-49 years, female	152.4
GTEX-1MJK3-0926-SM-EV7AY	20-29 years, male	151.8
GTEX-1HCU9-1326-SM-B2LXT	20-29 years, male	151.2
GTEX-P78B-1726-SM-3P5ZV	40-49 years, female	150.9
GTEX-NFK9-2026-SM-3LK5K	40-49 years, male	150.5
GTEX-QLQW-0426-SM-447A7	30-39 years, male	150
GTEX-13FTW-1826-SM-5IJEN	40-49 years, male	149.6
GTEX-13PVR-1626-SM-73KVF	60-69 years, female	149
GTEX-1HSGN-2626-SM-CE6S1	40-49 years, female	148.6
GTEX-111YS-1626-SM-5GZZ9	60-69 years, male	147.8
GTEX-1NSGN-2326-SM-E9U5X	50-59 years, male	147.8
GTEX-11P7K-1526-SM-5EGI7	30-39 years, male	147.5
GTEX-WQUQ-2526-SM-4MVNO	60-69 years, male	146.6
GTEX-WHSB-0926-SM-4M1XJ	50-59 years, male	145.9
GTEX-11VI4-1526-SM-5EQKC	40-49 years, female	144.2
GTEX-11DXX-1826-SM-5H126	60-69 years, female	143.5
GTEX-1399S-1926-SM-5J2M5	30-39 years, female	143.5
GTEX-12BJ1-2126-SM-5BC5O	60-69 years, male	143.4
GTEX-1JK1U-1526-SM-AHZ46	60-69 years, male	143.4
GTEX-18A66-2426-SM-7KFSQ	60-69 years, male	143.2
GTEX-1H1DE-1526-SM-ARL9B	20-29 years, male	142.9
GTEX-1GF9U-1526-SM-7MXUW	40-49 years, female	142.5
GTEX-1GZ4H-1226-SM-9KNUA	50-59 years, female	142.1
GTEX-139TS-1926-SM-5IJFO	60-69 years, male	140.9
GTEX-15RIF-1326-SM-6LPKO	20-29 years, male	140.1
GTEX-VJYA-2026-SM-4KL1K	60-69 years, male	140.1
GTEX-1S3DN-1826-SM-EV79K	50-59 years, male	139.7
GTEX-ZPCL-1826-SM-57WF1	60-69 years, female	138.7
GTEX-1C64O-2326-SM-73KU8	60-69 years, male	138.2
GTEX-13PL7-2526-SM-5IFGR	60-69 years, female	137.9
GTEX-133LE-1526-SM-5IFEN	20-29 years, female	137.8
GTEX-17GQL-1526-SM-7LTAC	60-69 years, male	137.6
GTEX-11P82-1026-SM-5BC5J	20-29 years, male	137.5
GTEX-1122O-1526-SM-5N9CL	60-69 years, female	137.3
GTEX-13QBU-1826-SM-5IJG3	40-49 years, female	137
GTEX-1MGNQ-2026-SM-EAZ51	40-49 years, male	136.9
GTEX-R55G-1226-SM-48FDC	40-49 years, female	136.7
GTEX-XV7Q-2126-SM-4BRVX	40-49 years, female	136.6
GTEX-1AMFI-1726-SM-7189L	50-59 years, female	136.5
GTEX-X3Y1-1726-SM-4PQZL	40-49 years, male	136
GTEX-1QP67-1326-SM-EAZ4D	40-49 years, female	136
GTEX-S341-1426-SM-4AD6U	40-49 years, female	135.2
GTEX-ZP4G-1726-SM-4WWCM	20-29 years, female	135.2
GTEX-1QCLZ-1926-SM-E6CR3	60-69 years, female	134.3
GTEX-15RIE-1826-SM-6M48P	60-69 years, male	133.8
GTEX-X5EB-0926-SM-46MVT	40-49 years, male	133.7
GTEX-RWS6-1826-SM-47JXX	60-69 years, female	133.3
GTEX-14C39-1926-SM-5ZZW5	40-49 years, male	132.6
GTEX-11I78-1226-SM-5A5K6	50-59 years, female	131.2
GTEX-13D11-0826-SM-5KLZJ	50-59 years, female	131.2
GTEX-15SB6-1226-SM-7KUMP	50-59 years, female	130.9
GTEX-P4PP-1426-SM-3NM9L	30-39 years, female	130.9
GTEX-WYVS-1826-SM-4OND6	40-49 years, female	130.7
GTEX-139YR-2126-SM-5KM11	50-59 years, male	129.8
GTEX-131XE-0826-SM-5HL9W	50-59 years, male	129.5
GTEX-1IDJF-1826-SM-CKZOE	20-29 years, male	129.1
GTEX-PWN1-1426-SM-48TDF	40-49 years, female	128.3
GTEX-1LG7Z-1426-SM-CXKYV	30-39 years, male	128
GTEX-YB5E-1626-SM-5IFIQ	40-49 years, male	127.7
GTEX-OHPM-1426-SM-3TW8Y	50-59 years, male	126.7
GTEX-ZVT2-1926-SM-5GU5T	50-59 years, female	126.3
GTEX-145MN-1726-SM-5SIA6	30-39 years, male	126.1
GTEX-16AAH-1326-SM-7KFRG	50-59 years, male	124.9
GTEX-YF7O-1726-SM-5IFJ9	50-59 years, male	124.7
GTEX-1PPH8-2026-SM-DTX7P	20-29 years, male	124.5
GTEX-1C4CL-2126-SM-7IGQC	30-39 years, male	123.8
GTEX-1QCLY-1726-SM-DPRXY	30-39 years, male	123.4
GTEX-15CHR-1426-SM-7DUGV	50-59 years, male	123.1
GTEX-UJHI-1126-SM-4IHLN	50-59 years, female	122.6
GTEX-R55D-1826-SM-48FEF	50-59 years, male	122.4
GTEX-W5WG-2426-SM-4LMI6	50-59 years, female	122.3
GTEX-1F5PK-1926-SM-7MXT7	50-59 years, male	121.8
GTEX-1KANA-1926-SM-DHXKF	20-29 years, male	121.2
GTEX-1399R-2226-SM-5P9JB	30-39 years, male	121
GTEX-1KANC-0926-SM-D3LA9	50-59 years, female	121
GTEX-1H11D-2626-SM-9JGH4	40-49 years, male	120.7
GTEX-ZV7C-1526-SM-5NQ72	50-59 years, male	120.4
GTEX-13S86-1626-SM-5Q5C5	40-49 years, male	120.3
GTEX-ZG7Y-2126-SM-DO117	50-59 years, male	120
GTEX-1QP9N-1026-SM-E6CPX	30-39 years, male	119.9
GTEX-1JKYN-2326-SM-CGQG7	30-39 years, male	119.8
GTEX-11NSD-1626-SM-5986U	20-29 years, male	119.7
GTEX-1LVAM-1626-SM-EV79Y	50-59 years, female	119.4
GTEX-13111-0726-SM-5DUVE	50-59 years, male	117.4
GTEX-11LCK-2026-SM-5A5MA	30-39 years, male	117.1
GTEX-P4QT-1426-SM-3NMCX	50-59 years, female	117
GTEX-145LT-0926-SM-5LU9C	40-49 years, male	116.1
GTEX-15ER7-2926-SM-7KUFK	20-29 years, female	116
GTEX-WFON-1426-SM-4LVMT	40-49 years, male	115.8
GTEX-14PJ4-1926-SM-6LLHG	60-69 years, male	115.6
GTEX-TKQ2-1326-SM-4DXT9	50-59 years, male	115.2
GTEX-Y3IK-1826-SM-4WWDS	50-59 years, female	115
GTEX-WFG7-1526-SM-4LVMG	20-29 years, male	114.7
GTEX-ZEX8-1926-SM-4WKFR	50-59 years, male	114.7
GTEX-1JKYR-1926-SM-C1YR7	20-29 years, male	114.7
GTEX-17HGU-2426-SM-7EWDP	50-59 years, male	114.4
GTEX-XQ8I-2126-SM-4BOOM	50-59 years, male	113.4
GTEX-1N2DV-1426-SM-DPRYQ	40-49 years, male	113.1
GTEX-WOFM-2026-SM-4OOSQ	20-29 years, male	113
GTEX-QCQG-1626-SM-48U26	50-59 years, female	112.8
GTEX-1JN76-1226-SM-C1YRM	20-29 years, female	112.6
GTEX-1R7EU-1926-SM-E9U62	60-69 years, male	112.4
GTEX-1S83E-1626-SM-EV7B9	40-49 years, male	112.4
GTEX-OIZH-1426-SM-3NB1O	50-59 years, male	111.6
GTEX-1B8KE-1926-SM-731EE	50-59 years, male	111.1
GTEX-1HSEH-1726-SM-B2LXH	60-69 years, male	111.1
GTEX-1RAZA-1726-SM-DPS13	20-29 years, male	110.4
GTEX-XBEW-1926-SM-4SOJO	40-49 years, male	110.2
GTEX-1RAZR-1926-SM-E6CRF	40-49 years, male	110.2
GTEX-12C56-0626-SM-5EGGC	20-29 years, male	110.1
GTEX-U3ZN-2126-SM-4DXU1	30-39 years, female	110.1
GTEX-QEL4-1926-SM-D3L8D	50-59 years, male	110.1
GTEX-TML8-1326-SM-4DXTO	40-49 years, female	109.6
GTEX-S7SF-1926-SM-4AT5B	20-29 years, female	109.2
GTEX-PX3G-1426-SM-48U1J	20-29 years, female	109
GTEX-RU1J-1326-SM-46MUL	20-29 years, female	108.8
GTEX-1GF9X-1526-SM-7P8QP	40-49 years, female	108.8
GTEX-11P81-1126-SM-5GU5G	30-39 years, female	108.7
GTEX-Y9LG-1526-SM-4WWDR	30-39 years, male	108.2
GTEX-PLZ5-1126-SM-3P613	50-59 years, male	107.9
GTEX-PLZ6-0926-SM-3P5ZQ	30-39 years, male	107.8
GTEX-OIZF-1426-SM-2HML2	60-69 years, male	107.8
GTEX-139T6-1326-SM-5IFFO	50-59 years, male	107.7
GTEX-1K2DA-2026-SM-CGQGK	50-59 years, male	107
GTEX-1I6K6-1826-SM-B2LX5	30-39 years, male	106.9
GTEX-1L5NE-2026-SM-CXZKR	50-59 years, male	106.7
GTEX-R53T-1326-SM-48FCQ	50-59 years, female	105.8
GTEX-WHWD-1226-SM-4OOS1	50-59 years, male	104.1
GTEX-1LGRB-1426-SM-CNNPT	50-59 years, female	103.9
GTEX-OXRK-1726-SM-3NB16	50-59 years, female	103.5
GTEX-OOBJ-1426-SM-E6CHH	60-69 years, male	103.3
GTEX-147F3-1926-SM-5SIB9	50-59 years, female	102.5
GTEX-11DXZ-1726-SM-5H12M	50-59 years, male	102
GTEX-1IDJU-2026-SM-A9SLM	60-69 years, female	101.8
GTEX-RM2N-0926-SM-48FD1	50-59 years, male	101.7
GTEX-17HHE-1826-SM-79OKE	50-59 years, male	100.1
GTEX-13O21-2426-SM-5MR4A	50-59 years, male	99.9
GTEX-1R9PM-1526-SM-DPRY8	20-29 years, male	99.3
GTEX-U3ZM-1126-SM-4DXUB	40-49 years, male	98.5
GTEX-ZLV1-1226-SM-4WWBX	60-69 years, female	96
GTEX-1QW4Y-1326-SM-EWRMZ	30-39 years, male	95.7
GTEX-1B8KZ-1326-SM-7DUG6	50-59 years, male	92.1
GTEX-ZPIC-2226-SM-57WDX	40-49 years, female	91.9
GTEX-XPVG-1826-SM-4B64X	50-59 years, male	90.3
GTEX-14DAR-1526-SM-5RQIX	50-59 years, male	89.4
GTEX-YEC3-2426-SM-DO11A	50-59 years, male	88.9
GTEX-1211K-1726-SM-5FQUJ	60-69 years, female	88.4
GTEX-178AV-1326-SM-6LPJX	40-49 years, male	87.4
GTEX-R55C-1126-SM-48FCJ	40-49 years, male	84.7
GTEX-UJMC-1326-SM-4IHLS	50-59 years, male	83.1
GTEX-1HSMQ-2726-SM-C1YRE	50-59 years, male	82.1	779

[truncated: 27 more sheets: Endometrium, Esophagus, Fallopian tube, Heart muscle, Hippocampal formation, Hypothalamus, Kidney, liver, Lung, Midbrain, Ovary, pancreas, Pituitary gland, Prostate, Retina, Salivary gland, Skeletal muscle, Skin, Small intestine, Spinal cord …]
