# Supplementary material for: Integrated pan-cancer analysis and experimental verification of the roles of tropomyosin 4 in gastric cancer
Source: Front Immunol. 2023 Mar 13;14:1148056. doi: 10.3389/fimmu.2023.1148056 (PMC10041708; doi:10.3389/fimmu.2023.1148056)
Supplement: Supplementary file 3 [file DataSheet_1.zip › Supplementary Tables/Table S10.xlsx]

## Sheet: Sheet 1
hsa-miR-10b-5p
hsa-miR-206
hsa-miR-299-3p
hsa-miR-30b-5p
hsa-miR-30e-5p
hsa-miR-3121-3p
hsa-miR-3148
hsa-miR-3162-3p
hsa-miR-338-3p
hsa-miR-345-3p
hsa-miR-3688-3p
hsa-miR-3907
hsa-miR-4251
hsa-miR-4425
hsa-miR-4491
hsa-miR-4640-5p
hsa-miR-4657
hsa-miR-4713-5p
hsa-miR-4726-5p
hsa-miR-4731-5p
hsa-miR-4747-5p
hsa-miR-5002-5p
hsa-miR-5089-3p
hsa-miR-5093
hsa-miR-5195-3p
hsa-miR-5196-5p
hsa-miR-526b-5p
hsa-miR-548f-5p
hsa-miR-548q
hsa-miR-613
hsa-miR-617
hsa-miR-6512-3p
hsa-miR-670-5p
hsa-miR-6720-5p
hsa-miR-6756-5p
hsa-miR-6759-5p
hsa-miR-6766-5p
hsa-miR-6793-5p
hsa-miR-6843-3p
hsa-miR-6848-3p
hsa-miR-92a-2-5p
