# Supplementary material for: Integrated pan-cancer analysis and experimental verification of the roles of tropomyosin 4 in gastric cancer
Source: Front Immunol. 2023 Mar 13;14:1148056. doi: 10.3389/fimmu.2023.1148056 (PMC10041708; doi:10.3389/fimmu.2023.1148056)
Supplement: Supplementary file 3 [file DataSheet_1.zip › Supplementary Tables/Table S11.xlsx]

## Sheet: Sheet1
miRNA	lncRNA	r	p
hsa-miR-206	HOTAIR	-0.003	＜0.001
hsa-miR-206	CWC15	-0.01	＜0.001
hsa-miR-206	COX10-AS1	-0.019	＜0.001
hsa-miR-206	LINC00707	-0.023	＜0.001
hsa-miR-206	SEC22B	-0.084	＜0.001
hsa-miR-30b-5p	LINC00657	-0.053	＜0.001
hsa-miR-30b-5p	POLDIP2	-0.057	＜0.001
hsa-miR-30b-5p	XIST	-0.028	＜0.001
hsa-miR-30b-5p	ERVK3-1	-0.036	＜0.001
hsa-miR-30b-5p	SCAMP1	-0.225	＜0.001
hsa-miR-30b-5p	HCG18	-0.19	＜0.001
hsa-miR-30b-5p	NEFL	-0.206	＜0.001
hsa-miR-30b-5p	ZNF518A	-0.221	＜0.001
hsa-miR-30b-5p	LINC00707	-0.053	＜0.001
hsa-miR-30e-5p	HCG18	-0.139	＜0.001
hsa-miR-30e-5p	SCAMP1	-0.154	＜0.001
hsa-miR-30e-5p	MALAT1	-0.253	＜0.001
hsa-miR-30e-5p	NEFL	-0.227	＜0.001
hsa-miR-30e-5p	SLC26A4-AS1	-0.054	＜0.001
hsa-miR-30e-5p	TPT1-AS1	-0.159	＜0.001
hsa-miR-30e-5p	LINC00707	-0.082	＜0.001
hsa-miR-338-3p	LINC00339	-0.0017	＜0.001
hsa-miR-338-3p	LINC00525	-0.185	＜0.001
hsa-miR-338-3p	FENDRR	-0.097	＜0.001
hsa-miR-338-3p	LINC00707	-0.061	＜0.001
