# Supplementary material for: Integrated pan-cancer analysis and experimental verification of the roles of tropomyosin 4 in gastric cancer
Source: Front Immunol. 2023 Mar 13;14:1148056. doi: 10.3389/fimmu.2023.1148056 (PMC10041708; doi:10.3389/fimmu.2023.1148056)
Supplement: Supplementary file 3 [file DataSheet_1.zip › Supplementary Tables/Table S12.xlsx]

## Sheet: SheetName
symbol	drug	cor	fdr	entrez
TPM1	16-beta-bromoandrosterone	0.185516	4.082e-05	7168
TPM1	1S,3R-RSL-3	0.096259	0.0163663	7168
TPM1	3-Cl-AHPC	0.343823	4.71331e-21	7168
TPM1	968	-0.0230236	0.997163	7168
TPM1	A-804598	-0.0576584	0.712974	7168
TPM1	AA-COCF3	0.236284	5.86682e-09	7168
TPM1	ABT-199	0.270411	1.46054e-07	7168
TPM1	ABT-737	0.205156	6.01758e-07	7168
TPM1	AC55649	0.031292	0.820541	7168
TPM1	AGK-2	0.0203855	0.961324	7168
TPM1	AM-580	0.15833	0.000626456	7168
TPM1	AT-406	0.0683798	0.498304	7168
TPM1	AT13387	0.409389	7.83961e-14	7168
TPM1	AT7867	0.173222	8.99092e-06	7168
TPM1	AZ-3146	0.312246	8.02063e-16	7168
TPM1	AZD1480	0.128848	0.0555638	7168
TPM1	AZD4547	0.0518849	0.284566	7168
TPM1	AZD6482	0.0570144	0.320126	7168
TPM1	AZD7545	0.18795	3.76934e-06	7168
TPM1	AZD7762	0.289641	2.915e-15	7168
TPM1	AZD8055	0.243574	3.49228e-10	7168
TPM1	B02	0.274543	8.26608e-13	7168
TPM1	BCL-LZH-4	-0.0151652	0.958206	7168
TPM1	BEC	0.00134215	0.999979	7168
TPM1	BI-2536	0.409904	7.66738e-32	7168
TPM1	BIBR-1532	0.234892	2.68596e-08	7168
TPM1	BIRB-796	0.246326	3.64053e-09	7168
TPM1	BIX-01294	0.326888	6.97346e-19	7168
TPM1	BMS-195614	0.0494132	0.431641	7168
TPM1	BMS-270394	0.184103	9.51773e-06	7168
TPM1	BMS-345541	0.366613	7.1128e-23	7168
TPM1	BMS-536924	0.136684	0.00319812	7168
TPM1	BMS-754807	0.170939	2.6791e-05	7168
TPM1	BRD-A02303741	0.177497	0.000333808	7168
TPM1	BRD-A05715709	-0.0179557	0.919371	7168
TPM1	BRD-A71883111	0.248653	7.92147e-10	7168
TPM1	BRD-A86708339	0.386886	2.26071e-12	7168
TPM1	BRD-A94377914	0.369583	7.17014e-13	7168
TPM1	BRD-K01737880	0.451349	0.00769594	7168
TPM1	BRD-K02251932	0.142833	0.00214488	7168
TPM1	BRD-K02492147	-0.138106	0.0121379	7168
TPM1	BRD-K04800985	-0.00533261	0.999785	7168
TPM1	BRD-K09344309	-0.0832603	0.87196	7168
TPM1	BRD-K09587429	-0.116848	0.0472495	7168
TPM1	BRD-K11533227	0.264066	1.33406e-10	7168
TPM1	BRD-K13999467	0.196703	1.04065e-06	7168
TPM1	BRD-K14844214	0.0511004	0.481711	7168
TPM1	BRD-K16147474	-0.0193411	0.966483	7168
TPM1	BRD-K17060750	-0.168612	0.000249545	7168
TPM1	BRD-K19103580	0.143707	0.00145609	7168
TPM1	BRD-K24690302	0.191792	1.63325e-06	7168
TPM1	BRD-K26531177	0.27403	1.65784e-12	7168
TPM1	BRD-K27224038	0.107856	0.63717	7168
TPM1	BRD-K27986637	0.139565	0.319563	7168
TPM1	BRD-K28456706	0.306465	4.36521e-15	7168
TPM1	BRD-K29086754	0.139883	0.407542	7168
TPM1	BRD-K29313308	0.218935	4.94948e-08	7168
TPM1	BRD-K30019337	0.0938979	0.717368	7168
TPM1	BRD-K30748066	0.408129	0.0101609	7168
TPM1	BRD-K33199242	0.0143253	0.983518	7168
TPM1	BRD-K33514849	0.0248671	0.999288	7168
TPM1	BRD-K34099515	-0.0591492	0.944434	7168
TPM1	BRD-K34222889	0.347173	6.78952e-22	7168
TPM1	BRD-K34485477	0.0185534	0.998562	7168
TPM1	BRD-K35604418	0.269181	1.13824e-12	7168
TPM1	BRD-K37390332	-0.00832169	0.987995	7168
TPM1	BRD-K41334119	0.0741878	0.904633	7168
TPM1	BRD-K41597374	0.288061	2.75069e-14	7168
TPM1	BRD-K42260513	-0.0826714	0.973398	7168
TPM1	BRD-K44224150	0.0228103	0.995413	7168
TPM1	BRD-K45681478	0.16978	4.8753e-05	7168
TPM1	BRD-K48334597	0.201789	0.0484066	7168
TPM1	BRD-K48477130	0.0181427	0.937795	7168
TPM1	BRD-K49290616	-0.0837824	0.822351	7168
TPM1	BRD-K50799972	0.0731664	0.26489	7168
TPM1	BRD-K51490254	0.214913	1.21861e-07	7168
TPM1	BRD-K51831558	0.149896	0.0260989	7168
TPM1	BRD-K52037352	0.0762581	0.216397	7168
TPM1	BRD-K55116708	0.217861	1.93663e-07	7168
TPM1	BRD-K61166597	0.343891	9.87042e-20	7168
TPM1	BRD-K63431240	0.23998	1.95303e-09	7168
TPM1	BRD-K64610608	-0.0527004	0.639938	7168
TPM1	BRD-K66453893	0.42135	3.62871e-32	7168
TPM1	BRD-K66532283	0.297672	7.39611e-15	7168
TPM1	BRD-K70511574	0.390713	1.21485e-27	7168
TPM1	BRD-K71781559	-0.0244426	0.993922	7168
TPM1	BRD-K75293299	-0.0935166	0.704117	7168
TPM1	BRD-K78574327	-0.00246343	0.997626	7168
TPM1	BRD-K80183349	0.355754	6.70454e-22	7168
TPM1	BRD-K84807411	0.069898	0.804138	7168
TPM1	BRD-K85133207	0.187102	7.5594e-06	7168
TPM1	BRD-K86535717	-0.0608321	0.858886	7168
TPM1	BRD-K88742110	0.22121	2.04729e-08	7168
TPM1	BRD-K90370028	0.0406588	0.937835	7168
TPM1	BRD-K92856060	0.280478	4.37026e-13	7168
TPM1	BRD-K96431673	-0.0561934	0.9862	7168
TPM1	BRD-K96970199	-0.00421502	0.998764	7168
TPM1	BRD-K97651142	0.26668	2.17188e-11	7168
TPM1	BRD-K99006945	-0.171599	0.0126782	7168
TPM1	BRD-M00053801	0.118118	0.161731	7168
TPM1	BRD1378	0.000681212	0.998538	7168
TPM1	BRD1812	0.321008	1.54952e-17	7168
TPM1	BRD1835	0.160381	0.00032052	7168
TPM1	BRD4132	0.111113	0.0614207	7168
TPM1	BRD5468	0.0122361	0.919949	7168
TPM1	BRD6340	0.272363	1.2636e-12	7168
TPM1	BRD8899	-0.0901522	0.345341	7168
TPM1	BRD8958	0.0206595	0.982654	7168
TPM1	BRD9647	0.0919701	0.0544554	7168
TPM1	BRD9876	0.113278	0.0431263	7168
TPM1	BYL-719	0.106184	0.0783722	7168
TPM1	Bax channel blocker	0.26568	8.52781e-11	7168
TPM1	C6-ceramide	-0.0079864	0.962203	7168
TPM1	CAL-101	0.0648715	0.257188	7168
TPM1	CAY10576	-0.118053	0.0705071	7168
TPM1	CAY10594	0.181394	0.000550156	7168
TPM1	CAY10618	0.226914	1.27876e-09	7168
TPM1	CBB-1007	-0.135297	0.30581	7168
TPM1	CCT036477	0.262233	1.77717e-12	7168
TPM1	CD-1530	0.166937	0.000862957	7168
TPM1	CD-437	0.426602	5.48445e-33	7168
TPM1	CHIR-99021	0.153623	0.000136	7168
TPM1	CHM-1	0.39831	4.76197e-29	7168
TPM1	CI-976	-0.0219202	0.909684	7168
TPM1	CID-5951923	-0.0357894	0.695228	7168
TPM1	CIL41	0.0965382	0.15634	7168
TPM1	CIL55	-0.0317693	0.900777	7168
TPM1	CIL55A	0.213301	0.000183974	7168
TPM1	CIL56	0.219372	0.000124749	7168
TPM1	CIL70	0.198312	0.000284884	7168
TPM1	COL-3	0.428998	8.27872e-24	7168
TPM1	CR-1-31B	0.461969	4.03117e-40	7168
TPM1	Ch-55	0.218207	2.70137e-07	7168
TPM1	Compound 1541A	0.101889	0.0612786	7168
TPM1	Compound 23 citrate	0.398594	2.20629e-27	7168
TPM1	Compound 7d-cis	0.277726	7.91672e-12	7168
TPM1	DBeQ	0.160309	0.000106716	7168
TPM1	DNMDP	-0.0619094	0.369467	7168
TPM1	ELCPK	0.294676	1.13021e-07	7168
TPM1	ETP-46464	0.270432	3.36639e-08	7168
TPM1	EX-527	-0.0517157	0.655576	7168
TPM1	FGIN-1-27	-0.147984	0.201143	7168
TPM1	FQI-1	0.351311	1.02558e-11	7168
TPM1	FQI-2	0.368284	4.18698e-25	7168
TPM1	FSC231	-0.0525718	0.99945	7168
TPM1	GANT-61	0.127454	0.0129805	7168
TPM1	GDC-0879	0.11378	0.015657	7168
TPM1	GDC-0941	0.223016	5.86097e-08	7168
TPM1	GMX-1778	0.192041	6.64287e-07	7168
TPM1	GSK-3 inhibitor IX	0.179483	9.19857e-06	7168
TPM1	GSK-J4	0.510016	0.000210936	7168
TPM1	GSK1059615	0.0545985	0.841783	7168
TPM1	GSK2636771	-0.0948894	0.269287	7168
TPM1	GSK4112	0.209114	2.23963e-06	7168
TPM1	GSK461364	0.40269	2.29938e-29	7168
TPM1	GSK525762A	0.385797	8.60689e-27	7168
TPM1	GW-405833	0.390849	3.66679e-27	7168
TPM1	GW-843682X	0.329002	6.54517e-18	7168
TPM1	HBX-41108	0.191192	0.000133349	7168
TPM1	HC-067047	0.123721	0.0220759	7168
TPM1	HLI 373	0.274165	1.75175e-12	7168
TPM1	I-BET151	0.406312	1.98372e-30	7168
TPM1	IC-87114	-0.0459124	0.501997	7168
TPM1	IPR-456	0.0115616	0.955773	7168
TPM1	ISOX	0.408642	3.7845e-30	7168
TPM1	IU1	0.0456632	0.624458	7168
TPM1	JQ-1	0.380681	1.81186e-26	7168
TPM1	JW-480	0.0167198	0.932382	7168
TPM1	JW-55	-0.283164	0.0312983	7168
TPM1	JW-74	-0.0116575	0.923869	7168
TPM1	KH-CB19	-0.0526003	0.634439	7168
TPM1	KHS101	0.260226	5.74894e-11	7168
TPM1	KPT185	0.43468	1.38307e-25	7168
TPM1	KU 0060648	0.245913	1.27269e-10	7168
TPM1	KU-0063794	0.253277	1.45532e-10	7168
TPM1	KU-55933	0.189894	3.28459e-06	7168
TPM1	KU-60019	0.288559	1.18428e-14	7168
TPM1	KW-2449	0.323444	4.42479e-19	7168
TPM1	KX2-391	0.395855	2.9881e-28	7168
TPM1	Ki8751	0.155319	0.00014468	7168
TPM1	Ko-143	0.296415	5.27282e-15	7168
TPM1	L-685458	0.130859	0.0142144	7168
TPM1	LE-135	0.185459	8.43851e-06	7168
TPM1	LRRK2-IN-1	0.465068	1.89503e-28	7168
TPM1	LY-2157299	0.0688369	0.77926	7168
TPM1	LY-2183240	0.431116	1.69181e-34	7168
TPM1	MG-132	0.196196	0.00799731	7168
TPM1	MGCD-265	0.251781	1.97038e-11	7168
TPM1	MI-1	-0.000133496	0.999285	7168
TPM1	MI-2	0.23882	0.000111749	7168
TPM1	MK-0752	-0.096713	0.16475	7168
TPM1	MK-1775	0.338683	4.08028e-20	7168
TPM1	MK-2206	0.228562	1.75104e-08	7168
TPM1	ML006	0.157121	0.00250896	7168
TPM1	ML029	0.216005	1.39509e-07	7168
TPM1	ML031	0.274687	1.99827e-11	7168
TPM1	ML050	0.188074	2.87118e-06	7168
TPM1	ML083	-0.0697416	0.520284	7168
TPM1	ML162	0.0468397	0.286888	7168
TPM1	ML203	0.109988	0.02887	7168
TPM1	ML210	0.0818529	0.0470939	7168
TPM1	ML239	0.0699285	0.10373	7168
TPM1	ML258	0.0817006	0.391837	7168
TPM1	ML311	0.394092	7.24573e-29	7168
TPM1	ML312	-0.0544982	0.971373	7168
TPM1	ML320	0.0902271	0.043261	7168
TPM1	ML334 diastereomer	-0.14307	0.0242103	7168
TPM1	MLN2238	0.269805	7.78008e-13	7168
TPM1	MLN2480	0.164985	0.039229	7168
TPM1	MST-312	0.292123	3.6563e-15	7168
TPM1	Mdivi-1	0.261324	4.7534e-11	7168
TPM1	Merck60	0.359037	1.88285e-23	7168
TPM1	N9-isopropylolomoucine	0.309854	1.22495e-15	7168
TPM1	NPC-26	0.0451993	0.6811	7168
TPM1	NSC 74859	0.14052	0.00318853	7168
TPM1	NSC19630	0.305962	8.95866e-12	7168
TPM1	NSC23766	0.303096	2.3968e-15	7168
TPM1	NSC30930	-0.114127	0.0769961	7168
TPM1	NSC48300	0.313063	1.55172e-17	7168
TPM1	NSC632839	0.369042	1.96306e-24	7168
TPM1	NSC95397	0.331605	1.09224e-17	7168
TPM1	NVP-231	0.372772	1.2158e-24	7168
TPM1	NVP-ADW742	0.25758	1.28508e-10	7168
TPM1	NVP-BEZ235	0.252079	8.72359e-08	7168
TPM1	NVP-BSK805	0.272034	4.63543e-13	7168
TPM1	NVP-TAE684	0.162797	0.000118528	7168
TPM1	O-6-benzylguanine	0.142017	0.196887	7168
TPM1	OSI-027	0.223666	1.81406e-08	7168
TPM1	OSI-930	0.30709	9.92025e-14	7168
TPM1	PAC-1	0.373599	8.86156e-24	7168
TPM1	PD 153035	0.0625608	0.290784	7168
TPM1	PD318088	0.0465134	0.353438	7168
TPM1	PDMP	0.282314	1.077e-12	7168
TPM1	PF-184	0.317456	1.56835e-17	7168
TPM1	PF-3758309	0.489694	2.1182e-21	7168
TPM1	PF-4800567 hydrochloride	-0.0225739	0.999586	7168
TPM1	PF-543	0.163834	0.000161053	7168
TPM1	PF-573228	0.324514	2.65993e-18	7168
TPM1	PF-750	0.206136	2.79103e-06	7168
TPM1	PHA-793887	0.454189	3.13645e-38	7168
TPM1	PI-103	0.222196	1.04137e-08	7168
TPM1	PIK-93	0.234213	2.27117e-09	7168
TPM1	PL-DI	0.355236	1.56779e-22	7168
TPM1	PLX-4720	-0.0269579	0.753633	7168
TPM1	PRIMA-1	0.358403	5.35337e-22	7168
TPM1	PRIMA-1-Met	0.249575	7.0505e-05	7168
TPM1	PRL-3 inhibitor I	0.011557	0.948444	7168
TPM1	PX-12	0.406379	7.68027e-30	7168
TPM1	PYR-41	0.110593	0.0265442	7168
TPM1	QS-11	-0.00897513	0.981247	7168
TPM1	QW-BI-011	0.277171	0.000714487	7168
TPM1	R428	0.21875	3.39281e-06	7168
TPM1	RAF265	0.220823	1.0043e-05	7168
TPM1	RG-108	0.136173	0.00102434	7168
TPM1	RITA	0.214369	4.46773e-08	7168
TPM1	RO4929097	0.149587	0.0388388	7168
TPM1	Repligen 136	0.30917	6.28977e-15	7168
TPM1	SB-225002	0.366131	4.35784e-25	7168
TPM1	SB-431542	0.0353761	0.748497	7168
TPM1	SB-525334	0.076186	0.120715	7168
TPM1	SB-743921	0.41583	1.23327e-32	7168
TPM1	SCH-529074	0.173868	5.499e-05	7168
TPM1	SCH-79797	0.324722	9.83798e-19	7168
TPM1	SGX-523	-0.135541	0.00613329	7168
TPM1	SID 26681509	0.114085	0.00903866	7168
TPM1	SJ-172550	0.0932995	0.315656	7168
TPM1	SKI-II	0.182003	9.85853e-06	7168
TPM1	SMER-3	0.212447	5.00475e-07	7168
TPM1	SN-38	0.306243	7.94894e-14	7168
TPM1	SNS-032	0.361821	8.61994e-21	7168
TPM1	SNX-2112	0.38471	3.96075e-27	7168
TPM1	SR-II-138A	0.486082	8.07363e-46	7168
TPM1	SR1001	0.0574959	0.399678	7168
TPM1	SR8278	0.157071	0.624289	7168
TPM1	SRT-1720	0.18286	1.1709e-05	7168
TPM1	STF-31	0.230352	1.7271e-09	7168
TPM1	SU11274	0.290531	4.71409e-14	7168
TPM1	SZ4TA2	-0.129717	0.169874	7168
TPM1	StemRegenin 1	0.298659	4.02168e-15	7168
TPM1	TG-100-115	0.0801201	0.102011	7168
TPM1	TG-101348	0.219572	9.25654e-09	7168
TPM1	TGX-221	-0.0386999	0.623656	7168
TPM1	TPCA-1	0.305196	1.71689e-16	7168
TPM1	TW-37	0.311435	5.63439e-16	7168
TPM1	UNC0321	0.0166497	0.912597	7168
TPM1	UNC0638	0.176926	9.96313e-06	7168
TPM1	VAF-347	-0.17148	0.00274419	7168
TPM1	VER-155008	0.273454	1.62345e-11	7168
TPM1	VU0155056	-0.00924407	0.986497	7168
TPM1	WAY-362450	0.00775042	0.998521	7168
TPM1	WP1130	0.300893	2.15104e-15	7168
TPM1	WZ4002	0.112174	0.0716234	7168
TPM1	WZ8040	0.205724	5.02946e-06	7168
TPM1	XL765	0.0524777	0.371656	7168
TPM1	YK 4-279	0.393126	1.975e-28	7168
TPM1	YM-155	0.114978	0.0114136	7168
TPM1	ZSTK474	0.141621	0.00377378	7168
TPM1	abiraterone	-0.199704	0.0894661	7168
TPM1	afatinib	0.13729	0.00153115	7168
TPM1	alisertib	0.317157	6.05917e-18	7168
TPM1	alvocidib	0.417762	6.63329e-15	7168
TPM1	apicidin	0.412462	1.41036e-31	7168
TPM1	austocystin D	0.0721551	0.123671	7168
TPM1	avicin D	0.111207	0.16451	7168
TPM1	avrainvillamide	0.294154	6.57498e-11	7168
TPM1	axitinib	0.245509	3.58999e-11	7168
TPM1	azacitidine	0.141811	0.00202543	7168
TPM1	bafilomycin A1	0.272674	0.51346	7168
TPM1	barasertib	0.353003	7.05997e-22	7168
TPM1	bardoxolone methyl	0.336879	1.93195e-17	7168
TPM1	belinostat	0.515561	5.57456e-25	7168
TPM1	bendamustine	0.231412	1.44183e-08	7168
TPM1	betulinic acid	-0.0275201	0.883887	7168
TPM1	bexarotene	0.255146	1.73424e-09	7168
TPM1	birinapant	0.0264711	0.724607	7168
TPM1	blebbistatin	-0.00217246	0.997224	7168
TPM1	bleomycin A2	0.143675	0.00252265	7168
TPM1	bortezomib	0.268846	1.26152e-12	7168
TPM1	bosutinib	0.283725	2.3077e-13	7168
TPM1	brefeldin A	0.223235	5.9225e-08	7168
TPM1	brivanib	0.278986	9.10554e-13	7168
TPM1	cabozantinib	0.0956007	0.0355913	7168
TPM1	canertinib	0.157833	0.000170301	7168
TPM1	cediranib	-0.00561522	0.976651	7168
TPM1	ceranib-2	0.369694	2.36941e-25	7168
TPM1	cerulenin	0.339474	1.90025e-20	7168
TPM1	chlorambucil	0.355599	3.46889e-22	7168
TPM1	ciclopirox	0.447924	1.744e-37	7168
TPM1	ciclosporin	0.170873	0.000441139	7168
TPM1	cimetidine	0.0313013	0.986313	7168
TPM1	clofarabine	0.393381	1.07834e-28	7168
TPM1	crizotinib	0.355202	3.46827e-22	7168
TPM1	cucurbitacin I	0.210523	5.35999e-08	7168
TPM1	curcumin	0.355184	2.26322e-22	7168
TPM1	cyanoquinoline 11	0.125272	0.112458	7168
TPM1	cyclophosphamide	-0.0470237	0.993392	7168
TPM1	cytarabine hydrochloride	0.456513	6.42886e-39	7168
TPM1	cytochalasin B	-0.0226417	0.706591	7168
TPM1	dabrafenib	0.114996	0.10525	7168
TPM1	dacarbazine	0.300333	9.32907e-16	7168
TPM1	daporinad	0.222476	7.99717e-08	7168
TPM1	darinaparsin	0.211187	0.000301028	7168
TPM1	dasatinib	-0.179133	9.76413e-06	7168
TPM1	decitabine	0.470507	5.13928e-41	7168
TPM1	dexamethasone	0.255827	5.11063e-10	7168
TPM1	dinaciclib	0.463832	2.67951e-19	7168
TPM1	docetaxel	0.374171	1.08072e-11	7168
TPM1	doxorubicin	0.415579	1.22464e-32	7168
TPM1	elocalcitol	0.398837	6.75113e-27	7168
TPM1	entinostat	0.36755	5.22837e-24	7168
TPM1	epigallocatechin-3-monogallate	0.234659	1.78634e-08	7168
TPM1	erastin	0.0814662	0.0539637	7168
TPM1	erismodegib	-0.0471075	0.555106	7168
TPM1	erlotinib	0.0395768	0.416517	7168
TPM1	etomoxir	0.0522021	0.948445	7168
TPM1	etoposide	0.414053	2.63921e-31	7168
TPM1	fingolimod	0.286957	2.8064e-14	7168
TPM1	fluorouracil	0.370354	4.92081e-24	7168
TPM1	fluvastatin	-0.0323892	0.579572	7168
TPM1	foretinib	0.178441	6.52642e-06	7168
TPM1	fulvestrant	0.00693942	0.990977	7168
TPM1	fumonisin B1	0.0581425	0.311614	7168
TPM1	gefitinib	0.11656	0.00953793	7168
TPM1	gemcitabine	0.438507	5.77519e-32	7168
TPM1	gossypol	0.321738	2.9988e-17	7168
TPM1	hyperforin	0.0214926	0.851898	7168
TPM1	ibrutinib	0.0940416	0.0901028	7168
TPM1	ifosfamide	-0.117666	0.497219	7168
TPM1	imatinib	0.237127	5.30071e-09	7168
TPM1	importazole	0.131683	0.0181033	7168
TPM1	indisulam	0.380328	8.9207e-25	7168
TPM1	isoevodiamine	0.368658	9.6646e-25	7168
TPM1	isoliquiritigenin	0.389009	8.55782e-07	7168
TPM1	isonicotinohydroxamic acid	-0.00800607	0.992739	7168
TPM1	istradefylline	0.0387169	0.834637	7168
TPM1	itraconazole	0.0501269	0.479962	7168
TPM1	lapatinib	0.211098	1.51279e-07	7168
TPM1	lenvatinib	0.0642623	0.155476	7168
TPM1	leptomycin B	0.417757	8.53903e-33	7168
TPM1	linifanib	0.355152	2.02442e-22	7168
TPM1	linsitinib	0.259909	6.386e-11	7168
TPM1	lomeguatrib	0.0848807	0.109167	7168
TPM1	lovastatin	-0.0693785	0.158727	7168
TPM1	manumycin A	0.344492	1.81745e-21	7168
TPM1	marinopyrrole A	0.284682	2.64392e-09	7168
TPM1	masitinib	0.258395	3.64387e-11	7168
TPM1	methotrexate	0.235098	2.91687e-09	7168
TPM1	methylstat	0.272854	1.48335e-09	7168
TPM1	mitomycin	0.40052	8.16727e-29	7168
TPM1	momelotinib	0.191259	1.16926e-06	7168
TPM1	myricetin	0.0252047	0.842469	7168
TPM1	myriocin	-0.136131	0.78909	7168
TPM1	nakiterpiosin	0.388966	2.94092e-27	7168
TPM1	narciclasine	0.459966	4.81309e-38	7168
TPM1	navitoclax	0.220027	2.14298e-08	7168
TPM1	necrostatin-1	0.176607	5.3534e-05	7168
TPM1	necrostatin-7	0.191729	4.30561e-06	7168
TPM1	necrosulfonamide	0.456513	3.38398e-26	7168
TPM1	nelarabine	0.0074438	0.988776	7168
TPM1	neopeltolide	0.242615	0.0046613	7168
TPM1	neratinib	0.167167	3.071e-05	7168
TPM1	neuronal differentiation inducer III	0.365633	5.50923e-24	7168
TPM1	niclosamide	0.142937	0.000468665	7168
TPM1	nilotinib	0.132834	0.0543426	7168
TPM1	nintedanib	0.0799819	0.115017	7168
TPM1	nutlin-3	0.23463	8.81347e-10	7168
TPM1	obatoclax	0.312853	1.64256e-17	7168
TPM1	olaparib	0.241918	1.42753e-10	7168
TPM1	oligomycin A	0.245399	1.49534e-10	7168
TPM1	omacetaxine mepesuccinate	0.397767	7.81048e-21	7168
TPM1	ouabain	0.275014	6.46596e-14	7168
TPM1	paclitaxel	0.390167	4.87591e-27	7168
TPM1	palmostatin B	0.0994596	0.305414	7168
TPM1	pandacostat	0.231213	8.21343e-07	7168
TPM1	panobinostat	0.442786	6.84703e-37	7168
TPM1	parbendazole	0.399611	4.78619e-30	7168
TPM1	parthenolide	0.103543	0.0476862	7168
TPM1	pazopanib	0.203533	9.5367e-08	7168
TPM1	pevonedistat	0.318329	3.0379e-17	7168
TPM1	phloretin	0.340693	4.38987e-20	7168
TPM1	pifithrin-alpha	0.107184	0.0426192	7168
TPM1	pifithrin-mu	0.252462	2.23981e-11	7168
TPM1	piperlongumine	0.394943	1.16931e-28	7168
TPM1	pitstop2	0.102098	0.514584	7168
TPM1	pluripotin	0.0614508	0.207852	7168
TPM1	procarbazine	-0.0678952	0.673964	7168
TPM1	prochlorperazine	0.228822	2.01829e-08	7168
TPM1	purmorphamine	0.166483	0.000201466	7168
TPM1	pyrazolanthrone	0.148049	0.000842852	7168
TPM1	quizartinib	0.0739063	0.189453	7168
TPM1	regorafenib	0.152008	0.000951508	7168
TPM1	rigosertib	0.355034	4.92919e-22	7168
TPM1	ruxolitinib	0.171065	1.4928e-05	7168
TPM1	salermide	0.167233	0.0611583	7168
TPM1	saracatinib	-0.0702303	0.133807	7168
TPM1	selumetinib	0.00499413	0.940756	7168
TPM1	semagacestat	-0.000855784	0.998256	7168
TPM1	serdemetan	0.350548	2.01046e-20	7168
TPM1	sildenafil	0.0418386	0.740179	7168
TPM1	silmitasertib	0.108002	0.155435	7168
TPM1	simvastatin	-0.121712	0.019362	7168
TPM1	sirolimus	0.291686	9.68328e-15	7168
TPM1	sitagliptin	-0.0540469	0.997718	7168
TPM1	skepinone-L	0.269423	3.91002e-06	7168
TPM1	sorafenib	0.181465	1.0455e-05	7168
TPM1	sotrastaurin	0.394647	9.60498e-20	7168
TPM1	spautin-1	0.147484	0.00167895	7168
TPM1	staurosporine	-0.021466	0.905402	7168
TPM1	sunitinib	0.280292	1.45977e-13	7168
TPM1	tacedinaline	0.401384	8.5766e-21	7168
TPM1	tacrolimus	0.245414	8.81139e-10	7168
TPM1	tamatinib	0.0278642	0.763874	7168
TPM1	tamoxifen	0.11286	0.0466266	7168
TPM1	tandutinib	0.187008	4.95363e-06	7168
TPM1	tanespimycin	0.13982	0.00332562	7168
TPM1	temozolomide	0.14966	0.0164295	7168
TPM1	temsirolimus	0.229328	5.699e-05	7168
TPM1	teniposide	0.450463	1.32033e-19	7168
TPM1	thalidomide	-0.00805377	0.979305	7168
TPM1	tigecycline	0.237709	2.6527e-05	7168
TPM1	tipifarnib-P1	0.350865	5.06787e-21	7168
TPM1	tipifarnib-P2	0.340833	2.8562e-11	7168
TPM1	tivantinib	0.415385	1.89687e-15	7168
TPM1	tivozanib	0.0696338	0.143168	7168
TPM1	topotecan	0.416448	2.07488e-32	7168
TPM1	tosedostat	0.294157	2.15777e-13	7168
TPM1	tozasertib	0.3182	0.0383809	7168
TPM1	trametinib	0.0447276	0.598901	7168
TPM1	tretinoin	0.291288	4.70692e-14	7168
TPM1	triazolothiadiazine	0.40646	3.37743e-31	7168
TPM1	trifluoperazine	0.201059	7.91361e-06	7168
TPM1	triptolide	0.378269	4.4142e-24	7168
TPM1	tubastatin A	0.253042	7.71862e-06	7168
TPM1	valdecoxib	0.285344	1.04829e-13	7168
TPM1	vandetanib	-0.0737997	0.134104	7168
TPM1	veliparib	0.0544493	0.475748	7168
TPM1	vemurafenib	-0.0608609	0.268808	7168
TPM1	vincristine	0.432526	2.83295e-36	7168
TPM1	vorapaxar	0.14306	0.000993536	7168
TPM1	vorinostat	0.43084	1.03773e-33	7168
TPM1	zebularine	0.273703	6.95203e-13	7168
TPM2	16-beta-bromoandrosterone	0.0923265	0.0469557	7169
TPM2	1S,3R-RSL-3	0.000755503	0.987969	7169
TPM2	3-Cl-AHPC	0.0891927	0.0222544	7169
TPM2	968	0.0319728	0.994522	7169
TPM2	A-804598	-0.0892922	0.496328	7169
TPM2	AA-COCF3	0.0919113	0.0267495	7169
TPM2	ABT-199	0.144538	0.00643124	7169
TPM2	ABT-737	0.239204	4.52736e-09	7169
TPM2	AC55649	-0.0325714	0.811318	7169
TPM2	AGK-2	-0.0104834	0.987029	7169
TPM2	AM-580	0.109094	0.0215782	7169
TPM2	AT-406	-0.0215729	0.872634	7169
TPM2	AT13387	0.0214744	0.743395	7169
TPM2	AT7867	0.0381956	0.389397	7169
TPM2	AZ-3146	0.0844278	0.0433537	7169
TPM2	AZD1480	-0.00794268	0.934582	7169
TPM2	AZD4547	-0.100061	0.0255841	7169
TPM2	AZD6482	0.00608535	0.938986	7169
TPM2	AZD7545	0.0684791	0.114304	7169
TPM2	AZD7762	0.0511132	0.204878	7169
TPM2	AZD8055	0.067156	0.0998671	7169
TPM2	B02	0.0871455	0.0319876	7169
TPM2	BCL-LZH-4	0.0867694	0.635395	7169
TPM2	BEC	0.13356	0.999979	7169
TPM2	BI-2536	0.113458	0.00236023	7169
TPM2	BIBR-1532	0.101642	0.0199743	7169
TPM2	BIRB-796	0.106752	0.014876	7169
TPM2	BIX-01294	0.147915	0.000115392	7169
TPM2	BMS-195614	0.0188299	0.80405	7169
TPM2	BMS-270394	0.098857	0.0239489	7169
TPM2	BMS-345541	0.106625	0.00648514	7169
TPM2	BMS-536924	0.00275449	0.97006	7169
TPM2	BMS-754807	0.0513898	0.274611	7169
TPM2	BRD-A02303741	0.0990955	0.0497012	7169
TPM2	BRD-A05715709	-0.0949056	0.509647	7169
TPM2	BRD-A71883111	0.13267	0.00130733	7169
TPM2	BRD-A86708339	0.14671	0.0128002	7169
TPM2	BRD-A94377914	0.230545	1.4793e-05	7169
TPM2	BRD-K01737880	0.139702	0.49538	7169
TPM2	BRD-K02251932	0.0709604	0.156153	7169
TPM2	BRD-K02492147	-0.0338728	0.595059	7169
TPM2	BRD-K04800985	-0.00207537	0.999785	7169
TPM2	BRD-K09344309	-0.0636063	0.912905	7169
TPM2	BRD-K09587429	-0.00904869	0.913043	7169
TPM2	BRD-K11533227	0.0960157	0.0259761	7169
TPM2	BRD-K13999467	0.0853451	0.0452588	7169
TPM2	BRD-K14844214	0.0323045	0.690117	7169
TPM2	BRD-K16147474	0.0131826	0.98291	7169
TPM2	BRD-K17060750	-0.0141844	0.815523	7169
TPM2	BRD-K19103580	0.12318	0.00677789	7169
TPM2	BRD-K24690302	0.103768	0.012555	7169
TPM2	BRD-K26531177	0.121528	0.00275897	7169
TPM2	BRD-K27224038	0.121244	0.583145	7169
TPM2	BRD-K27986637	0.158469	0.248708	7169
TPM2	BRD-K28456706	0.132303	0.0010551	7169
TPM2	BRD-K29086754	0.109542	0.547154	7169
TPM2	BRD-K29313308	0.150951	0.000203539	7169
TPM2	BRD-K30019337	0.161269	0.448237	7169
TPM2	BRD-K30748066	0.0100328	0.965583	7169
TPM2	BRD-K33199242	0.0255469	0.969123	7169
TPM2	BRD-K33514849	0.0131512	0.999288	7169
TPM2	BRD-K34099515	-0.00531029	0.99637	7169
TPM2	BRD-K34222889	0.16047	2.0035e-05	7169
TPM2	BRD-K34485477	-0.0719626	0.998562	7169
TPM2	BRD-K35604418	0.0911013	0.0219082	7169
TPM2	BRD-K37390332	-0.00310676	0.997008	7169
TPM2	BRD-K41334119	0.0981706	0.861587	7169
TPM2	BRD-K41597374	0.165607	1.8768e-05	7169
TPM2	BRD-K42260513	-0.0607081	0.989655	7169
TPM2	BRD-K44224150	-0.0603022	0.989582	7169
TPM2	BRD-K45681478	0.134426	0.00152464	7169
TPM2	BRD-K48334597	0.177582	0.0837374	7169
TPM2	BRD-K48477130	0.0113473	0.961067	7169
TPM2	BRD-K49290616	0.0261179	0.962681	7169
TPM2	BRD-K50799972	0.0812815	0.204807	7169
TPM2	BRD-K51490254	0.0633949	0.140851	7169
TPM2	BRD-K51831558	0.114238	0.0951759	7169
TPM2	BRD-K52037352	0.0649027	0.304905	7169
TPM2	BRD-K55116708	0.117149	0.00629403	7169
TPM2	BRD-K61166597	0.160159	4.4337e-05	7169
TPM2	BRD-K63431240	0.0792216	0.0642229	7169
TPM2	BRD-K64610608	-0.0550234	0.61928	7169
TPM2	BRD-K66453893	0.155737	3.6433e-05	7169
TPM2	BRD-K66532283	0.168339	1.7781e-05	7169
TPM2	BRD-K70511574	0.171576	5.06245e-06	7169
TPM2	BRD-K71781559	0.0133311	0.996572	7169
TPM2	BRD-K75293299	0.151837	0.47463	7169
TPM2	BRD-K78574327	0.12471	0.948504	7169
TPM2	BRD-K80183349	0.156338	5.1221e-05	7169
TPM2	BRD-K84807411	0.0673492	0.814556	7169
TPM2	BRD-K85133207	0.123791	0.00353286	7169
TPM2	BRD-K86535717	0.140027	0.620836	7169
TPM2	BRD-K88742110	0.109928	0.00709112	7169
TPM2	BRD-K90370028	-0.0309165	0.955042	7169
TPM2	BRD-K92856060	0.0946038	0.0220941	7169
TPM2	BRD-K96431673	0.0995367	0.985799	7169
TPM2	BRD-K96970199	0.0919068	0.998764	7169
TPM2	BRD-K97651142	0.179621	7.37489e-06	7169
TPM2	BRD-K99006945	-0.0454621	0.554394	7169
TPM2	BRD-M00053801	0.115343	0.176921	7169
TPM2	BRD1378	0.0717866	0.414315	7169
TPM2	BRD1812	0.1131	0.00445091	7169
TPM2	BRD1835	0.0783277	0.0926825	7169
TPM2	BRD4132	0.0387209	0.562233	7169
TPM2	BRD5468	0.0417688	0.647963	7169
TPM2	BRD6340	0.106854	0.00687773	7169
TPM2	BRD8899	-0.0429953	0.698019	7169
TPM2	BRD8958	0.00438607	0.994965	7169
TPM2	BRD9647	0.0298547	0.598566	7169
TPM2	BRD9876	0.0628138	0.300186	7169
TPM2	BYL-719	-0.011885	0.894917	7169
TPM2	Bax channel blocker	0.14112	0.000860595	7169
TPM2	C6-ceramide	-0.0291667	0.818637	7169
TPM2	CAL-101	0.00282757	0.973998	7169
TPM2	CAY10576	-0.0627665	0.378468	7169
TPM2	CAY10594	0.111362	0.0360871	7169
TPM2	CAY10618	0.0191743	0.674083	7169
TPM2	CBB-1007	-0.145953	0.264416	7169
TPM2	CCT036477	0.0904419	0.0221188	7169
TPM2	CD-1530	0.0756775	0.148635	7169
TPM2	CD-437	0.144892	0.000136719	7169
TPM2	CHIR-99021	0.0814388	0.0532394	7169
TPM2	CHM-1	0.160675	1.7532e-05	7169
TPM2	CI-976	-0.0593635	0.676383	7169
TPM2	CID-5951923	-0.0629817	0.439772	7169
TPM2	CIL41	-0.0349957	0.657244	7169
TPM2	CIL55	0.073485	0.744243	7169
TPM2	CIL55A	0.0576614	0.365046	7169
TPM2	CIL56	0.0772031	0.210249	7169
TPM2	CIL70	0.0818955	0.167822	7169
TPM2	COL-3	0.213125	1.56813e-06	7169
TPM2	CR-1-31B	0.181097	9.17924e-07	7169
TPM2	Ch-55	0.116708	0.00829865	7169
TPM2	Compound 1541A	0.0266868	0.716424	7169
TPM2	Compound 23 citrate	0.209979	3.81957e-08	7169
TPM2	Compound 7d-cis	0.131963	0.00181637	7169
TPM2	DBeQ	0.0461847	0.305505	7169
TPM2	DNMDP	-0.031627	0.687196	7169
TPM2	ELCPK	0.182026	0.00154213	7169
TPM2	ETP-46464	0.0560398	0.316464	7169
TPM2	EX-527	-0.0275545	0.838144	7169
TPM2	FGIN-1-27	0.0166086	0.91987	7169
TPM2	FQI-1	0.182525	0.000698933	7169
TPM2	FQI-2	0.141808	0.000154143	7169
TPM2	FSC231	0.0742421	0.99945	7169
TPM2	GANT-61	0.0750313	0.175101	7169
TPM2	GDC-0879	0.00813564	0.912498	7169
TPM2	GDC-0941	0.0562747	0.222516	7169
TPM2	GMX-1778	0.00582232	0.908675	7169
TPM2	GSK-3 inhibitor IX	0.0393863	0.386692	7169
TPM2	GSK-J4	0.240076	0.115201	7169
TPM2	GSK1059615	-0.0294417	0.929352	7169
TPM2	GSK2636771	-0.0609538	0.520047	7169
TPM2	GSK4112	0.0359144	0.498251	7169
TPM2	GSK461364	0.115051	0.00264048	7169
TPM2	GSK525762A	0.165472	9.60277e-06	7169
TPM2	GW-405833	0.216996	6.87905e-09	7169
TPM2	GW-843682X	0.101871	0.0123551	7169
TPM2	HBX-41108	0.142913	0.00518174	7169
TPM2	HC-067047	0.049173	0.42876	7169
TPM2	HLI 373	0.0936587	0.0233086	7169
TPM2	I-BET151	0.199316	6.33099e-08	7169
TPM2	IC-87114	-0.0329492	0.659157	7169
TPM2	IPR-456	-0.0112159	0.957344	7169
TPM2	ISOX	0.186739	6.48765e-07	7169
TPM2	IU1	-0.0119964	0.921404	7169
TPM2	JQ-1	0.217875	3.5233e-09	7169
TPM2	JW-480	0.0367542	0.840643	7169
TPM2	JW-55	-0.220858	0.0705619	7169
TPM2	JW-74	-0.0740014	0.369419	7169
TPM2	KH-CB19	-0.0388892	0.734997	7169
TPM2	KHS101	0.178185	1.0441e-05	7169
TPM2	KPT185	0.164902	0.000203481	7169
TPM2	KU 0060648	0.116715	0.00337303	7169
TPM2	KU-0063794	0.0970929	0.0165751	7169
TPM2	KU-55933	0.0852042	0.0460012	7169
TPM2	KU-60019	0.12648	0.00111734	7169
TPM2	KW-2449	0.0384229	0.347496	7169
TPM2	KX2-391	0.165172	1.227e-05	7169
TPM2	Ki8751	0.0238019	0.640591	7169
TPM2	Ko-143	0.145345	0.000200218	7169
TPM2	L-685458	0.0933771	0.0825086	7169
TPM2	LE-135	0.0270913	0.574888	7169
TPM2	LRRK2-IN-1	0.196087	1.178e-05	7169
TPM2	LY-2157299	-0.017704	0.957091	7169
TPM2	LY-2183240	0.133261	0.000391124	7169
TPM2	MG-132	0.0287514	0.774661	7169
TPM2	MGCD-265	0.11896	0.00213285	7169
TPM2	MI-1	0.000474117	0.996736	7169
TPM2	MI-2	0.150491	0.0186032	7169
TPM2	MK-0752	-0.0819008	0.231895	7169
TPM2	MK-1775	0.0969208	0.0138525	7169
TPM2	MK-2206	0.143589	0.000558828	7169
TPM2	ML006	0.0557633	0.294388	7169
TPM2	ML029	0.0994916	0.0211945	7169
TPM2	ML031	0.0919202	0.0330144	7169
TPM2	ML050	0.0683999	0.113669	7169
TPM2	ML083	-0.0304698	0.825596	7169
TPM2	ML162	-0.0175469	0.713766	7169
TPM2	ML203	0.0738276	0.148636	7169
TPM2	ML210	-0.000276964	0.995519	7169
TPM2	ML239	-0.014961	0.76942	7169
TPM2	ML258	0.000215631	0.998713	7169
TPM2	ML311	0.140571	0.000171475	7169
TPM2	ML312	0.0454036	0.979528	7169
TPM2	ML320	0.0843415	0.0607825	7169
TPM2	ML334 diastereomer	-0.0957235	0.143325	7169
TPM2	MLN2238	0.11968	0.00205642	7169
TPM2	MLN2480	0.0146453	0.918464	7169
TPM2	MST-312	0.0706999	0.0728805	7169
TPM2	Mdivi-1	0.100716	0.0148776	7169
TPM2	Merck60	0.182617	9.54008e-07	7169
TPM2	N9-isopropylolomoucine	0.0844112	0.0396601	7169
TPM2	NPC-26	-0.0447042	0.684114	7169
TPM2	NSC 74859	0.0228991	0.706727	7169
TPM2	NSC19630	0.142946	0.00240167	7169
TPM2	NSC23766	0.0311694	0.479692	7169
TPM2	NSC30930	-0.00744937	0.942302	7169
TPM2	NSC48300	0.139426	0.000272442	7169
TPM2	NSC632839	0.125243	0.00103241	7169
TPM2	NSC95397	0.183492	4.43101e-06	7169
TPM2	NVP-231	0.115171	0.00285142	7169
TPM2	NVP-ADW742	0.0919685	0.033311	7169
TPM2	NVP-BEZ235	0.050812	0.334171	7169
TPM2	NVP-BSK805	0.0791679	0.0494322	7169
TPM2	NVP-TAE684	0.0499415	0.310426	7169
TPM2	O-6-benzylguanine	0.00296608	0.988651	7169
TPM2	OSI-027	0.0390463	0.393871	7169
TPM2	OSI-930	0.142166	0.000957963	7169
TPM2	PAC-1	0.156522	6.1139e-05	7169
TPM2	PD 153035	0.115551	0.0302219	7169
TPM2	PD318088	0.0690298	0.139484	7169
TPM2	PDMP	0.173368	1.8224e-05	7169
TPM2	PF-184	0.0840545	0.0352467	7169
TPM2	PF-3758309	0.0425024	0.478773	7169
TPM2	PF-4800567 hydrochloride	0.0574173	0.999586	7169
TPM2	PF-543	0.0885521	0.0501064	7169
TPM2	PF-573228	0.0436159	0.300645	7169
TPM2	PF-750	0.0902709	0.0506349	7169
TPM2	PHA-793887	0.140263	0.000179815	7169
TPM2	PI-103	-0.00196699	0.96846	7169
TPM2	PIK-93	0.0623456	0.142736	7169
TPM2	PL-DI	0.185803	8.37775e-07	7169
TPM2	PLX-4720	-0.0420549	0.584263	7169
TPM2	PRIMA-1	0.191218	6.97869e-07	7169
TPM2	PRIMA-1-Met	0.139862	0.0315856	7169
TPM2	PRL-3 inhibitor I	-0.0832526	0.401943	7169
TPM2	PX-12	0.178123	2.20583e-06	7169
TPM2	PYR-41	0.0136919	0.829165	7169
TPM2	QS-11	-0.0620206	0.827639	7169
TPM2	QW-BI-011	0.166924	0.0536341	7169
TPM2	R428	0.0693367	0.184	7169
TPM2	RAF265	0.0427344	0.472531	7169
TPM2	RG-108	0.0033237	0.952896	7169
TPM2	RITA	0.102008	0.0130304	7169
TPM2	RO4929097	0.163786	0.0243908	7169
TPM2	Repligen 136	0.171743	2.673e-05	7169
TPM2	SB-225002	0.128112	0.000610829	7169
TPM2	SB-431542	-0.00788543	0.959595	7169
TPM2	SB-525334	0.0921139	0.0527661	7169
TPM2	SB-743921	0.1833	5.82844e-07	7169
TPM2	SCH-529074	0.150737	0.0005401	7169
TPM2	SCH-79797	0.119043	0.00210828	7169
TPM2	SGX-523	-0.116007	0.0224345	7169
TPM2	SID 26681509	-0.0510723	0.282762	7169
TPM2	SJ-172550	0.039571	0.735059	7169
TPM2	SKI-II	0.056737	0.21525	7169
TPM2	SMER-3	0.113906	0.0095978	7169
TPM2	SN-38	0.00775156	0.885771	7169
TPM2	SNS-032	0.0748034	0.0730976	7169
TPM2	SNX-2112	0.10405	0.00576163	7169
TPM2	SR-II-138A	0.197471	5.93568e-08	7169
TPM2	SR1001	0.0357656	0.639864	7169
TPM2	SR8278	0.0923678	0.798045	7169
TPM2	SRT-1720	0.0744954	0.0965973	7169
TPM2	STF-31	-0.0159701	0.73263	7169
TPM2	SU11274	0.14774	0.000177987	7169
TPM2	SZ4TA2	-0.127714	0.177617	7169
TPM2	StemRegenin 1	0.161106	3.6655e-05	7169
TPM2	TG-100-115	-0.0353419	0.533016	7169
TPM2	TG-101348	0.0193992	0.674292	7169
TPM2	TGX-221	-0.0258622	0.769852	7169
TPM2	TPCA-1	0.107299	0.00620459	7169
TPM2	TW-37	0.101651	0.0115466	7169
TPM2	UNC0321	-0.0260952	0.843191	7169
TPM2	UNC0638	0.0737486	0.0861711	7169
TPM2	VAF-347	0.007461	0.926894	7169
TPM2	VER-155008	0.115568	0.00479099	7169
TPM2	VU0155056	-0.00393255	0.996366	7169
TPM2	WAY-362450	-0.00108263	0.998543	7169
TPM2	WP1130	0.121082	0.00235225	7169
TPM2	WZ4002	0.0866872	0.18513	7169
TPM2	WZ8040	0.114798	0.0155428	7169
TPM2	XL765	0.0242353	0.726527	7169
TPM2	YK 4-279	0.146593	9.7722e-05	7169
TPM2	YM-155	-0.0169462	0.764392	7169
TPM2	ZSTK474	0.0347907	0.548543	7169
TPM2	abiraterone	-0.121451	0.343718	7169
TPM2	afatinib	0.11947	0.00669466	7169
TPM2	alisertib	0.0767704	0.0524568	7169
TPM2	alvocidib	0.0872032	0.139835	7169
TPM2	apicidin	0.228025	4.79026e-10	7169
TPM2	austocystin D	0.181514	1.7849e-05	7169
TPM2	avicin D	-0.0939388	0.258521	7169
TPM2	avrainvillamide	0.119211	0.012907	7169
TPM2	axitinib	0.0465357	0.258068	7169
TPM2	azacitidine	0.0925641	0.0460534	7169
TPM2	bafilomycin A1	0.0611761	0.928097	7169
TPM2	barasertib	0.116975	0.00274456	7169
TPM2	bardoxolone methyl	0.144736	0.000445616	7169
TPM2	belinostat	0.257701	1.53344e-06	7169
TPM2	bendamustine	0.0229938	0.628265	7169
TPM2	betulinic acid	-0.0524391	0.732783	7169
TPM2	bexarotene	0.0993154	0.0194966	7169
TPM2	birinapant	-0.0309412	0.667182	7169
TPM2	blebbistatin	0.0535408	0.941613	7169
TPM2	bleomycin A2	-0.0575323	0.295788	7169
TPM2	bortezomib	0.148645	0.000132242	7169
TPM2	bosutinib	0.107583	0.0079177	7169
TPM2	brefeldin A	0.13019	0.00227293	7169
TPM2	brivanib	0.0913844	0.0239584	7169
TPM2	cabozantinib	-0.0379797	0.468772	7169
TPM2	canertinib	0.141328	0.000870708	7169
TPM2	cediranib	-0.127891	0.187235	7169
TPM2	ceranib-2	0.136342	0.000279054	7169
TPM2	cerulenin	0.139087	0.000281048	7169
TPM2	chlorambucil	0.125602	0.00121224	7169
TPM2	ciclopirox	0.179835	1.14363e-06	7169
TPM2	ciclosporin	0.0594204	0.273944	7169
TPM2	cimetidine	0.173791	0.904323	7169
TPM2	clofarabine	0.10788	0.0042144	7169
TPM2	crizotinib	0.130714	0.000708693	7169
TPM2	cucurbitacin I	0.173192	9.69651e-06	7169
TPM2	curcumin	0.10803	0.00521173	7169
TPM2	cyanoquinoline 11	0.0571628	0.537288	7169
TPM2	cyclophosphamide	-0.0717158	0.993392	7169
TPM2	cytarabine hydrochloride	0.154568	3.417e-05	7169
TPM2	cytochalasin B	-0.0744477	0.132425	7169
TPM2	dabrafenib	0.0263344	0.766218	7169
TPM2	dacarbazine	0.124719	0.00123452	7169
TPM2	daporinad	0.0139971	0.792033	7169
TPM2	darinaparsin	0.121153	0.050382	7169
TPM2	dasatinib	-0.148028	0.000346734	7169
TPM2	decitabine	0.166979	7.06432e-06	7169
TPM2	dexamethasone	0.0469153	0.28462	7169
TPM2	dinaciclib	0.132932	0.0182742	7169
TPM2	docetaxel	0.0588975	0.354688	7169
TPM2	doxorubicin	0.115236	0.00207479	7169
TPM2	elocalcitol	0.165574	1.5696e-05	7169
TPM2	entinostat	0.28417	1.61611e-14	7169
TPM2	epigallocatechin-3-monogallate	0.0498202	0.295748	7169
TPM2	erastin	-0.0429101	0.347242	7169
TPM2	erismodegib	-0.0384572	0.645025	7169
TPM2	erlotinib	0.0628283	0.167408	7169
TPM2	etomoxir	0.0274184	0.969766	7169
TPM2	etoposide	0.0888389	0.0210503	7169
TPM2	fingolimod	0.146978	0.000152761	7169
TPM2	fluorouracil	0.165466	1.3365e-05	7169
TPM2	fluvastatin	-0.0539818	0.311998	7169
TPM2	foretinib	0.005094	0.924799	7169
TPM2	fulvestrant	0.130551	0.666525	7169
TPM2	fumonisin B1	-0.00655214	0.940047	7169
TPM2	gefitinib	0.0955902	0.0398182	7169
TPM2	gemcitabine	0.115168	0.0039747	7169
TPM2	gossypol	0.169744	1.5508e-05	7169
TPM2	hyperforin	-0.0254757	0.812344	7169
TPM2	ibrutinib	0.107464	0.0482467	7169
TPM2	ifosfamide	-0.122798	0.462783	7169
TPM2	imatinib	0.121341	0.00317184	7169
TPM2	importazole	0.00809064	0.924163	7169
TPM2	indisulam	0.172491	8.57548e-06	7169
TPM2	isoevodiamine	0.136324	0.000304751	7169
TPM2	isoliquiritigenin	0.101141	0.250259	7169
TPM2	isonicotinohydroxamic acid	-0.00078401	0.998662	7169
TPM2	istradefylline	0.0968605	0.487855	7169
TPM2	itraconazole	0.0519216	0.459876	7169
TPM2	lapatinib	0.167893	4.3028e-05	7169
TPM2	lenvatinib	-0.0237586	0.651282	7169
TPM2	leptomycin B	0.150459	4.7033e-05	7169
TPM2	linifanib	0.119729	0.00188988	7169
TPM2	linsitinib	0.0973798	0.0210797	7169
TPM2	lomeguatrib	0.0258201	0.676393	7169
TPM2	lovastatin	-0.104987	0.0217946	7169
TPM2	manumycin A	0.145118	0.000122289	7169
TPM2	marinopyrrole A	0.0990021	0.0519416	7169
TPM2	masitinib	0.151804	0.000146231	7169
TPM2	methotrexate	0.0592938	0.160225	7169
TPM2	methylstat	0.0794005	0.107179	7169
TPM2	mitomycin	0.126734	0.000935398	7169
TPM2	momelotinib	0.0311686	0.479571	7169
TPM2	myricetin	-0.0492049	0.654113	7169
TPM2	myriocin	0.0826496	0.863798	7169
TPM2	nakiterpiosin	0.14097	0.000212113	7169
TPM2	narciclasine	0.168665	8.95277e-06	7169
TPM2	navitoclax	0.196925	5.87398e-07	7169
TPM2	necrostatin-1	0.0971779	0.031437	7169
TPM2	necrostatin-7	0.116528	0.00672082	7169
TPM2	necrosulfonamide	0.173031	0.000186511	7169
TPM2	nelarabine	-0.0286967	0.915335	7169
TPM2	neopeltolide	0.0909495	0.345822	7169
TPM2	neratinib	0.14317	0.000417718	7169
TPM2	neuronal differentiation inducer III	0.229378	7.87308e-10	7169
TPM2	niclosamide	0.0354473	0.460607	7169
TPM2	nilotinib	0.0606277	0.411933	7169
TPM2	nintedanib	-0.0349197	0.555762	7169
TPM2	nutlin-3	0.145708	0.000206885	7169
TPM2	obatoclax	0.0925263	0.0173456	7169
TPM2	olaparib	-0.00158379	0.975335	7169
TPM2	oligomycin A	0.150299	0.000117038	7169
TPM2	omacetaxine mepesuccinate	0.0807898	0.0817547	7169
TPM2	ouabain	0.0321794	0.43104	7169
TPM2	paclitaxel	0.122019	0.00154924	7169
TPM2	palmostatin B	0.017465	0.905928	7169
TPM2	pandacostat	0.102486	0.0242335	7169
TPM2	panobinostat	0.25429	3.0466e-12	7169
TPM2	parbendazole	0.160387	1.3865e-05	7169
TPM2	parthenolide	0.0345463	0.577548	7169
TPM2	pazopanib	0.0590085	0.151631	7169
TPM2	pevonedistat	0.0715269	0.0798986	7169
TPM2	phloretin	0.132641	0.00062831	7169
TPM2	pifithrin-alpha	-0.0299782	0.666488	7169
TPM2	pifithrin-mu	0.15334	7.2779e-05	7169
TPM2	piperlongumine	0.176472	2.13246e-06	7169
TPM2	pitstop2	0.0174581	0.942641	7169
TPM2	pluripotin	-0.0436461	0.400888	7169
TPM2	procarbazine	-0.00733456	0.978412	7169
TPM2	prochlorperazine	0.140713	0.00083614	7169
TPM2	purmorphamine	0.108914	0.0169899	7169
TPM2	pyrazolanthrone	0.0150152	0.809113	7169
TPM2	quizartinib	0.0426818	0.494042	7169
TPM2	regorafenib	0.0433469	0.403578	7169
TPM2	rigosertib	0.138979	0.000325566	7169
TPM2	ruxolitinib	0.0084033	0.869996	7169
TPM2	salermide	0.0838648	0.339902	7169
TPM2	saracatinib	-0.0293754	0.588571	7169
TPM2	selumetinib	0.0536321	0.288026	7169
TPM2	semagacestat	0.0123898	0.948036	7169
TPM2	serdemetan	0.139828	0.000432081	7169
TPM2	sildenafil	0.0393945	0.751644	7169
TPM2	silmitasertib	-0.000459864	0.997317	7169
TPM2	simvastatin	-0.0713193	0.202899	7169
TPM2	sirolimus	0.118601	0.00237148	7169
TPM2	sitagliptin	0.0934186	0.997718	7169
TPM2	skepinone-L	0.133845	0.0285541	7169
TPM2	sorafenib	0.0247821	0.607157	7169
TPM2	sotrastaurin	0.293089	3.56943e-11	7169
TPM2	spautin-1	0.091297	0.0521317	7169
TPM2	staurosporine	-0.164213	0.126726	7169
TPM2	sunitinib	0.020201	0.652805	7169
TPM2	tacedinaline	0.264003	2.45015e-09	7169
TPM2	tacrolimus	0.133746	0.0011269	7169
TPM2	tamatinib	-0.065849	0.383105	7169
TPM2	tamoxifen	0.0475477	0.479712	7169
TPM2	tandutinib	0.0134811	0.794077	7169
TPM2	tanespimycin	0.000616273	0.994022	7169
TPM2	temozolomide	0.014275	0.863906	7169
TPM2	temsirolimus	0.0952066	0.124	7169
TPM2	teniposide	0.128487	0.017536	7169
TPM2	thalidomide	-0.018101	0.947414	7169
TPM2	tigecycline	0.102832	0.0867151	7169
TPM2	tipifarnib-P1	0.126684	0.00118548	7169
TPM2	tipifarnib-P2	0.186527	0.000446473	7169
TPM2	tivantinib	0.0603083	0.315462	7169
TPM2	tivozanib	-0.0373444	0.472202	7169
TPM2	topotecan	0.112932	0.00274376	7169
TPM2	tosedostat	0.152501	0.000181519	7169
TPM2	tozasertib	-0.0860405	0.645143	7169
TPM2	trametinib	0.0554683	0.499033	7169
TPM2	tretinoin	0.142936	0.000326081	7169
TPM2	triazolothiadiazine	0.124155	0.000866254	7169
TPM2	trifluoperazine	0.150234	0.000945738	7169
TPM2	triptolide	0.135274	0.000481624	7169
TPM2	tubastatin A	0.101601	0.0962904	7169
TPM2	valdecoxib	0.132952	0.000784561	7169
TPM2	vandetanib	-0.0640174	0.203269	7169
TPM2	veliparib	-0.0132079	0.896204	7169
TPM2	vemurafenib	-0.0162099	0.813409	7169
TPM2	vincristine	0.155884	1.957e-05	7169
TPM2	vorapaxar	0.0757434	0.100228	7169
TPM2	vorinostat	0.254008	6.77798e-12	7169
TPM2	zebularine	0.11172	0.00453485	7169
TPM3	16-beta-bromoandrosterone	-0.0669605	0.162903	7170
TPM3	1S,3R-RSL-3	-0.0574034	0.169157	7170
TPM3	3-Cl-AHPC	-0.152963	5.5856e-05	7170
TPM3	968	0.0138956	0.998087	7170
TPM3	A-804598	-0.0244118	0.904761	7170
TPM3	AA-COCF3	-0.111531	0.00669017	7170
TPM3	ABT-199	-0.07891	0.159697	7170
TPM3	ABT-737	0.000791834	0.989678	7170
TPM3	AC55649	-0.0412563	0.743424	7170
TPM3	AGK-2	0.0133864	0.981847	7170
TPM3	AM-580	-0.0111263	0.866991	7170
TPM3	AT-406	-0.0868117	0.363233	7170
TPM3	AT13387	-0.216971	0.000128713	7170
TPM3	AT7867	-0.104996	0.00938373	7170
TPM3	AZ-3146	-0.081494	0.0517863	7170
TPM3	AZD1480	-0.111582	0.104642	7170
TPM3	AZD4547	-0.0951915	0.0348338	7170
TPM3	AZD6482	0.0245665	0.716952	7170
TPM3	AZD7545	-0.137773	0.000825543	7170
TPM3	AZD7762	-0.159296	2.3527e-05	7170
TPM3	AZD8055	-0.15318	9.0372e-05	7170
TPM3	B02	-0.106962	0.00773349	7170
TPM3	BCL-LZH-4	0.0529741	0.808311	7170
TPM3	BEC	0.0664318	0.999979	7170
TPM3	BI-2536	-0.217236	2.28256e-09	7170
TPM3	BIBR-1532	-0.0499989	0.298859	7170
TPM3	BIRB-796	-0.0956392	0.0306212	7170
TPM3	BIX-01294	-0.198232	1.58273e-07	7170
TPM3	BMS-195614	-0.0100405	0.902301	7170
TPM3	BMS-270394	-0.0752078	0.0944605	7170
TPM3	BMS-345541	-0.202413	1.18907e-07	7170
TPM3	BMS-536924	-0.0763843	0.130515	7170
TPM3	BMS-754807	-0.128182	0.00210243	7170
TPM3	BRD-A02303741	-0.127416	0.00973423	7170
TPM3	BRD-A05715709	0.0429549	0.788108	7170
TPM3	BRD-A71883111	-0.0716759	0.0999114	7170
TPM3	BRD-A86708339	-0.169067	0.00374362	7170
TPM3	BRD-A94377914	-0.150716	0.00618712	7170
TPM3	BRD-K01737880	-0.143466	0.481822	7170
TPM3	BRD-K02251932	0.00606435	0.927833	7170
TPM3	BRD-K02492147	0.0812841	0.150319	7170
TPM3	BRD-K04800985	0.0176672	0.99881	7170
TPM3	BRD-K09344309	-0.0899213	0.861475	7170
TPM3	BRD-K09587429	0.0805378	0.190062	7170
TPM3	BRD-K11533227	-0.174755	2.591e-05	7170
TPM3	BRD-K13999467	-0.099601	0.0177767	7170
TPM3	BRD-K14844214	0.00345243	0.973694	7170
TPM3	BRD-K16147474	0.0603216	0.887128	7170
TPM3	BRD-K17060750	0.0872647	0.0686005	7170
TPM3	BRD-K19103580	-0.0347975	0.520612	7170
TPM3	BRD-K24690302	-0.13079	0.00137567	7170
TPM3	BRD-K26531177	-0.132072	0.00108097	7170
TPM3	BRD-K27224038	0.0317268	0.92159	7170
TPM3	BRD-K27986637	0.00116628	0.995837	7170
TPM3	BRD-K28456706	-0.080364	0.0547553	7170
TPM3	BRD-K29086754	0.0202424	0.950427	7170
TPM3	BRD-K29313308	-0.124736	0.00244245	7170
TPM3	BRD-K30019337	0.108695	0.671104	7170
TPM3	BRD-K30748066	-0.289183	0.0799207	7170
TPM3	BRD-K33199242	-0.00370899	0.994011	7170
TPM3	BRD-K33514849	-0.0996323	0.999288	7170
TPM3	BRD-K34099515	0.0222557	0.982976	7170
TPM3	BRD-K34222889	-0.123829	0.0011514	7170
TPM3	BRD-K34485477	-0.11932	0.998562	7170
TPM3	BRD-K35604418	-0.106328	0.00701627	7170
TPM3	BRD-K37390332	-0.055826	0.750289	7170
TPM3	BRD-K41334119	0.0210192	0.981829	7170
TPM3	BRD-K41597374	-0.0922616	0.0216194	7170
TPM3	BRD-K42260513	0.0453646	0.994633	7170
TPM3	BRD-K44224150	-0.00181764	0.99968	7170
TPM3	BRD-K45681478	-0.0656654	0.144827	7170
TPM3	BRD-K48334597	0.020796	0.892348	7170
TPM3	BRD-K48477130	0.101063	0.596571	7170
TPM3	BRD-K49290616	0.104756	0.757141	7170
TPM3	BRD-K50799972	0.00963571	0.922794	7170
TPM3	BRD-K51490254	-0.157925	0.00012027	7170
TPM3	BRD-K51831558	-0.0659576	0.360469	7170
TPM3	BRD-K52037352	-0.0217362	0.774807	7170
TPM3	BRD-K55116708	-0.0758604	0.0900164	7170
TPM3	BRD-K61166597	-0.19129	8.75835e-07	7170
TPM3	BRD-K63431240	-0.171502	2.0522e-05	7170
TPM3	BRD-K64610608	0.035968	0.76964	7170
TPM3	BRD-K66453893	-0.197123	1.30169e-07	7170
TPM3	BRD-K66532283	-0.159052	5.2558e-05	7170
TPM3	BRD-K70511574	-0.18432	8.75975e-07	7170
TPM3	BRD-K71781559	-0.00690645	0.996572	7170
TPM3	BRD-K75293299	0.212415	0.291377	7170
TPM3	BRD-K78574327	0.0710781	0.970056	7170
TPM3	BRD-K80183349	-0.174225	5.62887e-06	7170
TPM3	BRD-K84807411	-0.00294001	0.994926	7170
TPM3	BRD-K85133207	-0.0923741	0.0324264	7170
TPM3	BRD-K86535717	0.120178	0.672473	7170
TPM3	BRD-K88742110	-0.134023	0.000890394	7170
TPM3	BRD-K90370028	0.0610287	0.885353	7170
TPM3	BRD-K92856060	-0.105414	0.0101498	7170
TPM3	BRD-K96431673	0.131727	0.985799	7170
TPM3	BRD-K96970199	0.0442271	0.998764	7170
TPM3	BRD-K97651142	-0.110428	0.00713854	7170
TPM3	BRD-K99006945	0.0510409	0.501985	7170
TPM3	BRD-M00053801	-0.0530198	0.61385	7170
TPM3	BRD1378	0.0287813	0.821	7170
TPM3	BRD1812	-0.142514	0.000280484	7170
TPM3	BRD1835	-0.0440405	0.378823	7170
TPM3	BRD4132	0.0134799	0.865969	7170
TPM3	BRD5468	0.00619444	0.962328	7170
TPM3	BRD6340	-0.0937538	0.018441	7170
TPM3	BRD8899	0.0488167	0.648499	7170
TPM3	BRD8958	-0.0134688	0.986208	7170
TPM3	BRD9647	-0.078203	0.110758	7170
TPM3	BRD9876	-0.0501996	0.420534	7170
TPM3	BYL-719	-0.0771285	0.230165	7170
TPM3	Bax channel blocker	-0.142302	0.000772743	7170
TPM3	C6-ceramide	-0.00859712	0.958481	7170
TPM3	CAL-101	0.00701514	0.936669	7170
TPM3	CAY10576	0.07165	0.302674	7170
TPM3	CAY10594	0.00498968	0.951505	7170
TPM3	CAY10618	-0.128552	0.000884581	7170
TPM3	CBB-1007	-0.029773	0.887159	7170
TPM3	CCT036477	-0.118938	0.00221333	7170
TPM3	CD-1530	-0.0366289	0.536767	7170
TPM3	CD-437	-0.182344	1.19828e-06	7170
TPM3	CHIR-99021	-0.0637127	0.139823	7170
TPM3	CHM-1	-0.192991	2.02927e-07	7170
TPM3	CI-976	0.0010786	0.995545	7170
TPM3	CID-5951923	-0.00813464	0.952063	7170
TPM3	CIL41	0.0231678	0.780716	7170
TPM3	CIL55	-0.00541781	0.98849	7170
TPM3	CIL55A	-0.201234	0.000426798	7170
TPM3	CIL56	-0.111679	0.0615061	7170
TPM3	CIL70	-0.0432488	0.496072	7170
TPM3	COL-3	-0.180489	5.4676e-05	7170
TPM3	CR-1-31B	-0.179185	1.20444e-06	7170
TPM3	Ch-55	-0.0396851	0.444946	7170
TPM3	Compound 1541A	-0.065145	0.274197	7170
TPM3	Compound 23 citrate	-0.183801	1.71437e-06	7170
TPM3	Compound 7d-cis	-0.140522	0.000860529	7170
TPM3	DBeQ	-0.0908306	0.0345687	7170
TPM3	DNMDP	-0.0112797	0.90561	7170
TPM3	ELCPK	-0.116467	0.0522391	7170
TPM3	ETP-46464	-0.126635	0.0127529	7170
TPM3	EX-527	-0.0132516	0.932573	7170
TPM3	FGIN-1-27	0.171103	0.130504	7170
TPM3	FQI-1	-0.199643	0.000190012	7170
TPM3	FQI-2	-0.162993	1.1931e-05	7170
TPM3	FSC231	0.162951	0.99945	7170
TPM3	GANT-61	0.00291687	0.970549	7170
TPM3	GDC-0879	-0.163965	0.000237474	7170
TPM3	GDC-0941	-0.081763	0.0634111	7170
TPM3	GMX-1778	-0.140632	0.000356406	7170
TPM3	GSK-3 inhibitor IX	-0.0558735	0.202162	7170
TPM3	GSK-J4	-0.240181	0.115044	7170
TPM3	GSK1059615	0.0117567	0.977446	7170
TPM3	GSK2636771	0.0182472	0.885388	7170
TPM3	GSK4112	-0.0604628	0.218444	7170
TPM3	GSK461364	-0.223003	2.01456e-09	7170
TPM3	GSK525762A	-0.186067	5.61232e-07	7170
TPM3	GW-405833	-0.158945	2.8887e-05	7170
TPM3	GW-843682X	-0.127657	0.00148689	7170
TPM3	HBX-41108	-0.109273	0.0385889	7170
TPM3	HC-067047	-0.0188466	0.799574	7170
TPM3	HLI 373	-0.146434	0.000244659	7170
TPM3	I-BET151	-0.212572	7.17527e-09	7170
TPM3	IC-87114	0.0485636	0.469489	7170
TPM3	IPR-456	0.0428345	0.773948	7170
TPM3	ISOX	-0.154568	4.4863e-05	7170
TPM3	IU1	-0.0309394	0.764423	7170
TPM3	JQ-1	-0.184725	6.83923e-07	7170
TPM3	JW-480	-0.00311188	0.99121	7170
TPM3	JW-55	0.0887042	0.488477	7170
TPM3	JW-74	-0.0174371	0.878958	7170
TPM3	KH-CB19	0.0381523	0.74097	7170
TPM3	KHS101	-0.16284	6.108e-05	7170
TPM3	KPT185	-0.191643	1.3343e-05	7170
TPM3	KU 0060648	-0.158207	5.1837e-05	7170
TPM3	KU-0063794	-0.135933	0.000664379	7170
TPM3	KU-55933	-0.0664841	0.128185	7170
TPM3	KU-60019	-0.0690966	0.0866866	7170
TPM3	KW-2449	-0.214021	7.60575e-09	7170
TPM3	KX2-391	-0.215201	8.1457e-09	7170
TPM3	Ki8751	-0.042179	0.370759	7170
TPM3	Ko-143	-0.146274	0.000181766	7170
TPM3	L-685458	0.00601778	0.942451	7170
TPM3	LE-135	-0.0759849	0.0814353	7170
TPM3	LRRK2-IN-1	-0.212739	1.79175e-06	7170
TPM3	LY-2157299	0.0136054	0.968206	7170
TPM3	LY-2183240	-0.22211	1.65475e-09	7170
TPM3	MG-132	-0.121016	0.126471	7170
TPM3	MGCD-265	-0.0884893	0.024375	7170
TPM3	MI-1	0.00428416	0.973897	7170
TPM3	MI-2	-0.119208	0.0682586	7170
TPM3	MK-0752	0.0669698	0.336782	7170
TPM3	MK-1775	-0.190487	5.47889e-07	7170
TPM3	MK-2206	-0.0871361	0.042505	7170
TPM3	ML006	-0.0593496	0.260097	7170
TPM3	ML029	-0.115968	0.00644798	7170
TPM3	ML031	-0.120384	0.00460411	7170
TPM3	ML050	-0.0724129	0.0924521	7170
TPM3	ML083	0.00299248	0.988553	7170
TPM3	ML162	-0.0472242	0.282652	7170
TPM3	ML203	-0.0587031	0.260408	7170
TPM3	ML210	-0.0926059	0.0235655	7170
TPM3	ML239	-0.0543778	0.217875	7170
TPM3	ML258	-0.101617	0.307919	7170
TPM3	ML311	-0.223554	9.9161e-10	7170
TPM3	ML312	0.0172264	0.995196	7170
TPM3	ML320	-0.0391366	0.433249	7170
TPM3	ML334 diastereomer	0.0840775	0.209361	7170
TPM3	MLN2238	-0.140922	0.000258471	7170
TPM3	MLN2480	-0.0349155	0.77521	7170
TPM3	MST-312	-0.11255	0.00352478	7170
TPM3	Mdivi-1	-0.0810668	0.0538421	7170
TPM3	Merck60	-0.16254	1.4303e-05	7170
TPM3	N9-isopropylolomoucine	-0.173866	1.0975e-05	7170
TPM3	NPC-26	-0.0114713	0.94455	7170
TPM3	NSC 74859	-0.0507529	0.340142	7170
TPM3	NSC19630	-0.148901	0.00151747	7170
TPM3	NSC23766	-0.126075	0.00153207	7170
TPM3	NSC30930	0.071142	0.275642	7170
TPM3	NSC48300	-0.124655	0.00121361	7170
TPM3	NSC632839	-0.10538	0.00615355	7170
TPM3	NSC95397	-0.167026	3.1926e-05	7170
TPM3	NVP-231	-0.169595	7.48601e-06	7170
TPM3	NVP-ADW742	-0.154917	0.000176285	7170
TPM3	NVP-BEZ235	-0.160541	0.000834212	7170
TPM3	NVP-BSK805	-0.132087	0.000713294	7170
TPM3	NVP-TAE684	-0.0929169	0.0385547	7170
TPM3	O-6-benzylguanine	-0.0579686	0.658673	7170
TPM3	OSI-027	-0.0726758	0.089838	7170
TPM3	OSI-930	-0.160208	0.000177175	7170
TPM3	PAC-1	-0.224089	5.11762e-09	7170
TPM3	PD 153035	0.0691292	0.235664	7170
TPM3	PD318088	-0.0910912	0.0417838	7170
TPM3	PDMP	-0.127584	0.00196825	7170
TPM3	PF-184	-0.199247	1.76372e-07	7170
TPM3	PF-3758309	-0.223018	4.3709e-05	7170
TPM3	PF-4800567 hydrochloride	0.128335	0.999586	7170
TPM3	PF-543	-0.135833	0.00184571	7170
TPM3	PF-573228	-0.145061	0.000172818	7170
TPM3	PF-750	-0.0863622	0.0626354	7170
TPM3	PHA-793887	-0.211502	9.37868e-09	7170
TPM3	PI-103	-0.0627525	0.138172	7170
TPM3	PIK-93	-0.123903	0.00220187	7170
TPM3	PL-DI	-0.175327	3.56422e-06	7170
TPM3	PLX-4720	0.079286	0.209947	7170
TPM3	PRIMA-1	-0.130827	0.000838407	7170
TPM3	PRIMA-1-Met	-0.0210741	0.800377	7170
TPM3	PRL-3 inhibitor I	-0.00697943	0.970901	7170
TPM3	PX-12	-0.207443	2.89813e-08	7170
TPM3	PYR-41	-0.0563279	0.291291	7170
TPM3	QS-11	-0.0517776	0.858385	7170
TPM3	QW-BI-011	-0.0864307	0.362024	7170
TPM3	R428	-0.157129	0.0010826	7170
TPM3	RAF265	-0.0454626	0.440542	7170
TPM3	RG-108	-0.0664982	0.13912	7170
TPM3	RITA	-0.15948	6.2372e-05	7170
TPM3	RO4929097	-0.083486	0.267925	7170
TPM3	Repligen 136	-0.163167	6.9562e-05	7170
TPM3	SB-225002	-0.160108	1.5221e-05	7170
TPM3	SB-431542	-0.0122854	0.930603	7170
TPM3	SB-525334	-0.0430059	0.42519	7170
TPM3	SB-743921	-0.22531	5.62512e-10	7170
TPM3	SCH-529074	-0.0625755	0.189214	7170
TPM3	SCH-79797	-0.162647	1.8957e-05	7170
TPM3	SGX-523	0.0950601	0.0706392	7170
TPM3	SID 26681509	-0.0309138	0.539547	7170
TPM3	SJ-172550	0.000819149	0.996103	7170
TPM3	SKI-II	-0.027998	0.575286	7170
TPM3	SMER-3	-0.15271	0.000392444	7170
TPM3	SN-38	-0.182968	1.3173e-05	7170
TPM3	SNS-032	-0.129004	0.00147253	7170
TPM3	SNX-2112	-0.226146	6.43376e-10	7170
TPM3	SR-II-138A	-0.213375	4.21125e-09	7170
TPM3	SR1001	-0.0119215	0.895548	7170
TPM3	SR8278	-0.148674	0.652636	7170
TPM3	SRT-1720	-0.048826	0.297351	7170
TPM3	STF-31	-0.151651	0.000109036	7170
TPM3	SU11274	-0.0672942	0.10266	7170
TPM3	SZ4TA2	0.00908347	0.955939	7170
TPM3	StemRegenin 1	-0.102978	0.0101514	7170
TPM3	TG-100-115	-0.013705	0.833424	7170
TPM3	TG-101348	-0.118947	0.0026886	7170
TPM3	TGX-221	0.0501463	0.487985	7170
TPM3	TPCA-1	-0.158101	3.5348e-05	7170
TPM3	TW-37	-0.0785688	0.0541615	7170
TPM3	UNC0321	0.079561	0.401304	7170
TPM3	UNC0638	-0.123092	0.0027011	7170
TPM3	VAF-347	0.04664	0.4862	7170
TPM3	VER-155008	-0.154229	0.000137833	7170
TPM3	VU0155056	-0.0110062	0.98309	7170
TPM3	WAY-362450	-0.0336224	0.998521	7170
TPM3	WP1130	-0.101686	0.0115569	7170
TPM3	WZ4002	0.00830973	0.933549	7170
TPM3	WZ8040	-0.0433665	0.422723	7170
TPM3	XL765	0.015274	0.834853	7170
TPM3	YK 4-279	-0.184409	7.13606e-07	7170
TPM3	YM-155	-0.0275671	0.603254	7170
TPM3	ZSTK474	-0.0628807	0.238889	7170
TPM3	abiraterone	0.172861	0.148681	7170
TPM3	afatinib	-0.0119193	0.834179	7170
TPM3	alisertib	-0.112687	0.00362699	7170
TPM3	alvocidib	-0.208196	0.000210965	7170
TPM3	apicidin	-0.177648	1.64842e-06	7170
TPM3	austocystin D	-0.004934	0.932099	7170
TPM3	avicin D	-0.0408628	0.689684	7170
TPM3	avrainvillamide	-0.105416	0.029461	7170
TPM3	axitinib	-0.107893	0.00545698	7170
TPM3	azacitidine	-0.0725478	0.124443	7170
TPM3	bafilomycin A1	-0.23344	0.586132	7170
TPM3	barasertib	-0.133665	0.000549103	7170
TPM3	bardoxolone methyl	-0.117605	0.00472811	7170
TPM3	belinostat	-0.223231	3.6821e-05	7170
TPM3	bendamustine	-0.177639	1.6222e-05	7170
TPM3	betulinic acid	0.0316454	0.862417	7170
TPM3	bexarotene	-0.0634005	0.148685	7170
TPM3	birinapant	-0.0360657	0.607433	7170
TPM3	blebbistatin	-0.0266304	0.978856	7170
TPM3	bleomycin A2	-0.0445175	0.442485	7170
TPM3	bortezomib	-0.171506	8.98084e-06	7170
TPM3	bosutinib	-0.128867	0.00131752	7170
TPM3	brefeldin A	-0.122653	0.00419364	7170
TPM3	brivanib	-0.128279	0.00128989	7170
TPM3	cabozantinib	-0.0999191	0.0270472	7170
TPM3	canertinib	0.0194878	0.716828	7170
TPM3	cediranib	-0.0198615	0.902612	7170
TPM3	ceranib-2	-0.14665	8.8076e-05	7170
TPM3	cerulenin	-0.137291	0.000338429	7170
TPM3	chlorambucil	-0.158337	3.5898e-05	7170
TPM3	ciclopirox	-0.249849	7.18912e-12	7170
TPM3	ciclosporin	-0.00926938	0.89356	7170
TPM3	cimetidine	0.0775026	0.941638	7170
TPM3	clofarabine	-0.272541	4.70258e-14	7170
TPM3	crizotinib	-0.167629	1.0911e-05	7170
TPM3	cucurbitacin I	-0.074031	0.0759429	7170
TPM3	curcumin	-0.138325	0.000300373	7170
TPM3	cyanoquinoline 11	-0.0239626	0.823962	7170
TPM3	cyclophosphamide	0.0648396	0.993392	7170
TPM3	cytarabine hydrochloride	-0.283943	5.18468e-15	7170
TPM3	cytochalasin B	0.0140943	0.826271	7170
TPM3	dabrafenib	-0.141036	0.0396114	7170
TPM3	dacarbazine	-0.243331	9.17944e-11	7170
TPM3	daporinad	-0.149265	0.000458308	7170
TPM3	darinaparsin	-0.125374	0.0417944	7170
TPM3	dasatinib	0.0949287	0.0306785	7170
TPM3	decitabine	-0.177944	1.59221e-06	7170
TPM3	dexamethasone	-0.134081	0.00119283	7170
TPM3	dinaciclib	-0.179208	0.00124223	7170
TPM3	docetaxel	-0.231703	4.6183e-05	7170
TPM3	doxorubicin	-0.204711	2.0743e-08	7170
TPM3	elocalcitol	-0.178393	3.09454e-06	7170
TPM3	entinostat	-0.166537	1.1611e-05	7170
TPM3	epigallocatechin-3-monogallate	-0.0955983	0.0309517	7170
TPM3	erastin	-0.112645	0.00604321	7170
TPM3	erismodegib	0.015549	0.885267	7170
TPM3	erlotinib	0.031408	0.531417	7170
TPM3	etomoxir	-0.0151846	0.980958	7170
TPM3	etoposide	-0.232321	2.79233e-10	7170
TPM3	fingolimod	-0.143233	0.000228397	7170
TPM3	fluorouracil	-0.160541	2.4516e-05	7170
TPM3	fluvastatin	-0.0430151	0.440066	7170
TPM3	foretinib	-0.052415	0.23748	7170
TPM3	fulvestrant	0.0852291	0.807127	7170
TPM3	fumonisin B1	-0.0211693	0.76636	7170
TPM3	gefitinib	0.0301708	0.605811	7170
TPM3	gemcitabine	-0.258546	1.77434e-11	7170
TPM3	gossypol	-0.123764	0.00187818	7170
TPM3	hyperforin	0.0645562	0.416653	7170
TPM3	ibrutinib	0.0079451	0.913002	7170
TPM3	ifosfamide	-0.0600369	0.758812	7170
TPM3	imatinib	-0.136173	0.000855542	7170
TPM3	importazole	-0.0413866	0.526258	7170
TPM3	indisulam	-0.154344	7.5537e-05	7170
TPM3	isoevodiamine	-0.185216	6.73863e-07	7170
TPM3	isoliquiritigenin	-0.105787	0.226685	7170
TPM3	isonicotinohydroxamic acid	-0.0129323	0.992739	7170
TPM3	istradefylline	-0.0360641	0.85148	7170
TPM3	itraconazole	-0.028994	0.714565	7170
TPM3	lapatinib	-0.0586022	0.201934	7170
TPM3	lenvatinib	0.00202491	0.971804	7170
TPM3	leptomycin B	-0.177867	1.25294e-06	7170
TPM3	linifanib	-0.183457	1.16623e-06	7170
TPM3	linsitinib	-0.16361	5.827e-05	7170
TPM3	lomeguatrib	-0.0164179	0.804275	7170
TPM3	lovastatin	0.00605957	0.928805	7170
TPM3	manumycin A	-0.164445	1.211e-05	7170
TPM3	marinopyrrole A	-0.199822	4.1513e-05	7170
TPM3	masitinib	-0.0909009	0.0281434	7170
TPM3	methotrexate	-0.162854	5.0762e-05	7170
TPM3	methylstat	-0.118449	0.0131731	7170
TPM3	mitomycin	-0.22452	1.62135e-09	7170
TPM3	momelotinib	-0.112141	0.00548391	7170
TPM3	myricetin	-0.0111552	0.941428	7170
TPM3	myriocin	0.0656305	0.894121	7170
TPM3	nakiterpiosin	-0.218873	4.19957e-09	7170
TPM3	narciclasine	-0.201935	8.44026e-08	7170
TPM3	navitoclax	-0.0142503	0.77704	7170
TPM3	necrostatin-1	-0.0411518	0.407362	7170
TPM3	necrostatin-7	-0.0770519	0.0847117	7170
TPM3	necrosulfonamide	-0.20099	1.2004e-05	7170
TPM3	nelarabine	0.0201836	0.952361	7170
TPM3	neopeltolide	-0.248375	0.00371098	7170
TPM3	neratinib	-0.0581551	0.190855	7170
TPM3	neuronal differentiation inducer III	-0.151067	7.1182e-05	7170
TPM3	niclosamide	-0.0549768	0.225234	7170
TPM3	nilotinib	-0.0121253	0.913355	7170
TPM3	nintedanib	0.00596706	0.935728	7170
TPM3	nutlin-3	-0.128577	0.00116345	7170
TPM3	obatoclax	-0.147354	0.000103696	7170
TPM3	olaparib	-0.123975	0.00153807	7170
TPM3	oligomycin A	-0.102849	0.00970039	7170
TPM3	omacetaxine mepesuccinate	-0.225881	3.08247e-07	7170
TPM3	ouabain	-0.166635	8.82147e-06	7170
TPM3	paclitaxel	-0.196239	1.84876e-07	7170
TPM3	palmostatin B	-0.0145209	0.924425	7170
TPM3	pandacostat	-0.080934	0.0766351	7170
TPM3	panobinostat	-0.225178	8.43959e-10	7170
TPM3	parbendazole	-0.221963	1.07196e-09	7170
TPM3	parthenolide	-0.045042	0.446192	7170
TPM3	pazopanib	-0.130352	0.000856102	7170
TPM3	pevonedistat	-0.224757	4.02884e-09	7170
TPM3	phloretin	-0.162282	2.3849e-05	7170
TPM3	pifithrin-alpha	-0.0612457	0.295326	7170
TPM3	pifithrin-mu	-0.15194	8.5318e-05	7170
TPM3	piperlongumine	-0.172545	3.64743e-06	7170
TPM3	pitstop2	-0.00209476	0.993063	7170
TPM3	pluripotin	-0.0477438	0.350165	7170
TPM3	procarbazine	0.024298	0.911537	7170
TPM3	prochlorperazine	-0.0951552	0.0301298	7170
TPM3	purmorphamine	-0.0339522	0.498031	7170
TPM3	pyrazolanthrone	-0.0553953	0.273528	7170
TPM3	quizartinib	-0.0156494	0.830376	7170
TPM3	regorafenib	-0.0448242	0.385537	7170
TPM3	rigosertib	-0.189892	6.22273e-07	7170
TPM3	ruxolitinib	-0.0938589	0.0228591	7170
TPM3	salermide	-0.0389524	0.713186	7170
TPM3	saracatinib	0.0991288	0.0247973	7170
TPM3	selumetinib	-0.053614	0.28816	7170
TPM3	semagacestat	0.032518	0.832707	7170
TPM3	serdemetan	-0.146918	0.000208869	7170
TPM3	sildenafil	-0.00345854	0.986074	7170
TPM3	silmitasertib	0.0285072	0.760962	7170
TPM3	simvastatin	0.0135658	0.853315	7170
TPM3	sirolimus	-0.110549	0.00478675	7170
TPM3	sitagliptin	0.0763681	0.997718	7170
TPM3	skepinone-L	-0.13441	0.0279145	7170
TPM3	sorafenib	-0.0809615	0.0607129	7170
TPM3	sotrastaurin	-0.212044	2.5805e-06	7170
TPM3	spautin-1	-0.0864065	0.0665911	7170
TPM3	staurosporine	0.0109839	0.954907	7170
TPM3	sunitinib	-0.16991	1.1883e-05	7170
TPM3	tacedinaline	-0.186123	3.834e-05	7170
TPM3	tacrolimus	-0.0960829	0.0225632	7170
TPM3	tamatinib	0.0187923	0.850032	7170
TPM3	tamoxifen	0.0138388	0.875237	7170
TPM3	tandutinib	-0.0980098	0.0229716	7170
TPM3	tanespimycin	-0.132007	0.005824	7170
TPM3	temozolomide	-0.0549336	0.387935	7170
TPM3	temsirolimus	-0.10961	0.0714387	7170
TPM3	teniposide	-0.273144	1.22328e-07	7170
TPM3	thalidomide	0.0508472	0.806525	7170
TPM3	tigecycline	-0.127984	0.0293483	7170
TPM3	tipifarnib-P1	-0.137337	0.000419442	7170
TPM3	tipifarnib-P2	-0.127597	0.0198415	7170
TPM3	tivantinib	-0.22257	5.0708e-05	7170
TPM3	tivozanib	-0.0341664	0.518052	7170
TPM3	topotecan	-0.221688	1.28452e-09	7170
TPM3	tosedostat	-0.0899374	0.0339405	7170
TPM3	tozasertib	-0.19814	0.229282	7170
TPM3	trametinib	-0.108951	0.128613	7170
TPM3	tretinoin	-0.0809721	0.0508049	7170
TPM3	triazolothiadiazine	-0.201351	3.60576e-08	7170
TPM3	trifluoperazine	-0.117029	0.0118561	7170
TPM3	triptolide	-0.169051	1.0578e-05	7170
TPM3	tubastatin A	-0.106329	0.0802644	7170
TPM3	valdecoxib	-0.16502	2.5709e-05	7170
TPM3	vandetanib	0.0724785	0.141921	7170
TPM3	veliparib	-0.0361248	0.672871	7170
TPM3	vemurafenib	0.0766838	0.144745	7170
TPM3	vincristine	-0.202543	2.06868e-08	7170
TPM3	vorapaxar	-0.0343015	0.50257	7170
TPM3	vorinostat	-0.211659	1.48338e-08	7170
TPM3	zebularine	-0.204068	1.01726e-07	7170
TPM4	16-beta-bromoandrosterone	0.104559	0.0232638	7171
TPM4	1S,3R-RSL-3	0.061118	0.141357	7171
TPM4	3-Cl-AHPC	0.119689	0.00184514	7171
TPM4	968	-0.0692327	0.973489	7171
TPM4	A-804598	-0.0345463	0.853989	7171
TPM4	AA-COCF3	0.13787	0.000706452	7171
TPM4	ABT-199	0.166938	0.00147423	7171
TPM4	ABT-737	0.183492	9.12696e-06	7171
TPM4	AC55649	0.0410525	0.74543	7171
TPM4	AGK-2	0.0591989	0.882116	7171
TPM4	AM-580	0.0616497	0.230287	7171
TPM4	AT-406	-0.0582698	0.578681	7171
TPM4	AT13387	0.151122	0.00894032	7171
TPM4	AT7867	0.0203117	0.663652	7171
TPM4	AZ-3146	0.171394	1.5411e-05	7171
TPM4	AZD1480	0.096494	0.170279	7171
TPM4	AZD4547	-0.0893381	0.0493575	7171
TPM4	AZD6482	-0.0155095	0.83572	7171
TPM4	AZD7545	0.0490015	0.275507	7171
TPM4	AZD7762	0.0590666	0.138384	7171
TPM4	AZD8055	0.0367682	0.38586	7171
TPM4	B02	0.135848	0.000611082	7171
TPM4	BCL-LZH-4	-0.031395	0.899544	7171
TPM4	BEC	-0.0393631	0.999979	7171
TPM4	BI-2536	0.183456	5.42306e-07	7171
TPM4	BIBR-1532	0.123704	0.00390875	7171
TPM4	BIRB-796	0.168549	6.8144e-05	7171
TPM4	BIX-01294	0.174325	4.58471e-06	7171
TPM4	BMS-195614	0.0152236	0.844926	7171
TPM4	BMS-270394	0.115862	0.007191	7171
TPM4	BMS-345541	0.156279	5.1895e-05	7171
TPM4	BMS-536924	0.0487028	0.376159	7171
TPM4	BMS-754807	0.0931047	0.0318937	7171
TPM4	BRD-A02303741	0.0252723	0.679875	7171
TPM4	BRD-A05715709	-0.0229337	0.894836	7171
TPM4	BRD-A71883111	0.155099	0.000143713	7171
TPM4	BRD-A86708339	0.245364	1.6426e-05	7171
TPM4	BRD-A94377914	0.199323	0.000212459	7171
TPM4	BRD-K01737880	0.184486	0.33776	7171
TPM4	BRD-K02251932	0.125967	0.00724941	7171
TPM4	BRD-K02492147	-0.0356278	0.570162	7171
TPM4	BRD-K04800985	0.0180183	0.99881	7171
TPM4	BRD-K09344309	-0.06611	0.907442	7171
TPM4	BRD-K09587429	-0.0226884	0.761102	7171
TPM4	BRD-K11533227	0.0953786	0.0270555	7171
TPM4	BRD-K13999467	0.0975583	0.0205184	7171
TPM4	BRD-K14844214	0.03306	0.681155	7171
TPM4	BRD-K16147474	0.0158143	0.977603	7171
TPM4	BRD-K17060750	-0.050943	0.32341	7171
TPM4	BRD-K19103580	0.11109	0.0157667	7171
TPM4	BRD-K24690302	0.182437	5.50516e-06	7171
TPM4	BRD-K26531177	0.15192	0.000149675	7171
TPM4	BRD-K27224038	0.0964837	0.684389	7171
TPM4	BRD-K27986637	0.153692	0.262611	7171
TPM4	BRD-K28456706	0.21038	9.23726e-08	7171
TPM4	BRD-K29086754	0.0912615	0.638861	7171
TPM4	BRD-K29313308	0.120595	0.00346102	7171
TPM4	BRD-K30019337	0.11365	0.65079	7171
TPM4	BRD-K30748066	0.263104	0.115717	7171
TPM4	BRD-K33199242	-0.00607579	0.993616	7171
TPM4	BRD-K33514849	0.0933847	0.999288	7171
TPM4	BRD-K34099515	0.114526	0.848128	7171
TPM4	BRD-K34222889	0.221415	2.28982e-09	7171
TPM4	BRD-K34485477	0.0516266	0.998562	7171
TPM4	BRD-K35604418	0.148413	0.000132375	7171
TPM4	BRD-K37390332	0.00833192	0.987995	7171
TPM4	BRD-K41334119	0.10513	0.85166	7171
TPM4	BRD-K41597374	0.129593	0.000958022	7171
TPM4	BRD-K42260513	-0.0752832	0.973398	7171
TPM4	BRD-K44224150	0.0508878	0.994574	7171
TPM4	BRD-K45681478	0.158989	0.000146811	7171
TPM4	BRD-K48334597	0.115622	0.291151	7171
TPM4	BRD-K48477130	0.0234705	0.919767	7171
TPM4	BRD-K49290616	0.0267221	0.961978	7171
TPM4	BRD-K50799972	0.0434065	0.554762	7171
TPM4	BRD-K51490254	0.105111	0.011802	7171
TPM4	BRD-K51831558	0.16992	0.0111391	7171
TPM4	BRD-K52037352	0.0734636	0.235854	7171
TPM4	BRD-K55116708	0.0861866	0.0506547	7171
TPM4	BRD-K61166597	0.1886	1.26637e-06	7171
TPM4	BRD-K63431240	0.0800159	0.0613001	7171
TPM4	BRD-K64610608	-0.000558823	0.998259	7171
TPM4	BRD-K66453893	0.173452	3.86972e-06	7171
TPM4	BRD-K66532283	0.144622	0.000250959	7171
TPM4	BRD-K70511574	0.183934	9.24803e-07	7171
TPM4	BRD-K71781559	-0.042004	0.988194	7171
TPM4	BRD-K75293299	-0.0467638	0.873508	7171
TPM4	BRD-K78574327	0.123268	0.948504	7171
TPM4	BRD-K80183349	0.195854	2.83655e-07	7171
TPM4	BRD-K84807411	0.0919882	0.714977	7171
TPM4	BRD-K85133207	0.10239	0.0168704	7171
TPM4	BRD-K86535717	-0.0136086	0.981251	7171
TPM4	BRD-K88742110	0.122644	0.00250142	7171
TPM4	BRD-K90370028	0.11166	0.734823	7171
TPM4	BRD-K92856060	0.140308	0.000487258	7171
TPM4	BRD-K96431673	-0.0386243	0.994886	7171
TPM4	BRD-K96970199	0.0523699	0.998764	7171
TPM4	BRD-K97651142	0.126483	0.00191033	7171
TPM4	BRD-K99006945	-0.137938	0.0460457	7171
TPM4	BRD-M00053801	0.118942	0.158351	7171
TPM4	BRD1378	-0.0203656	0.883345	7171
TPM4	BRD1812	0.125615	0.0014781	7171
TPM4	BRD1835	0.107049	0.018372	7171
TPM4	BRD4132	0.0128949	0.87252	7171
TPM4	BRD5468	-0.00949075	0.939278	7171
TPM4	BRD6340	0.128455	0.00107593	7171
TPM4	BRD8899	0.030212	0.801519	7171
TPM4	BRD8958	0.0430966	0.982209	7171
TPM4	BRD9647	0.0739257	0.134654	7171
TPM4	BRD9876	0.0583202	0.338657	7171
TPM4	BYL-719	0.114588	0.053684	7171
TPM4	Bax channel blocker	0.133935	0.00162037	7171
TPM4	C6-ceramide	-0.0188917	0.899096	7171
TPM4	CAL-101	0.0120633	0.882488	7171
TPM4	CAY10576	-0.0711197	0.306041	7171
TPM4	CAY10594	0.0778544	0.162168	7171
TPM4	CAY10618	0.114693	0.00327111	7171
TPM4	CBB-1007	-0.053219	0.766467	7171
TPM4	CCT036477	0.117692	0.00248413	7171
TPM4	CD-1530	0.0804417	0.121802	7171
TPM4	CD-437	0.176337	2.76927e-06	7171
TPM4	CHIR-99021	0.0467002	0.293959	7171
TPM4	CHM-1	0.164097	1.1392e-05	7171
TPM4	CI-976	-0.0561432	0.691249	7171
TPM4	CID-5951923	-0.0230422	0.823955	7171
TPM4	CIL41	-0.0112132	0.902571	7171
TPM4	CIL55	0.0159019	0.953561	7171
TPM4	CIL55A	0.122134	0.0391451	7171
TPM4	CIL56	0.047589	0.461558	7171
TPM4	CIL70	0.0665258	0.272654	7171
TPM4	COL-3	0.256863	5.09015e-09	7171
TPM4	CR-1-31B	0.220407	1.7228e-09	7171
TPM4	Ch-55	0.111437	0.0122458	7171
TPM4	Compound 1541A	0.0559712	0.366003	7171
TPM4	Compound 23 citrate	0.279981	9.97184e-14	7171
TPM4	Compound 7d-cis	0.161469	0.00011275	7171
TPM4	DBeQ	0.0579544	0.191124	7171
TPM4	DNMDP	-0.096536	0.144182	7171
TPM4	ELCPK	0.135711	0.0215129	7171
TPM4	ETP-46464	0.0792458	0.139083	7171
TPM4	EX-527	0.00431119	0.975959	7171
TPM4	FGIN-1-27	0.0257352	0.865937	7171
TPM4	FQI-1	0.155972	0.00417865	7171
TPM4	FQI-2	0.15783	2.3026e-05	7171
TPM4	FSC231	-0.0509777	0.99945	7171
TPM4	GANT-61	0.0756575	0.171351	7171
TPM4	GDC-0879	0.00819905	0.911757	7171
TPM4	GDC-0941	0.116916	0.00604957	7171
TPM4	GMX-1778	0.105278	0.00890106	7171
TPM4	GSK-3 inhibitor IX	0.0687809	0.110212	7171
TPM4	GSK-J4	0.256559	0.0891801	7171
TPM4	GSK1059615	0.0201685	0.955735	7171
TPM4	GSK2636771	-0.0267946	0.82042	7171
TPM4	GSK4112	0.107858	0.0179859	7171
TPM4	GSK461364	0.155207	3.9671e-05	7171
TPM4	GSK525762A	0.22757	6.68264e-10	7171
TPM4	GW-405833	0.25163	1.32311e-11	7171
TPM4	GW-843682X	0.237402	9.52947e-10	7171
TPM4	HBX-41108	0.153784	0.00249426	7171
TPM4	HC-067047	0.0719525	0.212736	7171
TPM4	HLI 373	0.156707	7.984e-05	7171
TPM4	I-BET151	0.238388	6.85679e-11	7171
TPM4	IC-87114	-0.108024	0.0495543	7171
TPM4	IPR-456	-0.00475927	0.983055	7171
TPM4	ISOX	0.237103	1.62744e-10	7171
TPM4	IU1	0.0225626	0.837496	7171
TPM4	JQ-1	0.255599	2.89339e-12	7171
TPM4	JW-480	0.00769384	0.975252	7171
TPM4	JW-55	-0.0489741	0.727421	7171
TPM4	JW-74	0.0917324	0.23974	7171
TPM4	KH-CB19	-0.00706237	0.957963	7171
TPM4	KHS101	0.156269	0.000123235	7171
TPM4	KPT185	0.262382	1.21472e-09	7171
TPM4	KU 0060648	0.176245	5.71525e-06	7171
TPM4	KU-0063794	0.089155	0.0285344	7171
TPM4	KU-55933	0.108647	0.00960622	7171
TPM4	KU-60019	0.186643	9.16857e-07	7171
TPM4	KW-2449	0.0744377	0.0574154	7171
TPM4	KX2-391	0.179516	1.8464e-06	7171
TPM4	Ki8751	0.0608027	0.177062	7171
TPM4	Ko-143	0.124124	0.00163761	7171
TPM4	L-685458	0.00877843	0.912692	7171
TPM4	LE-135	0.0635521	0.151392	7171
TPM4	LRRK2-IN-1	0.307275	1.76163e-12	7171
TPM4	LY-2157299	0.0188743	0.952441	7171
TPM4	LY-2183240	0.167213	7.26102e-06	7171
TPM4	MG-132	0.0918368	0.266767	7171
TPM4	MGCD-265	0.145341	0.000152493	7171
TPM4	MI-1	0.0236872	0.812109	7171
TPM4	MI-2	0.301842	9.2897e-07	7171
TPM4	MK-0752	-0.0842916	0.219021	7171
TPM4	MK-1775	0.183359	1.49738e-06	7171
TPM4	MK-2206	0.146874	0.000408079	7171
TPM4	ML006	0.0834137	0.103778	7171
TPM4	ML029	0.13756	0.00106897	7171
TPM4	ML031	0.118531	0.00530548	7171
TPM4	ML050	0.118247	0.00430441	7171
TPM4	ML083	-0.0615699	0.582605	7171
TPM4	ML162	0.0426043	0.337436	7171
TPM4	ML203	0.122718	0.0150713	7171
TPM4	ML210	0.0492052	0.250899	7171
TPM4	ML239	0.0144864	0.777275	7171
TPM4	ML258	0.030324	0.79326	7171
TPM4	ML311	0.188279	3.36917e-07	7171
TPM4	ML312	-0.041532	0.982379	7171
TPM4	ML320	0.0307441	0.550375	7171
TPM4	ML334 diastereomer	-0.0698838	0.314219	7171
TPM4	MLN2238	0.0745793	0.0610568	7171
TPM4	MLN2480	0.153864	0.0585214	7171
TPM4	MST-312	0.109042	0.00474216	7171
TPM4	Mdivi-1	0.112226	0.00619201	7171
TPM4	Merck60	0.20515	3.08276e-08	7171
TPM4	N9-isopropylolomoucine	0.171636	1.4401e-05	7171
TPM4	NPC-26	-0.0225115	0.873018	7171
TPM4	NSC 74859	0.044002	0.416285	7171
TPM4	NSC19630	0.229303	5.17789e-07	7171
TPM4	NSC23766	0.0682808	0.0987539	7171
TPM4	NSC30930	-0.0867698	0.182245	7171
TPM4	NSC48300	0.161363	2.1824e-05	7171
TPM4	NSC632839	0.172894	4.27298e-06	7171
TPM4	NSC95397	0.173471	1.5073e-05	7171
TPM4	NVP-231	0.144935	0.000146211	7171
TPM4	NVP-ADW742	0.180817	9.43676e-06	7171
TPM4	NVP-BEZ235	0.0367031	0.49641	7171
TPM4	NVP-BSK805	0.129832	0.000887742	7171
TPM4	NVP-TAE684	0.0744229	0.106852	7171
TPM4	O-6-benzylguanine	0.0382426	0.792058	7171
TPM4	OSI-027	0.0550634	0.212453	7171
TPM4	OSI-930	0.175931	3.4438e-05	7171
TPM4	PAC-1	0.229939	1.93561e-09	7171
TPM4	PD 153035	0.166345	0.00093315	7171
TPM4	PD318088	0.0396079	0.441645	7171
TPM4	PDMP	0.203531	3.9966e-07	7171
TPM4	PF-184	0.128206	0.00099783	7171
TPM4	PF-3758309	0.256404	2.19193e-06	7171
TPM4	PF-4800567 hydrochloride	-0.0329593	0.999586	7171
TPM4	PF-543	0.068858	0.137946	7171
TPM4	PF-573228	0.169555	9.38754e-06	7171
TPM4	PF-750	0.13059	0.00354141	7171
TPM4	PHA-793887	0.211132	9.9922e-09	7171
TPM4	PI-103	0.0360808	0.418593	7171
TPM4	PIK-93	0.0535827	0.213793	7171
TPM4	PL-DI	0.219455	4.55699e-09	7171
TPM4	PLX-4720	0.0194787	0.833467	7171
TPM4	PRIMA-1	0.2131	2.76798e-08	7171
TPM4	PRIMA-1-Met	0.0810682	0.248369	7171
TPM4	PRL-3 inhibitor I	-0.0157565	0.926548	7171
TPM4	PX-12	0.228773	7.96471e-10	7171
TPM4	PYR-41	0.0235732	0.694009	7171
TPM4	QS-11	-0.0777358	0.762362	7171
TPM4	QW-BI-011	0.0648556	0.510755	7171
TPM4	R428	0.110602	0.0257396	7171
TPM4	RAF265	0.0633754	0.255079	7171
TPM4	RG-108	0.0900679	0.0373426	7171
TPM4	RITA	0.139016	0.000534542	7171
TPM4	RO4929097	0.166459	0.0220396	7171
TPM4	Repligen 136	0.254902	1.97094e-10	7171
TPM4	SB-225002	0.131867	0.000411834	7171
TPM4	SB-431542	-0.0407634	0.698423	7171
TPM4	SB-525334	0.0881558	0.0653849	7171
TPM4	SB-743921	0.174186	2.15331e-06	7171
TPM4	SCH-529074	0.128396	0.00363523	7171
TPM4	SCH-79797	0.146756	0.00012472	7171
TPM4	SGX-523	-0.0890427	0.0948001	7171
TPM4	SID 26681509	-0.0366164	0.457819	7171
TPM4	SJ-172550	-0.0221597	0.872446	7171
TPM4	SKI-II	0.101458	0.0181191	7171
TPM4	SMER-3	0.0298622	0.54975	7171
TPM4	SN-38	0.126573	0.00330317	7171
TPM4	SNS-032	0.117761	0.00384013	7171
TPM4	SNX-2112	0.115279	0.00213565	7171
TPM4	SR-II-138A	0.2277	3.21054e-10	7171
TPM4	SR1001	0.0374291	0.620553	7171
TPM4	SR8278	0.220042	0.496377	7171
TPM4	SRT-1720	0.176767	2.2792e-05	7171
TPM4	STF-31	0.0835238	0.0411586	7171
TPM4	SU11274	0.155374	7.7655e-05	7171
TPM4	SZ4TA2	0.0218466	0.885874	7171
TPM4	StemRegenin 1	0.20122	1.84837e-07	7171
TPM4	TG-100-115	0.0199699	0.747773	7171
TPM4	TG-101348	0.134816	0.00059782	7171
TPM4	TGX-221	-0.0469773	0.524887	7171
TPM4	TPCA-1	0.163882	1.7341e-05	7171
TPM4	TW-37	0.142555	0.000321545	7171
TPM4	UNC0321	0.0160498	0.914397	7171
TPM4	UNC0638	0.037261	0.420089	7171
TPM4	VAF-347	-0.104139	0.0808549	7171
TPM4	VER-155008	0.11784	0.00397739	7171
TPM4	VU0155056	0.0126086	0.981971	7171
TPM4	WAY-362450	-0.0106267	0.998521	7171
TPM4	WP1130	0.140138	0.00038285	7171
TPM4	WZ4002	0.149947	0.0111252	7171
TPM4	WZ8040	0.18222	6.0036e-05	7171
TPM4	XL765	0.0252734	0.713282	7171
TPM4	YK 4-279	0.186533	5.24632e-07	7171
TPM4	YM-155	0.0178555	0.750739	7171
TPM4	ZSTK474	0.0482961	0.381581	7171
TPM4	abiraterone	-0.143454	0.245043	7171
TPM4	afatinib	0.248807	1.12305e-09	7171
TPM4	alisertib	0.148478	0.000100013	7171
TPM4	alvocidib	0.240389	1.5849e-05	7171
TPM4	apicidin	0.242579	3.05807e-11	7171
TPM4	austocystin D	0.183347	1.4347e-05	7171
TPM4	avicin D	-0.0481528	0.62403	7171
TPM4	avrainvillamide	0.21547	2.63858e-06	7171
TPM4	axitinib	0.0726773	0.0681495	7171
TPM4	azacitidine	0.0925632	0.0460534	7171
TPM4	bafilomycin A1	0.0496928	0.944316	7171
TPM4	barasertib	0.169898	8.3631e-06	7171
TPM4	bardoxolone methyl	0.15104	0.000238475	7171
TPM4	belinostat	0.37883	3.21539e-13	7171
TPM4	bendamustine	0.0267727	0.566594	7171
TPM4	betulinic acid	-0.0221498	0.910157	7171
TPM4	bexarotene	0.128113	0.00221979	7171
TPM4	birinapant	-0.13578	0.0110907	7171
TPM4	blebbistatin	0.0179261	0.984351	7171
TPM4	bleomycin A2	-0.00811252	0.912293	7171
TPM4	bortezomib	0.0812164	0.0427955	7171
TPM4	bosutinib	0.168697	2.0571e-05	7171
TPM4	brefeldin A	0.151457	0.000329721	7171
TPM4	brivanib	0.152895	0.000112014	7171
TPM4	cabozantinib	-0.0447268	0.378188	7171
TPM4	canertinib	0.177367	1.9057e-05	7171
TPM4	cediranib	0.0466608	0.730785	7171
TPM4	ceranib-2	0.186581	4.51908e-07	7171
TPM4	cerulenin	0.167143	1.0627e-05	7171
TPM4	chlorambucil	0.136483	0.000409654	7171
TPM4	ciclopirox	0.230167	3.11401e-10	7171
TPM4	ciclosporin	0.08215	0.113737	7171
TPM4	cimetidine	0.064487	0.960361	7171
TPM4	clofarabine	0.141239	0.00014998	7171
TPM4	crizotinib	0.184192	1.19617e-06	7171
TPM4	cucurbitacin I	0.152897	0.000106769	7171
TPM4	curcumin	0.160173	2.4733e-05	7171
TPM4	cyanoquinoline 11	0.0854846	0.311469	7171
TPM4	cyclophosphamide	-0.0447269	0.993392	7171
TPM4	cytarabine hydrochloride	0.239037	6.68937e-11	7171
TPM4	cytochalasin B	-0.101599	0.0320835	7171
TPM4	dabrafenib	0.0925659	0.207822	7171
TPM4	dacarbazine	0.161597	2.3019e-05	7171
TPM4	daporinad	0.117468	0.00681304	7171
TPM4	darinaparsin	0.0864647	0.181309	7171
TPM4	dasatinib	-0.112092	0.00895641	7171
TPM4	decitabine	0.235835	1.1464e-10	7171
TPM4	dexamethasone	0.125129	0.00255476	7171
TPM4	dinaciclib	0.266227	9.42063e-07	7171
TPM4	docetaxel	0.139252	0.0187648	7171
TPM4	doxorubicin	0.166929	5.83704e-06	7171
TPM4	elocalcitol	0.212089	2.37218e-08	7171
TPM4	entinostat	0.214551	1.10333e-08	7171
TPM4	epigallocatechin-3-monogallate	0.084608	0.0589686	7171
TPM4	erastin	0.023723	0.62638	7171
TPM4	erismodegib	0.005882	0.961049	7171
TPM4	erlotinib	0.127623	0.00207866	7171
TPM4	etomoxir	0.00882589	0.991569	7171
TPM4	etoposide	0.123714	0.00109763	7171
TPM4	fingolimod	0.182759	2.00993e-06	7171
TPM4	fluorouracil	0.166486	1.1765e-05	7171
TPM4	fluvastatin	-0.152368	0.000612487	7171
TPM4	foretinib	0.0281061	0.556736	7171
TPM4	fulvestrant	-0.0556174	0.897798	7171
TPM4	fumonisin B1	0.0626761	0.263595	7171
TPM4	gefitinib	0.164266	0.000115799	7171
TPM4	gemcitabine	0.201806	2.19374e-07	7171
TPM4	gossypol	0.170097	1.4879e-05	7171
TPM4	hyperforin	0.0515219	0.540697	7171
TPM4	ibrutinib	0.193	0.000131643	7171
TPM4	ifosfamide	-0.113995	0.498083	7171
TPM4	imatinib	0.0678287	0.114857	7171
TPM4	importazole	0.0804235	0.165025	7171
TPM4	indisulam	0.190294	8.05736e-07	7171
TPM4	isoevodiamine	0.166162	9.2119e-06	7171
TPM4	isoliquiritigenin	0.078867	0.383795	7171
TPM4	isonicotinohydroxamic acid	-0.00656481	0.993502	7171
TPM4	istradefylline	0.0884682	0.535028	7171
TPM4	itraconazole	0.00880846	0.926394	7171
TPM4	lapatinib	0.235897	3.16122e-09	7171
TPM4	lenvatinib	0.0107555	0.851972	7171
TPM4	leptomycin B	0.14437	9.6916e-05	7171
TPM4	linifanib	0.14048	0.000237812	7171
TPM4	linsitinib	0.174306	1.7541e-05	7171
TPM4	lomeguatrib	0.0968337	0.0648116	7171
TPM4	lovastatin	-0.210018	3.85309e-07	7171
TPM4	manumycin A	0.180185	1.48831e-06	7171
TPM4	marinopyrrole A	0.198627	4.6271e-05	7171
TPM4	masitinib	0.167491	2.5129e-05	7171
TPM4	methotrexate	0.0228365	0.611267	7171
TPM4	methylstat	0.162717	0.000494279	7171
TPM4	mitomycin	0.197604	1.32343e-07	7171
TPM4	momelotinib	0.0971389	0.0170483	7171
TPM4	myricetin	0.0494262	0.651742	7171
TPM4	myriocin	0.0116813	0.986376	7171
TPM4	nakiterpiosin	0.157614	3.1365e-05	7171
TPM4	narciclasine	0.220643	4.15463e-09	7171
TPM4	navitoclax	0.168093	2.3644e-05	7171
TPM4	necrostatin-1	0.120253	0.00676735	7171
TPM4	necrostatin-7	0.158638	0.000167009	7171
TPM4	necrosulfonamide	0.284759	2.3355e-10	7171
TPM4	nelarabine	0.0122784	0.975209	7171
TPM4	neopeltolide	0.0441241	0.679722	7171
TPM4	neratinib	0.201947	3.28378e-07	7171
TPM4	neuronal differentiation inducer III	0.227931	1.01419e-09	7171
TPM4	niclosamide	0.0297001	0.545552	7171
TPM4	nilotinib	0.109887	0.122731	7171
TPM4	nintedanib	-0.00404995	0.956089	7171
TPM4	nutlin-3	0.175532	6.32782e-06	7171
TPM4	obatoclax	0.163835	1.44e-05	7171
TPM4	olaparib	0.103622	0.0089902	7171
TPM4	oligomycin A	0.141093	0.000309668	7171
TPM4	omacetaxine mepesuccinate	0.158403	0.000417267	7171
TPM4	ouabain	0.111985	0.00329589	7171
TPM4	paclitaxel	0.144179	0.000161676	7171
TPM4	palmostatin B	0.0371895	0.770139	7171
TPM4	pandacostat	0.0699296	0.130394	7171
TPM4	panobinostat	0.286166	2.74377e-15	7171
TPM4	parbendazole	0.172366	2.81223e-06	7171
TPM4	parthenolide	0.0989283	0.0597823	7171
TPM4	pazopanib	0.0717738	0.0772678	7171
TPM4	pevonedistat	0.106619	0.00726239	7171
TPM4	phloretin	0.158223	3.8638e-05	7171
TPM4	pifithrin-alpha	0.0082035	0.922366	7171
TPM4	pifithrin-mu	0.166499	1.5222e-05	7171
TPM4	piperlongumine	0.243414	3.31647e-11	7171
TPM4	pitstop2	0.0549556	0.776293	7171
TPM4	pluripotin	-0.047768	0.349904	7171
TPM4	procarbazine	-0.0543486	0.73994	7171
TPM4	prochlorperazine	0.157892	0.000152079	7171
TPM4	purmorphamine	0.106678	0.0196975	7171
TPM4	pyrazolanthrone	0.0440243	0.401206	7171
TPM4	quizartinib	0.0271053	0.68862	7171
TPM4	regorafenib	0.00192058	0.977027	7171
TPM4	rigosertib	0.137251	0.000387982	7171
TPM4	ruxolitinib	-0.0381148	0.399747	7171
TPM4	salermide	0.130613	0.114513	7171
TPM4	saracatinib	0.00824414	0.897118	7171
TPM4	selumetinib	0.00819941	0.899899	7171
TPM4	semagacestat	0.032155	0.835403	7171
TPM4	serdemetan	0.212806	4.5138e-08	7171
TPM4	sildenafil	-0.0197744	0.894965	7171
TPM4	silmitasertib	0.0504944	0.551054	7171
TPM4	simvastatin	-0.186393	0.00022363	7171
TPM4	sirolimus	0.101277	0.0100932	7171
TPM4	sitagliptin	-0.0488755	0.997718	7171
TPM4	skepinone-L	0.287901	7.17685e-07	7171
TPM4	sorafenib	0.0854149	0.0469397	7171
TPM4	sotrastaurin	0.268427	1.6271e-09	7171
TPM4	spautin-1	0.0876435	0.0624244	7171
TPM4	staurosporine	-0.0629131	0.653127	7171
TPM4	sunitinib	0.0474786	0.260911	7171
TPM4	tacedinaline	0.272962	6.42477e-10	7171
TPM4	tacrolimus	0.135062	0.00100161	7171
TPM4	tamatinib	-0.022919	0.811086	7171
TPM4	tamoxifen	0.0842382	0.155634	7171
TPM4	tandutinib	0.0677079	0.129121	7171
TPM4	tanespimycin	-0.0351541	0.531608	7171
TPM4	temozolomide	0.0522503	0.416757	7171
TPM4	temsirolimus	0.0400932	0.562903	7171
TPM4	teniposide	0.120775	0.0260744	7171
TPM4	thalidomide	0.144411	0.329328	7171
TPM4	tigecycline	0.0729682	0.240309	7171
TPM4	tipifarnib-P1	0.162974	2.4997e-05	7171
TPM4	tipifarnib-P2	0.180918	0.000676499	7171
TPM4	tivantinib	0.286039	1.16872e-07	7171
TPM4	tivozanib	-0.000713104	0.992132	7171
TPM4	topotecan	0.178147	1.37769e-06	7171
TPM4	tosedostat	0.139119	0.000694607	7171
TPM4	tozasertib	0.0653002	0.738933	7171
TPM4	trametinib	0.00995894	0.92188	7171
TPM4	tretinoin	0.135858	0.00066582	7171
TPM4	triazolothiadiazine	0.178875	1.11634e-06	7171
TPM4	trifluoperazine	0.134472	0.00338661	7171
TPM4	triptolide	0.160092	3.1745e-05	7171
TPM4	tubastatin A	0.113151	0.0610177	7171
TPM4	valdecoxib	0.191946	8.26323e-07	7171
TPM4	vandetanib	0.0539621	0.296145	7171
TPM4	veliparib	0.0451491	0.57103	7171
TPM4	vemurafenib	-0.0811826	0.119453	7171
TPM4	vincristine	0.174858	1.50578e-06	7171
TPM4	vorapaxar	0.0966443	0.0312121	7171
TPM4	vorinostat	0.261044	1.6414e-12	7171
TPM4	zebularine	0.140642	0.000306095	7171

## Sheet: Sheet1
symbol	drug	cor	fdr
TPM4	belinostat	0.37883	3.21539e-13
TPM4	1S,3R-RSL-3	0.061118	0.141357
TPM4	LRRK2-IN-1	0.307275	1.76163e-12
TPM4	968	-0.0692327	0.973489
TPM4	A-804598	-0.0345463	0.853989
TPM4	MI-2	0.301842	9.2897e-07
TPM4	skepinone-L	0.287901	7.17685e-07
TPM4	panobinostat	0.286166	2.74377e-15
TPM4	AC55649	0.0410525	0.74543
TPM4	AGK-2	0.0591989	0.882116
TPM4	AM-580	0.0616497	0.230287
TPM4	AT-406	-0.0582698	0.578681
TPM4	tivantinib	0.286039	1.16872e-07
TPM4	AT7867	0.0203117	0.663652
TPM4	necrosulfonamide	0.284759	2.3355e-10
TPM4	AZD1480	0.096494	0.170279
TPM4	Compound 23 citrate	0.279981	9.97184e-14
TPM4	AZD6482	-0.0155095	0.83572
TPM4	AZD7545	0.0490015	0.275507
TPM4	AZD7762	0.0590666	0.138384
TPM4	AZD8055	0.0367682	0.38586
TPM4	tacedinaline	0.272962	6.42477e-10
TPM4	BCL-LZH-4	-0.031395	0.899544
TPM4	BEC	-0.0393631	0.999979
TPM4	sotrastaurin	0.268427	1.6271e-09
TPM4	dinaciclib	0.266227	9.42063e-07
TPM4	KPT185	0.262382	1.21472e-09
TPM4	vorinostat	0.261044	1.6414e-12
TPM4	BMS-195614	0.0152236	0.844926
TPM4	COL-3	0.256863	5.09015e-09
TPM4	PF-3758309	0.256404	2.19193e-06
TPM4	BMS-536924	0.0487028	0.376159
TPM4	JQ-1	0.255599	2.89339e-12
TPM4	BRD-A02303741	0.0252723	0.679875
TPM4	BRD-A05715709	-0.0229337	0.894836
TPM4	Repligen 136	0.254902	1.97094e-10
TPM4	GW-405833	0.25163	1.32311e-11
TPM4	afatinib	0.248807	1.12305e-09
TPM4	BRD-K01737880	0.184486	0.33776
TPM4	BRD-A86708339	0.245364	1.6426e-05
TPM4	BRD-K02492147	-0.0356278	0.570162
TPM4	BRD-K04800985	0.0180183	0.99881
TPM4	BRD-K09344309	-0.06611	0.907442
TPM4	BRD-K09587429	-0.0226884	0.761102
TPM4	piperlongumine	0.243414	3.31647e-11
TPM4	apicidin	0.242579	3.05807e-11
TPM4	BRD-K14844214	0.03306	0.681155
TPM4	BRD-K16147474	0.0158143	0.977603
TPM4	BRD-K17060750	-0.050943	0.32341
TPM4	alvocidib	0.240389	1.5849e-05
TPM4	cytarabine hydrochloride	0.239037	6.68937e-11
TPM4	I-BET151	0.238388	6.85679e-11
TPM4	BRD-K27224038	0.0964837	0.684389
TPM4	BRD-K27986637	0.153692	0.262611
TPM4	GW-843682X	0.237402	9.52947e-10
TPM4	BRD-K29086754	0.0912615	0.638861
TPM4	ISOX	0.237103	1.62744e-10
TPM4	BRD-K30019337	0.11365	0.65079
TPM4	BRD-K30748066	0.263104	0.115717
TPM4	BRD-K33199242	-0.00607579	0.993616
TPM4	BRD-K33514849	0.0933847	0.999288
TPM4	BRD-K34099515	0.114526	0.848128
TPM4	lapatinib	0.235897	3.16122e-09
TPM4	BRD-K34485477	0.0516266	0.998562
TPM4	decitabine	0.235835	1.1464e-10
TPM4	BRD-K37390332	0.00833192	0.987995
TPM4	BRD-K41334119	0.10513	0.85166
TPM4	ciclopirox	0.230167	3.11401e-10
TPM4	BRD-K42260513	-0.0752832	0.973398
TPM4	BRD-K44224150	0.0508878	0.994574
TPM4	PAC-1	0.229939	1.93561e-09
TPM4	BRD-K48334597	0.115622	0.291151
TPM4	BRD-K48477130	0.0234705	0.919767
TPM4	BRD-K49290616	0.0267221	0.961978
TPM4	BRD-K50799972	0.0434065	0.554762
TPM4	NSC19630	0.229303	5.17789e-07
TPM4	PX-12	0.228773	7.96471e-10
TPM4	BRD-K52037352	0.0734636	0.235854
TPM4	BRD-K55116708	0.0861866	0.0506547
TPM4	neuronal differentiation inducer III	0.227931	1.01419e-09
TPM4	BRD-K63431240	0.0800159	0.0613001
TPM4	BRD-K64610608	-0.000558823	0.998259
TPM4	SR-II-138A	0.2277	3.21054e-10
TPM4	GSK525762A	0.22757	6.68264e-10
TPM4	BRD-K34222889	0.221415	2.28982e-09
TPM4	BRD-K71781559	-0.042004	0.988194
TPM4	BRD-K75293299	-0.0467638	0.873508
TPM4	BRD-K78574327	0.123268	0.948504
TPM4	narciclasine	0.220643	4.15463e-09
TPM4	BRD-K84807411	0.0919882	0.714977
TPM4	CR-1-31B	0.220407	1.7228e-09
TPM4	BRD-K86535717	-0.0136086	0.981251
TPM4	PL-DI	0.219455	4.55699e-09
TPM4	BRD-K90370028	0.11166	0.734823
TPM4	avrainvillamide	0.21547	2.63858e-06
TPM4	BRD-K96431673	-0.0386243	0.994886
TPM4	BRD-K96970199	0.0523699	0.998764
TPM4	entinostat	0.214551	1.10333e-08
TPM4	PRIMA-1	0.2131	2.76798e-08
TPM4	BRD-M00053801	0.118942	0.158351
TPM4	BRD1378	-0.0203656	0.883345
TPM4	serdemetan	0.212806	4.5138e-08
TPM4	elocalcitol	0.212089	2.37218e-08
TPM4	BRD4132	0.0128949	0.87252
TPM4	BRD5468	-0.00949075	0.939278
TPM4	PHA-793887	0.211132	9.9922e-09
TPM4	BRD8899	0.030212	0.801519
TPM4	BRD8958	0.0430966	0.982209
TPM4	BRD9647	0.0739257	0.134654
TPM4	BRD9876	0.0583202	0.338657
TPM4	BYL-719	0.114588	0.053684
TPM4	BRD-K28456706	0.21038	9.23726e-08
TPM4	C6-ceramide	-0.0188917	0.899096
TPM4	CAL-101	0.0120633	0.882488
TPM4	CAY10576	-0.0711197	0.306041
TPM4	CAY10594	0.0778544	0.162168
TPM4	Merck60	0.20515	3.08276e-08
TPM4	CBB-1007	-0.053219	0.766467
TPM4	PDMP	0.203531	3.9966e-07
TPM4	CD-1530	0.0804417	0.121802
TPM4	neratinib	0.201947	3.28378e-07
TPM4	CHIR-99021	0.0467002	0.293959
TPM4	gemcitabine	0.201806	2.19374e-07
TPM4	CI-976	-0.0561432	0.691249
TPM4	CID-5951923	-0.0230422	0.823955
TPM4	CIL41	-0.0112132	0.902571
TPM4	CIL55	0.0159019	0.953561
TPM4	StemRegenin 1	0.20122	1.84837e-07
TPM4	CIL56	0.047589	0.461558
TPM4	CIL70	0.0665258	0.272654
TPM4	BRD-A94377914	0.199323	0.000212459
TPM4	marinopyrrole A	0.198627	4.6271e-05
TPM4	mitomycin	0.197604	1.32343e-07
TPM4	Compound 1541A	0.0559712	0.366003
TPM4	BRD-K80183349	0.195854	2.83655e-07
TPM4	ibrutinib	0.193	0.000131643
TPM4	DBeQ	0.0579544	0.191124
TPM4	DNMDP	-0.096536	0.144182
TPM4	valdecoxib	0.191946	8.26323e-07
TPM4	ETP-46464	0.0792458	0.139083
TPM4	EX-527	0.00431119	0.975959
TPM4	FGIN-1-27	0.0257352	0.865937
TPM4	indisulam	0.190294	8.05736e-07
TPM4	BRD-K61166597	0.1886	1.26637e-06
TPM4	FSC231	-0.0509777	0.99945
TPM4	GANT-61	0.0756575	0.171351
TPM4	GDC-0879	0.00819905	0.911757
TPM4	ML311	0.188279	3.36917e-07
TPM4	KU-60019	0.186643	9.16857e-07
TPM4	GSK-3 inhibitor IX	0.0687809	0.110212
TPM4	GSK-J4	0.256559	0.0891801
TPM4	GSK1059615	0.0201685	0.955735
TPM4	GSK2636771	-0.0267946	0.82042
TPM4	ceranib-2	0.186581	4.51908e-07
TPM4	YK 4-279	0.186533	5.24632e-07
TPM4	crizotinib	0.184192	1.19617e-06
TPM4	BRD-K70511574	0.183934	9.24803e-07
TPM4	ABT-737	0.183492	9.12696e-06
TPM4	BI-2536	0.183456	5.42306e-07
TPM4	HC-067047	0.0719525	0.212736
TPM4	MK-1775	0.183359	1.49738e-06
TPM4	austocystin D	0.183347	1.4347e-05
TPM4	fingolimod	0.182759	2.00993e-06
TPM4	IPR-456	-0.00475927	0.983055
TPM4	BRD-K24690302	0.182437	5.50516e-06
TPM4	IU1	0.0225626	0.837496
TPM4	WZ8040	0.18222	6.0036e-05
TPM4	JW-480	0.00769384	0.975252
TPM4	JW-55	-0.0489741	0.727421
TPM4	JW-74	0.0917324	0.23974
TPM4	KH-CB19	-0.00706237	0.957963
TPM4	tipifarnib-P2	0.180918	0.000676499
TPM4	NVP-ADW742	0.180817	9.43676e-06
TPM4	manumycin A	0.180185	1.48831e-06
TPM4	KX2-391	0.179516	1.8464e-06
TPM4	triazolothiadiazine	0.178875	1.11634e-06
TPM4	topotecan	0.178147	1.37769e-06
TPM4	KW-2449	0.0744377	0.0574154
TPM4	canertinib	0.177367	1.9057e-05
TPM4	Ki8751	0.0608027	0.177062
TPM4	SRT-1720	0.176767	2.2792e-05
TPM4	L-685458	0.00877843	0.912692
TPM4	LE-135	0.0635521	0.151392
TPM4	CD-437	0.176337	2.76927e-06
TPM4	LY-2157299	0.0188743	0.952441
TPM4	KU 0060648	0.176245	5.71525e-06
TPM4	MG-132	0.0918368	0.266767
TPM4	OSI-930	0.175931	3.4438e-05
TPM4	MI-1	0.0236872	0.812109
TPM4	nutlin-3	0.175532	6.32782e-06
TPM4	MK-0752	-0.0842916	0.219021
TPM4	vincristine	0.174858	1.50578e-06
TPM4	BIX-01294	0.174325	4.58471e-06
TPM4	ML006	0.0834137	0.103778
TPM4	linsitinib	0.174306	1.7541e-05
TPM4	SB-743921	0.174186	2.15331e-06
TPM4	NSC95397	0.173471	1.5073e-05
TPM4	ML083	-0.0615699	0.582605
TPM4	ML162	0.0426043	0.337436
TPM4	BRD-K66453893	0.173452	3.86972e-06
TPM4	ML210	0.0492052	0.250899
TPM4	ML239	0.0144864	0.777275
TPM4	ML258	0.030324	0.79326
TPM4	NSC632839	0.172894	4.27298e-06
TPM4	ML312	-0.041532	0.982379
TPM4	ML320	0.0307441	0.550375
TPM4	ML334 diastereomer	-0.0698838	0.314219
TPM4	MLN2238	0.0745793	0.0610568
TPM4	MLN2480	0.153864	0.0585214
TPM4	PHA-793887	0.172375	5.08158e-07
TPM4	parbendazole	0.172366	2.81223e-06
TPM4	N9-isopropylolomoucine	0.171636	1.4401e-05
TPM4	AZ-3146	0.171394	1.5411e-05
TPM4	NPC-26	-0.0225115	0.873018
TPM4	NSC 74859	0.044002	0.416285
TPM4	gossypol	0.170097	1.4879e-05
TPM4	NSC23766	0.0682808	0.0987539
TPM4	NSC30930	-0.0867698	0.182245
TPM4	BRD-K51831558	0.16992	0.0111391
TPM4	barasertib	0.169898	8.3631e-06
TPM4	PF-573228	0.169555	9.38754e-06
TPM4	bosutinib	0.168697	2.0571e-05
TPM4	BIRB-796	0.168549	6.8144e-05
TPM4	NVP-BEZ235	0.0367031	0.49641
TPM4	navitoclax	0.168093	2.3644e-05
TPM4	NVP-TAE684	0.0744229	0.106852
TPM4	O-6-benzylguanine	0.0382426	0.792058
TPM4	OSI-027	0.0550634	0.212453
TPM4	masitinib	0.167491	2.5129e-05
TPM4	LY-2183240	0.167213	7.26102e-06
TPM4	cerulenin	0.167143	1.0627e-05
TPM4	PD318088	0.0396079	0.441645
TPM4	ABT-199	0.166938	0.00147423
TPM4	doxorubicin	0.166929	5.83704e-06
TPM4	pifithrin-mu	0.166499	1.5222e-05
TPM4	PF-4800567 hydrochloride	-0.0329593	0.999586
TPM4	PF-543	0.068858	0.137946
TPM4	fluorouracil	0.166486	1.1765e-05
TPM4	RO4929097	0.166459	0.0220396
TPM4	PD 153035	0.166345	0.00093315
TPM4	PI-103	0.0360808	0.418593
TPM4	PIK-93	0.0535827	0.213793
TPM4	isoevodiamine	0.166162	9.2119e-06
TPM4	PLX-4720	0.0194787	0.833467
TPM4	Methotrexate	0.165814	4.013e-06
TPM4	PRIMA-1-Met	0.0810682	0.248369
TPM4	PRL-3 inhibitor I	-0.0157565	0.926548
TPM4	WZ3105	0.165413	1.7361e-06
TPM4	PYR-41	0.0235732	0.694009
TPM4	QS-11	-0.0777358	0.762362
TPM4	QW-BI-011	0.0648556	0.510755
TPM4	gefitinib	0.164266	0.000115799
TPM4	RAF265	0.0633754	0.255079
TPM4	CHM-1	0.164097	1.1392e-05
TPM4	TPCA-1	0.163882	1.7341e-05
TPM4	obatoclax	0.163835	1.44e-05
TPM4	tipifarnib-P1	0.162974	2.4997e-05
TPM4	methylstat	0.162717	0.000494279
TPM4	SB-431542	-0.0407634	0.698423
TPM4	SB-525334	0.0881558	0.0653849
TPM4	dacarbazine	0.161597	2.3019e-05
TPM4	Compound 7d-cis	0.161469	0.00011275
TPM4	NSC48300	0.161363	2.1824e-05
TPM4	SGX-523	-0.0890427	0.0948001
TPM4	SID 26681509	-0.0366164	0.457819
TPM4	SJ-172550	-0.0221597	0.872446
TPM4	Tubastatin A	0.160332	3.95493e-06
TPM4	SMER-3	0.0298622	0.54975
TPM4	curcumin	0.160173	2.4733e-05
TPM4	triptolide	0.160092	3.1745e-05
TPM4	BMS345541	0.159407	4.71034e-06
TPM4	BRD-K45681478	0.158989	0.000146811
TPM4	SR1001	0.0374291	0.620553
TPM4	SR8278	0.220042	0.496377
TPM4	necrostatin-7	0.158638	0.000167009
TPM4	omacetaxine mepesuccinate	0.158403	0.000417267
TPM4	phloretin	0.158223	3.8638e-05
TPM4	SZ4TA2	0.0218466	0.885874
TPM4	prochlorperazine	0.157892	0.000152079
TPM4	TG-100-115	0.0199699	0.747773
TPM4	FQI-2	0.15783	2.3026e-05
TPM4	TGX-221	-0.0469773	0.524887
TPM4	AT-7519	0.157694	5.73239e-06
TPM4	nakiterpiosin	0.157614	3.1365e-05
TPM4	UNC0321	0.0160498	0.914397
TPM4	UNC0638	0.037261	0.420089
TPM4	VAF-347	-0.104139	0.0808549
TPM4	HLI 373	0.156707	7.984e-05
TPM4	VU0155056	0.0126086	0.981971
TPM4	WAY-362450	-0.0106267	0.998521
TPM4	BMS-345541	0.156279	5.1895e-05
TPM4	KHS101	0.156269	0.000123235
TPM4	KIN001-102	0.156128	6.68468e-06
TPM4	XL765	0.0252734	0.713282
TPM4	FQI-1	0.155972	0.00417865
TPM4	YM-155	0.0178555	0.750739
TPM4	ZSTK474	0.0482961	0.381581
TPM4	abiraterone	-0.143454	0.245043
TPM4	SU11274	0.155374	7.7655e-05
TPM4	GSK461364	0.155207	3.9671e-05
TPM4	BRD-A71883111	0.155099	0.000143713
TPM4	HBX-41108	0.153784	0.00249426
TPM4	cucurbitacin I	0.152897	0.000106769
TPM4	avicin D	-0.0481528	0.62403
TPM4	brivanib	0.152895	0.000112014
TPM4	axitinib	0.0726773	0.0681495
TPM4	I-BET-762	0.152773	8.78488e-06
TPM4	bafilomycin A1	0.0496928	0.944316
TPM4	BRD-K26531177	0.15192	0.000149675
TPM4	brefeldin A	0.151457	0.000329721
TPM4	AT13387	0.151122	0.00894032
TPM4	bendamustine	0.0267727	0.566594
TPM4	betulinic acid	-0.0221498	0.910157
TPM4	bardoxolone methyl	0.15104	0.000238475
TPM4	TAK-715	0.15078	1.7796e-05
TPM4	blebbistatin	0.0179261	0.984351
TPM4	bleomycin A2	-0.00811252	0.912293
TPM4	WZ4002	0.149947	0.0111252
TPM4	Phenformin	0.149026	3.2302e-05
TPM4	alisertib	0.148478	0.000100013
TPM4	BRD-K35604418	0.148413	0.000132375
TPM4	cabozantinib	-0.0447268	0.378188
TPM4	MK-2206	0.146874	0.000408079
TPM4	cediranib	0.0466608	0.730785
TPM4	SCH-79797	0.146756	0.00012472
TPM4	CUDC-101	0.146474	3.9297e-05
TPM4	MGCD-265	0.145341	0.000152493
TPM4	NVP-231	0.144935	0.000146211
TPM4	ciclosporin	0.08215	0.113737
TPM4	cimetidine	0.064487	0.960361
TPM4	BRD-K66532283	0.144622	0.000250959
TPM4	leptomycin B	0.14437	9.6916e-05
TPM4	paclitaxel	0.144179	0.000161676
TPM4	TW-37	0.142555	0.000321545
TPM4	cyanoquinoline 11	0.0854846	0.311469
TPM4	cyclophosphamide	-0.0447269	0.993392
TPM4	AICAR	0.141479	0.000189259
TPM4	clofarabine	0.141239	0.00014998
TPM4	dabrafenib	0.0925659	0.207822
TPM4	oligomycin A	0.141093	0.000309668
TPM4	zebularine	0.140642	0.000306095
TPM4	darinaparsin	0.0864647	0.181309
TPM4	linifanib	0.14048	0.000237812
TPM4	BRD-K92856060	0.140308	0.000487258
TPM4	WP1130	0.140138	0.00038285
TPM4	QL-X-138	0.139531	8.6823e-05
TPM4	docetaxel	0.139252	0.0187648
TPM4	tosedostat	0.139119	0.000694607
TPM4	RITA	0.139016	0.000534542
TPM4	AA-COCF3	0.13787	0.000706452
TPM4	epigallocatechin-3-monogallate	0.084608	0.0589686
TPM4	erastin	0.023723	0.62638
TPM4	erismodegib	0.005882	0.961049
TPM4	NPK76-II-72-1	0.137725	6.8235e-05
TPM4	etomoxir	0.00882589	0.991569
TPM4	ML029	0.13756	0.00106897
TPM4	rigosertib	0.137251	0.000387982
TPM4	chlorambucil	0.136483	0.000409654
TPM4	tretinoin	0.135858	0.00066582
TPM4	foretinib	0.0281061	0.556736
TPM4	fulvestrant	-0.0556174	0.897798
TPM4	fumonisin B1	0.0626761	0.263595
TPM4	B02	0.135848	0.000611082
TPM4	AR-42	0.135761	0.000113796
TPM4	ELCPK	0.135711	0.0215129
TPM4	hyperforin	0.0515219	0.540697
TPM4	OSI-027	0.135095	0.00013193
TPM4	ifosfamide	-0.113995	0.498083
TPM4	imatinib	0.0678287	0.114857
TPM4	importazole	0.0804235	0.165025
TPM4	tacrolimus	0.135062	0.00100161
TPM4	TG-101348	0.134816	0.00059782
TPM4	isoliquiritigenin	0.078867	0.383795
TPM4	isonicotinohydroxamic acid	-0.00656481	0.993502
TPM4	istradefylline	0.0884682	0.535028
TPM4	itraconazole	0.00880846	0.926394
TPM4	trifluoperazine	0.134472	0.00338661
TPM4	lenvatinib	0.0107555	0.851972
TPM4	THZ-2-102-1	0.134241	0.000149356
TPM4	Bax channel blocker	0.133935	0.00162037
TPM4	5-Fluorouracil	0.13366	0.00016918
TPM4	lomeguatrib	0.0968337	0.0648116
TPM4	Navitoclax	0.133588	0.000252309
TPM4	FK866	0.131952	0.000198423
TPM4	SB-225002	0.131867	0.000411834
TPM4	JW-7-24-1	0.131373	0.000179823
TPM4	methotrexate	0.0228365	0.611267
TPM4	PF-750	0.13059	0.00354141
TPM4	UNC0638	0.130365	0.000152567
TPM4	NVP-BSK805	0.129832	0.000887742
TPM4	myricetin	0.0494262	0.651742
TPM4	myriocin	0.0116813	0.986376
TPM4	BRD-K41597374	0.129593	0.000958022
TPM4	XMD13-2	0.129506	0.000232883
TPM4	BRD6340	0.128455	0.00107593
TPM4	SCH-529074	0.128396	0.00363523
TPM4	PF-184	0.128206	0.00099783
TPM4	bexarotene	0.128113	0.00221979
TPM4	nelarabine	0.0122784	0.975209
TPM4	neopeltolide	0.0441241	0.679722
TPM4	PAC-1	0.127997	0.00102168
TPM4	erlotinib	0.127623	0.00207866
TPM4	niclosamide	0.0297001	0.545552
TPM4	nilotinib	0.109887	0.122731
TPM4	nintedanib	-0.00404995	0.956089
TPM4	SN-38	0.126573	0.00330317
TPM4	BRD-K97651142	0.126483	0.00191033
TPM4	BRD-K02251932	0.125967	0.00724941
TPM4	BRD1812	0.125615	0.0014781
TPM4	dexamethasone	0.125129	0.00255476
TPM4	Ko-143	0.124124	0.00163761
TPM4	etoposide	0.123714	0.00109763
TPM4	palmostatin B	0.0371895	0.770139
TPM4	pandacostat	0.0699296	0.130394
TPM4	BIBR-1532	0.123704	0.00390875
TPM4	GSK690693	0.12293	0.000592704
TPM4	parthenolide	0.0989283	0.0597823
TPM4	pazopanib	0.0717738	0.0772678
TPM4	ML203	0.122718	0.0150713
TPM4	BRD-K88742110	0.122644	0.00250142
TPM4	pifithrin-alpha	0.0082035	0.922366
TPM4	CIL55A	0.122134	0.0391451
TPM4	teniposide	0.120775	0.0260744
TPM4	pitstop2	0.0549556	0.776293
TPM4	pluripotin	-0.047768	0.349904
TPM4	procarbazine	-0.0543486	0.73994
TPM4	BRD-K29313308	0.120595	0.00346102
TPM4	necrostatin-1	0.120253	0.00676735
TPM4	pyrazolanthrone	0.0440243	0.401206
TPM4	quizartinib	0.0271053	0.68862
TPM4	regorafenib	0.00192058	0.977027
TPM4	Belinostat	0.119889	0.000961113
TPM4	ruxolitinib	-0.0381148	0.399747
TPM4	salermide	0.130613	0.114513
TPM4	saracatinib	0.00824414	0.897118
TPM4	selumetinib	0.00819941	0.899899
TPM4	semagacestat	0.032155	0.835403
TPM4	3-Cl-AHPC	0.119689	0.00184514
TPM4	sildenafil	-0.0197744	0.894965
TPM4	silmitasertib	0.0504944	0.551054
TPM4	ML031	0.118531	0.00530548
TPM4	ML050	0.118247	0.00430441
TPM4	sitagliptin	-0.0488755	0.997718
TPM4	VER-155008	0.11784	0.00397739
TPM4	SNS-032	0.117761	0.00384013
TPM4	CCT036477	0.117692	0.00248413
TPM4	spautin-1	0.0876435	0.0624244
TPM4	staurosporine	-0.0629131	0.653127
TPM4	sunitinib	0.0474786	0.260911
TPM4	daporinad	0.117468	0.00681304
TPM4	GDC-0941	0.116916	0.00604957
TPM4	tamatinib	-0.022919	0.811086
TPM4	tamoxifen	0.0842382	0.155634
TPM4	tandutinib	0.0677079	0.129121
TPM4	tanespimycin	-0.0351541	0.531608
TPM4	temozolomide	0.0522503	0.416757
TPM4	temsirolimus	0.0400932	0.562903
TPM4	BMS-270394	0.115862	0.007191
TPM4	thalidomide	0.144411	0.329328
TPM4	tigecycline	0.0729682	0.240309
TPM4	SNX-2112	0.115279	0.00213565
TPM4	Ispinesib Mesylate	0.114752	0.00136014
TPM4	CAY10618	0.114693	0.00327111
TPM4	tivozanib	-0.000713104	0.992132
TPM4	KIN001-236	0.113079	0.00174465
TPM4	Mdivi-1	0.112226	0.00619201
TPM4	tozasertib	0.0653002	0.738933
TPM4	trametinib	0.00995894	0.92188
TPM4	ouabain	0.111985	0.00329589
TPM4	JQ1	0.111869	0.00448907
TPM4	Ch-55	0.111437	0.0122458
TPM4	BRD-K19103580	0.11109	0.0157667
TPM4	tubastatin A	0.113151	0.0610177
TPM4	ZSTK474	0.110775	0.00194563
TPM4	vandetanib	0.0539621	0.296145
TPM4	veliparib	0.0451491	0.57103
TPM4	vemurafenib	-0.0811826	0.119453
TPM4	R428	0.110602	0.0257396
TPM4	YM201636	0.110407	0.00212602
TPM4	MST-312	0.109042	0.00474216
TPM4	KU-55933	0.108647	0.00960622
TPM4	TG101348	0.108577	0.00216721
TPM4	CAY10603	0.108238	0.00229902
TPM4	QL-XII-47	0.108228	0.00434396
TPM4	GSK4112	0.107858	0.0179859
TPM4	BRD1835	0.107049	0.018372
TPM4	purmorphamine	0.106678	0.0196975
TPM4	pevonedistat	0.106619	0.00726239
TPM4	CP466722	0.106495	0.00268459
TPM4	GMX-1778	0.105278	0.00890106
TPM4	BRD-K51490254	0.105111	0.011802
TPM4	16-beta-bromoandrosterone	0.104559	0.0232638
TPM4	olaparib	0.103622	0.0089902
TPM4	PIK-93	0.103276	0.00334229
TPM4	BRD-K85133207	0.10239	0.0168704
TPM4	SKI-II	0.101458	0.0181191
TPM4	sirolimus	0.101277	0.0100932
TPM4	PI-103	0.100587	0.00498582
TPM4	TPCA-1	0.097944	0.00557777
TPM4	BRD-K13999467	0.0975583	0.0205184
TPM4	momelotinib	0.0971389	0.0170483
TPM4	vorapaxar	0.0966443	0.0312121
TPM4	THZ-2-49	0.0958296	0.00857212
TPM4	BRD-K11533227	0.0953786	0.0270555
TPM4	GSK1070916	0.09528	0.00896883
TPM4	BMS-754807	0.0931047	0.0318937
TPM4	azacitidine	0.0925632	0.0460534
TPM4	RG-108	0.0900679	0.0373426
TPM4	KU-0063794	0.089155	0.0285344
TPM4	TL-2-105	0.0883045	0.0163991
TPM4	GSK2126458	0.0874935	0.0180405
TPM4	SB52334	0.0873154	0.037118
TPM4	Masitinib	0.0869315	0.0189695
TPM4	CX-5461	0.0857483	0.0188192
TPM4	sorafenib	0.0854149	0.0469397
TPM4	MPS-1-IN-1	0.0846037	0.0232243
TPM4	AS605240	0.0837554	0.0382452
TPM4	STF-31	0.0835238	0.0411586
TPM4	bortezomib	0.0812164	0.0427955
TPM4	Genentech Cpd 10	0.0798455	0.0297981
TPM4	SNX-2112	0.0792389	0.0301995
TPM4	AZD8055	0.0784713	0.0457203
TPM4	BX-912	0.0756761	0.0349256
TPM4	BMS-708163	-0.0820229	0.036553
TPM4	piperlongumine	-0.08492	0.0372178
TPM4	JNJ-26854165	-0.0885577	0.049841
TPM4	AZD4547	-0.0893381	0.0493575
TPM4	GSK269962A	-0.0931357	0.031145
TPM4	RDEA119	-0.0949565	0.00844588
TPM4	Talazoparib	-0.0953616	0.0206963
TPM4	PD-0325901	-0.0964949	0.013373
TPM4	XAV939	-0.0974011	0.0103541
TPM4	PF-562271	-0.0999744	0.0405125
TPM4	IOX2	-0.10019	0.0476602
TPM4	cytochalasin B	-0.101599	0.0320835
TPM4	AZD6482	-0.105381	0.00843303
TPM4	Bicalutamide	-0.1056	0.0099386
TPM4	IC-87114	-0.108024	0.0495543
TPM4	(5Z)-7-Oxozeaenol	-0.109159	0.00404672
TPM4	dasatinib	-0.112092	0.00895641
TPM4	SB 216763	-0.113019	0.0139166
TPM4	Trametinib	-0.129733	0.000308107
TPM4	birinapant	-0.13578	0.0110907
TPM4	AMG-706	-0.137528	0.00367161
TPM4	BRD-K99006945	-0.137938	0.0460457
TPM4	A-770041	-0.146462	0.0325389
TPM4	CGP-60474	-0.150824	0.0308213
TPM4	fluvastatin	-0.152368	0.000612487
TPM4	Midostaurin	-0.156388	7.0897e-05
TPM4	RO-3306	-0.157411	6.7358e-05
TPM4	MG-132	-0.157866	0.026838
TPM4	WH-4-023	-0.158382	0.0177895
TPM4	Pazopanib	-0.164899	9.2265e-05
TPM4	TGX221	-0.172203	0.00388512
TPM4	Bortezomib	-0.173594	0.00719041
TPM4	CHIR-99021	-0.175247	6.57218e-07
TPM4	FTI-277	-0.175395	4.92943e-06
TPM4	Elesclomol	-0.175616	8.01972e-06
TPM4	Crizotinib	-0.176849	0.0229026
TPM4	17-AAG	-0.185891	2.29961e-07
TPM4	simvastatin	-0.186393	0.00022363
TPM4	Docetaxel	-0.197477	5.11383e-08
TPM4	Dasatinib	-0.200566	0.00078719
TPM4	Bleomycin (50 uM)	-0.202891	5.21561e-09
TPM4	lovastatin	-0.210018	3.85309e-07
TPM4	TAE684	-0.217716	0.00140361

## Sheet: Sheet2
TPM4	belinostat	0.37883	3.21539e-13
TPM4	LRRK2-IN-1	0.307275	1.76163e-12
TPM4	MI-2	0.301842	9.2897e-07
TPM4	skepinone-L	0.287901	7.17685e-07
TPM4	panobinostat	0.286166	2.74377e-15
TPM4	tivantinib	0.286039	1.16872e-07
TPM4	necrosulfonamide	0.284759	2.3355e-10
TPM4	Compound 23 citrate	0.279981	9.97184e-14
TPM4	tacedinaline	0.272962	6.42477e-10
TPM4	sotrastaurin	0.268427	1.6271e-09
TPM4	dinaciclib	0.266227	9.42063e-07
TPM4	BRD-K30748066	0.263104	0.115717
TPM4	KPT185	0.262382	1.21472e-09
TPM4	vorinostat	0.261044	1.6414e-12
TPM4	COL-3	0.256863	5.09015e-09
TPM4	GSK-J4	0.256559	0.0891801
TPM4	PF-3758309	0.256404	2.19193e-06
TPM4	JQ-1	0.255599	2.89339e-12
TPM4	Repligen 136	0.254902	1.97094e-10
TPM4	GW-405833	0.25163	1.32311e-11
TPM4	afatinib	0.248807	1.12305e-09
TPM4	BRD-A86708339	0.245364	1.6426e-05
TPM4	piperlongumine	0.243414	3.31647e-11
TPM4	apicidin	0.242579	3.05807e-11
TPM4	alvocidib	0.240389	1.5849e-05
TPM4	cytarabine hydrochloride	0.239037	6.68937e-11
TPM4	I-BET151	0.238388	6.85679e-11
TPM4	GW-843682X	0.237402	9.52947e-10
TPM4	ISOX	0.237103	1.62744e-10
TPM4	lapatinib	0.235897	3.16122e-09
TPM4	decitabine	0.235835	1.1464e-10
TPM4	ciclopirox	0.230167	3.11401e-10
TPM4	PAC-1	0.229939	1.93561e-09
TPM4	NSC19630	0.229303	5.17789e-07
TPM4	PX-12	0.228773	7.96471e-10
TPM4	neuronal differentiation inducer III	0.227931	1.01419e-09
TPM4	SR-II-138A	0.2277	3.21054e-10
TPM4	GSK525762A	0.22757	6.68264e-10
TPM4	BRD-K34222889	0.221415	2.28982e-09
TPM4	narciclasine	0.220643	4.15463e-09
TPM4	CR-1-31B	0.220407	1.7228e-09
TPM4	SR8278	0.220042	0.496377
TPM4	PL-DI	0.219455	4.55699e-09
TPM4	avrainvillamide	0.21547	2.63858e-06
TPM4	entinostat	0.214551	1.10333e-08
TPM4	PRIMA-1	0.2131	2.76798e-08
TPM4	serdemetan	0.212806	4.5138e-08
TPM4	elocalcitol	0.212089	2.37218e-08
TPM4	PHA-793887	0.211132	9.9922e-09
TPM4	BRD-K28456706	0.21038	9.23726e-08
TPM4	Merck60	0.20515	3.08276e-08
TPM4	PDMP	0.203531	3.9966e-07
TPM4	neratinib	0.201947	3.28378e-07
TPM4	gemcitabine	0.201806	2.19374e-07
TPM4	StemRegenin 1	0.20122	1.84837e-07
TPM4	BRD-A94377914	0.199323	0.000212459
TPM4	marinopyrrole A	0.198627	4.6271e-05
TPM4	mitomycin	0.197604	1.32343e-07
TPM4	BRD-K80183349	0.195854	2.83655e-07
TPM4	ibrutinib	0.193	0.000131643
TPM4	valdecoxib	0.191946	8.26323e-07
TPM4	indisulam	0.190294	8.05736e-07
TPM4	BRD-K61166597	0.1886	1.26637e-06
TPM4	ML311	0.188279	3.36917e-07
TPM4	KU-60019	0.186643	9.16857e-07
TPM4	ceranib-2	0.186581	4.51908e-07
TPM4	YK 4-279	0.186533	5.24632e-07
TPM4	BRD-K01737880	0.184486	0.33776
TPM4	crizotinib	0.184192	1.19617e-06
TPM4	BRD-K70511574	0.183934	9.24803e-07
TPM4	ABT-737	0.183492	9.12696e-06
TPM4	BI-2536	0.183456	5.42306e-07
TPM4	MK-1775	0.183359	1.49738e-06
TPM4	austocystin D	0.183347	1.4347e-05
TPM4	fingolimod	0.182759	2.00993e-06
TPM4	BRD-K24690302	0.182437	5.50516e-06
TPM4	WZ8040	0.18222	6.0036e-05
TPM4	tipifarnib-P2	0.180918	0.000676499
TPM4	NVP-ADW742	0.180817	9.43676e-06
TPM4	manumycin A	0.180185	1.48831e-06
TPM4	KX2-391	0.179516	1.8464e-06
TPM4	triazolothiadiazine	0.178875	1.11634e-06
TPM4	topotecan	0.178147	1.37769e-06
TPM4	canertinib	0.177367	1.9057e-05
TPM4	SRT-1720	0.176767	2.2792e-05
TPM4	CD-437	0.176337	2.76927e-06
TPM4	KU 0060648	0.176245	5.71525e-06
TPM4	OSI-930	0.175931	3.4438e-05
TPM4	nutlin-3	0.175532	6.32782e-06
TPM4	vincristine	0.174858	1.50578e-06
TPM4	BIX-01294	0.174325	4.58471e-06
TPM4	linsitinib	0.174306	1.7541e-05
TPM4	SB-743921	0.174186	2.15331e-06
TPM4	NSC95397	0.173471	1.5073e-05
TPM4	BRD-K66453893	0.173452	3.86972e-06
TPM4	NSC632839	0.172894	4.27298e-06
TPM4	parbendazole	0.172366	2.81223e-06
TPM4	N9-isopropylolomoucine	0.171636	1.4401e-05
TPM4	AZ-3146	0.171394	1.5411e-05
TPM4	gossypol	0.170097	1.4879e-05
TPM4	BRD-K51831558	0.16992	0.0111391
TPM4	barasertib	0.169898	8.3631e-06
TPM4	PF-573228	0.169555	9.38754e-06
TPM4	bosutinib	0.168697	2.0571e-05
TPM4	BIRB-796	0.168549	6.8144e-05
TPM4	navitoclax	0.168093	2.3644e-05
TPM4	masitinib	0.167491	2.5129e-05
TPM4	LY-2183240	0.167213	7.26102e-06
TPM4	cerulenin	0.167143	1.0627e-05
TPM4	ABT-199	0.166938	0.00147423
TPM4	doxorubicin	0.166929	5.83704e-06
TPM4	pifithrin-mu	0.166499	1.5222e-05
TPM4	fluorouracil	0.166486	1.1765e-05
TPM4	RO4929097	0.166459	0.0220396
TPM4	PD 153035	0.166345	0.00093315
TPM4	isoevodiamine	0.166162	9.2119e-06
TPM4	gefitinib	0.164266	0.000115799
TPM4	CHM-1	0.164097	1.1392e-05
TPM4	TPCA-1	0.163882	1.7341e-05
TPM4	obatoclax	0.163835	1.44e-05
TPM4	tipifarnib-P1	0.162974	2.4997e-05
TPM4	methylstat	0.162717	0.000494279
TPM4	dacarbazine	0.161597	2.3019e-05
TPM4	Compound 7d-cis	0.161469	0.00011275
TPM4	NSC48300	0.161363	2.1824e-05
TPM4	curcumin	0.160173	2.4733e-05
TPM4	triptolide	0.160092	3.1745e-05
TPM4	BRD-K45681478	0.158989	0.000146811
TPM4	necrostatin-7	0.158638	0.000167009
TPM4	omacetaxine mepesuccinate	0.158403	0.000417267
TPM4	phloretin	0.158223	3.8638e-05
TPM4	prochlorperazine	0.157892	0.000152079
TPM4	FQI-2	0.15783	2.3026e-05
TPM4	nakiterpiosin	0.157614	3.1365e-05
TPM4	HLI 373	0.156707	7.984e-05
TPM4	BMS-345541	0.156279	5.1895e-05
TPM4	KHS101	0.156269	0.000123235
TPM4	FQI-1	0.155972	0.00417865
TPM4	SU11274	0.155374	7.7655e-05
TPM4	GSK461364	0.155207	3.9671e-05
TPM4	BRD-A71883111	0.155099	0.000143713
TPM4	MLN2480	0.153864	0.0585214
TPM4	HBX-41108	0.153784	0.00249426
TPM4	BRD-K27986637	0.153692	0.262611
TPM4	cucurbitacin I	0.152897	0.000106769
TPM4	brivanib	0.152895	0.000112014
TPM4	BRD-K26531177	0.15192	0.000149675
TPM4	brefeldin A	0.151457	0.000329721
TPM4	AT13387	0.151122	0.00894032
TPM4	bardoxolone methyl	0.15104	0.000238475
TPM4	WZ4002	0.149947	0.0111252
TPM4	alisertib	0.148478	0.000100013
TPM4	BRD-K35604418	0.148413	0.000132375
TPM4	MK-2206	0.146874	0.000408079
TPM4	SCH-79797	0.146756	0.00012472
TPM4	MGCD-265	0.145341	0.000152493
TPM4	NVP-231	0.144935	0.000146211
TPM4	BRD-K66532283	0.144622	0.000250959
TPM4	thalidomide	0.144411	0.329328
TPM4	leptomycin B	0.14437	9.6916e-05
TPM4	paclitaxel	0.144179	0.000161676
TPM4	TW-37	0.142555	0.000321545
TPM4	clofarabine	0.141239	0.00014998
TPM4	oligomycin A	0.141093	0.000309668
TPM4	zebularine	0.140642	0.000306095
TPM4	linifanib	0.14048	0.000237812
TPM4	BRD-K92856060	0.140308	0.000487258
TPM4	WP1130	0.140138	0.00038285
TPM4	docetaxel	0.139252	0.0187648
TPM4	tosedostat	0.139119	0.000694607
TPM4	RITA	0.139016	0.000534542
TPM4	AA-COCF3	0.13787	0.000706452
TPM4	ML029	0.13756	0.00106897
TPM4	rigosertib	0.137251	0.000387982
TPM4	chlorambucil	0.136483	0.000409654
TPM4	tretinoin	0.135858	0.00066582
TPM4	B02	0.135848	0.000611082
TPM4	ELCPK	0.135711	0.0215129
TPM4	tacrolimus	0.135062	0.00100161
TPM4	TG-101348	0.134816	0.00059782
TPM4	trifluoperazine	0.134472	0.00338661
TPM4	Bax channel blocker	0.133935	0.00162037
TPM4	SB-225002	0.131867	0.000411834
TPM4	salermide	0.130613	0.114513
TPM4	PF-750	0.13059	0.00354141
TPM4	NVP-BSK805	0.129832	0.000887742
TPM4	BRD-K41597374	0.129593	0.000958022
TPM4	BRD6340	0.128455	0.00107593
TPM4	SCH-529074	0.128396	0.00363523
TPM4	PF-184	0.128206	0.00099783
TPM4	bexarotene	0.128113	0.00221979
TPM4	erlotinib	0.127623	0.00207866
TPM4	SN-38	0.126573	0.00330317
TPM4	BRD-K97651142	0.126483	0.00191033
TPM4	BRD-K02251932	0.125967	0.00724941
TPM4	BRD1812	0.125615	0.0014781
TPM4	dexamethasone	0.125129	0.00255476
TPM4	Ko-143	0.124124	0.00163761
TPM4	etoposide	0.123714	0.00109763
TPM4	BIBR-1532	0.123704	0.00390875
TPM4	BRD-K78574327	0.123268	0.948504
TPM4	ML203	0.122718	0.0150713
TPM4	BRD-K88742110	0.122644	0.00250142
TPM4	CIL55A	0.122134	0.0391451
TPM4	teniposide	0.120775	0.0260744
TPM4	BRD-K29313308	0.120595	0.00346102
TPM4	necrostatin-1	0.120253	0.00676735
TPM4	3-Cl-AHPC	0.119689	0.00184514
TPM4	BRD-M00053801	0.118942	0.158351
TPM4	ML031	0.118531	0.00530548
TPM4	ML050	0.118247	0.00430441
TPM4	VER-155008	0.11784	0.00397739
TPM4	SNS-032	0.117761	0.00384013
TPM4	CCT036477	0.117692	0.00248413
TPM4	daporinad	0.117468	0.00681304
TPM4	GDC-0941	0.116916	0.00604957
TPM4	BMS-270394	0.115862	0.007191
TPM4	BRD-K48334597	0.115622	0.291151
TPM4	SNX-2112	0.115279	0.00213565
TPM4	CAY10618	0.114693	0.00327111
TPM4	BYL-719	0.114588	0.053684
TPM4	BRD-K34099515	0.114526	0.848128
TPM4	BRD-K30019337	0.11365	0.65079
TPM4	tubastatin A	0.113151	0.0610177
TPM4	Mdivi-1	0.112226	0.00619201
TPM4	ouabain	0.111985	0.00329589
TPM4	BRD-K90370028	0.11166	0.734823
TPM4	Ch-55	0.111437	0.0122458
TPM4	BRD-K19103580	0.11109	0.0157667
TPM4	R428	0.110602	0.0257396
TPM4	nilotinib	0.109887	0.122731
TPM4	MST-312	0.109042	0.00474216
TPM4	KU-55933	0.108647	0.00960622
TPM4	GSK4112	0.107858	0.0179859
TPM4	BRD1835	0.107049	0.018372
TPM4	purmorphamine	0.106678	0.0196975
TPM4	pevonedistat	0.106619	0.00726239
TPM4	GMX-1778	0.105278	0.00890106
TPM4	BRD-K41334119	0.10513	0.85166
TPM4	BRD-K51490254	0.105111	0.011802
TPM4	16-beta-bromoandrosterone	0.104559	0.0232638
TPM4	olaparib	0.103622	0.0089902
TPM4	BRD-K85133207	0.10239	0.0168704
TPM4	SKI-II	0.101458	0.0181191
TPM4	sirolimus	0.101277	0.0100932
TPM4	parthenolide	0.0989283	0.0597823
TPM4	BRD-K13999467	0.0975583	0.0205184
TPM4	momelotinib	0.0971389	0.0170483
TPM4	lomeguatrib	0.0968337	0.0648116
TPM4	vorapaxar	0.0966443	0.0312121
TPM4	AZD1480	0.096494	0.170279
TPM4	BRD-K27224038	0.0964837	0.684389
TPM4	BRD-K11533227	0.0953786	0.0270555
TPM4	BRD-K33514849	0.0933847	0.999288
TPM4	BMS-754807	0.0931047	0.0318937
TPM4	dabrafenib	0.0925659	0.207822
TPM4	azacitidine	0.0925632	0.0460534
TPM4	BRD-K84807411	0.0919882	0.714977
TPM4	MG-132	0.0918368	0.266767
TPM4	JW-74	0.0917324	0.23974
TPM4	BRD-K29086754	0.0912615	0.638861
TPM4	RG-108	0.0900679	0.0373426
TPM4	KU-0063794	0.089155	0.0285344
TPM4	istradefylline	0.0884682	0.535028
TPM4	SB-525334	0.0881558	0.0653849
TPM4	spautin-1	0.0876435	0.0624244
TPM4	darinaparsin	0.0864647	0.181309
TPM4	BRD-K55116708	0.0861866	0.0506547
TPM4	cyanoquinoline 11	0.0854846	0.311469
TPM4	sorafenib	0.0854149	0.0469397
TPM4	epigallocatechin-3-monogallate	0.084608	0.0589686
TPM4	tamoxifen	0.0842382	0.155634
TPM4	STF-31	0.0835238	0.0411586
TPM4	ML006	0.0834137	0.103778
TPM4	ciclosporin	0.08215	0.113737
TPM4	bortezomib	0.0812164	0.0427955
TPM4	PRIMA-1-Met	0.0810682	0.248369
TPM4	CD-1530	0.0804417	0.121802
TPM4	importazole	0.0804235	0.165025
TPM4	BRD-K63431240	0.0800159	0.0613001
TPM4	ETP-46464	0.0792458	0.139083
TPM4	isoliquiritigenin	0.078867	0.383795
TPM4	CAY10594	0.0778544	0.162168
TPM4	GANT-61	0.0756575	0.171351
TPM4	MLN2238	0.0745793	0.0610568
TPM4	KW-2449	0.0744377	0.0574154
TPM4	NVP-TAE684	0.0744229	0.106852
TPM4	BRD9647	0.0739257	0.134654
TPM4	BRD-K52037352	0.0734636	0.235854
TPM4	tigecycline	0.0729682	0.240309
TPM4	axitinib	0.0726773	0.0681495
TPM4	HC-067047	0.0719525	0.212736
TPM4	pazopanib	0.0717738	0.0772678
TPM4	pandacostat	0.0699296	0.130394
TPM4	PF-543	0.068858	0.137946
TPM4	GSK-3 inhibitor IX	0.0687809	0.110212
TPM4	NSC23766	0.0682808	0.0987539
TPM4	imatinib	0.0678287	0.114857
TPM4	tandutinib	0.0677079	0.129121
TPM4	CIL70	0.0665258	0.272654
TPM4	tozasertib	0.0653002	0.738933
TPM4	QW-BI-011	0.0648556	0.510755
TPM4	cimetidine	0.064487	0.960361
TPM4	LE-135	0.0635521	0.151392
TPM4	RAF265	0.0633754	0.255079
TPM4	fumonisin B1	0.0626761	0.263595
TPM4	AM-580	0.0616497	0.230287
TPM4	1S,3R-RSL-3	0.061118	0.141357
TPM4	Ki8751	0.0608027	0.177062
TPM4	AGK-2	0.0591989	0.882116
TPM4	AZD7762	0.0590666	0.138384
TPM4	BRD9876	0.0583202	0.338657
TPM4	DBeQ	0.0579544	0.191124
TPM4	Compound 1541A	0.0559712	0.366003
TPM4	OSI-027	0.0550634	0.212453
TPM4	pitstop2	0.0549556	0.776293
TPM4	vandetanib	0.0539621	0.296145
TPM4	PIK-93	0.0535827	0.213793
TPM4	BRD-K96970199	0.0523699	0.998764
TPM4	temozolomide	0.0522503	0.416757
TPM4	BRD-K34485477	0.0516266	0.998562
TPM4	hyperforin	0.0515219	0.540697
TPM4	BRD-K44224150	0.0508878	0.994574
TPM4	silmitasertib	0.0504944	0.551054
TPM4	bafilomycin A1	0.0496928	0.944316
TPM4	myricetin	0.0494262	0.651742
TPM4	ML210	0.0492052	0.250899
TPM4	AZD7545	0.0490015	0.275507
TPM4	BMS-536924	0.0487028	0.376159
TPM4	ZSTK474	0.0482961	0.381581
TPM4	CIL56	0.047589	0.461558
TPM4	sunitinib	0.0474786	0.260911
TPM4	CHIR-99021	0.0467002	0.293959
TPM4	cediranib	0.0466608	0.730785
TPM4	veliparib	0.0451491	0.57103
TPM4	neopeltolide	0.0441241	0.679722
TPM4	pyrazolanthrone	0.0440243	0.401206
TPM4	NSC 74859	0.044002	0.416285
TPM4	BRD-K50799972	0.0434065	0.554762
TPM4	BRD8958	0.0430966	0.982209
TPM4	ML162	0.0426043	0.337436
TPM4	AC55649	0.0410525	0.74543
TPM4	temsirolimus	0.0400932	0.562903
TPM4	PD318088	0.0396079	0.441645
TPM4	O-6-benzylguanine	0.0382426	0.792058
TPM4	SR1001	0.0374291	0.620553
TPM4	UNC0638	0.037261	0.420089
TPM4	palmostatin B	0.0371895	0.770139
TPM4	AZD8055	0.0367682	0.38586
TPM4	NVP-BEZ235	0.0367031	0.49641
TPM4	PI-103	0.0360808	0.418593
TPM4	BRD-K14844214	0.03306	0.681155
TPM4	semagacestat	0.032155	0.835403
TPM4	ML320	0.0307441	0.550375
TPM4	ML258	0.030324	0.79326
TPM4	BRD8899	0.030212	0.801519
TPM4	SMER-3	0.0298622	0.54975
TPM4	niclosamide	0.0297001	0.545552
TPM4	foretinib	0.0281061	0.556736
TPM4	quizartinib	0.0271053	0.68862
TPM4	bendamustine	0.0267727	0.566594
TPM4	BRD-K49290616	0.0267221	0.961978
TPM4	FGIN-1-27	0.0257352	0.865937
TPM4	XL765	0.0252734	0.713282
TPM4	BRD-A02303741	0.0252723	0.679875
TPM4	erastin	0.023723	0.62638
TPM4	MI-1	0.0236872	0.812109
TPM4	PYR-41	0.0235732	0.694009
TPM4	BRD-K48477130	0.0234705	0.919767
TPM4	methotrexate	0.0228365	0.611267
TPM4	IU1	0.0225626	0.837496
TPM4	SZ4TA2	0.0218466	0.885874
TPM4	AT7867	0.0203117	0.663652
TPM4	GSK1059615	0.0201685	0.955735
TPM4	TG-100-115	0.0199699	0.747773
TPM4	PLX-4720	0.0194787	0.833467
TPM4	LY-2157299	0.0188743	0.952441
TPM4	BRD-K04800985	0.0180183	0.99881
TPM4	blebbistatin	0.0179261	0.984351
TPM4	YM-155	0.0178555	0.750739
TPM4	UNC0321	0.0160498	0.914397
TPM4	CIL55	0.0159019	0.953561
TPM4	BRD-K16147474	0.0158143	0.977603
TPM4	BMS-195614	0.0152236	0.844926
TPM4	ML239	0.0144864	0.777275
TPM4	BRD4132	0.0128949	0.87252
TPM4	VU0155056	0.0126086	0.981971
TPM4	nelarabine	0.0122784	0.975209
TPM4	CAL-101	0.0120633	0.882488
TPM4	myriocin	0.0116813	0.986376
TPM4	lenvatinib	0.0107555	0.851972
TPM4	trametinib	0.00995894	0.92188
TPM4	etomoxir	0.00882589	0.991569
TPM4	itraconazole	0.00880846	0.926394
TPM4	L-685458	0.00877843	0.912692
TPM4	BRD-K37390332	0.00833192	0.987995
TPM4	saracatinib	0.00824414	0.897118
TPM4	pifithrin-alpha	0.0082035	0.922366
TPM4	selumetinib	0.00819941	0.899899
TPM4	GDC-0879	0.00819905	0.911757
TPM4	JW-480	0.00769384	0.975252
TPM4	erismodegib	0.005882	0.961049
TPM4	EX-527	0.00431119	0.975959
TPM4	regorafenib	0.00192058	0.977027
TPM4	BRD-K64610608	-0.000558823	0.998259
TPM4	tivozanib	-0.000713104	0.992132
TPM4	nintedanib	-0.00404995	0.956089
TPM4	IPR-456	-0.00475927	0.983055
TPM4	BRD-K33199242	-0.00607579	0.993616
TPM4	isonicotinohydroxamic acid	-0.00656481	0.993502
TPM4	KH-CB19	-0.00706237	0.957963
TPM4	bleomycin A2	-0.00811252	0.912293
TPM4	BRD5468	-0.00949075	0.939278
TPM4	WAY-362450	-0.0106267	0.998521
TPM4	CIL41	-0.0112132	0.902571
TPM4	BRD-K86535717	-0.0136086	0.981251
TPM4	AZD6482	-0.0155095	0.83572
TPM4	PRL-3 inhibitor I	-0.0157565	0.926548
TPM4	C6-ceramide	-0.0188917	0.899096
TPM4	sildenafil	-0.0197744	0.894965
TPM4	BRD1378	-0.0203656	0.883345
TPM4	betulinic acid	-0.0221498	0.910157
TPM4	SJ-172550	-0.0221597	0.872446
TPM4	NPC-26	-0.0225115	0.873018
TPM4	BRD-K09587429	-0.0226884	0.761102
TPM4	tamatinib	-0.022919	0.811086
TPM4	BRD-A05715709	-0.0229337	0.894836
TPM4	CID-5951923	-0.0230422	0.823955
TPM4	GSK2636771	-0.0267946	0.82042
TPM4	BCL-LZH-4	-0.031395	0.899544
TPM4	PF-4800567 hydrochloride	-0.0329593	0.999586
TPM4	A-804598	-0.0345463	0.853989
TPM4	tanespimycin	-0.0351541	0.531608
TPM4	BRD-K02492147	-0.0356278	0.570162
TPM4	SID 26681509	-0.0366164	0.457819
TPM4	ruxolitinib	-0.0381148	0.399747
TPM4	BRD-K96431673	-0.0386243	0.994886
TPM4	BEC	-0.0393631	0.999979
TPM4	SB-431542	-0.0407634	0.698423
TPM4	ML312	-0.041532	0.982379
TPM4	BRD-K71781559	-0.042004	0.988194
TPM4	cabozantinib	-0.0447268	0.378188
TPM4	cyclophosphamide	-0.0447269	0.993392
TPM4	BRD-K75293299	-0.0467638	0.873508
TPM4	TGX-221	-0.0469773	0.524887
TPM4	pluripotin	-0.047768	0.349904
TPM4	avicin D	-0.0481528	0.62403
TPM4	sitagliptin	-0.0488755	0.997718
TPM4	JW-55	-0.0489741	0.727421
TPM4	BRD-K17060750	-0.050943	0.32341
TPM4	FSC231	-0.0509777	0.99945
TPM4	CBB-1007	-0.053219	0.766467
TPM4	procarbazine	-0.0543486	0.73994
TPM4	fulvestrant	-0.0556174	0.897798
TPM4	CI-976	-0.0561432	0.691249
TPM4	AT-406	-0.0582698	0.578681
TPM4	ML083	-0.0615699	0.582605
TPM4	staurosporine	-0.0629131	0.653127
TPM4	BRD-K09344309	-0.06611	0.907442
TPM4	968	-0.0692327	0.973489
TPM4	ML334 diastereomer	-0.0698838	0.314219
TPM4	CAY10576	-0.0711197	0.306041
TPM4	BRD-K42260513	-0.0752832	0.973398
TPM4	QS-11	-0.0777358	0.762362
TPM4	vemurafenib	-0.0811826	0.119453
TPM4	MK-0752	-0.0842916	0.219021
TPM4	NSC30930	-0.0867698	0.182245
TPM4	SGX-523	-0.0890427	0.0948001
TPM4	AZD4547	-0.0893381	0.0493575
TPM4	DNMDP	-0.096536	0.144182
TPM4	cytochalasin B	-0.101599	0.0320835
TPM4	VAF-347	-0.104139	0.0808549
TPM4	IC-87114	-0.108024	0.0495543
TPM4	dasatinib	-0.112092	0.00895641
TPM4	ifosfamide	-0.113995	0.498083
TPM4	birinapant	-0.13578	0.0110907
TPM4	BRD-K99006945	-0.137938	0.0460457
TPM4	abiraterone	-0.143454	0.245043
TPM4	fluvastatin	-0.152368	0.000612487
TPM4	simvastatin	-0.186393	0.00022363
TPM4	lovastatin	-0.210018	3.85309e-07

## Sheet: Sheet3
TPM4	Belinostat	0.37883	3.21539e-13
TPM4	Panobinostat	0.286166	2.74377e-15
TPM4	Cytarabine hydrochloride	0.239037	6.68937e-11
TPM4	Lapatinib	0.235897	3.16122e-09
TPM4	Decitabine	0.235835	1.1464e-10
TPM4	Neratinib	0.201947	3.28378e-07
TPM4	Gemcitabine	0.201806	2.19374e-07
TPM4	Mitomycin	0.197604	1.32343e-07
TPM4	Ibrutinib	0.193	0.000131643
TPM4	Crizotinib	0.184192	1.19617e-06
TPM4	Topotecan	0.178147	1.37769e-06
TPM4	Vincristine	0.174858	1.50578e-06
TPM4	Bosutinib	0.168697	2.0571e-05
TPM4	Doxorubicin	0.166929	5.83704e-06
TPM4	Fluorouracil	0.166486	1.1765e-05
TPM4	Gefitinib	0.164266	0.000115799
TPM4	Paclitaxel	0.144179	0.000161676
TPM4	Clofarabine	0.141239	0.00014998
TPM4	Docetaxel	0.139252	0.0187648
TPM4	Chlorambucil	0.136483	0.000409654
TPM4	Bexarotene	0.128113	0.00221979
TPM4	Erlotinib	0.127623	0.00207866
TPM4	Dexamethasone	0.125129	0.00255476
TPM4	Etoposide	0.123714	0.00109763
TPM4	Teniposide	0.120775	0.0260744
TPM4	Olaparib	0.103622	0.0089902
TPM4	Sirolimus	0.101277	0.0100932
TPM4	Sorafenib	0.0854149	0.0469397
TPM4	Bortezomib	0.0812164	0.0427955
TPM4	Dasatinib	-0.112092	0.00895641
