# Supplementary material for: Integrated pan-cancer analysis and experimental verification of the roles of tropomyosin 4 in gastric cancer
Source: Front Immunol. 2023 Mar 13;14:1148056. doi: 10.3389/fimmu.2023.1148056 (PMC10041708; doi:10.3389/fimmu.2023.1148056)
Supplement: Supplementary file 3 [file DataSheet_1.zip › Supplementary Tables/Table S13.xlsx]

## Sheet: edges
node1	node2	Cor	P value
TPM4	Bexarotene	0.128113	0.00221979
TPM4	Bortezomib	0.0812164	0.0427955
TPM4	bortezomib	0.0812164	0.0427955
TPM4	Bosutinib	0.168697	2.0571e-05
TPM4	Chlorambucil	0.136483	0.000409654
TPM4	Clofarabine	0.141239	0.00014998
TPM4	Crizotinib	0.184192	1.19617e-06
TPM4	Dasatinib	-0.112092	0.00895641
TPM4	Docetaxel	0.139252	0.0187648
TPM4	Doxorubicin	0.166929	5.83704e-06
TPM4	Erlotinib	0.127623	0.00207866
TPM4	Etoposide	0.123714	0.00109763
TPM4	Fluorouracil	0.166486	1.1765e-05
TPM4	Gefitinib	0.164266	0.000115799
TPM4	Ibrutinib	0.193	0.000131643
TPM4	Mitomycin	0.197604	1.32343e-07
TPM4	Olaparib	0.103622	0.0089902
TPM4	Paclitaxel	0.144179	0.000161676
TPM4	Sirolimus	0.101277	0.0100932
TPM4	Sorafenib	0.0854149	0.0469397
TPM4	Teniposide	0.120775	0.0260744
TPM4	Topotecan	0.178147	1.37769e-06
TPM4	Vincristine	0.174858	1.50578e-06
