# Supplementary material for: Integrated pan-cancer analysis and experimental verification of the roles of tropomyosin 4 in gastric cancer
Source: Front Immunol. 2023 Mar 13;14:1148056. doi: 10.3389/fimmu.2023.1148056 (PMC10041708; doi:10.3389/fimmu.2023.1148056)
Supplement: Supplementary file 3 [file DataSheet_1.zip › Supplementary Tables/Table S14.xlsx]

## Sheet: SheetName
symbol	drug	cor	fdr	entrez
TPM4	Vorinostat	0.178799	5.87316e-07	7171
TPM4	LAQ824	0.173923	2.36382e-06	7171
TPM4	PHA-793887	0.172375	5.08158e-07	7171
TPM4	Methotrexate	0.165814	4.013e-06	7171
TPM4	WZ3105	0.165413	1.7361e-06	7171
TPM4	Tubastatin A	0.160332	3.95493e-06	7171
TPM4	BMS345541	0.159407	4.71034e-06	7171
TPM4	AT-7519	0.157694	5.73239e-06	7171
TPM4	KIN001-102	0.156128	6.68468e-06	7171
TPM4	I-BET-762	0.152773	8.78488e-06	7171
TPM4	TAK-715	0.15078	1.7796e-05	7171
TPM4	Phenformin	0.149026	3.2302e-05	7171
TPM4	CUDC-101	0.146474	3.9297e-05	7171
TPM4	AICAR	0.141479	0.000189259	7171
TPM4	QL-X-138	0.139531	8.6823e-05	7171
TPM4	NPK76-II-72-1	0.137725	6.8235e-05	7171
TPM4	AR-42	0.135761	0.000113796	7171
TPM4	OSI-027	0.135095	0.00013193	7171
TPM4	THZ-2-102-1	0.134241	0.000149356	7171
TPM4	5-Fluorouracil	0.13366	0.00016918	7171
TPM4	Navitoclax	0.133588	0.000252309	7171
TPM4	FK866	0.131952	0.000198423	7171
TPM4	JW-7-24-1	0.131373	0.000179823	7171
TPM4	UNC0638	0.130365	0.000152567	7171
TPM4	XMD13-2	0.129506	0.000232883	7171
TPM4	PAC-1	0.127997	0.00102168	7171
TPM4	GSK690693	0.12293	0.000592704	7171
TPM4	Belinostat	0.119889	0.000961113	7171
TPM4	Ispinesib Mesylate	0.114752	0.00136014	7171
TPM4	KIN001-236	0.113079	0.00174465	7171
TPM4	JQ1	0.111869	0.00448907	7171
TPM4	ZSTK474	0.110775	0.00194563	7171
TPM4	YM201636	0.110407	0.00212602	7171
TPM4	TG101348	0.108577	0.00216721	7171
TPM4	CAY10603	0.108238	0.00229902	7171
TPM4	QL-XII-47	0.108228	0.00434396	7171
TPM4	CP466722	0.106495	0.00268459	7171
TPM4	PIK-93	0.103276	0.00334229	7171
TPM4	PI-103	0.100587	0.00498582	7171
TPM4	TPCA-1	0.097944	0.00557777	7171
TPM4	THZ-2-49	0.0958296	0.00857212	7171
TPM4	GSK1070916	0.09528	0.00896883	7171
TPM4	TL-2-105	0.0883045	0.0163991	7171
TPM4	GSK2126458	0.0874935	0.0180405	7171
TPM4	SB52334	0.0873154	0.037118	7171
TPM4	Masitinib	0.0869315	0.0189695	7171
TPM4	CX-5461	0.0857483	0.0188192	7171
TPM4	MPS-1-IN-1	0.0846037	0.0232243	7171
TPM4	AS605240	0.0837554	0.0382452	7171
TPM4	FR-180204	0.0813883	0.0786319	7171
TPM4	MP470	0.0808124	0.0541135	7171
TPM4	Genentech Cpd 10	0.0798455	0.0297981	7171
TPM4	SNX-2112	0.0792389	0.0301995	7171
TPM4	AZD8055	0.0784713	0.0457203	7171
TPM4	KIN001-266	0.0783238	0.0787302	7171
TPM4	BX-912	0.0756761	0.0349256	7171
TPM4	T0901317	0.0744315	0.0621312	7171
TPM4	EKB-569	0.0740486	0.0598189	7171
TPM4	Lisitinib	0.0716255	0.198222	7171
TPM4	NG-25	0.0711989	0.0504311	7171
TPM4	KIN001-244	0.0709477	0.0552236	7171
TPM4	BHG712	0.0676917	0.0649514	7171
TPM4	BAY 61-3606	0.0672963	0.0980667	7171
TPM4	KIN001-260	0.0658456	0.0730954	7171
TPM4	LY317615	0.0644359	0.1309	7171
TPM4	Salubrinal	0.063831	0.455637	7171
TPM4	IPA-3	0.0610169	0.125601	7171
TPM4	SL 0101-1	0.0608369	0.408657	7171
TPM4	STF-62247	0.0603368	0.133753	7171
TPM4	VNLG/124	0.058741	0.153119	7171
TPM4	Mitomycin C	0.0562593	0.256957	7171
TPM4	TL-1-85	0.0478673	0.203391	7171
TPM4	Obatoclax Mesylate	0.0473789	0.3216	7171
TPM4	JQ12	0.0455071	0.404941	7171
TPM4	EHT 1864	0.0439008	0.501732	7171
TPM4	OSU-03012	0.0424517	0.402853	7171
TPM4	ATRA	0.0417258	0.408102	7171
TPM4	PFI-1	0.0391815	0.431044	7171
TPM4	BMS-536924	0.0388411	0.578534	7171
TPM4	VX-702	0.038792	0.85875	7171
TPM4	BIX02189	0.0374837	0.330314	7171
TPM4	BMS-754807	0.0374277	0.50908	7171
TPM4	Lenalidomide	0.0368074	0.640193	7171
TPM4	QL-XI-92	0.0367885	0.337513	7171
TPM4	DMOG	0.0366977	0.443764	7171
TPM4	Tamoxifen	0.0356905	0.768563	7171
TPM4	OSI-930	0.0343991	0.403316	7171
TPM4	Shikonin	0.0343285	0.543609	7171
TPM4	MS-275	0.0339563	0.720618	7171
TPM4	AC220	0.0326958	0.524342	7171
TPM4	KIN001-055	0.0317318	0.647105	7171
TPM4	Ruxolitinib	0.0307535	0.582997	7171
TPM4	CP724714	0.0307161	0.600231	7171
TPM4	JNK-9L	0.0303881	0.624547	7171
TPM4	ZM-447439	0.0299858	0.556743	7171
TPM4	XMD11-85h	0.0296449	0.883094	7171
TPM4	Parthenolide	0.0296146	0.807958	7171
TPM4	QS11	0.0287552	0.674608	7171
TPM4	VX-11e	0.027658	0.600826	7171
TPM4	XMD14-99	0.0269912	0.513396	7171
TPM4	YM155	0.0264243	0.652066	7171
TPM4	Gefitinib	0.0210521	0.641013	7171
TPM4	Afatinib	0.0207182	0.613286	7171
TPM4	KIN001-270	0.0198098	0.654711	7171
TPM4	HG-5-88-01	0.0152326	0.941259	7171
TPM4	HG-5-113-01	0.0108425	0.907001	7171
TPM4	Pyrimethamine	0.00963742	0.950995	7171
TPM4	PF-4708671	0.00866893	0.955168	7171
TPM4	KU-55933	0.00764487	0.931943	7171
TPM4	GDC0449	0.00666189	0.963688	7171
TPM4	QL-XII-61	0.00634477	0.943144	7171
TPM4	Nilotinib	0.00608605	0.92834	7171
TPM4	GNF-2	0.00515919	0.990716	7171
TPM4	SB590885	0.00442065	0.93959	7171
TPM4	GSK-650394	0.00439174	0.965948	7171
TPM4	FH535	0.00393637	0.951248	7171
TPM4	Y-39983	0.0030486	0.944816	7171
TPM4	CMK	0.00291683	0.985734	7171
TPM4	SB 505124	0.00291252	0.981363	7171
TPM4	Erlotinib	0.002222	0.980348	7171
TPM4	VX-680	0.00183399	0.991279	7171
TPM4	rTRAIL	0.000458388	0.995803	7171
TPM4	FMK	0.000285999	0.99737	7171
TPM4	Veliparib	-0.00041625	0.996489	7171
TPM4	NSC-207895	-0.00134068	0.982242	7171
TPM4	Cyclopamine	-0.00212474	0.98812	7171
TPM4	Thapsigargin	-0.00262711	0.979123	7171
TPM4	CAL-101	-0.00286297	0.950135	7171
TPM4	PLX4720	-0.00289241	0.956519	7171
TPM4	ZG-10	-0.00540181	0.952478	7171
TPM4	UNC1215	-0.00629844	0.92186	7171
TPM4	Sorafenib	-0.00633816	0.965364	7171
TPM4	Etoposide	-0.00846605	0.891529	7171
TPM4	Tipifarnib	-0.00935524	0.917368	7171
TPM4	GW843682X	-0.0115034	0.92456	7171
TPM4	MLN4924	-0.011932	0.86404	7171
TPM4	Nutlin-3a (-)	-0.0132651	0.820975	7171
TPM4	Imatinib	-0.0182898	0.923795	7171
TPM4	Roscovitine	-0.0185672	0.931952	7171
TPM4	EX-527	-0.0191407	0.87898	7171
TPM4	Vinorelbine	-0.019308	0.764963	7171
TPM4	Rapamycin	-0.0204374	0.89901	7171
TPM4	Linifanib	-0.0217551	0.719674	7171
TPM4	CEP-701	-0.0221113	0.625687	7171
TPM4	A-443654	-0.0244978	0.916036	7171
TPM4	MK-2206	-0.0247382	0.66852	7171
TPM4	Camptothecin	-0.024931	0.616645	7171
TPM4	Bosutinib	-0.0259157	0.670168	7171
TPM4	NU-7441	-0.0286918	0.723782	7171
TPM4	Lapatinib	-0.0287277	0.677885	7171
TPM4	NSC-87877	-0.0291267	0.631538	7171
TPM4	CCT007093	-0.0298192	0.527437	7171
TPM4	S-Trityl-L-cysteine	-0.0300323	0.755145	7171
TPM4	Gemcitabine	-0.0306018	0.568108	7171
TPM4	Tivozanib	-0.0312785	0.619533	7171
TPM4	PD-0332991	-0.0319485	0.598502	7171
TPM4	AP-24534	-0.0320506	0.470246	7171
TPM4	XMD8-85	-0.0324401	0.732184	7171
TPM4	Epothilone B	-0.0328688	0.545349	7171
TPM4	Dabrafenib	-0.0329832	0.475533	7171
TPM4	Doxorubicin	-0.0330837	0.629089	7171
TPM4	GW 441756	-0.0364715	0.859016	7171
TPM4	Foretinib	-0.0375582	0.390483	7171
TPM4	GDC0941	-0.0399288	0.488274	7171
TPM4	XMD8-92	-0.040212	0.727321	7171
TPM4	GSK429286A	-0.0459654	0.280289	7171
TPM4	LFM-A13	-0.0469449	0.356764	7171
TPM4	Bexarotene	-0.04709	0.507437	7171
TPM4	GW-2580	-0.0497997	0.836304	7171
TPM4	AUY922	-0.0503254	0.327081	7171
TPM4	AS601245	-0.0518099	0.327843	7171
TPM4	CI-1040	-0.053085	0.229809	7171
TPM4	AG-014699	-0.0565855	0.182184	7171
TPM4	XL-184	-0.057405	0.207663	7171
TPM4	Zibotentan	-0.0577651	0.755725	7171
TPM4	SN-38	-0.0607209	0.156631	7171
TPM4	Vinblastine	-0.061225	0.159392	7171
TPM4	AZD7762	-0.0621535	0.126001	7171
TPM4	Axitinib	-0.0623753	0.209209	7171
TPM4	Embelin	-0.0633698	0.238096	7171
TPM4	XMD15-27	-0.0636449	0.157164	7171
TPM4	SGC0946	-0.064248	0.189153	7171
TPM4	BI-2536	-0.0646349	0.525981	7171
TPM4	Cetuximab	-0.0649265	0.110565	7171
TPM4	AKT inhibitor VIII	-0.0653618	0.138147	7171
TPM4	selumetinib	-0.0655288	0.079852	7171
TPM4	CH5424802	-0.0680774	0.188007	7171
TPM4	Cytarabine	-0.0680819	0.153001	7171
TPM4	Temozolomide	-0.0693804	0.239802	7171
TPM4	Bryostatin 1	-0.0699562	0.149427	7171
TPM4	Cisplatin	-0.0704033	0.132633	7171
TPM4	681640	-0.0707797	0.212693	7171
TPM4	GSK1904529A	-0.0716564	0.104377	7171
TPM4	BEZ235	-0.072796	0.110167	7171
TPM4	JNK Inhibitor VIII	-0.0738585	0.0769947	7171
TPM4	KIN001-135	-0.076482	0.434887	7171
TPM4	HG-6-64-1	-0.0772309	0.0798278	7171
TPM4	Olaparib	-0.0781973	0.0619085	7171
TPM4	CCT018159	-0.0784854	0.0931731	7171
TPM4	PHA-665752	-0.0812556	0.553314	7171
TPM4	TW 37	-0.0814918	0.0529726	7171
TPM4	BX-795	-0.0819671	0.0559529	7171
TPM4	BMS-708163	-0.0820229	0.036553	7171
TPM4	BIRB 0796	-0.083669	0.0785555	7171
TPM4	piperlongumine	-0.08492	0.0372178	7171
TPM4	YK 4-279	-0.0849526	0.0771043	7171
TPM4	BMS-509744	-0.0854133	0.330412	7171
TPM4	Temsirolimus	-0.0856979	0.0527627	7171
TPM4	Z-LLNle-CHO	-0.0884525	0.215259	7171
TPM4	JNJ-26854165	-0.0885577	0.049841	7171
TPM4	QL-VIII-58	-0.088864	0.197488	7171
TPM4	Bleomycin	-0.0890403	0.0654319	7171
TPM4	PD-173074	-0.0895078	0.328016	7171
TPM4	AZ628	-0.0918124	0.199243	7171
TPM4	GSK269962A	-0.0931357	0.031145	7171
TPM4	CGP-082996	-0.0940891	0.264882	7171
TPM4	JW-7-52-1	-0.0943975	0.282364	7171
TPM4	RDEA119	-0.0949565	0.00844588	7171
TPM4	Talazoparib	-0.0953616	0.0206963	7171
TPM4	PD-0325901	-0.0964949	0.013373	7171
TPM4	XAV939	-0.0974011	0.0103541	7171
TPM4	PF-562271	-0.0999744	0.0405125	7171
TPM4	IOX2	-0.10019	0.0476602	7171
TPM4	Paclitaxel	-0.100222	0.280729	7171
TPM4	Sunitinib	-0.100823	0.145853	7171
TPM4	Saracatinib	-0.105301	0.180156	7171
TPM4	AZD6482	-0.105381	0.00843303	7171
TPM4	Bicalutamide	-0.1056	0.0099386	7171
TPM4	(5Z)-7-Oxozeaenol	-0.109159	0.00404672	7171
TPM4	SB 216763	-0.113019	0.0139166	7171
TPM4	WZ-1-84	-0.115911	0.103571	7171
TPM4	Trametinib	-0.129733	0.000308107	7171
TPM4	AMG-706	-0.137528	0.00367161	7171
TPM4	A-770041	-0.146462	0.0325389	7171
TPM4	CGP-60474	-0.150824	0.0308213	7171
TPM4	Midostaurin	-0.156388	7.0897e-05	7171
TPM4	RO-3306	-0.157411	6.7358e-05	7171
TPM4	MG-132	-0.157866	0.026838	7171
TPM4	WH-4-023	-0.158382	0.0177895	7171
TPM4	Pazopanib	-0.164899	9.2265e-05	7171
TPM4	TGX221	-0.172203	0.00388512	7171
TPM4	Bortezomib	-0.173594	0.00719041	7171
TPM4	CHIR-99021	-0.175247	6.57218e-07	7171
TPM4	FTI-277	-0.175395	4.92943e-06	7171
TPM4	Elesclomol	-0.175616	8.01972e-06	7171
TPM4	Crizotinib	-0.176849	0.0229026	7171
TPM4	17-AAG	-0.185891	2.29961e-07	7171
TPM4	Docetaxel	-0.197477	5.11383e-08	7171
TPM4	Dasatinib	-0.200566	0.00078719	7171
TPM4	Bleomycin (50 uM)	-0.202891	5.21561e-09	7171
TPM4	TAE684	-0.217716	0.00140361	7171
TPM1	PHA-793887	0.41252	0	7168
TPM1	WZ3105	0.411249	0	7168
TPM1	Methotrexate	0.409582	0	7168
TPM1	KIN001-102	0.383932	0	7168
TPM1	I-BET-762	0.383457	0	7168
TPM1	NPK76-II-72-1	0.375324	0	7168
TPM1	PIK-93	0.37485	0	7168
TPM1	AT-7519	0.366208	0	7168
TPM1	Vorinostat	0.359471	0	7168
TPM1	TPCA-1	0.351111	0	7168
TPM1	THZ-2-102-1	0.341617	0	7168
TPM1	XMD13-2	0.336679	0	7168
TPM1	TAK-715	0.334877	0	7168
TPM1	BMS345541	0.333468	0	7168
TPM1	5-Fluorouracil	0.322932	0	7168
TPM1	BX-912	0.315264	0	7168
TPM1	BHG712	0.313514	0	7168
TPM1	ZSTK474	0.313338	0	7168
TPM1	MPS-1-IN-1	0.307042	0	7168
TPM1	CP466722	0.306016	0	7168
TPM1	KIN001-260	0.305693	0	7168
TPM1	OSI-027	0.302806	0	7168
TPM1	Phenformin	0.302731	0	7168
TPM1	JW-7-24-1	0.301756	0	7168
TPM1	SNX-2112	0.301398	0	7168
TPM1	PI-103	0.301344	0	7168
TPM1	Tubastatin A	0.301106	0	7168
TPM1	GSK1070916	0.298106	0	7168
TPM1	Ispinesib Mesylate	0.2931	0	7168
TPM1	AR-42	0.291475	0	7168
TPM1	TG101348	0.289605	0	7168
TPM1	Navitoclax	0.289538	0	7168
TPM1	AICAR	0.286958	0	7168
TPM1	NG-25	0.286344	0	7168
TPM1	CUDC-101	0.285742	0	7168
TPM1	GSK2126458	0.282507	0	7168
TPM1	YM201636	0.279185	0	7168
TPM1	UNC0638	0.279038	0	7168
TPM1	KIN001-236	0.277361	0	7168
TPM1	TL-1-85	0.275081	0	7168
TPM1	QL-X-138	0.271799	0	7168
TPM1	GSK690693	0.270576	0	7168
TPM1	BIX02189	0.266964	5.86072e-15	7168
TPM1	KIN001-244	0.265238	1.49182e-14	7168
TPM1	QL-XI-92	0.265107	4.8803e-15	7168
TPM1	XMD14-99	0.264966	1.62744e-14	7168
TPM1	CAY10603	0.263951	7.07075e-15	7168
TPM1	FK866	0.262371	1.57065e-14	7168
TPM1	TL-2-105	0.260144	4.36388e-14	7168
TPM1	AZD8055	0.254334	3.01534e-12	7168
TPM1	Belinostat	0.251435	5.23696e-13	7168
TPM1	CX-5461	0.243052	1.63344e-12	7168
TPM1	LAQ824	0.24265	2.10647e-11	7168
TPM1	THZ-2-49	0.238286	6.94942e-12	7168
TPM1	OSI-930	0.234432	2.67136e-11	7168
TPM1	CAL-101	0.233264	1.58599e-11	7168
TPM1	AS605240	0.227478	3.9849e-10	7168
TPM1	Masitinib	0.221638	2.16608e-10	7168
TPM1	Genentech Cpd 10	0.216462	3.57834e-10	7168
TPM1	EKB-569	0.210435	4.65001e-09	7168
TPM1	PAC-1	0.204713	4.36375e-08	7168
TPM1	VNLG/124	0.188396	2.14374e-07	7168
TPM1	BAY 61-3606	0.185212	7.768e-07	7168
TPM1	T0901317	0.183836	5.4371e-07	7168
TPM1	VX-11e	0.167625	2.375e-05	7168
TPM1	QL-XII-47	0.166361	5.97251e-06	7168
TPM1	Y-39983	0.162841	4.41072e-06	7168
TPM1	AC220	0.155708	6.1291e-05	7168
TPM1	FR-180204	0.15365	0.000167056	7168
TPM1	ATRA	0.153363	0.00016092	7168
TPM1	AZD7762	0.153289	4.8664e-05	7168
TPM1	LY317615	0.15017	9.9292e-05	7168
TPM1	S-Trityl-L-cysteine	0.149835	0.0355902	7168
TPM1	IPA-3	0.149041	6.2732e-05	7168
TPM1	AP-24534	0.148611	8.3441e-05	7168
TPM1	STF-62247	0.147012	9.6082e-05	7168
TPM1	Sunitinib	0.14667	0.0238025	7168
TPM1	CH5424802	0.142862	0.000580255	7168
TPM1	ZM-447439	0.14064	0.000534243	7168
TPM1	QL-XII-61	0.14048	0.0150295	7168
TPM1	CEP-701	0.135706	0.000377685	7168
TPM1	XMD15-27	0.133593	0.000932253	7168
TPM1	Mitomycin C	0.132274	0.00216158	7168
TPM1	Vinorelbine	0.13116	0.0042522	7168
TPM1	MS-275	0.122805	0.0901956	7168
TPM1	KIN001-266	0.12279	0.00378189	7168
TPM1	Nilotinib	0.121869	0.00478927	7168
TPM1	Salubrinal	0.120157	0.117883	7168
TPM1	XL-184	0.119025	0.00322795	7168
TPM1	Obatoclax Mesylate	0.118058	0.00443537	7168
TPM1	Linifanib	0.1121	0.00752963	7168
TPM1	DMOG	0.11174	0.00573838	7168
TPM1	HG-5-88-01	0.10871	0.272341	7168
TPM1	KIN001-270	0.107983	0.00404681	7168
TPM1	YM155	0.107392	0.0143947	7168
TPM1	FMK	0.105742	0.0472279	7168
TPM1	Etoposide	0.105359	0.012373	7168
TPM1	GW843682X	0.104875	0.185988	7168
TPM1	Ruxolitinib	0.104746	0.0145332	7168
TPM1	Foretinib	0.102769	0.00721183	7168
TPM1	MK-2206	0.102715	0.0264728	7168
TPM1	JQ1	0.101467	0.0106815	7168
TPM1	OSU-03012	0.09353	0.0346026	7168
TPM1	VX-680	0.0928424	0.282718	7168
TPM1	Pyrimethamine	0.0924471	0.383681	7168
TPM1	HG-5-113-01	0.0912792	0.164057	7168
TPM1	JNK-9L	0.0910088	0.0578625	7168
TPM1	GSK429286A	0.0902864	0.0210523	7168
TPM1	MP470	0.086642	0.037802	7168
TPM1	ZG-10	0.0864492	0.169489	7168
TPM1	SB52334	0.0860678	0.0404358	7168
TPM1	Vinblastine	0.0816862	0.0518874	7168
TPM1	VX-702	0.0806547	0.534415	7168
TPM1	XMD11-85h	0.0790319	0.587124	7168
TPM1	Gemcitabine	0.0750201	0.102616	7168
TPM1	PFI-1	0.0746043	0.0953938	7168
TPM1	Sorafenib	0.0706726	0.494647	7168
TPM1	Lenalidomide	0.0684391	0.279877	7168
TPM1	Crizotinib	0.067885	0.613401	7168
TPM1	KIN001-055	0.0673644	0.216572	7168
TPM1	SB590885	0.0665552	0.163772	7168
TPM1	KU-55933	0.0660727	0.224685	7168
TPM1	JQ12	0.065941	0.197111	7168
TPM1	Tivozanib	0.0652538	0.204204	7168
TPM1	BMS-536924	0.0640745	0.272081	7168
TPM1	Bosutinib	0.0625863	0.205081	7168
TPM1	Lisitinib	0.0612396	0.292017	7168
TPM1	Rapamycin	0.0603511	0.612036	7168
TPM1	GDC0449	0.0600887	0.48525	7168
TPM1	Shikonin	0.0583045	0.252091	7168
TPM1	Tipifarnib	0.0578157	0.34041	7168
TPM1	BI-2536	0.056066	0.601181	7168
TPM1	Z-LLNle-CHO	0.0499481	0.528813	7168
TPM1	GDC0941	0.048801	0.373001	7168
TPM1	Nutlin-3a (-)	0.0482058	0.317942	7168
TPM1	Camptothecin	0.0481672	0.283967	7168
TPM1	Imatinib	0.0471147	0.775571	7168
TPM1	Temozolomide	0.0464164	0.504642	7168
TPM1	Parthenolide	0.0463449	0.672886	7168
TPM1	QS11	0.0432527	0.491116	7168
TPM1	AZ628	0.0431068	0.602606	7168
TPM1	Doxorubicin	0.0420167	0.51788	7168
TPM1	NSC-207895	0.0375682	0.425774	7168
TPM1	rTRAIL	0.03245	0.680039	7168
TPM1	CI-1040	0.0253016	0.602807	7168
TPM1	Dabrafenib	0.0228927	0.634373	7168
TPM1	Axitinib	0.0217366	0.728185	7168
TPM1	XMD8-92	0.0137539	0.929081	7168
TPM1	QL-VIII-58	0.0135977	0.895568	7168
TPM1	PLX4720	0.00614264	0.901616	7168
TPM1	Paclitaxel	0.00604628	0.973097	7168
TPM1	CMK	0.00564752	0.971477	7168
TPM1	Thapsigargin	0.0041718	0.965888	7168
TPM1	PD-0332991	0.00390338	0.959783	7168
TPM1	SN-38	0.00350819	0.951445	7168
TPM1	BX-795	0.000652231	0.992114	7168
TPM1	AUY922	0.000629847	0.992991	7168
TPM1	BMS-754807	0.000491079	0.994025	7168
TPM1	A-443654	2.4794e-05	0.999916	7168
TPM1	Temsirolimus	-0.00163082	0.982158	7168
TPM1	GSK-650394	-0.0039597	0.969032	7168
TPM1	Cytarabine	-0.00646323	0.922357	7168
TPM1	EHT 1864	-0.00654573	0.944632	7168
TPM1	Tamoxifen	-0.00657695	0.968334	7168
TPM1	XMD8-85	-0.008862	0.93464	7168
TPM1	Bleomycin	-0.0089541	0.902724	7168
TPM1	CP724714	-0.0101469	0.887339	7168
TPM1	JW-7-52-1	-0.0133834	0.920616	7168
TPM1	GW-2580	-0.0138834	0.986416	7168
TPM1	PD-173074	-0.0140281	0.945818	7168
TPM1	GW 441756	-0.0150627	0.963157	7168
TPM1	Talazoparib	-0.0255664	0.606565	7168
TPM1	Bexarotene	-0.0257055	0.762361	7168
TPM1	NU-7441	-0.0267802	0.746875	7168
TPM1	GNF-2	-0.0283424	0.921803	7168
TPM1	YK 4-279	-0.0292668	0.623057	7168
TPM1	HG-6-64-1	-0.0316075	0.54337	7168
TPM1	EX-527	-0.0369724	0.737722	7168
TPM1	Zibotentan	-0.040227	0.862519	7168
TPM1	(5Z)-7-Oxozeaenol	-0.0405148	0.35052	7168
TPM1	Cyclopamine	-0.0425341	0.720498	7168
TPM1	Gefitinib	-0.0459549	0.278559	7168
TPM1	CCT018159	-0.0483538	0.34363	7168
TPM1	PF-4708671	-0.0510566	0.575903	7168
TPM1	Embelin	-0.0528024	0.349646	7168
TPM1	NSC-87877	-0.0529662	0.330712	7168
TPM1	PD-0325901	-0.0537395	0.189799	7168
TPM1	RDEA119	-0.0553331	0.143194	7168
TPM1	selumetinib	-0.0558143	0.141642	7168
TPM1	SB 505124	-0.0560547	0.419375	7168
TPM1	CGP-082996	-0.0570948	0.561939	7168
TPM1	CGP-60474	-0.0571031	0.518344	7168
TPM1	Epothilone B	-0.0575269	0.247977	7168
TPM1	PHA-665752	-0.0614592	0.671545	7168
TPM1	TAE684	-0.0653056	0.547881	7168
TPM1	SL 0101-1	-0.0691754	0.342546	7168
TPM1	FH535	-0.0714489	0.112987	7168
TPM1	MLN4924	-0.0735671	0.167969	7168
TPM1	AS601245	-0.0761224	0.119909	7168
TPM1	Afatinib	-0.0822084	0.0249296	7168
TPM1	AKT inhibitor VIII	-0.0831977	0.0521167	7168
TPM1	PF-562271	-0.0838441	0.0968661	7168
TPM1	Roscovitine	-0.0849864	0.573287	7168
TPM1	Olaparib	-0.0851254	0.0405748	7168
TPM1	IOX2	-0.0877467	0.0883535	7168
TPM1	Veliparib	-0.0909452	0.138361	7168
TPM1	JNJ-26854165	-0.0959438	0.030964	7168
TPM1	SGC0946	-0.0998616	0.0260963	7168
TPM1	BEZ235	-0.102171	0.0180867	7168
TPM1	MG-132	-0.104038	0.181933	7168
TPM1	AMG-706	-0.115342	0.0169405	7168
TPM1	Bryostatin 1	-0.115588	0.0107512	7168
TPM1	Trametinib	-0.11963	0.000937285	7168
TPM1	TW 37	-0.121771	0.00201021	7168
TPM1	Bortezomib	-0.124092	0.0711018	7168
TPM1	BMS-509744	-0.124405	0.137458	7168
TPM1	CCT007093	-0.128108	0.0013094	7168
TPM1	681640	-0.128414	0.0153457	7168
TPM1	Cisplatin	-0.129239	0.00251479	7168
TPM1	UNC1215	-0.134315	0.00246441	7168
TPM1	BIRB 0796	-0.135204	0.00293231	7168
TPM1	WZ-1-84	-0.135718	0.0500392	7168
TPM1	AZD6482	-0.139958	0.00028615	7168
TPM1	BMS-708163	-0.145311	0.000138713	7168
TPM1	A-770041	-0.147752	0.0308485	7168
TPM1	AG-014699	-0.148394	0.000173004	7168
TPM1	Pazopanib	-0.150118	0.000499232	7168
TPM1	LFM-A13	-0.151483	0.000593871	7168
TPM1	Cetuximab	-0.15797	2.6843e-05	7168
TPM1	Erlotinib	-0.163991	0.0129954	7168
TPM1	GSK1904529A	-0.166552	4.4524e-05	7168
TPM1	GSK269962A	-0.170959	6.85107e-06	7168
TPM1	Bicalutamide	-0.172178	1.6616e-05	7168
TPM1	FTI-277	-0.173189	6.60147e-06	7168
TPM1	Saracatinib	-0.175999	0.0152218	7168
TPM1	piperlongumine	-0.18826	4.12501e-07	7168
TPM1	JNK Inhibitor VIII	-0.188449	1.10878e-06	7168
TPM1	Lapatinib	-0.194376	0.00087434	7168
TPM1	Elesclomol	-0.200209	2.60836e-07	7168
TPM1	Midostaurin	-0.200296	1.5959e-07	7168
TPM1	KIN001-135	-0.207822	0.0137907	7168
TPM1	WH-4-023	-0.22967	0.000346007	7168
TPM1	XAV939	-0.232381	9.4914e-11	7168
TPM1	RO-3306	-0.237033	7.08602e-10	7168
TPM1	SB 216763	-0.247718	9.03226e-09	7168
TPM1	Dasatinib	-0.259705	8.54062e-06	7168
TPM1	Bleomycin (50 uM)	-0.268232	3.74021e-15	7168
TPM1	17-AAG	-0.272273	1.11007e-14	7168
TPM1	CHIR-99021	-0.272828	1.12011e-15	7168
TPM1	Docetaxel	-0.285765	8.18244e-16	7168
TPM1	TGX221	-0.340824	5.69764e-10	7168

## Sheet: Sheet1
symbol	drug	cor	fdr
TPM4	PHA-793887	0.172375	5.08158e-07
TPM4	Methotrexate	0.165814	4.013e-06
TPM4	WZ3105	0.165413	1.7361e-06
TPM4	Tubastatin A	0.160332	3.95493e-06
TPM4	BMS345541	0.159407	4.71034e-06
TPM4	AT-7519	0.157694	5.73239e-06
TPM4	KIN001-102	0.156128	6.68468e-06
TPM4	I-BET-762	0.152773	8.78488e-06
TPM4	TAK-715	0.15078	1.7796e-05
TPM4	Phenformin	0.149026	3.2302e-05
TPM4	CUDC-101	0.146474	3.9297e-05
TPM4	AICAR	0.141479	0.000189259
TPM4	QL-X-138	0.139531	8.6823e-05
TPM4	NPK76-II-72-1	0.137725	6.8235e-05
TPM4	AR-42	0.135761	0.000113796
TPM4	OSI-027	0.135095	0.00013193
TPM4	THZ-2-102-1	0.134241	0.000149356
TPM4	5-Fluorouracil	0.13366	0.00016918
TPM4	Navitoclax	0.133588	0.000252309
TPM4	FK866	0.131952	0.000198423
TPM4	JW-7-24-1	0.131373	0.000179823
TPM4	UNC0638	0.130365	0.000152567
TPM4	XMD13-2	0.129506	0.000232883
TPM4	PAC-1	0.127997	0.00102168
TPM4	GSK690693	0.12293	0.000592704
TPM4	Belinostat	0.119889	0.000961113
TPM4	Ispinesib Mesylate	0.114752	0.00136014
TPM4	KIN001-236	0.113079	0.00174465
TPM4	JQ1	0.111869	0.00448907
TPM4	ZSTK474	0.110775	0.00194563
TPM4	YM201636	0.110407	0.00212602
TPM4	TG101348	0.108577	0.00216721
TPM4	CAY10603	0.108238	0.00229902
TPM4	QL-XII-47	0.108228	0.00434396
TPM4	CP466722	0.106495	0.00268459
TPM4	PIK-93	0.103276	0.00334229
TPM4	PI-103	0.100587	0.00498582
TPM4	TPCA-1	0.097944	0.00557777
TPM4	THZ-2-49	0.0958296	0.00857212
TPM4	GSK1070916	0.09528	0.00896883
TPM4	TL-2-105	0.0883045	0.0163991
TPM4	GSK2126458	0.0874935	0.0180405
TPM4	SB52334	0.0873154	0.037118
TPM4	Masitinib	0.0869315	0.0189695
TPM4	CX-5461	0.0857483	0.0188192
TPM4	MPS-1-IN-1	0.0846037	0.0232243
TPM4	AS605240	0.0837554	0.0382452
TPM4	FR-180204	0.0813883	0.0786319
TPM4	MP470	0.0808124	0.0541135
TPM4	Genentech Cpd 10	0.0798455	0.0297981
TPM4	SNX-2112	0.0792389	0.0301995
TPM4	AZD8055	0.0784713	0.0457203
TPM4	KIN001-266	0.0783238	0.0787302
TPM4	BX-912	0.0756761	0.0349256
TPM4	T0901317	0.0744315	0.0621312
TPM4	EKB-569	0.0740486	0.0598189
TPM4	Lisitinib	0.0716255	0.198222
TPM4	NG-25	0.0711989	0.0504311
TPM4	KIN001-244	0.0709477	0.0552236
TPM4	BHG712	0.0676917	0.0649514
TPM4	BAY 61-3606	0.0672963	0.0980667
TPM4	KIN001-260	0.0658456	0.0730954
TPM4	LY317615	0.0644359	0.1309
TPM4	Salubrinal	0.063831	0.455637
TPM4	IPA-3	0.0610169	0.125601
TPM4	SL 0101-1	0.0608369	0.408657
TPM4	STF-62247	0.0603368	0.133753
TPM4	VNLG/124	0.058741	0.153119
TPM4	Mitomycin C	0.0562593	0.256957
TPM4	TL-1-85	0.0478673	0.203391
TPM4	Obatoclax Mesylate	0.0473789	0.3216
TPM4	JQ12	0.0455071	0.404941
TPM4	EHT 1864	0.0439008	0.501732
TPM4	OSU-03012	0.0424517	0.402853
TPM4	ATRA	0.0417258	0.408102
TPM4	PFI-1	0.0391815	0.431044
TPM4	BMS-536924	0.0388411	0.578534
TPM4	VX-702	0.038792	0.85875
TPM4	BIX02189	0.0374837	0.330314
TPM4	BMS-754807	0.0374277	0.50908
TPM4	Lenalidomide	0.0368074	0.640193
TPM4	QL-XI-92	0.0367885	0.337513
TPM4	DMOG	0.0366977	0.443764
TPM4	Tamoxifen	0.0356905	0.768563
TPM4	OSI-930	0.0343991	0.403316
TPM4	Shikonin	0.0343285	0.543609
TPM4	MS-275	0.0339563	0.720618
TPM4	AC220	0.0326958	0.524342
TPM4	KIN001-055	0.0317318	0.647105
TPM4	Ruxolitinib	0.0307535	0.582997
TPM4	CP724714	0.0307161	0.600231
TPM4	JNK-9L	0.0303881	0.624547
TPM4	ZM-447439	0.0299858	0.556743
TPM4	XMD11-85h	0.0296449	0.883094
TPM4	Parthenolide	0.0296146	0.807958
TPM4	QS11	0.0287552	0.674608
TPM4	VX-11e	0.027658	0.600826
TPM4	XMD14-99	0.0269912	0.513396
TPM4	YM155	0.0264243	0.652066
TPM4	Gefitinib	0.0210521	0.641013
TPM4	Afatinib	0.0207182	0.613286
TPM4	KIN001-270	0.0198098	0.654711
TPM4	HG-5-88-01	0.0152326	0.941259
TPM4	HG-5-113-01	0.0108425	0.907001
TPM4	Pyrimethamine	0.00963742	0.950995
TPM4	PF-4708671	0.00866893	0.955168
TPM4	KU-55933	0.00764487	0.931943
TPM4	GDC0449	0.00666189	0.963688
TPM4	QL-XII-61	0.00634477	0.943144
TPM4	Nilotinib	0.00608605	0.92834
TPM4	GNF-2	0.00515919	0.990716
TPM4	SB590885	0.00442065	0.93959
TPM4	GSK-650394	0.00439174	0.965948
TPM4	FH535	0.00393637	0.951248
TPM4	Y-39983	0.0030486	0.944816
TPM4	CMK	0.00291683	0.985734
TPM4	SB 505124	0.00291252	0.981363
TPM4	Erlotinib	0.002222	0.980348
TPM4	VX-680	0.00183399	0.991279
TPM4	rTRAIL	0.000458388	0.995803
TPM4	FMK	0.000285999	0.99737
TPM4	Veliparib	-0.00041625	0.996489
TPM4	NSC-207895	-0.00134068	0.982242
TPM4	Cyclopamine	-0.00212474	0.98812
TPM4	Thapsigargin	-0.00262711	0.979123
TPM4	CAL-101	-0.00286297	0.950135
TPM4	PLX4720	-0.00289241	0.956519
TPM4	ZG-10	-0.00540181	0.952478
TPM4	UNC1215	-0.00629844	0.92186
TPM4	Sorafenib	-0.00633816	0.965364
TPM4	Etoposide	-0.00846605	0.891529
TPM4	Tipifarnib	-0.00935524	0.917368
TPM4	GW843682X	-0.0115034	0.92456
TPM4	MLN4924	-0.011932	0.86404
TPM4	Nutlin-3a (-)	-0.0132651	0.820975
TPM4	Imatinib	-0.0182898	0.923795
TPM4	Roscovitine	-0.0185672	0.931952
TPM4	EX-527	-0.0191407	0.87898
TPM4	Vinorelbine	-0.019308	0.764963
TPM4	Rapamycin	-0.0204374	0.89901
TPM4	Linifanib	-0.0217551	0.719674
TPM4	CEP-701	-0.0221113	0.625687
TPM4	A-443654	-0.0244978	0.916036
TPM4	MK-2206	-0.0247382	0.66852
TPM4	Camptothecin	-0.024931	0.616645
TPM4	Bosutinib	-0.0259157	0.670168
TPM4	NU-7441	-0.0286918	0.723782
TPM4	Lapatinib	-0.0287277	0.677885
TPM4	NSC-87877	-0.0291267	0.631538
TPM4	CCT007093	-0.0298192	0.527437
TPM4	S-Trityl-L-cysteine	-0.0300323	0.755145
TPM4	Gemcitabine	-0.0306018	0.568108
TPM4	Tivozanib	-0.0312785	0.619533
TPM4	PD-0332991	-0.0319485	0.598502
TPM4	AP-24534	-0.0320506	0.470246
TPM4	XMD8-85	-0.0324401	0.732184
TPM4	Epothilone B	-0.0328688	0.545349
TPM4	Dabrafenib	-0.0329832	0.475533
TPM4	Doxorubicin	-0.0330837	0.629089
TPM4	GW 441756	-0.0364715	0.859016
TPM4	Foretinib	-0.0375582	0.390483
TPM4	GDC0941	-0.0399288	0.488274
TPM4	XMD8-92	-0.040212	0.727321
TPM4	GSK429286A	-0.0459654	0.280289
TPM4	LFM-A13	-0.0469449	0.356764
TPM4	Bexarotene	-0.04709	0.507437
TPM4	GW-2580	-0.0497997	0.836304
TPM4	AUY922	-0.0503254	0.327081
TPM4	AS601245	-0.0518099	0.327843
TPM4	CI-1040	-0.053085	0.229809
TPM4	AG-014699	-0.0565855	0.182184
TPM4	XL-184	-0.057405	0.207663
TPM4	Zibotentan	-0.0577651	0.755725
TPM4	SN-38	-0.0607209	0.156631
TPM4	Vinblastine	-0.061225	0.159392
TPM4	AZD7762	-0.0621535	0.126001
TPM4	Axitinib	-0.0623753	0.209209
TPM4	Embelin	-0.0633698	0.238096
TPM4	XMD15-27	-0.0636449	0.157164
TPM4	SGC0946	-0.064248	0.189153
TPM4	BI-2536	-0.0646349	0.525981
TPM4	Cetuximab	-0.0649265	0.110565
TPM4	AKT inhibitor VIII	-0.0653618	0.138147
TPM4	selumetinib	-0.0655288	0.079852
TPM4	CH5424802	-0.0680774	0.188007
TPM4	Cytarabine	-0.0680819	0.153001
TPM4	Temozolomide	-0.0693804	0.239802
TPM4	Bryostatin 1	-0.0699562	0.149427
TPM4	Cisplatin	-0.0704033	0.132633
TPM4	681640	-0.0707797	0.212693
TPM4	GSK1904529A	-0.0716564	0.104377
TPM4	BEZ235	-0.072796	0.110167
TPM4	JNK Inhibitor VIII	-0.0738585	0.0769947
TPM4	KIN001-135	-0.076482	0.434887
TPM4	HG-6-64-1	-0.0772309	0.0798278
TPM4	Olaparib	-0.0781973	0.0619085
TPM4	CCT018159	-0.0784854	0.0931731
TPM4	PHA-665752	-0.0812556	0.553314
TPM4	TW 37	-0.0814918	0.0529726
TPM4	BX-795	-0.0819671	0.0559529
TPM4	BMS-708163	-0.0820229	0.036553
TPM4	BIRB 0796	-0.083669	0.0785555
TPM4	piperlongumine	-0.08492	0.0372178
TPM4	YK 4-279	-0.0849526	0.0771043
TPM4	BMS-509744	-0.0854133	0.330412
TPM4	Temsirolimus	-0.0856979	0.0527627
TPM4	Z-LLNle-CHO	-0.0884525	0.215259
TPM4	JNJ-26854165	-0.0885577	0.049841
TPM4	QL-VIII-58	-0.088864	0.197488
TPM4	Bleomycin	-0.0890403	0.0654319
TPM4	PD-173074	-0.0895078	0.328016
TPM4	AZ628	-0.0918124	0.199243
TPM4	GSK269962A	-0.0931357	0.031145
TPM4	CGP-082996	-0.0940891	0.264882
TPM4	JW-7-52-1	-0.0943975	0.282364
TPM4	RDEA119	-0.0949565	0.00844588
TPM4	Talazoparib	-0.0953616	0.0206963
TPM4	PD-0325901	-0.0964949	0.013373
TPM4	XAV939	-0.0974011	0.0103541
TPM4	PF-562271	-0.0999744	0.0405125
TPM4	IOX2	-0.10019	0.0476602
TPM4	Paclitaxel	-0.100222	0.280729
TPM4	Sunitinib	-0.100823	0.145853
TPM4	Saracatinib	-0.105301	0.180156
TPM4	AZD6482	-0.105381	0.00843303
TPM4	Bicalutamide	-0.1056	0.0099386
TPM4	(5Z)-7-Oxozeaenol	-0.109159	0.00404672
TPM4	SB 216763	-0.113019	0.0139166
TPM4	WZ-1-84	-0.115911	0.103571
TPM4	Trametinib	-0.129733	0.000308107
TPM4	AMG-706	-0.137528	0.00367161
TPM4	A-770041	-0.146462	0.0325389
TPM4	CGP-60474	-0.150824	0.0308213
TPM4	Midostaurin	-0.156388	7.0897e-05
TPM4	RO-3306	-0.157411	6.7358e-05
TPM4	MG-132	-0.157866	0.026838
TPM4	WH-4-023	-0.158382	0.0177895
TPM4	Pazopanib	-0.164899	9.2265e-05
TPM4	TGX221	-0.172203	0.00388512
TPM4	Bortezomib	-0.173594	0.00719041
TPM4	CHIR-99021	-0.175247	6.57218e-07
TPM4	FTI-277	-0.175395	4.92943e-06
TPM4	Elesclomol	-0.175616	8.01972e-06
TPM4	Crizotinib	-0.176849	0.0229026
TPM4	17-AAG	-0.185891	2.29961e-07
TPM4	Docetaxel	-0.197477	5.11383e-08
TPM4	Dasatinib	-0.200566	0.00078719
TPM4	Bleomycin (50 uM)	-0.202891	5.21561e-09
TPM4	TAE684	-0.217716	0.00140361

## Sheet: Sheet2
symbol	drug	cor	fdr
TPM4	Methotrexate	0.165814	4.013e-06
TPM4	5-Fluorouracil	0.13366	0.00016918
TPM4	Belinostat	0.119889	0.000961113
TPM4	Masitinib	0.0869315	0.0189695
TPM4	Talazoparib	-0.0953616	0.0206963
TPM4	Bicalutamide	-0.1056	0.0099386
TPM4	Trametinib	-0.129733	0.000308107
TPM4	Midostaurin	-0.156388	7.0897e-05
TPM4	Pazopanib	-0.164899	9.2265e-05
TPM4	Bortezomib	-0.173594	0.00719041
TPM4	Docetaxel	-0.197477	5.11383e-08
TPM4	Dasatinib	-0.200566	0.00078719
TPM4	Bleomycin (50 uM)	-0.202891	5.21561e-09
