# Supplementary material for: Integrated pan-cancer analysis and experimental verification of the roles of tropomyosin 4 in gastric cancer
Source: Front Immunol. 2023 Mar 13;14:1148056. doi: 10.3389/fimmu.2023.1148056 (PMC10041708; doi:10.3389/fimmu.2023.1148056)
Supplement: Supplementary file 3 [file DataSheet_1.zip › Supplementary Tables/Table S15.xlsx]

## Sheet: edges
symbol	drug	cor	fdr
TPM4	Methotrexate	0.165814	4.013e-06
TPM4	5-Fluorouracil	0.13366	0.00016918
TPM4	Belinostat	0.119889	0.000961113
TPM4	Masitinib	0.0869315	0.0189695
TPM4	Talazoparib	-0.0953616	0.0206963
TPM4	Bicalutamide	-0.1056	0.0099386
TPM4	Trametinib	-0.129733	0.000308107
TPM4	Midostaurin	-0.156388	7.0897e-05
TPM4	Pazopanib	-0.164899	9.2265e-05
TPM4	Bortezomib	-0.173594	0.00719041
TPM4	Docetaxel	-0.197477	5.11383e-08
TPM4	Dasatinib	-0.200566	0.00078719
TPM4	Bleomycin (50 uM)	-0.202891	5.21561e-09

## Sheet: attrs
attribution	column_name	legend_show	X4
edge_colour	Cor	显示	分类/数值
edge_width	Cor	显示	分类/数值
edge_alpha		不显示	分类/数值
node_colour	Expression	显示	分类/数值
node_shape	Cluster	显示	分类
node_alpha		显示	分类/数值
node_size		显示	分类/数值
