# Supplementary material for: Integrated pan-cancer analysis and experimental verification of the roles of tropomyosin 4 in gastric cancer
Source: Front Immunol. 2023 Mar 13;14:1148056. doi: 10.3389/fimmu.2023.1148056 (PMC10041708; doi:10.3389/fimmu.2023.1148056)
Supplement: Supplementary file 3 [file DataSheet_1.zip › Supplementary Tables/Table S16.xlsx]

## Sheet: export
Rank	Score	Type	ID	Name	Description
16	96.06	cp	BRD-K31491153	1-phenylbiguanide	Serotonin receptor agonist
22	95.62	cp	BRD-K69690935	curcumin	Cyclooxygenase inhibitor
32	93.38	cp	BRD-K94070024	depomedrol	Glucocorticoid receptor agonist
41	90.69	cp	BRD-A79803969	memantine	Glutamate receptor antagonist
44	89.56	cp	BRD-K11905747	spectinomycin	Bacterial 30S ribosomal subunit inhibitor
48	88.83	cp	BRD-K05396879	15-delta-prostaglandin-j2	PPAR receptor agonist
51	87.99	cp	BRD-K49519144	LY-2140023	Glutamate receptor agonist
55	87.62	cp	BRD-M40783228	mesna	Antioxidant
56	87.36	cp	BRD-A65597028	RX-821002	Adrenergic receptor antagonist
60	86.97	cp	BRD-A63836183	PD-123319	Angiotensin receptor antagonist
65	85.63	cp	BRD-K24538644	KUC104502N	-666
73	84.3	cp	BRD-U88459701	atorvastatin	HMGCR inhibitor
74	84.2	cp	BRD-K70577657	H-9	PKA inhibitor
78	84.01	cp	BRD-K66792149	quinoclamine	Algicide
84	83.19	cp	BRD-K60476892	YC-1	Guanylyl cyclase activator
86	83.14	cp	BRD-M30523314	vinorelbine	Tubulin inhibitor
100	80.24	cp	BRD-K26997899	SA-792574	Microtubule inhibitor
104	79.69	cp	BRD-K94325918	kinetin-riboside	Apoptosis stimulant
111	79.02	cp	BRD-K76064317	tyrphostin-AG-1296	FLT3 inhibitor
116	78.51	cp	BRD-K96037667	norethindrone	Progesterone receptor agonist
120	78.36	cp	BRD-K77625572	etomoxir	Carnitine palmitoyltransferase inhibitor
125	77.75	cp	BRD-K63874012	thioperamide	Histamine receptor antagonist
128	76.93	cp	BRD-K55420858	mirin	MRE11A exonuclease inhibitor
131	76.04	cp	BRD-K99498722	NPI-2358	Tubulin inhibitor
132	75.94	cp	BRD-K77133231	PD-169316	p38 MAPK inhibitor
138	75.35	cp	BRD-K05977823	tenovins	SIRT inhibitor
146	73.48	cp	BRD-A27143604	DPN	Estrogen receptor agonist
147	73.32	cp	BRD-K51730347	diphencyprone	Immunostimulant
154	72.03	cp	BRD-K92731339	perindopril	ACE inhibitor
157	71.38	cp	BRD-K72034655	peucedanin	Apoptosis stimulant
173	69.37	cp	BRD-K52394958	GR-159897	Tachykinin antagonist
176	68.58	cp	BRD-K68392338	ZK-93426	Benzodiazepine receptor antagonist
178	68.25	cp	BRD-K26664453	cytochalasin-b	Microtubule inhibitor
190	66.79	cp	BRD-K22631935	neurodazine	Neurogenesis of non-pluripotent C2C12 myoblast inducer
193	66.52	cp	BRD-K89687904	PKCbeta-inhibitor	PKC inhibitor
194	66.46	cp	BRD-K01555864	dibenzoylmethane	Antineoplastic
199	65.64	cp	BRD-K12539581	nocodazole	Tubulin inhibitor
204	65.5	cp	BRD-K51318897	fenbendazole	Tubulin inhibitor
206	65.3	cp	BRD-K55430733	WAY-629	Serotonin receptor agonist
211	64.84	cp	BRD-K33396764	alpha-linolenic-acid	Omega 3 fatty acid stimulant
213	64.55	cp	BRD-K29113274	ketoconazole	Sterol demethylase inhibitor
215	64.21	cp	BRD-K96778649	tyrphostin-47	EGFR inhibitor
217	63.85	cp	BRD-K89708791	rifaximin	RNA synthesis inhibitor
228	62.17	cp	BRD-A39522003	OMDM-2	FAAH inhibitor
229	62.09	cp	BRD-K94919853	10H-phenothiazin-10-yl)(p-tolyl)methanone	Butyrylcholinesterase inhibitor
230	61.95	cp	BRD-A55913614	primaquine	Antimalarial
232	61.47	cp	BRD-A96255180	ribavirin	Antiviral
233	61.45	cp	BRD-K44876623	zolpidem	Benzodiazepine receptor agonist
236	61.31	cp	BRD-A61858259	CAY-10415	Insulin sensitizer
237	61.22	cp	BRD-K53913732	SB-408124	Orexin receptor antagonist
240	60.98	cp	BRD-K11433652	aspirin	Cyclooxygenase inhibitor
242	60.96	cp	BRD-A26032986	zaldaride	Calmodulin antagonist
245	60.62	cp	BRD-K88849294	lobaric-acid	Tyrosine phosphatase inhibitor
248	60.23	cp	BRD-A54029483	IRL-2500	Endothelin receptor antagonist
251	59.8	cp	BRD-K69556541	ryanodine	Calcium channel blocker
252	59.57	cp	BRD-A85234536	N6-cyclopentyladenosine	Adenosine receptor agonist
254	59.46	cp	BRD-K06024458	n-arachidonyl-GABA	cannabinoid receptor agonist
255	59.28	cp	BRD-K95763993	trapidil	PDGFR receptor inhibitor
260	58.99	cp	BRD-K69032158	diprotin-a	Dipeptidyl peptidase inhibitor
266	58.49	cp	BRD-K44084986	Y-27632	Rho associated kinase inhibitor
272	57.68	cp	BRD-K02715688	hydrastine	Tyrosine hydroxylase inhibitor
273	57.68	cp	BRD-A41555725	chlortetracycline	Protein synthesis inhibitor
274	57.65	cp	BRD-K63913457	eicosatrienoic-acid	Vasodilator
278	57.22	cp	BRD-K92758126	gibberellic-acid	NFkB pathway inhibitor
279	57.2	cp	BRD-K34508425	KUC103898N	-666
282	57.13	cp	BRD-K04466929	Merck60	HDAC inhibitor
288	56.46	cp	BRD-K83144676	olmesartan	Angiotensin antagonist
297	55.71	cp	BRD-K20995441	U-54494A	Opioid receptor agonist
298	55.6	cp	BRD-A10969569	ambelline	Plant alkaloid
300	55.51	cp	BRD-K81783531	VX-222	HCV inhibitor
304	55.34	cp	BRD-K37447567	hydrocotarnine	Opioid receptor antagonist
306	55.3	cp	BRD-K09638361	SA-63133	-666
308	55.06	cp	BRD-K74112339	acetohydroxamic-acid	Urease inhibitor
309	55	cp	BRD-K30296925	flavokavain-b	Antineoplastic
312	54.29	cp	BRD-K08502430	angiogenesis-inhibitor	Angiogenesis inhibitor
313	54.26	cp	BRD-K80970344	pyrrolidine-dithiocarbamate	NFkB pathway inhibitor
319	53.81	cp	BRD-A13084692	troglitazone	Insulin sensitizer
320	53.54	cp	BRD-K86003836	flubendazole	Tubulin inhibitor
322	53.49	cp	BRD-K13725475	rhodomyrtoxin	Cytotoxic agent
328	52.55	cp	BRD-K24681473	YM-155	Survivin inhibitor
331	52.23	cp	BRD-K32247306	primidone	GABA receptor antagonist
332	52.04	cp	BRD-K18135438	chenodeoxycholic-acid	11-beta-HSD1 inhibitor
333	52.01	cp	BRD-A14574269	UB-165	Acetylcholine receptor agonist
334	51.99	cp	BRD-K05658747	raltegravir	HIV integrase inhibitor
335	51.91	cp	BRD-A04352665	maraviroc	CC chemokine receptor antagonist
338	51.84	cp	BRD-A00100033	nifurtimox	DNA inhibitor
341	51.73	cp	BRD-K09436313	prostaglandin	Prostanoid receptor antagonist
342	51.61	cp	BRD-K59570838	homoveratrylamine	Dopamine analog
343	51.59	cp	BRD-K16551401	PNU-22394	Serotonin receptor agonist
348	51.15	cp	BRD-K44353683	nateglinide	Insulin secretagogue
353	50.67	cp	BRD-A20968261	WAY-213613	Glutamate inhibitor
358	50.19	cp	BRD-K91623615	ABT-751	Tubulin inhibitor
360	49.98	cp	BRD-A20697603	thiostrepton	FOXM1 inhibitor
364	49.88	cp	BRD-K71430621	clobenpropit	Histamine receptor antagonist
366	49.86	cp	BRD-K68095457	palmitoylethanolamide	Cannabinoid receptor agonist
373	49.41	cp	BRD-A73605923	mocimycin	Protein synthesis inhibitor
377	48.99	cp	BRD-A59215453	lobelanidine	Acetylcholine receptor antagonist
381	48.64	cp	BRD-A62434282	goserelin	Gonadotropin releasing factor hormone receptor agonist
382	48.63	cp	BRD-K28137194	loreclezole	GABA receptor agonist
384	48.53	cp	BRD-K91145395	prostratin	PKC activator
388	48.23	cp	BRD-K12002134	megestrol	progesterone receptor agonist
391	48.11	cp	BRD-K00486786	RO-08-2750	NGF binding inhibitor
392	48.11	cp	BRD-A45140972	meclocycline	Bacterial 30S ribosomal subunit inhibitor
399	47.56	cp	BRD-K82143716	flucytosine	Antifungal
400	47.53	cp	BRD-A38898897	GW-311616	Leukocyte elastase inhibitor
401	47.23	cp	BRD-K19525698	ozagrel	Thromboxane synthase inhibitor
416	45.96	cp	BRD-A84493640	atovaquone	Mitochondrial electron transport inhibitor
418	45.87	cp	BRD-A01295252	trans-7-hydroxy-pipat	Dopamine receptor ligand
425	45.68	cp	BRD-K59650319	YM-298198	Glutamate receptor antagonist
427	45.66	cp	BRD-K47693913	evoxine	Furoquinoline alkaloid
429	45.57	cp	BRD-K92760278	riboflavin	Vitamin B
432	45.25	cp	BRD-A15079084	phorbol-12-myristate-13-acetate	PKC activator
433	45.19	cp	BRD-K44849676	capsazepine	TRPV agonist
440	44.85	cp	BRD-A48809242	IB-MECA	Adenosine receptor agonist
443	44.79	cp	BRD-K77390737	xanthohumol	ATPase inhibitor
444	44.69	cp	BRD-K42095107	daidzein	Estrogen receptor agonist
447	44.4	cp	BRD-K77171813	proxyfan	Histamine receptor modulator
448	44.38	cp	BRD-K63784565	BRD-K63784565	Topoisomerase inhibitor
449	44.18	cp	BRD-K84895041	BMY-45778	IP1 prostacyclin receptor agonist
450	44.14	cp	BRD-A80641450	FR-139317	Endothelin receptor antagonist
451	44.03	cp	BRD-K16336526	capsaicin	TRPV agonist
458	43.55	cp	BRD-A47633927	NPC-15199	ICAM1 antagonist
459	43.53	cp	BRD-A48257147	PHCCC	Glutamate receptor agonist
460	43.36	cp	BRD-K75478907	GS-39783	GABA receptor modulator
461	43.33	cp	BRD-K95785537	PP-2	SRC inhibitor
462	43.3	cp	BRD-A94413429	NTNCB	Neuropeptide receptor antagonist
465	43.08	cp	BRD-K68332390	ponalrestat	Aldose reductase inhibitor
469	42.96	cp	BRD-K10176267	L-701252	Glutamate receptor antagonist
470	42.94	cp	BRD-K64670467	JNJ-16259685	Glutamate receptor antagonist
473	42.8	cp	BRD-K97564742	mepyramine	Histamine receptor antagonist
478	42.52	cp	BRD-A51820102	econazole	Bacterial cell wall synthesis inhibitor
488	41.82	cp	BRD-K17415526	tyrphostin-AG-835	Protein tyrosine kinase inhibitor
492	41.68	cp	BRD-K82091397	SB-239063	p38 MAPK inhibitor
493	41.56	cp	BRD-A81795050	U-18666A	Oxidosqualene cyclase inhibitor
498	41.08	cp	BRD-K06198550	isorotenone	Mitochondrial complex I inhibitor
500	41.05	cp	BRD-K46212057	voriconazole	Cytochrome P450 inhibitor
508	40.38	cp	BRD-K98548675	parthenolide	NFkB pathway inhibitor
513	40.19	cp	BRD-K06080977	eicosatetraynoic-acid	Cyclooxygenase inhibitor
516	40.07	cp	BRD-A15297126	fluocinonide	Glucocorticoid receptor agonist
519	39.99	cp	BRD-K93460210	lamotrigine	Serotonin receptor antagonist
520	39.92	cp	BRD-K73290745	ICI-199441	Opioid receptor agonist
523	39.78	cp	BRD-K41564320	purvalanol-b	Tyrosine kinase inhibitor
528	39.35	cp	BRD-K18678457	ZD-7288	HCN channel blocker
530	39.13	cp	BRD-K40530731	hyoscyamine	Acetylcholine receptor antagonist
533	39	cp	BRD-K97330509	SRC-kinase-inhibitor-II	SRC inhibitor
542	38.79	cp	BRD-K25504083	cytochalasin-d	Actin polymerization inhibitor
543	38.73	cp	BRD-K11630072	carmofur	Thymidylate synthase inhibitor
546	38.46	cp	BRD-K48735772	PD-158780	EGFR inhibitor
547	38.4	cp	BRD-A09495397	bicuculline	GABA receptor antagonist
549	38.37	cp	BRD-K71512533	SNS-314	Aurora kinase inhibitor
552	38.13	cp	BRD-K34608650	BRD-K34608650	Cannabinoid receptor agonist
554	37.8	cp	BRD-K85090592	pilocarpine	Acetylcholine receptor agonist
560	37.59	cp	BRD-K45252063	clofibrate	PPAR receptor agonist
561	37.53	cp	BRD-K89930444	AG-592	Tyrosine kinase inhibitor
569	36.74	cp	BRD-A48570745	ivermectin	GABA receptor agonist
579	36.01	cp	BRD-K22947005	dexbrompheniramine	Histamine receptor antagonist
580	36.01	cp	BRD-K50938287	sumatriptan	Serotonin receptor agonist
584	35.89	cp	BRD-K64451768	GANT-58	GLI antagonist
587	35.66	cp	BRD-K83988098	alvespimycin	HSP inhibitor
588	35.63	cp	BRD-K09668667	benzo(a)pyrene	Carcinogen
590	35.59	cp	BRD-K52459643	prostaglandin-e1	Prostanoid receptor agonist
592	35.56	cp	BRD-K08252256	diclofenac	Cyclooxygenase inhibitor
595	35.45	cp	BRD-A53131506	epitestosterone	Inactive testosterone analog
597	35.37	cp	BRD-A67748489	K3644	Kinesin-like spindle protein inhibitor
604	34.99	cp	BRD-K33864865	LY-225910	CCK receptor antagonist
610	34.44	cp	BRD-A49906757	scopolamine	Acetylcholine receptor antagonist
611	34.36	cp	BRD-K34098590	tienilic-acid	Sodium/potassium/chloride transporter inhibitor
618	34.05	cp	BRD-K84639753	safinamide	Dopamine uptake inhibitor
623	33.86	cp	BRD-A15131297	benazepril	ACE inhibitor
624	33.85	cp	BRD-A24191444	ifenprodil	Adrenergic receptor antagonist
626	33.75	cp	BRD-K20141153	atomoxetine	Norepinephrine transporter inhibitor
627	33.62	cp	BRD-K61177364	NBI-27914	CRF receptor antagonist
628	33.58	cp	BRD-A80775386	hyperforin	Cyclooxygenase inhibitor
630	33.43	cp	BRD-K56403959	ZK-756326	CC chemokine receptor ligand
637	33.08	cp	BRD-A70449690	forskolin	Adenylyl cyclase activator
638	33.04	cp	BRD-A52282606	lacidipine	Calcium channel blocker
640	32.94	cp	BRD-K46937689	phenazone	Cyclooxygenase inhibitor
645	32.75	cp	BRD-K24656285	farnesol	FXR agonist
646	32.63	cp	BRD-A85860691	chaetocin	Histone lysine methyltransferase inhibitor
654	32.07	cp	BRD-A50157456	terbutaline	Adrenergic receptor agonist
655	32.01	cp	BRD-A70514680	articaine	Local anesthetic
659	31.78	cp	BRD-A03359064	ICI-89406	Adrenergic receptor antagonist
660	31.78	cp	BRD-A06784547	MRS-1334	Adenosine receptor antagonist
661	31.77	cp	BRD-A09094913	strychnine	Acetylcholine receptor antagonist
662	31.74	cp	BRD-K16444452	ibudilast	Leukotriene receptor antagonist
666	31.62	cp	BRD-K57718010	pentylenetetrazol	GABA receptor antagonist
667	31.56	cp	BRD-K14200658	syrosingopine	Vesicular monoamine transporter inhibitor
670	31.38	cp	BRD-K32311154	nifekalant	Potassium channel blocker
672	31.26	cp	BRD-K50311478	tosyl-phenylalanyl-chloromethyl-ketone	Chymotrypsin inhibitor
673	31.22	cp	BRD-K51485625	ritonavir	HIV protease inhibitor
674	31.18	cp	BRD-K61097567	SB-218795	Tachykinin antagonist
677	31.09	cp	BRD-K96263742	GW-7647	PPAR receptor agonist
678	31.07	cp	BRD-K70557564	zosuquidar	P-glycoprotein inhibitor
679	30.97	cp	BRD-K63195589	tipifarnib	Farnesyltransferase inhibitor
680	30.97	cp	BRD-K54790157	trioxsalen	DNA synthesis inhibitor
681	30.92	cp	BRD-A02176148	tubaic-acid	Mitochondrial complex I inhibitor
683	30.88	cp	BRD-A54927599	KF-38789	P-selectin inhibitor
684	30.8	cp	BRD-K32828673	chelidonine	Tubulin inhibitor
688	30.52	cp	BRD-K18757346	U-46619	Thromboxane receptor agonist
689	30.52	cp	BRD-A34706053	CGP-12177	Adrenergic receptor agonist
690	30.42	cp	BRD-K52397688	amperozide	Dopamine receptor antagonist
693	30.2	cp	BRD-U44618005	WH-4023	SRC inhibitor
695	30.12	cp	BRD-A26845397	isamoltan	Adrenergic receptor antagonist
700	29.92	cp	BRD-K26521938	dinoprostone	Prostanoid receptor agonist
705	29.81	cp	BRD-K24526313	levcromakalim	Potassium channel activator
714	29.4	cp	BRD-K27499107	carbacyclin	IP receptor activator
717	29.15	cp	BRD-K81169441	cerivastatin	HMGCR inhibitor
719	29.07	cp	BRD-K78280988	anandamide	Cannabinoid receptor agonist
723	28.66	cp	BRD-K84175871	pseudoephedrine	Adrenergic receptor agonist
727	28.61	cp	BRD-K74402642	NSC-632839	Ubiquitin specific protease inhibitor
734	28.24	cp	BRD-K03406345	azacitidine	DNA methyltransferase inhibitor
736	28.17	cp	BRD-A96882008	L-732138	Tachykinin antagonist
739	27.89	cp	BRD-K36395411	SB-206553	Serotonin receptor antagonist
742	27.84	cp	BRD-A82096673	KU-C103428N	CDC inhibitor
743	27.82	cp	BRD-A59808129	guggulsterone	Cholesterol inhibitor
745	27.76	cp	BRD-K22662435	ganciclovir	DNA polymerase inhibitor
746	27.57	cp	BRD-K38003476	clocortolone	Glucocorticoid receptor agonist
748	27.48	cp	BRD-K04853698	LDN-193189	Serine/threonine kinase inhibitor
750	27.46	cp	BRD-A08877921	cephalotaxine	Protein synthesis inhibitor
755	27.4	cp	BRD-K27450477	EHNA	Adenosine deaminase inhibitor
757	27.28	cp	BRD-K95309561	dienestrol	Estrogen receptor agonist
758	27.23	cp	BRD-K82746043	navitoclax	BCL inhibitor
760	27.16	cp	BRD-K52075715	oxibendazole	Tubulin inhibitor
762	27.12	cp	BRD-K28667196	fillalbin	Increases arterial blood pressure
764	27.08	cp	BRD-A68631409	evodiamine	ATPase inhibitor
767	26.94	cp	BRD-K43796186	benzyl-quinazolin-4-yl-amine	EGFR inhibitor
768	26.93	cp	BRD-K52620403	STO-609	Calmodulin antagonist
769	26.92	cp	BRD-K32536677	AGK-2	SIRT inhibitor
772	26.81	cp	BRD-K45479396	BP-554	Serotonin receptor agonist
773	26.79	cp	BRD-A85472596	L-670596	Prostanoid receptor antagonist
775	26.77	cp	BRD-A28318179	aminomethyltransferase	Nitric oxide synthase inhibitor
776	26.74	cp	BRD-K05464208	JX-401	p38 MAPK inhibitor
780	26.62	cp	BRD-A53576514	orphenadrine	Acetylcholine receptor antagonist
784	26.56	cp	BRD-K66019333	oxantel	Anthelmintic
788	26.46	cp	BRD-K04146668	GW-441756	Growth factor receptor inhibitor
792	26.33	cp	BRD-A83937277	mephenytoin	Hydantoin antiepileptic
793	26.22	cp	BRD-A63546914	RO-04-5595	Glutamate receptor antagonist
794	26.22	cp	BRD-K10843433	phenylbutazone	Cyclooxygenase inhibitor
797	26.18	cp	BRD-K99964838	bosutinib	ABL inhibitor
800	26.11	cp	BRD-A42167015	carteolol	Adrenergic receptor antagonist
804	25.81	cp	BRD-K09859624	methantheline	Acetylcholine receptor antagonist
806	25.81	cp	BRD-K37865504	LY-2183240	FAAH inhibitor
809	25.74	cp	BRD-K37846922	3,3'-diindolylmethane	CHK inhibitor
810	25.74	cp	BRD-A30205217	ethotoin	Hydantoin antiepileptic
811	25.72	cp	BRD-K49404994	levetiracetam	Calcium channel blocker
813	25.69	cp	BRD-A75478957	PD-166793	Metalloproteinase inhibitor
814	25.64	cp	BRD-K56064827	EI-273	PKC inhibitor
818	25.52	cp	BRD-K18250272	propoxycaine	Local anesthetic
820	25.33	cp	BRD-K82823076	RO-15-4513	GABA benzodiazepine site receptor inverse agonist
828	25.05	cp	BRD-K15025317	BAY-11-7821	NFkB pathway inhibitor
829	24.97	cp	BRD-K50214219	CS-1657	PARP inhibitor
832	24.92	cp	BRD-K93461745	buspirone	Serotonin receptor agonist
835	24.87	cp	BRD-K47328134	lysylphenylalanyl-tyrosine	Heparin activation inhibitor
840	24.77	cp	BRD-K64755930	etazolate	Phosphodiesterase inhibitor
842	24.69	cp	BRD-K47679368	bromfenac	Cyclooxygenase inhibitor
843	24.62	cp	BRD-K68246049	TTNPB	Retinoid receptor agonist
844	24.6	cp	BRD-K62609077	scoulerine	Adrenergic receptor antagonist
846	24.51	cp	BRD-A77291778	cyclopentolate	Acetylcholine receptor antagonist
848	24.45	cp	BRD-K26015241	ODQ	Guanylyl cyclase inhibitor
850	24.43	cp	BRD-K51941867	LM-1685	Cyclooxygenase inhibitor
851	24.37	cp	BRD-A35989968	megestrol	Progesterone receptor agonist
854	24.21	cp	BRD-K32584078	BML-257	AKT inhibitor
858	24.16	cp	BRD-K56700933	phenethyl-isothiocyanate	Antineoplastic
861	23.9	cp	BRD-A29644307	nomifensine	Dopamine uptake inhibitor
866	23.76	cp	BRD-K05528470	L-745870	Dopamine receptor antagonist
868	23.61	cp	BRD-K07888196	tyrphostin-AG-538	IGF-1 inhibitor
874	23.31	cp	BRD-K35458079	edaravone	Nootropic agent
880	23.05	cp	BRD-K32330832	VER-155008	HSP inhibitor
883	22.9	cp	BRD-K38305202	domperidone	Dopamine receptor antagonist
884	22.78	cp	BRD-K88701661	dimercaptosuccinic-acid	Chelating agent
886	22.72	cp	BRD-K57033106	tripelennamine	Histamine receptor antagonist
888	22.66	cp	BRD-A87125127	3-matida	Glutamate receptor antagonist
891	22.59	cp	BRD-A04756508	norgestimate	Progesterone receptor agonist
892	22.59	cp	BRD-K35498378	alrestatin	Aldose reductase inhibitor
900	22.35	cp	BRD-K52930707	rescinnamine	ACE inhibitor
902	22.32	cp	BRD-K40213712	SAL-1	Adenosine receptor antagonist
905	22.17	cp	BRD-K03642198	AY-9944	Hedgehog pathway modulator
909	22.06	cp	BRD-K82135108	elesclomol	Oxidative stress inducer
910	22.03	cp	BRD-A56892734	esomeprazole	ATPase inhibitor
911	22.02	cp	BRD-K17294426	clebopride	Dopamine receptor antagonist
915	21.74	cp	BRD-K00317371	RITA	MDM inhibitor
917	21.69	cp	BRD-K63516691	T-0156	Phosphodiesterase inhibitor
918	21.68	cp	BRD-K62206109	VUF-5681	Histamine receptor antagonist
922	21.54	cp	BRD-A15010982	HU-211	Glutamate receptor antagonist
923	21.47	cp	BRD-K68402494	ML-9	Myosin light chain kinase inhibitor
925	21.37	cp	BRD-A62525898	prednisone	Glucocorticoid receptor agonist
927	21.36	cp	BRD-A37052580	physostigmine	Acetylcholinesterase inhibitor
928	21.34	cp	BRD-K40578143	GR-79236	Adenosine receptor agonist
930	21.2	cp	BRD-K66296774	fluvastatin	HMGCR inhibitor
932	21.15	cp	BRD-A14966924	alaproclate	Serotonin receptor antagonist
933	21.15	cp	BRD-K09186807	KIN001-244	Phosphoinositide dependent kinase inhibitor
934	21.11	cp	BRD-A71765365	mepireserpate	Catecholamine depleting sympatholytic
936	20.97	cp	BRD-A45499626	UBP-302	Glutamate receptor antagonist
938	20.71	cp	BRD-A81772229	simvastatin	HMGCR inhibitor
940	20.67	cp	BRD-A79672927	tropicamide	Acetylcholine receptor antagonist
946	20.51	cp	BRD-K74430258	1,2-dichlorobenzene	Hepatotoxicant
948	20.49	cp	BRD-A77299732	salubrinal	Eukaryotic translation initiation factor inhibitor
949	20.47	cp	BRD-K22031190	diflunisal	Prostanoid receptor antagonist
959	20.15	cp	BRD-K45158365	valsartan	Angiotensin receptor antagonist
960	20.08	cp	BRD-A01145011	zebularine	DNA methyltransferase inhibitor
962	20	cp	BRD-A38747044	KU-14R	Imidazoline receptor ligand
963	19.95	cp	BRD-K63150726	JTE-907	Cannabinoid receptor inverse agonist
964	19.84	cp	BRD-K35723520	darinaparsin	Apoptosis stimulant
965	19.76	cp	BRD-K93880783	stavudine	DNA directed DNA polymerase inhibitor
968	19.64	cp	BRD-A27489425	rolitetracycline	Bacterial 30S ribosomal subunit inhibitor
971	19.52	cp	BRD-A26095496	clobetasol	Glucocorticoid receptor agonist
972	19.5	cp	BRD-A99177642	deltaline	Acetylcholine receptor antagonist
973	19.49	cp	BRD-K75181824	acetyl-geranygeranyl-cysteine	Inhibitor of methyl esterification of geranylgeranylated proteins
974	19.35	cp	BRD-K40656405	L-165041	PPAR receptor agonist
978	19.26	cp	BRD-K78294846	osthol	Calcium channel blocker
981	19.22	cp	BRD-K36638830	anabasine	Acetylcholine receptor agonist
982	19.14	cp	BRD-K35941380	methysergide	Serotonin receptor antagonist
983	19.05	cp	BRD-K11742128	triprolidine	Histamine receptor antagonist
984	19.04	cp	BRD-K70883034	nimetazepam	GABA receptor agonist
985	19.04	cp	BRD-K30570479	VU-0400195-3	Glutamate receptor modulator
986	19.03	cp	BRD-A39969961	eplerenone	Cytochrome P450 inhibitor
991	18.83	cp	BRD-K38323065	phenacetin	Cyclooxygenase inhibitor
992	18.81	cp	BRD-K57546357	prunetin	Breast cancer resistance protein inhibitor
993	18.72	cp	BRD-A04668240	CGP-52432	GABA receptor antagonist
998	18.6	cp	BRD-K93618743	ipriflavone	Bone resorption inhibitor
1000	18.54	cp	BRD-K90333595	phentolamine	Adrenergic receptor antagonist
1001	18.53	cp	BRD-K07996107	harpagoside	Acetylcholinesterase inhibitor
1005	18.48	cp	BRD-K27871032	lysergol	Ergoline alkaloid
1008	18.39	cp	BRD-K98521173	desoxycortone	Mineralocorticoid receptor agonist
1009	18.36	cp	BRD-K89046952	ciclacillin	Bacterial cell wall synthesis inhibitor
1012	18.26	cp	BRD-K56001384	antimycin-a	ATP synthase inhibitor
1014	18.15	cp	BRD-K71731651	PNU-120596	Acetylcholine receptor agonist
1016	18.1	cp	BRD-A62890442	3-methyl-GABA	GABA aminotransferase activator
1017	18.1	cp	BRD-K62929068	6-benzylaminopurine	Purinergic receptor activator
1024	17.81	cp	BRD-A02180903	betamethasone	Glucocorticoid receptor agonist
1025	17.8	cp	BRD-K40758068	efavirenz	HIV protease inhibitor
1026	17.78	cp	BRD-K64746805	MBCQ	Phosphodiesterase inhibitor
1028	17.7	cp	BRD-A80928489	1-monopalmitin	P-glycoprotein inhibitor
1029	17.67	cp	BRD-K51816706	oxindole-I	VEGFR inhibitor
1030	17.63	cp	BRD-K42452249	EO-1428	p38 MAPK inhibitor
1034	17.53	cp	BRD-A35519318	benidipine	Calcium channel blocker
1035	17.53	cp	BRD-K91336023	mesulergine	Dopamine receptor agonist
1037	17.46	cp	BRD-A43930669	L-368899	Oxytocin receptor antagonist
1040	17.35	cp	BRD-K56450366	NSC-94258	Antineoplastic
1041	17.29	cp	BRD-K88560311	rucaparib	PARP inhibitor
1043	17.2	cp	BRD-A92537424	danazol	Estrogen receptor antagonist
1046	17.12	cp	BRD-K92726801	hydrastinine	Haemostatic agent
1047	17.11	cp	BRD-K82865713	prostaglandin-b2	cAMP inhibitor
1050	16.93	cp	BRD-K26863634	BIX-01338	Histone lysine methyltransferase inhibitor
1052	16.8	cp	BRD-A62025033	temsirolimus	MTOR inhibitor
1055	16.77	cp	BRD-K50660797	epicatechin	Bacterial DNA gyrase inhibitor
1057	16.71	cp	BRD-M47937986	cefatrizine	Bacterial cell wall synthesis inhibitor
1059	16.7	cp	BRD-A64479082	quinidine	Sodium channel blocker
1061	16.68	cp	BRD-K15563106	phloretin	Sodium/glucose cotransporter inhibitor
1063	16.65	cp	BRD-K62736196	guanabenz	-666
1066	16.58	cp	BRD-K26548821	quinpirole	Dopamine receptor agonist
1068	16.57	cp	BRD-K84266862	BRL-50481	Phosphodiesterase inhibitor
1069	16.53	cp	BRD-K42098891	protriptyline	Tricyclic antidepressant
1073	16.43	cp	BRD-A41722204	sulmazole	Adenosine receptor antagonist
1078	16.13	cp	BRD-K34995470	SU-1498	VEGFR inhibitor
1082	15.99	cp	BRD-K08287586	butylparaben	DNA synthesis inhibitor
1092	15.65	cp	BRD-K01638814	rilmenidine	Adrenergic receptor agonist
1093	15.64	cp	BRD-K50388907	fenofibrate	PPAR receptor agonist
1097	15.52	cp	BRD-K10136726	tosyllysyl-chloromethyl-ketone	Chymotrypsin inhibitor
1098	15.43	cp	BRD-K65786282	CGP-7930	GABA receptor modulator
1099	15.43	cp	BRD-K67017579	cilostazol	Phosphodiesterase inhibitor
1100	15.4	cp	BRD-A65449987	flunisolide	Cytochrome P450 inhibitor
1101	15.4	cp	BRD-K02404261	caffeine	Adenosine receptor antagonist
1104	15.37	cp	BRD-A66927094	nemonapride	Dopamine receptor antagonist
1107	15.23	cp	BRD-K82941592	rosuvastatin	HMGCR inhibitor
1109	15.19	cp	BRD-A79237180	ascorbic-acid	Antioxidant
1112	15.09	cp	BRD-A22380646	pantoprazole	ATPase inhibitor
1122	14.93	cp	BRD-K94830329	ataluren	CFTR channel agonist
1123	14.92	cp	BRD-K60174629	z-prolyl-prolinal	Prolyl endopeptidase inhibitor
1125	14.87	cp	BRD-A96107863	nisoldipine	Calcium channel blocker
1126	14.85	cp	BRD-K81855038	roxatidine	Histamine receptor antagonist
1127	14.84	cp	BRD-K85925969	zalcitabine	Nucleoside reverse transcriptase inhibitor
1128	14.83	cp	BRD-K54095730	CMPD-1	p38 MAPK inhibitor
1129	14.81	cp	BRD-K64044582	linoleamide	ACAT inhibitor
1130	14.78	cp	BRD-K41143549	BRD-K41143549	Glutamate receptor antagonist
1131	14.77	cp	BRD-K05901394	terguride	Dopamine receptor agonist
1136	14.71	cp	BRD-K12120659	GR-144053	Integrin antagonist
1139	14.66	cp	BRD-K76805682	SB-415286	Glycogen synthase kinase inhibitor
1140	14.66	cp	BRD-K95899059	LY-344864	Serotonin receptor agonist
1143	14.63	cp	BRD-K92492521	LY-255283	Leukotriene receptor antagonist
1145	14.62	cp	BRD-K84996949	sinensetin	Cyclooxygenase inhibitor
1146	14.52	cp	BRD-A71157293	fursultiamine	Vitamin B
1150	14.48	cp	BRD-K81916719	triclabendazole	Microtubule inhibitor
1155	14.33	cp	BRD-K53318339	vinpocetine	Phosphodiesterase inhibitor
1159	14.24	cp	BRD-K75615183	talipexole	Adrenergic receptor agonist
1164	14.04	cp	BRD-A44448661	pentobarbital	Barbiturate antiepileptic
1166	14.03	cp	BRD-A08003242	rhodomyrtoxin-b	sodium fluorescein uptake inhibitor
1179	13.57	cp	BRD-K88625236	nonoxynol-9	Membrane integrity inhibitor
1183	13.53	cp	BRD-A16694057	bisphenol-a	PPAR receptor antagonist
1188	13.47	cp	BRD-A56675431	altizide	Thiazide diuretic
1190	13.43	cp	BRD-K92778217	mefenamic-acid	Cyclooxygenase inhibitor
1191	13.41	cp	BRD-K34092021	arvanil	TRPV agonist
1192	13.36	cp	BRD-K87991767	umbelliferone	Cyclooxygenase inhibitor
1194	13.3	cp	BRD-K55677650	CO-101244	Ionotropic glutamate receptor antagonist
1195	13.26	cp	BRD-K77987382	mebendazole	Tubulin inhibitor
1196	13.23	cp	BRD-K28761384	zuclopenthixol	Dopamine receptor antagonist
1197	13.22	cp	BRD-K43978949	PIT	Purinergic receptor antagonist
1198	13.21	cp	BRD-K53545112	CNQX	Glutamate receptor antagonist
1202	13.12	cp	BRD-K31987754	oleylethanolamide	Cannabinoid receptor agonist
1203	13.1	cp	BRD-K46137903	prednicarbate	Phospholipase activator
1204	13.03	cp	BRD-K99411983	lumicolchicine	Colchicine isomer, non-binder of microtubules
1206	13.02	cp	BRD-K26429091	J-104129	Acetylcholine receptor antagonist
1210	12.91	cp	BRD-K07888107	depudecin	HDAC inhibitor
1211	12.9	cp	BRD-K37792168	denbufylline	Phosphodiesterase inhibitor
1213	12.89	cp	BRD-K77925998	quipazine	Serotonin receptor agonist
1216	12.86	cp	BRD-A27554692	altrenogest	Progestogen hormone
1217	12.84	cp	BRD-K03557653	sappanone-a	Tyrosinase inhibitor
1218	12.8	cp	BRD-A84389091	L-655708	GABA receptor inverse agonist
1220	12.78	cp	BRD-A35338386	NECA	Adenosine receptor agonist
1223	12.7	cp	BRD-K13261168	LY-16350	Dopamine receptor agonist
1225	12.59	cp	BRD-K36737713	AG-957	Protein tyrosine kinase inhibitor
1227	12.58	cp	BRD-A68929948	DAPT-GSI-IX	Gamma secretase inhibitor
1228	12.58	cp	BRD-K18909381	CGS-12066B	Serotonin receptor agonist
1233	12.53	cp	BRD-A55946879	BW-B70C	Lipoxygenase inhibitor
1236	12.5	cp	BRD-K54256913	MK-1775	WEE1 kinase inhibitor
1243	12.21	cp	BRD-A70268693	PG-9	Acetylcholine receptor agonist
1246	12.19	cp	BRD-A73368467	fexofenadine	Histamine receptor antagonist
1248	12.17	cp	BRD-A42628519	iopanoic-acid	Radiopaque medium
1251	12.01	cp	BRD-A41301928	bongkrek-acid	Mitochondrial ADP, ATP translocase inhibitor
1252	12	cp	BRD-K66896231	BRD-K66896231	Acetylcholinesterase inhibitor
1253	11.99	cp	BRD-K26657438	imiquimod	TLR agonist
1257	11.9	cp	BRD-K78692225	leflunomide	Dihydroorotate dehydrogenase inhibitor
1258	11.88	cp	BRD-K85266041	DNQX	Glutamate receptor antagonist
1263	11.84	cp	BRD-K19554809	MK-212	Serotonin receptor agonist
1266	11.75	cp	BRD-K29530284	amlexanox	Histamine receptor modulator
1271	11.68	cp	BRD-K08806317	timolol	Adrenergic receptor antagonist
1272	11.64	cp	BRD-K84709232	caffeic-acid	Lipoxygenase inhibitor
1276	11.55	cp	BRD-K47936004	piribedil	Dopamine receptor agonist
1279	11.43	cp	BRD-A97104540	fenoterol	Adrenergic receptor agonist
1281	11.41	cp	BRD-K70487031	flupentixol	Dopamine receptor antagonist
1283	11.4	cp	BRD-K33211335	dextromethorphan	Glutamate receptor antagonist
1286	11.35	cp	BRD-A92439610	triamcinolone	Glucocorticoid receptor agonist
1288	11.33	cp	BRD-K15601958	SEW-2871	Lysophospholipid receptor agonist
1291	11.3	cp	BRD-K18618618	cimetidine	Histamine receptor antagonist
1292	11.23	cp	BRD-K83597974	pargyline	Monoamine oxidase inhibitor
1293	11.17	cp	BRD-K08109516	L-701324	Glutamate receptor antagonist
1294	11.14	cp	BRD-K04210847	tamoxifen	Estrogen receptor antagonist
1298	11.02	cp	BRD-K68190965	GR-46611	Serotonin receptor agonist
1309	10.83	cp	BRD-K32755366	reserpic-acid	Norepinephrine transporter inhibitor
1312	10.68	cp	BRD-K26160755	RS-45041-190	Imidazoline receptor agonist
1313	10.62	cp	BRD-K26669427	WR-216174	PFMRK inhibitor
1322	10.53	cp	BRD-A06352418	terfenadine	Histamine receptor antagonist
1323	10.53	cp	BRD-K31283835	tofacitinib	JAK inhibitor
1324	10.52	cp	BRD-K94841585	emodic-acid	Laxative
1325	10.51	cp	BRD-K82688027	RG-13022	PDGFR receptor inhibitor
1329	10.42	cp	BRD-K07220430	cinnarizine	Calcium channel blocker
1330	10.41	cp	BRD-K10870738	CDC	Lipoxygenase inhibitor
1331	10.4	cp	BRD-K23369905	oxiconazole	Bacterial cell wall synthesis inhibitor
1335	10.25	cp	BRD-K14618467	IKK-16	IKK inhibitor
1336	10.24	cp	BRD-K61737877	VEGF-receptor-2-kinase-inhibitor-IV	VEGFR inhibitor
1338	10.19	cp	BRD-K33193182	methylnorlichexanthone	Aurora kinase inhibitor
1340	10.15	cp	BRD-K02265150	amoxapine	Norepinephrine reuptake inhibitor
1341	10.14	cp	BRD-K14536225	piceid	Glucosidase inhibitor
1342	10.13	cp	BRD-K07117950	imperatorin	CDK inhibitor
1343	10.08	cp	BRD-A91555231	norepinephrine	Adrenergic receptor agonist
1344	10.06	cp	BRD-K55930204	phenytoin	Hydantoin antiepileptic
1345	10.05	cp	BRD-K32292990	CGP-53353	EGFR inhibitor
1349	10.04	cp	BRD-K47598052	PP-1	SRC inhibitor
1353	9.96	cp	BRD-A70649075	sulconazole	Sterol demethylase inhibitor
1354	9.91	cp	BRD-K20338176	cefaclor	Bacterial cell wall synthesis inhibitor
1355	9.91	cp	BRD-A22769835	homochlorcyclizine	Antihistamine
1356	9.89	cp	BRD-K54665485	R-59022	Diacylglycerol kinase inhibitor
1358	9.86	cp	BRD-K34170797	fexaramine	FXR agonist
1360	9.82	cp	BRD-K82357231	desloratadine	Histamine receptor antagonist
1365	9.74	cp	BRD-A15530910	carpindolol	Adrenergic receptor antagonist
1367	9.72	cp	BRD-K63923597	barasertib	Aurora kinase inhibitor
1371	9.64	cp	BRD-K62012036	acitretin	Retinoid receptor agonist
1372	9.61	cp	BRD-K02407574	parbendazole	Tubulin inhibitor
1374	9.55	cp	BRD-K30867024	SB-216641	Serotonin receptor antagonist
1377	9.46	cp	BRD-K13810148	givinostat	HDAC inhibitor
1378	9.42	cp	BRD-K14221570	benzopurpurin-4b	HIV entry inhibitor
1386	9.24	cp	BRD-K48367671	febuxostat	Xanthine oxidase inhibitor
1394	9.16	cp	BRD-K00610438	altanserin	Serotonin receptor antagonist
1395	9.15	cp	BRD-A79465854	auranofin	NFkB pathway inhibitor
1397	9.1	cp	BRD-K44094599	tacrolimus	Calcineurin inhibitor
1398	9.09	cp	BRD-K13356952	methazolamide	Carbonic anhydrase inhibitor
1405	8.99	cp	BRD-K67977190	eprosartan	Angiotensin receptor antagonist
1406	8.99	cp	BRD-K02950022	BMS-299897	Gamma secretase inhibitor
1407	8.99	cp	BRD-A36267905	buphenine	Adrenergic receptor agonist
1410	8.92	cp	BRD-K91315211	betahistine	Histamine receptor agonist
1415	8.86	cp	BRD-K76872913	benzanthrone	Aromatic hydrocarbon derivative
1417	8.84	cp	BRD-K50128260	sildenafil	Phosphodiesterase inhibitor
1421	8.78	cp	BRD-K11634954	GBR-13069	Dopamine uptake inhibitor
1424	8.75	cp	BRD-K85242180	beta-CCP	Indoleamine 2,3-dioxygenase inhibitor
1427	8.67	cp	BRD-K08219523	5-nonyloxytryptamine	Serotonin receptor agonist
1429	8.65	cp	BRD-A13133631	fluorometholone	Glucocorticoid receptor agonist
1432	8.59	cp	BRD-K24132293	piperlongumine	Glutathione transferase inhibitor
1433	8.58	cp	BRD-K72726508	arcyriaflavin-a	CDK inhibitor
1434	8.58	cp	BRD-K11801786	trimidox	Ribonucleotide reductase inhibitor
1437	8.53	cp	BRD-K51805276	temefos	Cholinesterase inhibitor
1440	8.48	cp	BRD-K28453807	nitrocaramiphen	Cholinergic receptor antagonist
1448	8.35	cp	BRD-K08619838	tremorine	Acetylcholine receptor agonist
1450	8.32	cp	BRD-K68488863	ENMD-2076	FLT3 inhibitor
1451	8.32	cp	BRD-A72596465	GW-6471	PPAR receptor antagonist
1452	8.26	cp	BRD-K64245000	GW-4064	FXR agonist
1457	8.21	cp	BRD-A74771556	nikkomycin	Chitin inhibitor
1461	8.12	cp	BRD-A62035778	scopolamine	Acetylcholine receptor antagonist
1465	8.08	cp	BRD-A62057054	MDL-11939	Serotonin receptor antagonist
1467	8.02	cp	BRD-K48923948	BMS-641988	Androgen receptor antagonist
1471	7.99	cp	BRD-K78278890	NM-PP1	Mutant kinase inhibitor
1475	7.91	cp	BRD-K99616396	motesanib	KIT inhibitor
1477	7.88	cp	BRD-K70511574	sunitinib	PLK inhibitor
1480	7.84	cp	BRD-K76723084	isotretinoin	Retinoid receptor agonist
1489	7.72	cp	BRD-A24381660	zeranol	Estrogen receptor agonist
1491	7.72	cp	BRD-K71926323	marbofloxacin	Bacterial DNA gyrase inhibitor
1496	7.64	cp	BRD-K45033733	famciclovir	DNA polymerase inhibitor
1498	7.61	cp	BRD-K85383046	IAA-94	Chloride channel blocker
1501	7.56	cp	BRD-A18620900	estriol	Estrogen receptor agonist
1505	7.52	cp	BRD-A78322124	dobutamine	Adrenergic receptor agonist
1506	7.52	cp	BRD-K08589866	linsitinib	IGF-1 inhibitor
1507	7.5	cp	BRD-K63915849	AS-604850	PI3K inhibitor
1512	7.45	cp	BRD-K85603128	resorcinol	Phosphodiesterase inhibitor
1517	7.36	cp	BRD-A34205397	suloctidil	Adrenergic receptor antagonist
1522	7.25	cp	BRD-K27351809	nomegestrol	Progesterone receptor agonist
1524	7.21	cp	BRD-A09161221	nomilin	HSP inhibitor
1526	7.2	cp	BRD-K93258693	GW-9662	PPAR receptor antagonist
1529	7.15	cp	BRD-K87226815	cycloserine	Bacterial cell wall synthesis inhibitor
1535	7.1	cp	BRD-K40645748	mefloquine	Adenosine receptor antagonist
1537	7.08	cp	BRD-K56115039	BU-226	Imidazoline receptor ligand
1538	7.06	cp	BRD-K18779551	bifemelane	Acetylcholine release stimulant
1539	7.06	cp	BRD-K17008822	BD-1008	Sigma receptor antagonist
1540	7.06	cp	BRD-K67847053	guanabenz	Adrenergic receptor agonist
1542	7.05	cp	BRD-A35108200	dexamethasone	Glucocorticoid receptor agonist
1543	7	cp	BRD-K39339537	epirizole	Cyclooxygenase inhibitor
1544	7	cp	BRD-K32977963	eugenol	Androgen receptor antagonist
1546	6.94	cp	BRD-K15196155	IBC-293	Hydroxycarboxylic acid receptor agonist
1549	6.88	cp	BRD-K29673530	hypericin	Tyrosine kinase inhibitor
1550	6.87	cp	BRD-K57926513	tyrphostin-AG-1295	PDGFR receptor inhibitor
1551	6.87	cp	BRD-K21971034	OM-137	Aurora kinase inhibitor
1552	6.87	cp	BRD-K54704028	BAY-36-7620	Glutamate receptor antagonist
1556	6.84	cp	BRD-K43880410	pregnenolone	glutamate receptor modulator
1557	6.84	cp	BRD-K28120222	parthenolide	NFkB pathway inhibitor
1561	6.8	cp	BRD-A94709349	metaxalone	Muscle relaxant
1563	6.77	cp	BRD-A07780951	orciprenaline	Adrenergic receptor agonist
1564	6.75	cp	BRD-K02992638	lamivudine	Nucleoside reverse transcriptase inhibitor
1566	6.74	cp	BRD-K46068882	eugenitol	Bacterial quorum sensing inhibitor
1567	6.71	cp	BRD-A52588987	SKF-83566	Dopamine receptor antagonist
1569	6.69	cp	BRD-A75368507	demeclocycline	Bacterial 30S ribosomal subunit inhibitor
1572	6.67	cp	BRD-K60460488	nelfinavir	HIV protease inhibitor
1573	6.66	cp	BRD-A10070317	propranolol	Adrenergic receptor antagonist
1580	6.53	cp	BRD-K40624912	ZM-39923	JAK inhibitor
1581	6.53	cp	BRD-K17075857	chloroxine	Opioid receptor antagonist
1586	6.49	cp	BRD-K74913225	brinzolamide	Carbonic anhydrase inhibitor
1588	6.45	cp	BRD-A87719232	naproxen	Cyclooxygenase inhibitor
1589	6.45	cp	BRD-K41868777	W-5	Calmodulin antagonist
1592	6.4	cp	BRD-A43671941	oxprenolol	Adrenergic receptor antagonist
1596	6.37	cp	BRD-A93206962	L-755507	Adrenergic receptor agonist
1598	6.36	cp	BRD-A81177136	KN-62	Calcium-calmodulin dependent protein kinase inhibitor
1600	6.32	cp	BRD-A12560204	nitrendipine	Calcium channel blocker
1605	6.24	cp	BRD-K05926469	lenalidomide	Antineoplastic
1607	6.21	cp	BRD-A07000685	hydrocortisone	Glucocorticoid receptor agonist
1609	6.18	cp	BRD-K61269089	daphnetin	Protein kinase inhibitor
1611	6.16	cp	BRD-A93255169	thalidomide	TNF production inhibitor
1612	6.15	cp	BRD-K10670311	sulfasalazine	Antirheumatic
1615	6.12	cp	BRD-K88304388	dextrorphan	Glutamate receptor antagonist
1618	6.1	cp	BRD-K61829047	7b-cis	Exportin antagonist
1621	6.07	cp	BRD-K50422030	clomethiazole	GABA receptor antagonist
1623	6.03	cp	BRD-K81062487	taurocholic-acid	Bile acid
1625	6.03	cp	BRD-K77175907	calcifediol	Vitamin D receptor agonist
1627	6.02	cp	BRD-K15933101	ropinirole	Dopamine receptor agonist
1631	5.96	cp	BRD-K72816382	cinalukast	Leukotriene receptor antagonist
1632	5.95	cp	BRD-A61793559	metolazone	Carbonic anhydrase inhibitor
1636	5.92	cp	BRD-K47780086	penciclovir	DNA directed DNA polymerase inhibitor
1638	5.92	cp	BRD-K62056274	quipazine	Serotonin receptor agonist
1639	5.9	cp	BRD-K64935403	ebelactone-b	Lipase inhibitor
1640	5.89	cp	BRD-K35629949	SR-27897	CCK receptor antagonist
1642	5.86	cp	BRD-K54142781	cirazoline	Adrenergic receptor agonist
1646	5.78	cp	BRD-K47983010	BX-795	IKK inhibitor
1648	5.76	cp	BRD-A78360835	cercosporin	Photoactivated toxin
1651	5.74	cp	BRD-A90131694	alclometasone	Glucocorticoid receptor agonist
1652	5.73	cp	BRD-K16508793	diazepam	Benzodiazepine receptor agonist
1653	5.73	cp	BRD-A90515964	guaifenesin	Expectorant
1656	5.68	cp	BRD-K94080537	diethyltoluamide	DEET activator of fly antenna ionotropic receptor IR40a
1658	5.67	cp	BRD-K36965586	m-chlorophenylbiguanide	Serotonin receptor agonist
1661	5.64	cp	BRD-K46742498	alosetron	Serotonin receptor antagonist
1663	5.6	cp	BRD-A65550283	ginsenoside	Steroid hormone receptor agonist
1669	5.53	cp	BRD-A14985772	ascorbyl-palmitate	antioxidant
1673	5.48	cp	BRD-K02637541	celecoxib	Cyclooxygenase inhibitor
1674	5.47	cp	BRD-K37848908	ceforanide	Penicillin binding protein inhibitor
1676	5.46	cp	BRD-K70301876	escitalopram	Selective serotonin reuptake inhibitor (SSRI)
1678	5.46	cp	BRD-K47323024	methapyrilene	Histamine receptor antagonist
1679	5.43	cp	BRD-K23335153	AMN-082	Glutamate receptor modulator
1682	5.34	cp	BRD-K78659596	MLN-2238	Proteasome inhibitor
1684	5.33	cp	BRD-K52751261	TAK-715	p38 MAPK inhibitor
1689	5.29	cp	BRD-K07325606	hispidin	PKC inhibitor
1691	5.28	cp	BRD-K99063460	didanosine	Nucleoside reverse transcriptase inhibitor
1693	5.27	cp	BRD-K07303502	arachidonyl-trifluoro-methane	Cytosolic phospholipase inhibitor
1695	5.25	cp	BRD-K64157027	ZD-2079	Adrenergic receptor agonist
1699	5.23	cp	BRD-A80638690	floxuridine	DNA synthesis inhibitor
1700	5.21	cp	BRD-K95739795	tetrabenazine	Vesicular monoamine transporter inhibitor
1701	5.21	cp	BRD-K36377456	marmesin	Angiogenesis inhibitor
1706	5.16	cp	BRD-K45401373	betulinic-acid	Apoptosis stimulant
1710	5.13	cp	BRD-K39983086	loteprednol	Glucocorticoid receptor agonist
1714	5.12	cp	BRD-K17743697	KB-R7943	Sodium/calcium exchange inhibitor
1716	5.11	cp	BRD-K11107424	tiotidine	Histamine receptor antagonist
1717	5.11	cp	BRD-K64341947	CFM-1571	Guanylate cyclase activator
1723	5.07	cp	BRD-K15916496	clotrimazole	Cytochrome P450 inhibitor
1724	5.07	cp	BRD-K23583188	lavendustin-a	EGFR inhibitor
1725	5.06	cp	BRD-K88759641	EMD-66684	Angiotensin receptor antagonist
1726	5.06	cp	BRD-A26384407	chlortalidone	Carbonic anhydrase inhibitor
1732	5	cp	BRD-K97752965	nicorandil	Nitric oxide donor
1735	4.97	cp	BRD-K82795137	loratadine	Histamine receptor antagonist
1736	4.97	cp	BRD-A34255068	rolipram	Phosphodiesterase inhibitor
1737	4.97	cp	BRD-K76587808	fraxetin	Antioxidant
1739	4.95	cp	BRD-K80315159	DPPE	Histamine receptor antagonist
1745	4.9	cp	BRD-K33572481	taurodeoxycholic-acid	Bile acid
1747	4.9	cp	BRD-K50398167	meclofenamic-acid	Cyclooxygenase inhibitor
1751	4.86	cp	BRD-A92630576	trimebutine	Opioid receptor agonist
1752	4.86	cp	BRD-A62809825	thapsigargin	ATPase inhibitor
1761	4.83	cp	BRD-K50938786	ropivacaine	Sodium channel blocker
1764	4.8	cp	BRD-A18917088	estradiol	Contraceptive agent
1766	4.79	cp	BRD-K88741031	methyl-2,5-dihydroxycinnamate	EGFR inhibitor
1772	4.76	cp	BRD-A11007541	BCI-hydrochloride	Protein phosphatase inhibitor
1773	4.76	cp	BRD-K10016611	pyridine-2-aldoxime	Acetylcholinesterase inhibitor
1775	4.74	cp	BRD-K96720755	relcovaptan	Vasopressin receptor antagonist
1777	4.73	cp	BRD-K73109821	diazoxide	Potassium channel activator
1779	4.71	cp	BRD-K10098805	rhapontin	Apoptosis stimulant
1781	4.68	cp	BRD-A65767837	hydrocortisone	Glucocorticoid receptor agonist
1789	4.62	cp	BRD-K86301799	dipyridamole	Phosphodiesterase inhibitor
1790	4.62	cp	BRD-A45543382	metrizamide	Radiopaque medium
1795	4.59	cp	BRD-K01612348	meropenem	Bacterial cell wall synthesis inhibitor
1796	4.59	cp	BRD-K48427617	U-0124	MEK inhibitor
1801	4.56	cp	BRD-K61323504	SB-225002	CC chemokine receptor antagonist
1802	4.55	cp	BRD-A92826379	lupanine	Sodium channel blocker
1803	4.55	cp	BRD-A97739905	ketoprofen	Cyclooxygenase inhibitor
1804	4.55	cp	BRD-A09472452	flecainide	Sodium channel blocker
1811	4.47	cp	BRD-K98763141	niflumic-acid	Cyclooxygenase inhibitor
1812	4.45	cp	BRD-K24576554	AT-9283	JAK inhibitor
1815	4.44	cp	BRD-A09533288	verapamil	Calcium channel blocker
1818	4.4	cp	BRD-K97158071	droperidol	Dopamine receptor antagonist
1822	4.39	cp	BRD-A65282128	cefazolin	Bacterial cell wall synthesis inhibitor
1823	4.37	cp	BRD-K74514084	pazopanib	KIT inhibitor
1827	4.33	cp	BRD-K75295174	alisertib	Aurora kinase inhibitor
1828	4.33	cp	BRD-K36862742	hydroflumethiazide	Sodium/potassium/chloride transporter inhibitor
1832	4.3	cp	BRD-K61401890	deguelin	NADH-ubiquinone oxidoreductase (Complex I) inhibitor
1836	4.26	cp	BRD-K79437791	acetyl-farnesyl-cysteine	Inhibitor of methylation of endogenous isoprenylated proteins
1841	4.24	cp	BRD-A41519720	ezetimibe	Niemann-Pick C1-like 1 protein antagonist
1842	4.23	cp	BRD-A47144777	dihydro-7-desacetyldeoxygedunin	HSP inhibitor
1843	4.23	cp	BRD-K71823332	epothilone-a	Microtubule stabilizing agent
1846	4.2	cp	BRD-A74907996	equol	Estrogen receptor agonist
1847	4.19	cp	BRD-K11399644	phenformin	AMPK activator
1849	4.18	cp	BRD-K81376179	TCS-359	FLT3 inhibitor
1853	4.14	cp	BRD-K62792802	LY-83583	Guanylyl cyclase inhibitor
1854	4.14	cp	BRD-A82238138	budesonide	Glucocorticoid receptor agonist
1856	4.12	cp	BRD-K28075147	biochanin-a	Estrogen receptor agonist
1857	4.12	cp	BRD-K54210043	NS-1619	Calcium channel activator
1861	4.1	cp	BRD-K98769987	flumazenil	Benzodiazepine receptor antagonist
1862	4.1	cp	BRD-K52219182	BRD-K52219182	Phosphodiesterase inhibitor
1875	4.02	cp	BRD-A13807286	HA-14-1	BCL inhibitor
1879	3.98	cp	BRD-K97056771	HY-11007	BCR-ABL kinase inhibitor
1880	3.98	cp	BRD-K67844266	MLN-4924	Nedd activating enzyme inhibitor
1884	3.96	cp	BRD-A65440446	cimaterol	Adrenergic receptor agonist
1885	3.95	cp	BRD-K26373640	IKK-2-inhibitor	IKK inhibitor
1886	3.95	cp	BRD-K31238592	devazepide	CCK receptor antagonist
1891	3.94	cp	BRD-K72420232	WZ-4002	EGFR inhibitor
1892	3.94	cp	BRD-K67352070	TC-2559	Acetylcholine receptor agonist
1902	3.88	cp	BRD-K04010869	prostaglandin-a1	HSP inducer
1903	3.88	cp	BRD-K03981224	ethisterone	Progestogen hormone
1904	3.88	cp	BRD-K31633810	DAU-5884	Acetylcholine receptor antagonist
1907	3.86	cp	BRD-K35573744	erbstatin-analog	EGFR inhibitor
1908	3.85	cp	BRD-K50417881	eticlopride	Dopamine receptor antagonist
1913	3.81	cp	BRD-K20197062	SA-94315	Caspase inhibitor
1914	3.81	cp	BRD-K18574842	nafcillin	Bacterial cell wall synthesis inhibitor
1915	3.81	cp	BRD-A10420615	cyclopiazonic-acid	ATPase inhibitor
1921	3.79	cp	BRD-K86600316	RS-79948	Adrenergic receptor antagonist
1922	3.76	cp	BRD-K67174588	toremifene	Estrogen receptor antagonist
1929	3.74	cp	BRD-K37814297	acepromazine	Dopamine receptor antagonist
1930	3.74	cp	BRD-K32610195	androstenedione	Cytochrome P450 inhibitor
1934	3.73	cp	BRD-A51829654	BRL-15572	Serotonin receptor antagonist
1939	3.7	cp	BRD-K15164005	apoptosis-activator-II	Carboxylesterase inhibitor
1941	3.68	cp	BRD-K08619574	thioproperazine	Dopamine receptor antagonist
1942	3.66	cp	BRD-K57569181	pentoxifylline	Phosphodiesterase inhibitor
1943	3.66	cp	BRD-K93188295	ARC-239	Adrenergic receptor antagonist
1944	3.66	cp	BRD-K59419204	AM-281	Cannabinoid receptor antagonist
1950	3.66	cp	BRD-K74133369	oligomycin-a	ATP synthase inhibitor
1956	3.59	cp	BRD-K05804044	AZ-628	RAF inhibitor
1957	3.57	cp	BRD-K20755323	SA-792728	Sphingosine kinase inhibitor
1960	3.56	cp	BRD-K24240364	GYKI-52466	Glutamate receptor antagonist
1961	3.56	cp	BRD-K68336408	tyrphostin-AG-1478	EGFR inhibitor
1963	3.56	cp	BRD-K32836707	CAY-10577	Casein kinase inhibitor
1964	3.55	cp	BRD-A17065207	brefeldin-a	Protein synthesis inhibitor
1968	3.52	cp	BRD-K59773493	benzohydroxamic-acid	Antifungal
1969	3.52	cp	BRD-K74195153	irsogladine	Phosphodiesterase inhibitor
1973	3.49	cp	BRD-K20714604	RS-56812	Serotonin receptor partial agonist
1974	3.49	cp	BRD-A44008656	doxylamine	Histamine receptor antagonist
1975	3.48	cp	BRD-K13087974	4,5-dianilinophthalimide	EGFR inhibitor
1980	3.46	cp	BRD-A51382177	fosinopril	ACE inhibitor
1981	3.45	cp	BRD-A29437505	RWJ-21757	TLR agonist
1986	3.42	cp	BRD-K01902415	pirinixic-acid	PPAR receptor agonist
1987	3.42	cp	BRD-K59522102	piperine	Monoamine oxidase inhibitor
1989	3.4	cp	BRD-K41260949	valproic-acid	HDAC inhibitor
1991	3.38	cp	BRD-K81729199	AQ-RA741	Acetylcholine receptor antagonist
1996	3.35	cp	BRD-A23683907	NAS-181	Serotonin receptor antagonist
1997	3.35	cp	BRD-A38913120	BH3I-1	BCL inhibitor
2004	3.31	cp	BRD-K20986251	lithocholic-acid	FXR antagonist
2005	3.31	cp	BRD-A29734509	disopyramide	Sodium channel blocker
2006	3.29	cp	BRD-A63043573	cabergoline	Dopamine receptor agonist
2013	3.28	cp	BRD-A35623999	CGP-37157	L-type calcium channel blocker
2014	3.28	cp	BRD-A06352508	SB-218078	CHK inhibitor
2015	3.28	cp	BRD-K48168960	propylthiouracil	Thyroid peroxidase inhibitor
2016	3.27	cp	BRD-K82823804	SA-792987	PKC inhibitor
2026	3.24	cp	BRD-K91733562	secoisolariciresinol	Antioxidant
2032	3.22	cp	BRD-A95096829	PNU-96415E	Dopamine receptor antagonist
2034	3.21	cp	BRD-K04833372	GSK-1904529A	IGF-1 inhibitor
2035	3.21	cp	BRD-K73397362	purmorphamine	Smoothened receptor agonist
2036	3.21	cp	BRD-A44780397	mifepristone	Glucocorticoid receptor antagonist
2041	3.2	cp	BRD-K19136521	indirubin	CDK inhibitor
2042	3.19	cp	BRD-K82562631	tolmetin	Cyclooxygenase inhibitor
2043	3.18	cp	BRD-A90799790	isradipine	Calcium channel blocker
2044	3.18	cp	BRD-K50891186	GR-103691	Dopamine receptor antagonist
2045	3.17	cp	BRD-K59456551	methotrexate	Dihydrofolate reductase inhibitor
2053	3.14	cp	BRD-K07265709	razoxane	Chelating agent
2054	3.13	cp	BRD-K47539947	tetradecylthioacetic-acid	Lipid peroxidase inhibitor
2061	3.07	cp	BRD-A31800922	procyclidine	Acetylcholine receptor antagonist
2062	3.07	cp	BRD-K62810658	PD-98059	MEK inhibitor
2065	3.05	cp	BRD-A06390036	hydroquinidine	Antiarrhythmic
2068	3.04	cp	BRD-A19661776	mianserin	Serotonin receptor antagonist
2069	3.03	cp	BRD-A52193669	withaferin-a	IKK inhibitor
2070	3.03	cp	BRD-A91699651	chloroquine	Antimalarial
2072	3.03	cp	BRD-A87848830	bimatoprost	Prostanoid receptor agonist
2078	3	cp	BRD-K77677632	SB-200646	Serotonin receptor antagonist
2079	3	cp	BRD-K92015269	GBR-12783	Dopamine uptake inhibitor
2081	3	cp	BRD-K38055836	etamivan	Respiratory stimulant
2082	2.99	cp	BRD-K43764301	dexketoprofen	Cyclooxygenase inhibitor
2089	2.97	cp	BRD-K06467078	corynanthine	Adrenergic receptor antagonist
2095	2.96	cp	BRD-K32412559	morphothebaine	Adrenergic receptor antagonist
2099	2.96	cp	BRD-A08187463	racecadotril	Enkephalinase inhibitor
2100	2.95	cp	BRD-A88282067	delcorine	Antiarrhythmic
2105	2.91	cp	BRD-K39520573	GW-5074	Leucine rich repeat kinase inhibitor
2106	2.89	cp	BRD-K57222227	indometacin	Cyclooxygenase inhibitor
2107	2.89	cp	BRD-K98490050	amsacrine	Topoisomerase inhibitor
2116	2.85	cp	BRD-K68341547	W-9	Calmodulin antagonist
2117	2.85	cp	BRD-K40990712	hexamethyleneamiloride	Sodium/hydrogen antiport inhibitor
2118	2.85	cp	BRD-K52662033	lidocaine	Histamine receptor agonist
2119	2.85	cp	BRD-K66876909	linezolid	Bacterial 50S ribosomal subunit inhibitor
2128	2.82	cp	BRD-K79404599	enzastaurin	PKC inhibitor
2140	2.78	cp	BRD-K32107296	temozolomide	DNA alkylating agent
2141	2.78	cp	BRD-K59331372	SB-366791	TRPV antagonist
2142	2.78	cp	BRD-K95992530	Cyclo-[Arg-Gly-Asp-D-Phe-Val]	integrin antagonist
2143	2.78	cp	BRD-K17868609	BRL-54443	Serotonin receptor agonist
2144	2.78	cp	BRD-K75699339	rizatriptan	Serotonin receptor agonist
2147	2.76	cp	BRD-K47278471	diphenhydramine	Histamine receptor antagonist
2149	2.75	cp	BRD-A50311610	meclozine	CAR agonist
2150	2.75	cp	BRD-A02367930	ethinyl-estradiol	DNA directed DNA polymerase stimulant
2153	2.72	cp	BRD-K93325701	damnacanthal	SRC inhibitor
2154	2.72	cp	BRD-A73741725	exemestane	Aromatase inhibitor
2155	2.71	cp	BRD-K54759182	dosulepin	Norepinephrine reuptake inhibitor
2156	2.71	cp	BRD-K51751936	alfadolone	GABA receptor agonist
2161	2.71	cp	BRD-A75479906	rimantadine	Antiviral
2166	2.69	cp	BRD-K59037100	oxybenzone	Lipase inhibitor
2168	2.68	cp	BRD-K50168500	canertinib	EGFR inhibitor
2172	2.67	cp	BRD-A76093993	cromakalim	Potassium channel activator
2188	2.64	cp	BRD-K92049597	triamterene	Sodium channel blocker
2191	2.61	cp	BRD-K28115081	apafant	Platelet activating factor receptor antagonist
2192	2.61	cp	BRD-K38477985	malonoben	Protein tyrosine kinase inhibitor
2200	2.59	cp	BRD-K14965640	ibuprofen	Cyclooxygenase inhibitor
2205	2.57	cp	BRD-K79353516	indolophenanthridine	CALY activator
2207	2.55	cp	BRD-K00206590	P-1075	ATP channel activator
2209	2.54	cp	BRD-A41451487	PK-11195	Benzodiazepine receptor antagonist
2210	2.54	cp	BRD-K43860855	iobenguane	Antineoplastic
2212	2.5	cp	BRD-K53972329	ruxolitinib	JAK inhibitor
2221	2.5	cp	BRD-A38030642	cyclosporin-a	Calcineurin inhibitor
2222	2.48	cp	BRD-K09764130	mead-ethanolamide	Cannabinoid receptor agonist
2224	2.47	cp	BRD-A25775766	securinine	GABA receptor antagonist
2225	2.47	cp	BRD-A22684332	procaterol	Adrenergic receptor agonist
2234	2.43	cp	BRD-A48237631	mitomycin-c	DNA alkylating agent
2235	2.43	cp	BRD-K81272440	dantrolene	Calcium channel blocker
2236	2.43	cp	BRD-K76205745	losartan	Angiotensin receptor antagonist
2244	2.4	cp	BRD-K99291625	SB-203580	p38 MAPK inhibitor
2245	2.4	cp	BRD-K89162000	tandutinib	FLT3 inhibitor
2246	2.4	cp	BRD-K48115423	2-(4-methoxybenzylthio)-6-methylpyrimidin-4-ol	Matrix metalloprotease inhibitor
2247	2.4	cp	BRD-A62182663	YK-4279	Apoptosis stimulant
2248	2.4	cp	BRD-A73680854	PT-630	Dipeptidyl peptidase inhibitor
2249	2.4	cp	BRD-K05151076	ZK-164015	Estrogen receptor antagonist
2250	2.4	cp	BRD-A36471396	biperiden	Acetylcholine receptor antagonist
2256	2.38	cp	BRD-K80738081	resveratrol	Cytochrome P450 inhibitor
2257	2.37	cp	BRD-A16444946	acarbose	Glucosidase inhibitor
2262	2.36	cp	BRD-K21806131	tegaserod	Serotonin receptor partial agonist
2263	2.36	cp	BRD-A37817666	picrotoxin	GABA receptor antagonist
2272	2.33	cp	BRD-K60274257	dephostatin	Tyrosine phosphatase inhibitor
2274	2.33	cp	BRD-K14993104	bemegride	Chemoreceptor agonist
2287	2.29	cp	BRD-K25079130	avrainvillamide-analog-4	nucleophosmin inhibitor
2288	2.29	cp	BRD-A72441487	stiripentol	GABA uptake inhibitor
2289	2.29	cp	BRD-K13646352	midostaurin	FLT3 inhibitor
2290	2.29	cp	BRD-A39415247	norethisterone	Progesterone receptor agonist
2291	2.29	cp	BRD-K64402243	ivachtin	Caspase inhibitor
2292	2.29	cp	BRD-A34751532	homosalate	HSP inducer
2297	2.29	cp	BRD-K40255344	tyrphostin-A9	Protein tyrosine kinase inhibitor
2302	2.26	cp	BRD-K53263234	CITCO	CAR agonist
2306	2.25	cp	BRD-A34208323	VU-0404997-2	Glutamate receptor modulator
2310	2.23	cp	BRD-K34154330	tracazolate	GABA receptor modulator
2311	2.23	cp	BRD-K09255212	clioquinol	Chelating agent
2312	2.22	cp	BRD-A83237092	fulvestrant	Estrogen receptor antagonist
2314	2.22	cp	BRD-K89055274	alverine	Muscle relaxant
2315	2.22	cp	BRD-K38251852	paxilline	Potassium channel blocker
2316	2.22	cp	BRD-K60038276	irbesartan	Angiotensin receptor antagonist
2325	2.18	cp	BRD-K07736136	VX-702	p38 MAPK inhibitor
2326	2.18	cp	BRD-K66206289	lobeline	Acetylcholine receptor antagonist
2327	2.18	cp	BRD-A96897502	U-74389F	Lipid peroxidase inhibitor
2328	2.18	cp	BRD-A33833419	TER-14687	Inhibitor of translocation of PKCq in T cells
2332	2.16	cp	BRD-K99447003	enalaprilat	ACE inhibitor
2335	2.15	cp	BRD-K73838513	cinacalcet	Calcium channel activator
2345	2.12	cp	BRD-A02481876	importazole	Importin-beta transport receptor inhibitor
2346	2.11	cp	BRD-K66782112	BRD-K66782112	Histamine receptor antagonist
2347	2.11	cp	BRD-K82983861	GW-0742	PPAR receptor agonist
2348	2.11	cp	BRD-K15834839	lobendazole	Anthelmintic
2351	2.11	cp	BRD-K47639036	flavoxate	Acetylcholine receptor antagonist
2354	2.08	cp	BRD-K04993501	cefixime	Bacterial cell wall synthesis inhibitor
2355	2.08	cp	BRD-K91904471	SD-169	p38 MAPK inhibitor
2363	2.08	cp	BRD-K72093121	vidarabine	Antiviral
2366	2.05	cp	BRD-A01346607	flumetasone	Glucocorticoid receptor agonist
2370	2.04	cp	BRD-K89014967	AS-703026	MEK inhibitor
2371	2.04	cp	BRD-K17306061	aprepitant	Tachykinin antagonist
2372	2.04	cp	BRD-A59174698	ritodrine	Adrenergic receptor agonist
2373	2.04	cp	BRD-A71262238	nafadotride	Dopamine receptor antagonist
2374	2.04	cp	BRD-K09635134	l-erythro-MAPP	negative control for D-erythro-MAPP
2378	2.02	cp	BRD-A16665823	butoconazole	Bacterial cell wall synthesis inhibitor
2380	2.01	cp	BRD-A57457122	VU-0400071-3	Glutamate receptor modulator
2381	2.01	cp	BRD-K05434375	HA-1004	Calcium channel blocker
2382	2.01	cp	BRD-K85133207	HDAC1-selective	HDAC inhibitor
2389	2	cp	BRD-A09056319	alfuzosin	Adrenergic receptor antagonist
2390	1.99	cp	BRD-K62982419	cilomilast	Phosphodiesterase inhibitor
2394	1.99	cp	BRD-A42759514	ornidazole	Antiprotozoal
2396	1.98	cp	BRD-A99833829	bethanechol	Acetylcholine receptor agonist
2397	1.97	cp	BRD-A82371568	clofarabine	Ribonucleoside reductase inhibitor
2401	1.95	cp	BRD-A56987319	SQ-22536	Adenylyl cyclase inhibitor
2402	1.95	cp	BRD-K78637815	LY-320135	Cannabinoid receptor antagonist
2406	1.94	cp	BRD-K20152659	gamma-homolinolenic-acid	Cholesterol inhibitor
2409	1.94	cp	BRD-K09991945	GSK-3-inhibitor-II	PKC inhibitor
2414	1.9	cp	BRD-K66956375	oleoylethanolamide	Cannabinoid receptor agonist
2415	1.9	cp	BRD-A36630025	SN-38	Topoisomerase inhibitor
2416	1.9	cp	BRD-K93480852	KN-93	Calcium-calmodulin dependent protein kinase inhibitor
2420	1.9	cp	BRD-A29260609	acebutolol	Adrenergic receptor antagonist
2421	1.89	cp	BRD-K62310379	fluticasone	Glucocorticoid receptor agonist
2425	1.87	cp	BRD-A96799240	4-hydroxyretinoic-acid	Retinoid receptor binder
2429	1.86	cp	BRD-A43974499	reboxetine	Adrenergic receptor antagonist
2434	1.84	cp	BRD-K80672993	M2-PK-activator	-666
2440	1.83	cp	BRD-K53665955	MK-5108	Aurora kinase inhibitor
2441	1.83	cp	BRD-A52650764	ingenol	PKC activator
2442	1.83	cp	BRD-K69763916	LY-341495	Glutamate receptor antagonist
2443	1.83	cp	BRD-K16233984	eriochrome-black-t	Azo dye
2444	1.83	cp	BRD-K73391359	quinisocaine	Local anesthetic
2445	1.83	cp	BRD-K28578425	cilostamide	Phosphodiesterase inhibitor
2446	1.83	cp	BRD-K36258877	AZ-10417808	Caspase inhibitor
2449	1.83	cp	BRD-A23072235	pheniramine	Histamine receptor antagonist
2455	1.8	cp	BRD-K35483542	alitretinoin	Retinoid receptor agonist
2456	1.8	cp	BRD-A89672324	CGP-55845	GABA receptor antagonist
2457	1.8	cp	BRD-K71103788	duloxetine	Serotonin reuptake inhibitor
2458	1.8	cp	BRD-A70083328	secnidazole	Acetylcholinesterase inhibitor
2462	1.76	cp	BRD-A19053259	pseudopelletierine	Anthelmintic
2472	1.74	cp	BRD-K41996876	tyrphostin-1	EGFR inhibitor
2474	1.73	cp	BRD-A64228451	terreic-acid	BTK inhibitor
2475	1.73	cp	BRD-K81225797	SCH-58261	Adenosine receptor antagonist
2481	1.7	cp	BRD-K55034111	pefloxacin	Bacterial DNA gyrase inhibitor
2483	1.69	cp	BRD-K71035033	masitinib	KIT inhibitor
2484	1.69	cp	BRD-K32710582	EI-247	IGF-1 inhibitor
2485	1.69	cp	BRD-A04327189	synephrine	Adrenergic receptor agonist
2486	1.69	cp	BRD-K72541103	JAK3-inhibitor-I	JAK inhibitor
2487	1.69	cp	BRD-K09497549	kawain	Calcium channel modulator
2488	1.69	cp	BRD-K38436528	imipramine	Norepinephrine reuptake inhibitor
2494	1.66	cp	BRD-K71534238	GW-9508	Free fatty acid receptor agonist
2495	1.66	cp	BRD-K31611373	fluprostenol	Prostanoid receptor agonist
2500	1.66	cp	BRD-A37492983	iocetamic-acid	Radiopaque medium
2501	1.65	cp	BRD-A51714012	venlafaxine	Adrenergic inhibitor
2503	1.64	cp	BRD-A84134924	pancuronium	Acetylcholine receptor antagonist
2510	1.62	cp	BRD-K97863768	prothionamide	Mycobacterium tuberculosis enoyl-[acyl-carrier-protein] reductase [NADH] (inhA) inhibitor
2511	1.62	cp	BRD-K14441456	tyrphostin-AG-556	EGFR inhibitor
2512	1.62	cp	BRD-K96119599	leucodin	Melanin inhibitor
2513	1.62	cp	BRD-A72758037	asiatic-acid	Apoptosis stimulant
2520	1.61	cp	BRD-K26801045	pipamperone	Dopamine receptor antagonist
2523	1.59	cp	BRD-K05350981	oligomycin-c	ATPase inhibitor
2524	1.59	cp	BRD-K60923938	veratridine	Sodium channel activator
2525	1.59	cp	BRD-K98157055	SIB-1757	Glutamate receptor antagonist
2526	1.59	cp	BRD-K41567364	SB-334867	Orexin receptor antagonist
2527	1.59	cp	BRD-A42346008	metanephrine	Epinephrine metabolite
2528	1.59	cp	BRD-K22193694	dioxybenzone	Topical sunscreen agent
2529	1.59	cp	BRD-A01826957	xanthinol	Vasodilator
2530	1.58	cp	BRD-K70358946	aripiprazole	Serotonin receptor agonist
2533	1.57	cp	BRD-K50324045	avrainvillamide-analog-6	nucleophosmin inhibitor
2537	1.57	cp	BRD-K35430135	SR-59230A	Adrenergic receptor antagonist
2538	1.57	cp	BRD-K34330170	rotenonic-acid	Retinoid receptor antagonist
2540	1.55	cp	BRD-A07395371	esmolol	Adrenergic receptor antagonist
2541	1.55	cp	BRD-K31471398	dihydrexidine	Dopamine receptor agonist
2542	1.55	cp	BRD-K51967704	BIIB021	HSP inhibitor
2543	1.55	cp	BRD-K20287671	SU-4312	PDGFR receptor inhibitor
2544	1.55	cp	BRD-K45435259	SCH-23390	Dopamine receptor antagonist
2545	1.55	cp	BRD-K14767410	SC-560	Cyclooxygenase inhibitor
2546	1.55	cp	BRD-K14693417	cinchonine	P-glycoprotein inhibitor
2547	1.55	cp	BRD-K12219985	glipizide	Sulfonylurea
2548	1.54	cp	BRD-K11163873	phenanthridone	PARP inhibitor
2549	1.54	cp	BRD-K82255054	propofol	GABA receptor agonist
2555	1.52	cp	BRD-K37080523	isoreserpine	Vesicular monoamine transporter inhibitor
2556	1.52	cp	BRD-K59256312	gabexate	Serine protease inhibitor
2558	1.52	cp	BRD-A52326238	isogedunin	HSP inhibitor
2560	1.5	cp	BRD-K41051431	mecillinam	Bacterial cell wall synthesis inhibitor
2566	1.48	cp	BRD-K72029282	probucol	Atherogenesis inhibitor
2567	1.48	cp	BRD-K51918615	iodophenpropit	Histamine receptor antagonist
2568	1.48	cp	BRD-K67680372	CI-966	GAT inhibitor
2569	1.48	cp	BRD-A33168282	sotalol	Adrenergic receptor antagonist
2571	1.48	cp	BRD-A81233518	glycopyrrolate	Acetylcholine receptor antagonist
2577	1.45	cp	BRD-K77286328	reversine	Aurora kinase inhibitor
2582	1.44	cp	BRD-K83837640	JNJ-26854165	HDAC inhibitor
2583	1.44	cp	BRD-K31627533	rimexolone	Glucocorticoid receptor agonist
2584	1.44	cp	BRD-K15567136	papaverine	Phosphodiesterase inhibitor
2585	1.44	cp	BRD-K37618799	MRS-1220	Adenosine receptor antagonist
2593	1.42	cp	BRD-A72988804	tiaprofenic-acid	Cyclooxygenase inhibitor
2597	1.41	cp	BRD-A94543220	bifonazole	Sterol demethylase inhibitor
2598	1.41	cp	BRD-A10715913	sulpiride	Dopamine receptor antagonist
2599	1.41	cp	BRD-K80725821	RS-16566	Serotonin receptor antagonist
2600	1.41	cp	BRD-A29289453	PCA-4248	Platelet activating factor receptor antagonist
2601	1.41	cp	BRD-K76133116	benzydamine	Membrane integrity inhibitor
2602	1.41	cp	BRD-K81876028	CP-93129	Serotonin receptor agonist
2603	1.41	cp	BRD-K08132273	tyrphostin	EGFR inhibitor
2604	1.41	cp	BRD-K02953697	naringin	Cytochrome P450 inhibitor
2605	1.41	cp	BRD-A91452556	estradiol-cypionate	Estrogen receptor agonist
2606	1.41	cp	BRD-K50859149	sulfafurazole	Bacterial antifolate
2613	1.37	cp	BRD-K30197592	5-methoxytryptamine	Serotonin receptor agonist
2614	1.37	cp	BRD-A55594068	vinblastine	Microtubule inhibitor
2615	1.37	cp	BRD-K56047318	RHC-80267	Triacylglycerol lipase inhibitor
2616	1.37	cp	BRD-K26573499	DMAB-anabaseine	Adrenergic receptor agonist
2617	1.37	cp	BRD-K97181089	amiloride	Sodium channel blocker
2620	1.35	cp	BRD-A54880345	etomidate	GABA receptor modulator
2625	1.34	cp	BRD-K26674531	GR-235	Estrogen receptor agonist
2626	1.34	cp	BRD-K22009844	phenprobamate	Muscle relaxant
2627	1.34	cp	BRD-A49172652	lansoprazole	ATPase inhibitor
2628	1.34	cp	BRD-K49328571	dasatinib	BCR-ABL kinase inhibitor
2629	1.34	cp	BRD-K66944906	fraxidin	Carbonic anhydrase inhibitor
2630	1.34	cp	BRD-A72483914	spiroxatrine	Serotonin receptor antagonist
2631	1.34	cp	BRD-K25224017	pirenperone	Serotonin receptor antagonist
2640	1.3	cp	BRD-K50018155	RS-67506	Serotonin receptor partial agonist
2641	1.3	cp	BRD-K82484965	carmoxirole	Dopamine receptor agonist
2642	1.3	cp	BRD-A03816571	CP-55940	Cannabinoid receptor agonist
2643	1.3	cp	BRD-K59469039	AG-879	Angiogenesis inhibitor
2644	1.3	cp	BRD-K83302049	protopine	Histamine receptor antagonist
2645	1.3	cp	BRD-K19352500	prochlorperazine	Dopamine receptor antagonist
2648	1.27	cp	BRD-K67831364	ZM-323881	VEGFR inhibitor
2649	1.27	cp	BRD-A49370193	RO-60-0175	Serotonin receptor agonist
2650	1.27	cp	BRD-K03440695	boldine	Acetylcholine receptor antagonist
2651	1.27	cp	BRD-K13819402	desoxypeganine	Acetylcholinesterase inhibitor
2652	1.27	cp	BRD-A64092382	mexiletine	Sodium channel blocker
2653	1.26	cp	BRD-K76840893	RS-17053	Adrenergic receptor antagonist
2659	1.24	cp	BRD-A70407468	PSB-36	Adenosine receptor antagonist
2660	1.23	cp	BRD-A41450521	tosufloxacin	Bacterial DNA gyrase inhibitor
2661	1.23	cp	BRD-A41304429	practolol	Adrenergic receptor antagonist
2666	1.2	cp	BRD-K99749624	linifanib	PDGFR receptor inhibitor
2667	1.2	cp	BRD-K58772419	AZD-6482	PI3K inhibitor
2668	1.2	cp	BRD-K73982490	BI-78D3	JNK inhibitor
2669	1.2	cp	BRD-K60160658	tiagabine	GABA uptake inhibitor
2670	1.2	cp	BRD-K61314889	IWR-1-ENDO	PARP inhibitor
2671	1.2	cp	BRD-K04430056	7-nitroindazole	nitric oxide synthase inhibitor
2672	1.2	cp	BRD-K12260308	xanthoxyline	Antifungal
2673	1.2	cp	BRD-A91866971	SQ-29548	Thromboxane receptor antagonist
2674	1.2	cp	BRD-K94512704	spiramide	Dopamine receptor antagonist
2678	1.2	cp	BRD-K17743125	belinostat	HDAC inhibitor
2683	1.17	cp	BRD-K40782193	QX-222	Sodium channel blocker
2687	1.16	cp	BRD-A41941932	vitexin	Antioxidant
2688	1.16	cp	BRD-K67445247	flurofamide	Urease inhibitor
2689	1.16	cp	BRD-K34820100	tebuthiuron	Photosynthesis inhibitor
2695	1.16	cp	BRD-K75089421	procainamide	Sodium channel blocker
2696	1.15	cp	BRD-K78084463	W-12	Calmodulin antagonist
2697	1.15	cp	BRD-K60230970	MG-132	Proteasome inhibitor
2698	1.14	cp	BRD-K78838262	austricine	Hypolipidemic
2699	1.13	cp	BRD-M41783010	acamprosate	Glutamate receptor antagonist
2700	1.13	cp	BRD-K09635314	M-3M3FBS	phospholipase activator
2701	1.13	cp	BRD-K78599730	manumycin-a	Farnesyltransferase inhibitor
2702	1.13	cp	BRD-K40227168	vinburnine	Adrenergic receptor antagonist
2703	1.13	cp	BRD-A01593789	chlormadinone	5-alpha reductase inhibitor
2704	1.13	cp	BRD-K20482099	rutin	Antioxidant
2709	1.13	cp	BRD-K07881437	danusertib	Aurora kinase inhibitor
2717	1.09	cp	BRD-K19796430	erismodegib	Smoothened receptor antagonist
2718	1.09	cp	BRD-K36198571	WAY-170523	Metalloproteinase inhibitor
2719	1.09	cp	BRD-K53878242	MMPX	Phosphodiesterase inhibitor
2720	1.09	cp	BRD-K24675965	LY-288513	CCK receptor antagonist
2721	1.09	cp	BRD-K57179821	crotamiton	Antipruritic
2722	1.09	cp	BRD-K02581333	protein-tyrosine-phosphatase-inhibitor-IV	Tyrosine phosphatase inhibitor
2723	1.09	cp	BRD-A78391468	prednisolone	Glucocorticoid receptor agonist
2724	1.09	cp	BRD-K59637651	NSC-119889	Protein synthesis inhibitor
2725	1.09	cp	BRD-K79145749	dibenzepin	Norepinephrine reuptake inhibitor
2726	1.08	cp	BRD-A79903587	tegafur	Thymidylate synthase inhibitor
2729	1.06	cp	BRD-K13926615	vardenafil	Phosphodiesterase inhibitor
2730	1.06	cp	BRD-K60770992	pergolide	Dopamine receptor agonist
2731	1.06	cp	BRD-K74212935	ergocryptine	Dopamine agonist
2736	1.06	cp	BRD-K35531059	molsidomine	Guanylyl cyclase activator
2737	1.06	cp	BRD-K11129031	gemfibrozil	Lipoprotein lipase activator
2740	1.04	cp	BRD-K86727142	embelin	HCV inhibitor
2748	1.02	cp	BRD-K76698671	HNHA	HDAC inhibitor
2749	1.02	cp	BRD-U73238814	QL-XI-92	DDR1 inhibitor
2750	1.02	cp	BRD-K22227508	targinine	Nitric oxide synthase inhibitor
2751	1.02	cp	BRD-K33312228	halometasone	Glucocorticoid receptor agonist
2752	1.02	cp	BRD-A78877355	nefopam	Cyclooxygenase inhibitor
2753	1.02	cp	BRD-K90027355	spironolactone	Mineralocorticoid receptor antagonist
2756	0.99	cp	BRD-K85402309	dovitinib	EGFR inhibitor
2757	0.99	cp	BRD-A76279427	myriocin	Serine palmitoyltransferase inhibitor
2758	0.99	cp	BRD-K01567962	pyrazolanthrone	JNK inhibitor
2759	0.99	cp	BRD-K26241953	piceatannol	SYK inhibitor
2760	0.99	cp	BRD-K13169950	NSC-3852	HDAC inhibitor
2761	0.99	cp	BRD-K69195780	NAN-190	Serotonin receptor agonist
2762	0.99	cp	BRD-K17674993	diflorasone	Corticosteroid agonist
2763	0.99	cp	BRD-A58157837	butabindide	Tripeptidyl peptidase inhibitor
2764	0.99	cp	BRD-K52512893	SC-19220	Prostanoid receptor antagonist
2765	0.99	cp	BRD-K01292756	pimozide	Dopamine receptor antagonist
2773	0.95	cp	BRD-K35240538	methylprednisolone	Glucocorticoid receptor agonist
2774	0.95	cp	BRD-A28422058	L-689560	Glutamate receptor antagonist
2775	0.95	cp	BRD-K49890030	gavestinel	Glutamate receptor antagonist
2776	0.95	cp	BRD-K39670393	amthamine	Histamine receptor agonist
2777	0.95	cp	BRD-K80431395	triciribine	AKT inhibitor
2786	0.92	cp	BRD-K41859756	NVP-AUY922	HSP inhibitor
2787	0.92	cp	BRD-K28806945	L-750667	Dopamine receptor antagonist
2788	0.92	cp	BRD-K79124250	ioxaglic-acid	Radiopaque medium
2789	0.92	cp	BRD-K17497770	butein	EGFR inhibitor
2792	0.92	cp	BRD-A60197193	amisulpride	Dopamine receptor antagonist
2793	0.92	cp	BRD-K91263825	nortriptyline	Tricyclic antidepressant
2794	0.92	cp	BRD-K06593056	LE-135	Retinoid receptor agonist
2804	0.88	cp	BRD-K13514097	everolimus	MTOR inhibitor
2805	0.88	cp	BRD-K43797669	genistein	Tyrosine kinase inhibitor
2806	0.88	cp	BRD-A06726973	dibutyrylcyclic-gmp	cGMP analog
2807	0.88	cp	BRD-K08996725	zolantidine	Histamine receptor antagonist
2808	0.88	cp	BRD-K72895815	SSR-69071	Leukocyte elastase inhibitor
2809	0.88	cp	BRD-K27665173	D-64406	PDGFR receptor inhibitor
2810	0.88	cp	BRD-K23566484	nilutamide	Androgen receptor antagonist
2811	0.88	cp	BRD-K72676686	fluvoxamine	Selective serotonin reuptake inhibitor (SSRI)
2812	0.88	cp	BRD-K51290057	SA-792709	Retinoid receptor agonist
2813	0.88	cp	BRD-A41995253	brucine	Glycine receptor antagonist
2815	0.88	cp	BRD-K48692744	NU-1025	PARP inhibitor
2818	0.86	cp	BRD-K97354755	SU-6656	SRC inhibitor
2820	0.85	cp	BRD-A25569250	KI-16425	Lysophosphatidic acid receptor antagonist
2821	0.85	cp	BRD-A44133049	azasetron	Serotonin receptor antagonist
2822	0.85	cp	BRD-A24122750	saclofen	GABA receptor antagonist
2823	0.85	cp	BRD-K02590140	O-2050	Cannabinoid receptor antagonist
2824	0.85	cp	BRD-K17796732	JWH-015	Cannabinoid receptor agonist
2825	0.85	cp	BRD-K46556543	canrenoic-acid	Mineralocorticoid receptor antagonist
2826	0.85	cp	BRD-K46424862	hymecromone	Monoamine oxidase inhibitor
2827	0.85	cp	BRD-A91008255	bepridil	Calcium channel blocker
2828	0.85	cp	BRD-A67799922	phenoxybenzamine	Adrenergic receptor antagonist
2829	0.85	cp	BRD-K08703257	3-amino-benzamide	PARP inhibitor
2830	0.85	cp	BRD-K21672174	RO-28-1675	Glucokinase activator
2831	0.85	cp	BRD-K36927236	glibenclamide	Sulfonylurea
2835	0.83	cp	BRD-A00267231	hemado	Adenosine receptor agonist
2837	0.82	cp	BRD-K02227374	milnacipran	Serotonin reuptake inhibitor
2841	0.81	cp	BRD-K89125793	tinidazole	Antiprotozoal
2842	0.81	cp	BRD-K29905972	axitinib	PDGFR receptor inhibitor
2843	0.81	cp	BRD-K94270326	ecopipam	Dopamine receptor antagonist
2844	0.81	cp	BRD-K46142322	RS-67333	Serotonin receptor partial agonist
2845	0.81	cp	BRD-K67537649	PQ-401	IGF-1 inhibitor
2846	0.81	cp	BRD-A54487287	cortisone	Glucocorticoid receptor agonist
2847	0.81	cp	BRD-K41445866	alfaxalone	Chloride channel agonist
2851	0.78	cp	BRD-K37516142	idebenone	Calcium channel modulator
2852	0.78	cp	BRD-K83289131	CAY-10618	NAMPT inhibitor
2853	0.78	cp	BRD-K37561857	zardaverine	Phosphodiesterase inhibitor
2854	0.78	cp	BRD-A30655177	LFM-A13	BTK inhibitor
2855	0.78	cp	BRD-K15791587	L-733060	Tachykinin antagonist
2856	0.78	cp	BRD-K95885906	quercetagetin	PIM inhibitor
2857	0.78	cp	BRD-K99174507	cardiogenol-c	Cardiomyogenesis inducer
2858	0.78	cp	BRD-A35912562	pregnenolone	Glutamate receptor modulator
2859	0.78	cp	BRD-K46862739	metyrapone	Cytochrome P450 inhibitor
2860	0.78	cp	BRD-K49448285	bisindolylmaleimide	CDK inhibitor
2861	0.78	cp	BRD-K78126613	menadione	Mitochondrial DNA polymerase inhibitor
2862	0.78	cp	BRD-K95609758	BMS-191011	Potassium channel activator
2863	0.78	cp	BRD-K53414658	tivozanib	VEGFR inhibitor
2864	0.76	cp	BRD-K76534306	enrofloxacin	Bacterial DNA gyrase inhibitor
2865	0.76	cp	BRD-A04553218	chlorphenamine	Histamine receptor antagonist
2867	0.75	cp	BRD-K10961822	latanoprost	Prostanoid receptor agonist
2868	0.74	cp	BRD-A32949107	MRS-1845	Calcium channel blocker
2869	0.74	cp	BRD-K87696786	LY-456236	Glutamate receptor antagonist
2870	0.74	cp	BRD-A00993607	alprenolol	Adrenergic receptor antagonist
2876	0.74	cp	BRD-K32821942	azathioprine	Dehydrogenase inhibitor
2877	0.74	cp	BRD-K33583600	isoliquiritigenin	Guanylate cyclase activator
2882	0.7	cp	BRD-K09485525	GANT-61	GLI antagonist
2883	0.7	cp	BRD-A58955223	sulforaphane	Antineoplastic
2884	0.7	cp	BRD-K83637872	SANT-1	Smoothened receptor antagonist
2885	0.7	cp	BRD-K03384561	roquinimex	Angiogenesis inhibitor
2886	0.7	cp	BRD-K39915878	loxapine	Dopamine receptor antagonist
2887	0.7	cp	BRD-A97701745	pindolol	Adrenergic receptor antagonist
2888	0.7	cp	BRD-K29950728	clomifene	Estrogen receptor antagonist
2889	0.7	cp	BRD-K98530306	clonidine	Adrenergic receptor agonist
2895	0.67	cp	BRD-K59962020	CHEMBL-374350	NFkB pathway inhibitor
2896	0.67	cp	BRD-A09828896	SKF-81297	Dopamine receptor agonist
2897	0.67	cp	BRD-K66707493	lawsone	Coloring agent
2898	0.67	cp	BRD-K08547377	irinotecan	Topoisomerase inhibitor
2899	0.67	cp	BRD-K45861246	azaperone	Dopamine receptor antagonist
2900	0.67	cp	BRD-K89152108	liothyronine	Thyroid hormone stimulant
2901	0.67	cp	BRD-A37776212	ICI-204448	Opioid receptor agonist
2906	0.64	cp	BRD-A41112154	oleanolic-acid	G protein-coupled receptor agonist
2908	0.63	cp	BRD-K46469693	SCH-442416	Adenosine receptor antagonist
2909	0.63	cp	BRD-K10042277	desmethylclozapine	Acetylcholine receptor agonist
2910	0.63	cp	BRD-K87932577	CDK1-5-inhibitor	CDK inhibitor
2911	0.63	cp	BRD-K53857191	risperidone	Dopamine receptor antagonist
2912	0.63	cp	BRD-K10995081	perphenazine	Dopamine receptor antagonist
2913	0.63	cp	BRD-K06335600	tizanidine	Adrenergic receptor agonist
2914	0.63	cp	BRD-K28360340	TW-37	BCL inhibitor
2915	0.62	cp	BRD-A59303141	quinethazone	Thiazide diuretic
2916	0.61	cp	BRD-K96740444	itopride	Dopamine receptor antagonist
2922	0.6	cp	BRD-K42221274	NNC-711	GAT inhibitor
2923	0.6	cp	BRD-K67439147	SIB-1893	Glutamate receptor antagonist
2924	0.6	cp	BRD-K49519092	immethridine	Histamine receptor agonist
2926	0.56	cp	BRD-K90789829	nefazodone	Adrenergic inhibitor
2927	0.56	cp	BRD-K43330982	JTE-013	Lysophospholipid receptor antagonist
2928	0.56	cp	BRD-K82846253	repaglinide	Insulin secretagogue
2929	0.56	cp	BRD-K47150025	KI-8751	VEGFR inhibitor
2931	0.56	cp	BRD-K15108141	gemcitabine	Ribonucleotide reductase inhibitor
2932	0.54	cp	BRD-A11990600	lorazepam	Benzodiazepine receptor agonist
2934	0.53	cp	BRD-K16277217	piperacetazine	Dopamine receptor antagonist
2935	0.53	cp	BRD-A35033682	eriodictyol	Cytochrome P450 inhibitor
2936	0.53	cp	BRD-K81209512	AG-494	EGFR inhibitor
2937	0.53	cp	BRD-A10303790	talampicillin	Bacterial cell wall synthesis inhibitor
2938	0.53	cp	BRD-K68867920	quetiapine	Dopamine receptor antagonist
2939	0.53	cp	BRD-A39255369	DCPIB	Chloride channel blocker
2941	0.53	cp	BRD-A58048407	nimodipine	Calcium channel blocker
2942	0.53	cp	BRD-A87606379	nadolol	Adrenergic receptor antagonist
2943	0.53	cp	BRD-K09907482	PRL-3-inhibitor-I	Tyrosine phosphatase inhibitor
2949	0.5	cp	BRD-K30020243	aliskiren	Antihypertensive
2951	0.49	cp	BRD-A98283014	calmidazolium	Calcium channel blocker
2952	0.49	cp	BRD-K36324071	NF-449	Purinergic receptor antagonist
2953	0.49	cp	BRD-A21723284	naltriben	Opioid receptor antagonist
2954	0.49	cp	BRD-K53220666	trimetozine	Sedative
2955	0.49	cp	BRD-K13571841	pepstatin	Aspartic protease inhibitor
2956	0.49	cp	BRD-K05977355	fluconazole	Sterol demethylase inhibitor
2957	0.49	cp	BRD-K12994359	valdecoxib	Cyclooxygenase inhibitor
2958	0.49	cp	BRD-A65280694	molindone	Dopamine receptor antagonist
2964	0.46	cp	BRD-K56745457	azauridine	Antiviral
2965	0.46	cp	BRD-K10705233	GW-405833	Cannabinoid receptor agonist
2966	0.46	cp	BRD-K06159959	CCMQ	Inhibitor of the binding of homoquinolinic acid to non-NMDA sensitive sites
2967	0.46	cp	BRD-A94669766	naringenin	Aromatase inhibitor
2968	0.46	cp	BRD-K34014345	naproxol	Anti-inflammatory
2969	0.46	cp	BRD-A54845972	dihydroergotamine	Serotonin receptor agonist
2970	0.46	cp	BRD-K15502390	nevirapine	Reverse transcriptase inhibitor
2971	0.46	cp	BRD-K79254416	decitabine	DNA methyltransferase inhibitor
2976	0.44	cp	BRD-K88679075	methandriol	Androgenic steroid
2977	0.44	cp	BRD-A75935363	atracurium	Acetylcholine receptor antagonist
2978	0.44	cp	BRD-A65615053	zacopride	Serotonin receptor antagonist
2980	0.42	cp	BRD-K66412701	pazufloxacin	Topoisomerase inhibitor
2981	0.42	cp	BRD-A31195449	TCB2	Serotonin receptor agonist
2982	0.42	cp	BRD-K12079898	PD-160170	Neuropeptide receptor antagonist
2983	0.42	cp	BRD-K95202259	ML-3163	p38 MAPK inhibitor
2984	0.42	cp	BRD-A11813248	AM-92016	Potassium channel blocker
2985	0.42	cp	BRD-K25394294	oxaprozin	Cyclooxygenase inhibitor
2991	0.42	cp	BRD-K93918653	quizartinib	FLT3 inhibitor
2994	0.39	cp	BRD-K39391626	ethylestrenol	Progesterone receptor agonist
2995	0.39	cp	BRD-K13049116	BMS-754807	IGF-1 inhibitor
2996	0.39	cp	BRD-K04414442	SB-222200	Tachykinin antagonist
2997	0.39	cp	BRD-A97674275	ranolazine	Sodium channel blocker
2998	0.39	cp	BRD-K40992116	parachlorophenol	Anti-infective
2999	0.39	cp	BRD-A30590053	MR-16728	Acetylcholine release enhancer
3000	0.39	cp	BRD-K09416995	lovastatin	HMGCR inhibitor
3001	0.39	cp	BRD-K33818169	GW-3965	LXR agonist
3002	0.39	cp	BRD-A22143024	estropipate	Estrogen receptor agonist
3003	0.39	cp	BRD-K30240666	clemastine	Histamine receptor antagonist
3004	0.39	cp	BRD-K79131256	albendazole	Anthelmintic
3005	0.39	cp	BRD-A19195498	trimipramine	Norepinephrine reuptake inhibitor
3006	0.36	cp	BRD-K29178788	dictamnine	Furoquinoline alkaloid
3007	0.36	cp	BRD-A49358627	ciprofibrate	PPAR receptor agonist
3008	0.35	cp	BRD-A36318220	necrostatin-1	RIPK inhibitor
3009	0.35	cp	BRD-K14282469	LY-165163	Serotonin receptor antagonist
3010	0.35	cp	BRD-K18036262	L-168049	Glucagon receptor antagonist
3011	0.35	cp	BRD-K68558722	deracoxib	Cyclooxygenase inhibitor
3012	0.35	cp	BRD-K33453211	levocabastine	Histamine receptor antagonist
3013	0.35	cp	BRD-K95237249	probenecid	Uricosuric blocker
3014	0.35	cp	BRD-A75769826	SDM25N	Opioid receptor antagonist
3015	0.35	cp	BRD-K41731458	triclosan	Enoyl-[acyl-carrier-protein] reductase [NADH] inhibitor
3019	0.32	cp	BRD-A39052811	mosapride	Serotonin receptor agonist
3020	0.32	cp	BRD-K88429204	pyrimethamine	Dihydrofolate reductase inhibitor
3021	0.32	cp	BRD-K78633253	EXO-1	ARF inhibitor
3022	0.32	cp	BRD-A31575449	CGP-20712	Adrenergic receptor antagonist
3023	0.32	cp	BRD-K39111395	BCL2-inhibitor	BCL inhibitor
3024	0.32	cp	BRD-K64514229	toltrazuril	Antiprotozoal
3025	0.32	cp	BRD-K47659338	EMD-386088	Serotonin receptor agonist
3026	0.32	cp	BRD-A65076780	dihydroergocristine	Adrenergic receptor antagonist
3027	0.32	cp	BRD-A65145453	ATPA	Glutamate receptor agonist
3029	0.32	cp	BRD-A47598013	citalopram	Serotonin reuptake inhibitor
3030	0.32	cp	BRD-A75517195	thiazolopyrimidine	CDC inhibitor
3031	0.32	cp	BRD-K19295594	gossypol	BCL inhibitor
3032	0.32	cp	BRD-A19736161	ondansetron	Serotonin receptor antagonist
3033	0.3	cp	BRD-A72703248	SKF-96365	Calcium channel blocker
3034	0.28	cp	BRD-K68437527	EMF-bca1-60	caspase inhibitor
3035	0.28	cp	BRD-K99696746	fatostatin	SREBP inhibitor
3036	0.28	cp	BRD-K06147391	telenzepine	Acetylcholine receptor antagonist
3037	0.28	cp	BRD-A26334849	propafenone	Antiarrhythmic
3038	0.28	cp	BRD-A25143711	hydrocortisone	Glucocorticoid receptor agonist
3039	0.28	cp	BRD-A57382968	piroxicam	Cyclooxygenase inhibitor
3040	0.28	cp	BRD-K48869804	icilin	TRPV agonist
3042	0.28	cp	BRD-K63550407	erythromycin	NFkB pathway inhibitor
3043	0.28	cp	BRD-K03816923	rottlerin	MAP kinase inhibitor
3044	0.27	cp	BRD-K69688083	mestinon	Cholinesterase inhibitor
3045	0.26	cp	BRD-K99029477	prometon	Photosynthesis inhibitor
3047	0.25	cp	BRD-A88254928	salbutamol	Adrenergic receptor agonist
3048	0.25	cp	BRD-A00520476	otenzepad	Acetylcholine receptor antagonist
3049	0.25	cp	BRD-K19309090	SR-95639A	Acetylcholine receptor agonist
3050	0.25	cp	BRD-K22010301	JLK-6	Gamma secretase inhibitor
3051	0.25	cp	BRD-K93645900	tadalafil	Phosphodiesterase inhibitor
3052	0.25	cp	BRD-A64977602	mirtazapine	Adrenergic receptor antagonist
3053	0.25	cp	BRD-K10974103	diloxanide	Protein synthesis inhibitor
3054	0.25	cp	BRD-A18043272	phensuximide	Succinimide antiepileptic
3055	0.25	cp	BRD-K05395900	nicotine	Acetylcholine receptor agonist
3056	0.25	cp	BRD-K63828191	raloxifene	Estrogen receptor antagonist
3058	0.21	cp	BRD-A19633847	perhexiline	Carnitine palmitoyltransferase inhibitor
3059	0.21	cp	BRD-K21667562	AM-404	Cyclooxygenase inhibitor
3060	0.21	cp	BRD-K65146499	nabumetone	Cyclooxygenase inhibitor
3061	0.21	cp	BRD-K28307902	flutamide	Androgen receptor antagonist
3062	0.21	cp	BRD-K19540840	saracatinib	SRC inhibitor
3063	0.21	cp	BRD-K65417056	meprylcaine	Local anesthetic
3064	0.21	cp	BRD-K77695569	tiabendazole	Angiogenesis inhibitor
3065	0.21	cp	BRD-A97437073	rosiglitazone	Insulin sensitizer
3066	0.21	cp	BRD-K09778810	FGIN-1-27	Inositol monophosphatase inhibitor
3067	0.21	cp	BRD-A92585442	RU-28318	Cytochrome P450 inhibitor
3071	0.18	cp	BRD-K56614220	clofazimine	GK0582 inhibitor
3072	0.18	cp	BRD-K92817986	BJM-CSC-19	MEK inhibitor
3073	0.18	cp	BRD-K30480208	torasemide	Electrolyte reabsorption inhibitor
3074	0.18	cp	BRD-K69600043	thiethylperazine	Dopamine receptor antagonist
3075	0.18	cp	BRD-A64125466	dehydrocholic-acid	choleretic agent
3076	0.18	cp	BRD-K31542390	mycophenolic-acid	Dehydrogenase inhibitor
3077	0.18	cp	BRD-K62200014	anagrelide	Phosphodiesterase inhibitor
3078	0.18	cp	BRD-A92670106	tocainide	Sodium channel blocker
3079	0.18	cp	BRD-K86204871	terconazole	Sterol demethylase inhibitor
3080	0.18	cp	BRD-K32164935	tolazamide	ATP channel blocker
3081	0.18	cp	BRD-K47869605	podophyllotoxin	Microtubule inhibitor
3082	0.18	cp	BRD-A45889380	mepacrine	Cytokine production inhibitor
3088	0.14	cp	BRD-A48261811	argatroban	Thrombin inhibitor
3089	0.14	cp	BRD-A47829399	artesunate	DNA synthesis inhibitor
3090	0.14	cp	BRD-K92301463	16,16-dimethylprostaglandin-e2	Prostanoid receptor agonist
3091	0.14	cp	BRD-K21283037	riluzole	Glutamate inhibitor
3092	0.14	cp	BRD-K64994968	progesterone	Progesterone receptor agonist
3093	0.14	cp	BRD-K34776109	glimepiride	Insulin secretagogue
3094	0.14	cp	BRD-K89274813	DMP-543	Acetylcholine release stimulant
3095	0.14	cp	BRD-K06854232	AM-580	Retinoid receptor agonist
3096	0.14	cp	BRD-K42748308	XE-991	Potassium channel blocker
3097	0.14	cp	BRD-K67100011	pivmecillinam	Bacterial cell wall synthesis inhibitor
3098	0.14	cp	BRD-A28746609	paclitaxel	Tubulin inhibitor
3100	0.14	cp	BRD-A16311756	profenamine	Butyrylcholinesterase inhibitor
3101	0.14	cp	BRD-K36616567	doxepin	Histamine receptor antagonist
3102	0.14	cp	BRD-K16478699	PLX-4720	RAF inhibitor
3103	0.14	cp	BRD-K78959463	FPL-64176	Calcium channel activator
3104	0.13	cp	BRD-K85503079	perospirone	Dopamine receptor antagonist
3105	0.13	cp	BRD-K19533706	tranilast	Angiogenesis inhibitor
3109	0.11	cp	BRD-K77771411	moxonidine	Imidazoline receptor agonist
3110	0.11	cp	BRD-K01095011	finasteride	5-alpha reductase inhibitor
3111	0.11	cp	BRD-K96799727	pifithrin-mu	HSP inhibitor
3112	0.11	cp	BRD-K75958195	pizotifen	Serotonin receptor antagonist
3113	0.11	cp	BRD-K59332007	linopirdine	Potassium channel blocker
3114	0.11	cp	BRD-K51677086	erythromycin	NFkB pathway inhibitor
3115	0.11	cp	BRD-K01663662	diphenidol	Acetylcholine receptor agonist
3116	0.11	cp	BRD-K72703948	ZM-447439	Aurora kinase inhibitor
3117	0.11	cp	BRD-K50140147	NVP-TAE684	ALK inhibitor
3118	0.11	cp	BRD-A50764878	MDL-73005EF	Serotonin receptor antagonist
3119	0.11	cp	BRD-K63675182	triflupromazine	Dopamine receptor antagonist
3125	0.07	cp	BRD-K78431006	crizotinib	ALK inhibitor
3126	0.07	cp	BRD-K94441233	mevastatin	HMGCR inhibitor
3127	0.07	cp	BRD-A10977446	carvedilol	Adrenergic receptor antagonist
3128	0.07	cp	BRD-A95939040	sertaconazole	Sterol demethylase inhibitor
3129	0.07	cp	BRD-A39230911	chlorphensin	Muscle relaxant
3130	0.07	cp	BRD-K53737926	amitriptyline	Norepinephrine inhibitor
3131	0.07	cp	BRD-K89997465	chlorpromazine	Dopamine receptor antagonist
3132	0.07	cp	BRD-A17655518	ibuprofen	Cyclooxygenase inhibitor
3133	0.07	cp	BRD-K00234327	RU-24969	Serotonin receptor agonist
3137	0.06	cp	BRD-K59574735	ubenimex	Leukotriene inhibitor
3140	0.04	cp	BRD-K76908866	CP-724714	EGFR inhibitor
3141	0.04	cp	BRD-K06221026	DUP-697	Cyclooxygenase inhibitor
3142	0.04	cp	BRD-K21733600	rofecoxib	Cyclooxygenase inhibitor
3143	0.04	cp	BRD-A80017228	bendroflumethiazide	Sodium/potassium/chloride transporter inhibitor
3144	0.04	cp	BRD-K91699951	benzonatate	Local anesthetic
3145	0.04	cp	BRD-A18763547	BAX-channel-blocker	Cytochrome C release inhibitor
3152	0.03	cp	BRD-K04710043	hexamethylenebisacetamide	AKT inhibitor
3153	0.03	cp	BRD-K09963420	saquinavir	HIV protease inhibitor
3154	0.03	cp	BRD-K09397065	SR-57227A	Serotonin receptor agonist
3155	0.03	cp	BRD-K32696739	noreleagnine	Monoamine oxidase inhibitor
3156	0.03	cp	BRD-K73589491	nizatidine	Histamine receptor antagonist
3157	0.03	cp	BRD-A78942461	ICI-118551	Adrenergic receptor antagonist
3158	0.03	cp	BRD-K54771420	glycocholic-acid	Cholesterol inhibitor
3159	0.03	cp	BRD-K40901640	cinanserin	Serotonin receptor antagonist
3160	0.03	cp	BRD-K49049886	CGS-15943	Adenosine receptor antagonist
3161	0.03	cp	BRD-K00627859	tubastatin-a	HDAC inhibitor
3162	0.03	cp	BRD-K29458283	chlorambucil	DNA inhibitor
3163	0.03	cp	BRD-K68264559	brimonidine	Adrenergic receptor agonist
3164	0.03	cp	BRD-K92000912	AM-251	Cannabinoid receptor antagonist
3165	0.03	cp	BRD-K85606544	neratinib	EGFR inhibitor
3166	0.03	cp	BRD-K68143200	SA-792541	CDC inhibitor
3167	0.03	cp	BRD-K88789588	letrozole	Aromatase inhibitor
3170	0.02	cp	BRD-K23383398	T-0901317	LXR agonist
3171	0.02	cp	BRD-K66874953	pifithrin-alpha	TP53 inhibitor
3172	0.02	cp	BRD-K63165456	norcyclobenzaprine	Adrenergic receptor agonist
3173	0.02	cp	BRD-A16332958	modafinil	Adrenergic receptor agonist
3174	0.02	cp	BRD-A04706586	bucladesine	Adenosine receptor agonist
3198	0.01	cp	BRD-A34817987	itraconazole	Cytochrome P450 inhibitor
3199	0.01	cp	BRD-K85119730	tolbutamide	ATP channel blocker
3223	0	cp	BRD-K61691971	avrainvillamide-analog-1	nucleophosmin inhibitor
3224	0	cp	BRD-K42573370	avrainvillamide-analog-2	nucleophosmin inhibitor
3225	0	cp	BRD-A70731303	avrainvillamide-analog-5	nucleophosmin inhibitor
3226	0	cp	BRD-K39569857	avrainvillamide-analog-3	nucleophosmin inhibitor
3858	0	cp	BRD-K97799481	theophylline	Adenosine receptor antagonist
3859	0	cp	BRD-A15493168	tetracycline	Bacterial 30S ribosomal subunit inhibitor
3860	0	cp	BRD-K28667793	pyrazinamide	Fatty acid synthase inhibitor
3861	0	cp	BRD-K86873305	piperacillin	Bacterial cell wall synthesis inhibitor
3862	0	cp	BRD-K82216340	medroxyprogesterone	progesterone receptor agonist
3863	0	cp	BRD-K54529596	captopril	ACE inhibitor
3864	0	cp	BRD-K66766661	17-beta-estradiol	Estrogen receptor agonist
3865	0	cp	BRD-K83636919	entacapone	Catechol O methyltransferase inhibitor
3866	0	cp	BRD-K14643723	4-(2-Amino-ethyl)-benzenesulfonamide	carbonic anhydrase inhibitor
3867	0	cp	BRD-K06817181	BRD-K06817181	JAK inhibitor
3868	0	cp	BRD-A95696820	acadesine	AMPK activator
3869	0	cp	BRD-A83892713	rifampicin	RNA polymerase inhibitor
3870	0	cp	BRD-A20589515	dihydroxyphenylglycine	Glutamate receptor agonist
3871	0	cp	BRD-A15914070	4-hydroxy-2-nonenal	Cytotoxic lipid peroxidation product
3872	0	cp	BRD-A26002865	verrucarin-a	Protein synthesis inhibitor
3873	0	cp	BRD-K36627727	tamibarotene	Retinoid receptor agonist
3874	0	cp	BRD-U97083655	teicoplanin	Bacterial cell wall synthesis inhibitor
3875	0	cp	BRD-K15891719	tenofovir	Reverse transcriptase inhibitor
3876	0	cp	BRD-K37720887	SB-525334	TGF beta receptor inhibitor
3877	0	cp	BRD-M72442222	vicriviroc	CC chemokine receptor antagonist
3878	0	cp	BRD-K48722833	iloperidone	Dopamine receptor antagonist
3879	0	cp	BRD-K91696562	orantinib	FGFR inhibitor
3880	0	cp	BRD-K73293050	WZ-3146	EGFR inhibitor
3881	0	cp	BRD-A41692738	TGX-221	PI3K inhibitor
3882	0	cp	BRD-K16485616	mocetinostat	HDAC inhibitor
3883	0	cp	BRD-K02965346	SU-11274	Hepatocyte growth factor receptor inhibitor
3884	0	cp	BRD-K83794624	pirarubicin	Topoisomerase inhibitor
3885	0	cp	BRD-K36529613	PU-H71	HSP inhibitor
3886	0	cp	BRD-K99451608	lopinavir	HIV protease inhibitor
3887	0	cp	BRD-K70401845	erlotinib	EGFR inhibitor
3888	0	cp	BRD-K64800655	PHA-793887	CDK inhibitor
3889	0	cp	BRD-K13566078	BMS-345541	IKK inhibitor
3890	0	cp	BRD-K99545815	PF-562271	Focal adhesion kinase inhibitor
3891	0	cp	BRD-K81528515	nilotinib	ABL inhibitor
3892	0	cp	BRD-K61480498	epoxycholesterol	LXR agonist
3893	0	cp	BRD-A36707673	hydroxycholesterol	LXR agonist
3894	0	cp	BRD-K00184207	GR-206	Aryl hydrocarbon receptor ligand
3895	0	cp	BRD-K50720187	flupirtine	Glutamate receptor antagonist
3896	0	cp	BRD-K67506692	tyrphostin-AG-126	ERK1 and ERK2 phosphorylation inhibitor
3897	0	cp	BRD-K80725632	lavendustin-c	EGFR inhibitor
3898	0	cp	BRD-A74904029	EI-231	Casein kinase inhibitor
3899	0	cp	BRD-K47943470	tyrphostin-51	EGFR inhibitor
3900	0	cp	BRD-K62959606	sphingosine	Ceramidase inhibitor
3901	0	cp	BRD-K35128472	2-aminopurine	Serine/threonine kinase inhibitor
3902	0	cp	BRD-A77118605	BML-ST330	Phospholipase inhibitor
3903	0	cp	BRD-U66370498	androstanol	CAR antagonist
3904	0	cp	BRD-K30743633	TCPOBOP	CAR agonist
3905	0	cp	BRD-K41170226	deoxycholic-acid	G protein-coupled receptor agonist
3906	0	cp	BRD-K43164539	cholic-acid	Bile acid
3907	0	cp	BRD-K65331431	retinyl	vitamin analog
3908	0	cp	BRD-K74733595	APHA-compound-8	HDAC inhibitor
3909	0	cp	BRD-A01317026	7,8-dihydro-L-biopterin	Dihydroneopterin aldolase inhibitor
3910	0	cp	BRD-K61341215	vecuronium	Acetylcholine receptor antagonist
3911	0	cp	BRD-A84327315	calcitriol	Vitamin D receptor agonist
3912	0	cp	BRD-K14880289	GW-501516	PPAR receptor agonist
3913	0	cp	BRD-K39944607	ochratoxin-a	Phenylalanyl tRNA synthetase inhibitor
3914	0	cp	BRD-A80960055	celastrol	Anti-inflammatory
3915	0	cp	BRD-U33728988	QL-X-138	MTOR inhibitor
3916	0	cp	BRD-K84085265	CG-930	JNK inhibitor
3917	0	cp	BRD-K83972459	JWE-035	Aurora kinase inhibitor
3918	0	cp	BRD-K64857848	XMD-885	Leucine rich repeat kinase inhibitor
3919	0	cp	BRD-K38615104	A-443644	AKT inhibitor
3920	0	cp	BRD-K01436366	XMD-1150	Leucine rich repeat kinase inhibitor
3921	0	cp	BRD-A60245366	AS-601245	JNK inhibitor
3922	0	cp	BRD-K82109576	vincristine	Tubulin inhibitor
3923	0	cp	BRD-K46435977	valaciclovir	DNA polymerase inhibitor
3924	0	cp	BRD-K32744045	disulfiram	Aldehyde dehydrogenase inhibitor
3925	0	cp	BRD-K62374253	rufloxacin	Bacterial DNA gyrase inhibitor
3926	0	cp	BRD-K92870997	pterostilbene	Cyclooxygenase inhibitor
3927	0	cp	BRD-K43236057	piceid	ICAM1 inhibitor
3928	0	cp	BRD-K13800121	parecoxib	Cyclooxygenase inhibitor
3929	0	cp	BRD-A14208071	oxyphenonium	Cholinergic receptor antagonist
3930	0	cp	BRD-A23637604	oxymetholone	Androgen receptor agonist
3931	0	cp	BRD-K25310650	ormetoprim	Bacterial antifolate
3932	0	cp	BRD-K63343048	orlistat	Lipase inhibitor
3933	0	cp	BRD-K57930253	nitrazepam	Benzodiazepine receptor agonist
3934	0	cp	BRD-K18523449	mestanolone	Androgenic steroid
3935	0	cp	BRD-A43082555	loxoprofen	Cyclooxygenase inhibitor
3936	0	cp	BRD-A02990301	lofexidine	Adrenergic receptor agonist
3937	0	cp	BRD-K27184429	levocetirizine	Histamine receptor antagonist
3938	0	cp	BRD-K30097969	pitavastatin	HMGCR inhibitor
3939	0	cp	BRD-K73991644	isoquercetin	Aldose reductase inhibitor
3940	0	cp	BRD-K69650333	idarubicin	Topoisomerase inhibitor
3941	0	cp	BRD-K98493452	honokiol	AKT inhibitor
3942	0	cp	BRD-K10860596	granisetron	Serotonin receptor antagonist
3943	0	cp	BRD-K86887724	dofetilide	Potassium channel blocker
3944	0	cp	BRD-K41903098	diphenoxylate	Opioid receptor agonist
3945	0	cp	BRD-K39462424	dexchlorpheniramine	Histamine receptor antagonist
3946	0	cp	BRD-K30697463	desoximetasone	Glucocorticoid receptor agonist
3947	0	cp	BRD-K73589401	corticosterone	mineralocorticoid receptor agonist
3948	0	cp	BRD-A17448384	beclometasone	Glucocorticoid receptor agonist
3949	0	cp	BRD-K39621635	artemether	Antimalarial
3950	0	cp	BRD-K33483813	actarit	Interleukin receptor agonist
3951	0	cp	BRD-A59985574	topotecan	Topoisomerase inhibitor
3952	0	cp	BRD-K64785675	TG100-115	-666
3953	0	cp	BRD-K11636097	JNJ-7706621	CDK inhibitor
3954	0	cp	BRD-K82164249	andarine	Androgen receptor modulator
3955	0	cp	BRD-M07438658	lapatinib	EGFR inhibitor
3956	0	cp	BRD-K49810818	sorafenib	FLT3 inhibitor
3957	0	cp	BRD-K47761761	PD-168077	Dopamine receptor agonist
3958	0	cp	BRD-A77050075	heraclenol	Vitamin K antagonist
3959	0	cp	BRD-K13390322	AT-7519	CDK inhibitor
3960	0	cp	BRD-K14550461	doxercalciferol	Vitamin D receptor agonist
3961	0	cp	BRD-A47706533	L-BSO	Glutathione transferase inhibitor
3962	0	cp	BRD-K89626439	sirolimus	MTOR inhibitor
3963	0	cp	BRD-K34437622	BRD-K34437622	Thymidylate synthase inhibitor
3964	0	cp	BRD-K61993165	niacin	NAD precursor with lipid lowering effects
3965	0	cp	BRD-K40619305	larixinic-acid	Compound that interacts with metal centers
3966	0	cp	BRD-A67438293	treprostinil	Prostacyclin analog
3967	0	cp	BRD-K54987996	CAY-10578	Casein kinase inhibitor
3968	0	cp	BRD-K87573634	propylpyrazole	Estrogen receptor agonist
3969	0	cp	BRD-K32795028	1-benzylimidazole	Thromboxane synthase inhibitor
3970	0	cp	BRD-U44700465	HG-5-88-01	Protein kinase inhibitor
3971	0	cp	BRD-U37049823	HG-6-64-01	RAF inhibitor
3972	0	cp	BRD-K74761218	WT-171	HDAC inhibitor
3973	0	cp	BRD-K72264770	QW-BI-011	Histone lysine methyltransferase inhibitor
3974	0	cp	BRD-K65910366	KUC103904N	-666
3975	0	cp	BRD-K64835161	BRD-K64835161	-666
3976	0	cp	BRD-K28143534	cyproheptadine	Histamine receptor antagonist
3977	0	cp	BRD-K22828899	TUL-XXI039	Serine/threonine kinase inhibitor
3978	0	cp	BRD-K11663430	pyroxamide	HDAC inhibitor
3979	0	cp	BRD-A71009679	KUC103420N	-666
3980	0	cp	BRD-K94144010	cotinine	Nicotine metabolite
3981	0	cp	BRD-A22256192	terazosin	Adrenergic receptor antagonist
3982	0	cp	BRD-K22878149	SB-205607	Delta 1 opioid receptor agonist
3983	0	cp	BRD-A84702196	penicillin	Bacterial cell wall synthesis inhibitor
3984	0	cp	BRD-A74500471	ethambutol	Bacterial cell wall synthesis inhibitor
3985	0	cp	BRD-A67981824	cefotaxime	Bacterial cell wall synthesis inhibitor
3986	0	cp	BRD-K59633790	VU-0420363-1	SARS coronavirus 3C-like protease inhibitor
3987	0	cp	BRD-A52172093	VU-0413807-2	Calcium channel blocker
3988	0	cp	BRD-K55703048	latrepirdine	Glutamate receptor antagonist
3989	0	cp	BRD-K36153907	KU-C103885	Cystic fibrosis transmembrane conductance regulator inhibitor
3990	0	cp	BRD-A71657825	2-(biphenyl-4-ylsulfonamido)pentanedioic-acid	Matrix metalloprotease inhibitor
3991	0	cp	BRD-K51302260	KU-C103871	GSP agonist
3992	0	cp	BRD-K60623809	SU-11652	Tyrosine kinase inhibitor
3993	0	cp	BRD-K08417745	SID-26681509	Cathepsin inhibitor
3994	0	cp	BRD-K02526760	QS-11	ARFGAP inhibitor
3995	0	cp	BRD-K06792661	narciclasine	Coflilin signaling pathway activator
3996	0	cp	BRD-K16406336	methylene-blue	Guanylyl cyclase inhibitor
3997	0	cp	BRD-K75532464	FTI-276	Farnesyltransferase inhibitor
3998	0	cp	BRD-K01779529	fluoropyruvate	Pyruvate dehydrogenase kinase inhibitor
3999	0	cp	BRD-K34581968	BMS-536924	IGF-1 inhibitor
4000	0	cp	BRD-K28296557	AKT-inhibitor-IV	AKT inhibitor
4001	0	cp	BRD-K01192156	tyrphostin-AG-112	Protein tyrosine kinase inhibitor
4002	0	cp	BRD-K87142802	veliparib	PARP inhibitor
4003	0	cp	BRD-K93095519	SJ-172550	MDM inhibitor
4004	0	cp	BRD-K17140735	SCH-79797	Proteasome inhibitor
4005	0	cp	BRD-K17705806	JTC-801	Opioid receptor antagonist
4006	0	cp	BRD-A18579359	wiskostatin	Neural Wiskott-Aldrich syndrome protein inhibitor
4007	0	cp	BRD-K54708045	nTZDpa	PPAR receptor agonist
4008	0	cp	BRD-A31801025	formestane	Aromatase inhibitor
4009	0	cp	BRD-A26097136	bulleyaconitine-a	Non-opiod analgesic
4010	0	cp	BRD-K92446736	zatebradine	HCN channel blocker
4011	0	cp	BRD-K12516989	zaprinast	Phosphodiesterase inhibitor
4012	0	cp	BRD-K33882852	ZK-93423	Benzodiazepine receptor agonist
4013	0	cp	BRD-K06208435	YS-035	Calcium channel blocker
4014	0	cp	BRD-K12932420	YM-976	Phosphodiesterase inhibitor
4015	0	cp	BRD-K88358234	xaliproden	Serotonin receptor agonist
4016	0	cp	BRD-K21565985	xylazine	Adrenergic receptor agonist
4017	0	cp	BRD-K40902647	vincamine	Adrenergic receptor antagonist
4018	0	cp	BRD-A84389633	tropanyl-3,5-dimethylbenzoate	Serotonin receptor antagonist
4019	0	cp	BRD-K69837166	trap-101	Nociceptin/orphanin FQ (NOP) receptor antagonist
4020	0	cp	BRD-A11605036	thiocolchicoside	GABA receptor antagonist
4021	0	cp	BRD-A87479750	tenidap	Cyclooxygenase inhibitor
4022	0	cp	BRD-A98378129	talniflumate	Cyclooxygenase inhibitor
4023	0	cp	BRD-K60184833	tyrphostin-46	Tyrosine kinase inhibitor
4024	0	cp	BRD-K94176593	TWS-119	Glycogen synthase kinase inhibitor
4025	0	cp	BRD-K00959089	thenoyltrifluoroacetone	Chelating agent
4026	0	cp	BRD-K34415467	trimethobenzamide	Histamine receptor antagonist
4027	0	cp	BRD-A48720949	testosterone	androgen receptor agonist
4028	0	cp	BRD-K25186396	tangeritin	Cell cycle inhibitor
4029	0	cp	BRD-K31843556	T-0070907	PPAR receptor antagonist
4030	0	cp	BRD-K30189597	SYK-inhibitor	SYK inhibitor
4031	0	cp	BRD-K22503835	scriptaid	HDAC inhibitor
4032	0	cp	BRD-K63504947	semaxanib	VEGFR inhibitor
4033	0	cp	BRD-K91243525	SR-142948	Neurotensin receptor antagonist
4034	0	cp	BRD-A49046702	SKF-89976A	GABA uptake inhibitor
4035	0	cp	BRD-K73824630	skatole	Thrombin inhibitor
4036	0	cp	BRD-A31007383	SDZ-WAG-994	Adenosine receptor agonist
4037	0	cp	BRD-K15868788	SDZ-205-557	Serotonin receptor antagonist
4038	0	cp	BRD-K85871428	SC-68376	p38 MAPK inhibitor
4039	0	cp	BRD-K67298865	SB-431542	TGF beta receptor inhibitor
4040	0	cp	BRD-K24201553	SB-269970	Serotonin receptor antagonist
4041	0	cp	BRD-K19284129	salvinorin-a	Opioid receptor agonist
4042	0	cp	BRD-K88871508	lisuride	Dopamine receptor agonist
4043	0	cp	BRD-K06426971	ryuvidine	Histone lysine methyltransferase inhibitor
4044	0	cp	BRD-K87510569	RS-504393	CC chemokine receptor antagonist
4045	0	cp	BRD-K08640512	RS-100329	Adrenergic receptor antagonist
4046	0	cp	BRD-K21853356	RG-14620	EGFR inhibitor
4047	0	cp	BRD-K10177585	PSB-11	Adenosine receptor antagonist
4048	0	cp	BRD-K00312224	PPT	Estrogen receptor agonist
4049	0	cp	BRD-K16977723	PP-3	EGFR inhibitor
4050	0	cp	BRD-K28863208	PNU-282987	Cholinergic receptor agonist
4051	0	cp	BRD-K89375097	pirenzepine	Acetylcholine receptor antagonist
4052	0	cp	BRD-K76568384	PHTPP	Estrogen receptor antagonist
4053	0	cp	BRD-K95435023	PHA-665752	c-Met inhibitor
4054	0	cp	BRD-K15409150	penfluridol	T-type calcium channel blocker
4055	0	cp	BRD-K86958018	olvanil	TRPV agonist
4056	0	cp	BRD-K48029790	OBAA	Phospholipase inhibitor
4057	0	cp	BRD-A51393488	noscapine	Bradykinin receptor antagonist
4058	0	cp	BRD-K76775527	nimesulide	Cyclooxygenase inhibitor
4059	0	cp	BRD-A82656074	naltrindole	Opioid receptor antagonist
4060	0	cp	BRD-A41833852	naloxone	Opioid receptor antagonist
4061	0	cp	BRD-K74141488	naftifine	Fungal squalene epoxidase inhibitor
4062	0	cp	BRD-A50928468	norgestrel	Progesterone receptor agonist
4063	0	cp	BRD-K78122587	NNC-55-0396	T-type calcium channel blocker
4064	0	cp	BRD-K05181084	NGB-2904	Dopamine receptor antagonist
4065	0	cp	BRD-K44899736	RO-16-6941	Monoamine oxidase inhibitor
4066	0	cp	BRD-A78377521	monastrol	Kinesin-like spindle protein inhibitor
4067	0	cp	BRD-A32164164	methyllycaconitine	Acetylcholine receptor antagonist
4068	0	cp	BRD-A63667919	methylergometrine	Dopamine receptor antagonist
4069	0	cp	BRD-A02710418	meptazinol	Opioid receptor agonist
4070	0	cp	BRD-K92428153	mycophenolate-mofetil	Dehydrogenase inhibitor
4071	0	cp	BRD-A99449986	MT-21	Caspase activator
4072	0	cp	BRD-K93201660	ML-7	Myosin light chain kinase inhibitor
4073	0	cp	BRD-K75641298	metoclopramide	Dopamine receptor antagonist
4074	0	cp	BRD-A14395271	mesoridazine	Dopamine receptor antagonist
4075	0	cp	BRD-A20126139	medrysone	Glucocorticoid receptor agonist
4076	0	cp	BRD-K96144918	mead-acid	KPL-1 tumor suppressor
4077	0	cp	BRD-K84987553	MDM2-inhibitor	MDM inhibitor
4078	0	cp	BRD-A17453586	MDL-72832	Serotonin receptor agonist
4079	0	cp	BRD-K76274772	MAPP-D-erythro	Ceramidase inhibitor
4080	0	cp	BRD-K92138166	mammea-a	other antibiotic
4081	0	cp	BRD-K62289640	lylamine	Cannabinoid receptor agonist
4082	0	cp	BRD-A12016240	LY-278584	Serotonin receptor antagonist
4083	0	cp	BRD-K06234293	LY-364947	TGF beta receptor inhibitor
4084	0	cp	BRD-K01648091	LE-300	Dopamine receptor antagonist
4085	0	cp	BRD-A35511923	L-803087	Somatostatin receptor agonist
4086	0	cp	BRD-K05181463	L-741626	Dopamine receptor antagonist
4087	0	cp	BRD-K83322645	L-693403	Sigma receptor agonist
4088	0	cp	BRD-K70241288	L-692585	Growth hormone releasing peptide ligand agonist
4089	0	cp	BRD-A42553870	L-152804	Neuropeptide receptor antagonist
4090	0	cp	BRD-K37312348	kenpaullone	CDK inhibitor
4091	0	cp	BRD-A31227688	kynuramine	Aryl hydrocarbon receptor activator
4092	0	cp	BRD-A75455249	kavain	Calcium channel modulator
4093	0	cp	BRD-K04546108	JAK3-inhibitor-VI	JAK inhibitor
4094	0	cp	BRD-K29173907	isoflupredone	Glucocorticoid receptor agonist
4095	0	cp	BRD-K25906698	immepip	Histamine receptor agonist
4096	0	cp	BRD-K92678294	irilin-a	Isoflavone
4097	0	cp	BRD-K01815685	indole	aryl hydrocarbon receptor agonist
4098	0	cp	BRD-A77722753	hydralazine	Vasodilator
4099	0	cp	BRD-K76674262	homoharringtonine	Protein synthesis inhibitor
4100	0	cp	BRD-K71003802	hippeastrine	Plant alkaloid
4101	0	cp	BRD-A97730597	hexylcaine	Sodium channel blocker
4102	0	cp	BRD-K38903228	hesperidin	Flavanone glycoside
4103	0	cp	BRD-K79930101	GW-583340	EGFR inhibitor
4104	0	cp	BRD-K16664969	GTP-14564	FLT3 inhibitor
4105	0	cp	BRD-K67860401	AR-A014418	Glycogen synthase kinase inhibitor
4106	0	cp	BRD-K11911061	GR-127935	Serotonin receptor antagonist
4107	0	cp	BRD-A49734948	foliosidine	Plant alkaloid
4108	0	cp	BRD-K41160163	fenobam	Glutamate receptor antagonist
4109	0	cp	BRD-A30815329	felodipine	Calcium channel blocker
4110	0	cp	BRD-K76617868	fasudil	Rho associated kinase inhibitor
4111	0	cp	BRD-K08998509	fananserin	Dopamine receptor antagonist
4112	0	cp	BRD-A49765801	fludroxycortide	Glucocorticoid receptor agonist
4113	0	cp	BRD-K44067360	flufenamic-acid	Chloride channel blocker
4114	0	cp	BRD-K83508485	FK-888	Tachykinin antagonist
4115	0	cp	BRD-K14821540	FCCP	Mitochondrial oxidative phosphorylation uncoupler
4116	0	cp	BRD-A99411506	esculin	Antioxidant
4117	0	cp	BRD-K19360254	ergocornine	Dopamine receptor agonist
4118	0	cp	BRD-K11927976	ER-27319	Mediator release inhibitor
4119	0	cp	BRD-A96485169	EBPC	Aldose reductase inhibitor
4120	0	cp	BRD-K68620903	dydrogesterone	Progesterone receptor agonist
4121	0	cp	BRD-K65814004	diphenyleneiodonium	Nitric oxide synthase inhibitor
4122	0	cp	BRD-K62353524	DY-131	Estrogen receptor agonist
4123	0	cp	BRD-K33459542	ditolylguanidine	Sigma receptor agonist
4124	0	cp	BRD-K94920105	DR-2313	PARP inhibitor
4125	0	cp	BRD-K01624546	docosatrienoic-acid	LTB4 inhibitor
4126	0	cp	BRD-K31699485	DMEOB	glutamate receptor modulator
4127	0	cp	BRD-K32645441	dipropyl-5ct	Serotonin receptor agonist
4128	0	cp	BRD-K81521265	dicyclohexylurea	Epoxide hydolase inhibitor
4129	0	cp	BRD-A75402480	desoxycorticosterone	Mineralocorticoid receptor agonist
4130	0	cp	BRD-K32526544	DCEBIO	Potassium channel activator
4131	0	cp	BRD-K09132007	D-4476	TGF beta receptor inhibitor
4132	0	cp	BRD-A39290993	cyproterone	Androgen receptor antagonist
4133	0	cp	BRD-A41250306	cyclopenthiazide	Thiazide diuretic
4134	0	cp	BRD-A07875874	cilnidipine	Calcium channel blocker
4135	0	cp	BRD-A30437061	camptothecin	Topoisomerase inhibitor
4136	0	cp	BRD-K59851896	calycanthine	GABA release inhibitor
4137	0	cp	BRD-K96271548	coumaric-acid	Antioxidant
4138	0	cp	BRD-K00662280	CL-218872	GABA receptor agonist
4139	0	cp	BRD-K68103045	CGS-20625	Benzodiazepine receptor agonist
4140	0	cp	BRD-K95851186	CGP-13501	GABA receptor modulator
4141	0	cp	BRD-A50737080	CGK-733	ATR kinase inhibitor
4142	0	cp	BRD-K03600606	catechin	Beta secretase inhibitor
4143	0	cp	BRD-K89210380	biotin	Vitamin B
4144	0	cp	BRD-A02759312	betaxolol	Adrenergic receptor antagonist
4145	0	cp	BRD-A17428743	BW-723C86	Serotonin receptor agonist
4146	0	cp	BRD-K25905511	buddleoflavonoloside	Acetylcholinesterase inhibitor
4147	0	cp	BRD-K11696279	BU-239	Imidazoline receptor agonist
4148	0	cp	BRD-K07507905	BRL-37344	Adrenergic receptor agonist
4149	0	cp	BRD-K31054881	BMY-7378	Adrenergic receptor antagonist
4150	0	cp	BRD-A15435692	BMY-14802	Sigma receptor antagonist
4151	0	cp	BRD-K94379058	BML-190	Cannabinoid receptor inverse agonist
4152	0	cp	BRD-K29668683	BD-1063	Sigma receptor antagonist
4153	0	cp	BRD-A84189516	baccatin-III	Paclitaxel precursor
4154	0	cp	BRD-K23922020	arecaidine	Acetylcholine receptor agonist
4155	0	cp	BRD-K63792901	arecaidine	Acetylcholine receptor agonist
4156	0	cp	BRD-K91370081	anisomycin	DNA synthesis inhibitor
4157	0	cp	BRD-K88611939	aniracetam	Glutamate receptor agonist
4158	0	cp	BRD-K93658967	aloisine	CDK inhibitor
4159	0	cp	BRD-K29555132	arachidonamide	Cannabinoid receptor agonist
4160	0	cp	BRD-K70330367	amantadine	Glutamate receptor antagonist
4161	0	cp	BRD-K63533170	AM-630	Cannabinoid receptor antagonist
4162	0	cp	BRD-K33204703	AG-370	PDGFR receptor inhibitor
4163	0	cp	BRD-K87919739	tyrphostin-AG-825	Receptor tyrosine protein kinase inhibitor
4164	0	cp	BRD-K72783841	tyrphostin-AG-555	EGFR inhibitor
4165	0	cp	BRD-K34533029	tyrphostin-AG-494	EGFR inhibitor
4166	0	cp	BRD-K49657628	tyrphostin-AG-18	EGFR inhibitor
4167	0	cp	BRD-K80348542	cephaeline	Protein synthesis inhibitor
4168	0	cp	BRD-A95445494	maackiain	Sodium/glucose cotransporter inhibitor
4169	0	cp	BRD-K80451230	zamifenacin	Acetylcholine receptor antagonist
4170	0	cp	BRD-K66353228	zoxazolamine	Myorelaxant
4171	0	cp	BRD-K06712146	YM-90709	IL5 inhibitor
4172	0	cp	BRD-K42679050	Y-27152	Potassium channel activator
4173	0	cp	BRD-K95655893	MAZ-51	VEGFR inhibitor
4174	0	cp	BRD-K51018020	VAMA-37	DNA dependent protein kinase inhibitor
4175	0	cp	BRD-K84663978	trequinsin	Phosphodiesterase inhibitor
4176	0	cp	BRD-A49225603	alimemazine	Histamine receptor agonist
4177	0	cp	BRD-A43974575	tranylcypromine	Monoamine oxidase inhibitor
4178	0	cp	BRD-A43940795	tetrahydropalmatine	Serotonin release inhibitor
4179	0	cp	BRD-K55454768	TAS-301	Calcium-calmodulin dependent protein kinase inhibitor
4180	0	cp	BRD-K50495309	SRC-kinase-inhibitor-I	SRC inhibitor
4181	0	cp	BRD-K99595596	salsolinol	Monoamine oxidase inhibitor
4182	0	cp	BRD-A72066420	mifobate	PPAR receptor antagonist
4183	0	cp	BRD-K80639402	SB-258585	Serotonin receptor antagonist
4184	0	cp	BRD-K46766488	S-14506	Serotonin receptor agonist
4185	0	cp	BRD-K06543683	bisindolylmaleimide-ix	CDK inhibitor
4186	0	cp	BRD-K51541829	RO-25-6981	Ionotropic glutamate receptor antagonist
4187	0	cp	BRD-K82561139	ricinine	Casein kinase inhibitor
4188	0	cp	BRD-K83063356	RS-102895	CCR antagonist
4189	0	cp	BRD-K54411430	robustic-acid	cAMP inhibitor
4190	0	cp	BRD-A54236247	racephedrine	Adrenergic receptor agonist
4191	0	cp	BRD-K13544237	r(-)-propylnorapomorphine	Dopamine receptor agonist
4192	0	cp	BRD-K72222507	quinapril	ACE inhibitor
4193	0	cp	BRD-K79366068	PSB-069	NTPDase inhibitor
4194	0	cp	BRD-K46317332	proadifen	Nitric oxide synthase inhibitor
4195	0	cp	BRD-A27887842	prednisolone	Glucocorticoid receptor agonist
4196	0	cp	BRD-A97479839	piperidolate	Acetylcholine receptor antagonist
4197	0	cp	BRD-K55191674	benzylpenicillin	Penicillin binding protein inhibitor
4198	0	cp	BRD-A83855350	naltrexone	Opioid receptor antagonist
4199	0	cp	BRD-K79092138	nitrofural	Bacterial DNA inhibitor
4200	0	cp	BRD-K76810206	nicergoline	Adrenergic receptor antagonist
4201	0	cp	BRD-A85025557	NCS-382	GABA receptor antagonist
4202	0	cp	BRD-A67862938	naftidrofuryl	Adrenergic receptor antagonist
4203	0	cp	BRD-A66563878	medetomidine	Adrenergic receptor agonist
4204	0	cp	BRD-K03319035	maprotiline	Norepinephrine reuptake inhibitor
4205	0	cp	BRD-A31204924	mitotane	Antineoplastic
4206	0	cp	BRD-A02189320	met-leu-phe	-666
4207	0	cp	BRD-A09467419	mebeverine	Acetylcholine receptor antagonist
4208	0	cp	BRD-K27305650	LY-294002	MTOR inhibitor
4209	0	cp	BRD-K08973992	linoleic-acid	Oxidative stress inducer
4210	0	cp	BRD-A32836748	leu-enkephalin	Opioid receptor agonist
4211	0	cp	BRD-A71203467	l-stepholidine	Dopamine receptor antagonist
4212	0	cp	BRD-A46186775	hydrocortisone	Glucocorticoid receptor agonist
4213	0	cp	BRD-K99946902	hexylresorcinol	Local anesthetic
4214	0	cp	BRD-K83023055	GR-135531	Melatonin receptor agonist
4215	0	cp	BRD-K49945136	GR-113808	Serotonin receptor antagonist
4216	0	cp	BRD-A38749782	fludrocortisone	Glucocorticoid receptor agonist
4217	0	cp	BRD-K66093087	FGIN-1-43	Benzodiazepine receptor agonist
4218	0	cp	BRD-A74667430	etodolac	Cyclooxygenase inhibitor
4219	0	cp	BRD-K14920963	erythrosine	Coloring agent
4220	0	cp	BRD-K04548931	pidorubicine	Topoisomerase inhibitor
4221	0	cp	BRD-K47192521	icosapent	Platelet aggregation inhibitor
4222	0	cp	BRD-A99571536	dubinidine	Anti-epileptic
4223	0	cp	BRD-A49160188	donepezil	Acetylcholinesterase inhibitor
4224	0	cp	BRD-K45330754	diethylstilbestrol	Estrogen receptor agonist
4225	0	cp	BRD-K45542189	diethylcarbamazine	Lipoxygenase inhibitor
4226	0	cp	BRD-A93424738	dexamethasone	Glucocorticoid receptor agonist
4227	0	cp	BRD-A17819071	gedunin	HSP inhibitor
4228	0	cp	BRD-K43389675	daunorubicin	RNA synthesis inhibitor
4229	0	cp	BRD-A64933752	CV-1808	Adenosine receptor agonist
4230	0	cp	BRD-A29426959	carbinoxamine	Histamine receptor antagonist
4231	0	cp	BRD-A56020723	CA-074-Me	Cathepsin inhibitor
4232	0	cp	BRD-A22713669	BVT-948	Tyrosine phosphatase inhibitor
4233	0	cp	BRD-A05186015	bupropion	Dopamine uptake inhibitor
4234	0	cp	BRD-A83326220	brazilin	Nitric oxide production inhibitor
4235	0	cp	BRD-A92177080	betamethasone	Glucocorticoid receptor agonist
4236	0	cp	BRD-K70327191	benzoxiquine	Anti-infective
4237	0	cp	BRD-K04877770	FTase-inhibitor-B581	Farnesyltransferase inhibitor
4238	0	cp	BRD-A66199457	asiaticoside	Antineoplastic
4239	0	cp	BRD-K51223576	AG-99	Tyrosine kinase inhibitor
4240	0	cp	BRD-K03670461	tyrphostin-AG-82	EGFR inhibitor
4241	0	cp	BRD-A07824748	flavanone	11-beta-HSD1 inhibitor
6878	0	cp	BRD-A45498368	WYE-125132	MTOR inhibitor
6879	0	cp	BRD-K51313569	palbociclib	CDK inhibitor
6880	0	cp	BRD-K94294671	OSI-027	MTOR inhibitor
6881	0	cp	BRD-A29901043	KIN001-127	ITK inhibitor
6882	0	cp	BRD-K68407802	KIN001-055	EGFR inhibitor
6883	0	cp	BRD-K36740062	GSK-1070916	Aurora kinase inhibitor
6884	0	cp	BRD-K15592317	CP466722	ATM kinase inhibitor
6885	0	cp	BRD-K68191783	ALW-II-38-3	Ephrin inhibitor
6886	0	cp	BRD-K59369769	tozasertib	Aurora kinase inhibitor
6887	0	cp	BRD-K87909389	alvocidib	CDK inhibitor
6888	0	cp	BRD-K57080016	selumetinib	MEK inhibitor
6889	0	cp	BRD-K29313308	HDAC3-selective	HDAC inhibitor
6890	0	cp	BRD-K88742110	BRD-K88742110	HDAC inhibitor
6891	0	cp	BRD-A07765530	epinephrine	carbonic anhydrase activator
6892	0	cp	BRD-K13032584	procarbazine	Monoamine oxidase inhibitor
6893	0	cp	BRD-K49111258	prazosin	Adrenergic receptor antagonist
6894	0	cp	BRD-A33447119	oxfendazole	Anthelmintic
6895	0	cp	BRD-A44090213	indoprofen	Cyclooxygenase inhibitor
6896	0	cp	BRD-K80396088	gliquidone	Sulfonylurea
6897	0	cp	BRD-K63979671	etifenin	Compound used in hepatobiliary scans of the liver
6898	0	cp	BRD-A46393198	tetramisole	Immunostimulant
6899	0	cp	BRD-K76304753	phenazopyridine	Local anesthetic
6900	0	cp	BRD-K93280214	gabazine	GABA receptor antagonist
6901	0	cp	BRD-A68723818	brompheniramine	Histamine receptor antagonist
6902	0	cp	BRD-K28912512	nicotinamide	Protein synthesis stimulant
6903	0	cp	BRD-K79425933	benperidol	Dopamine receptor antagonist
6904	0	cp	BRD-K07237224	moclobemide	Monoamine oxidase inhibitor
6905	0	cp	BRD-A75552914	isoxicam	Cyclooxygenase inhibitor
6906	0	cp	BRD-K12513978	fenbufen	Cyclooxygenase inhibitor
6907	0	cp	BRD-K55044200	amoxicillin	Penicillin binding protein inhibitor
6908	0	cp	BRD-K77641333	naphazoline	Adrenergic receptor agonist
6909	0	cp	BRD-K06926592	tretinoin	Retinoid receptor agonist
6910	0	cp	BRD-A84481105	thioridazine	Dopamine receptor antagonist
6911	0	cp	BRD-A55815733	phylloquinone	Vitamin K
6912	0	cp	BRD-K43887077	dopamine	Dopamine receptor agonist
6913	0	cp	BRD-K15262564	mupirocin	Isoleucyl-tRNA synthetase inhibitor
6914	0	cp	BRD-K93433262	alfacalcidol	Vitamin D receptor agonist
6915	0	cp	BRD-A24228527	ofloxacin	Bacterial DNA gyrase inhibitor
6916	0	cp	BRD-K82381502	acetylcholine	Acetylcholine receptor agonist
6917	0	cp	BRD-K23204545	busulfan	DNA inhibitor
6918	0	cp	BRD-A16478930	amcinonide	Glucocorticoid receptor agonist
6919	0	cp	BRD-A13946108	sulindac	Cyclooxygenase inhibitor
6920	0	cp	BRD-A88774919	doxycycline	Bacterial 30S ribosomal subunit inhibitor
6921	0	cp	BRD-A25067867	benzatropine	Acetylcholine receptor antagonist
6922	0	cp	BRD-K78373679	RO-3306	CDK inhibitor
6923	0	cp	BRD-K74763371	bosentan	Endothelin receptor antagonist
6924	0	cp	BRD-A04308630	genipin	Choleretic agent
6925	0	cp	BRD-K72903603	zidovudine	Reverse transcriptase inhibitor
6926	0	cp	BRD-K57631554	aminolevulinic-acid	Oxidizing agent
6927	0	cp	BRD-K67102207	phenylbutyrate	HDAC inhibitor
6928	0	cp	BRD-K89348303	ramipril	ACE inhibitor
6929	0	cp	BRD-A05352148	ipratropium	Acetylcholine receptor antagonist
6930	0	cp	BRD-K08273968	griseofulvin	Tubulin inhibitor
6931	0	cp	BRD-K44497846	enalapril	ACE inhibitor
6932	0	cp	BRD-K11558771	droxinostat	HDAC inhibitor
6933	0	cp	BRD-K90885812	propantheline	Acetylcholine receptor antagonist
6934	0	cp	BRD-K73978287	hydrocortisone	Glucocorticoid receptor agonist
6935	0	cp	BRD-A86044036	flurbiprofen	Cyclooxygenase inhibitor
6936	0	cp	BRD-K88568253	iproniazid	Monoamine oxidase inhibitor
6937	0	cp	BRD-A67605442	tetrahydrobiopterin	Nitric oxide stimulant
6938	0	cp	BRD-A31312900	montelukast	Leukotriene receptor antagonist
6939	0	cp	BRD-K53790871	triamcinolone	Glucocorticoid receptor agonist
6940	0	cp	BRD-K57886322	fluocinonide	Glucocorticoid receptor agonist
6941	0	cp	BRD-K68132782	terbinafine	Fungal squalene epoxidase inhibitor
6942	0	cp	BRD-K21520694	sulfacetamide	PABA antagonist
6943	0	cp	BRD-K94353609	fluocinolone	Glucocorticoid receptor agonist
6944	0	cp	BRD-A23290232	westcort	Glucocorticoid receptor agonist
6945	0	cp	BRD-A65013509	oxybutynin	Acetylcholine receptor antagonist
6946	0	cp	BRD-K81128206	edrophonium	Acetylcholinesterase inhibitor
6947	0	cp	BRD-A09722536	cyclophosphamide	DNA alkylating agent
6948	0	cp	BRD-K63641886	cefuroxime	Bacterial cell wall synthesis inhibitor
6949	0	cp	BRD-A16754160	ampicillin	Bacterial cell wall synthesis inhibitor
6950	0	cp	BRD-K93034159	cladribine	Adenosine deaminase inhibitor
6951	0	cp	BRD-K79602928	metformin	Insulin sensitizer
6952	0	cp	BRD-K64517075	heliomycin	ATP synthase inhibitor
6953	0	cp	BRD-K55301415	abiraterone	17,20 lyase inhibitor
6954	0	cp	BRD-A25576662	streptozotocin	DNA alkylating agent
6955	0	cp	BRD-K98426715	tubacin	HDAC inhibitor
6956	0	cp	BRD-K77008974	WYE-354	MTOR inhibitor
6957	0	cp	BRD-K17823458	danoprevir	HCV inhibitor
6958	0	cp	BRD-K24994810	androstenol	GABA receptor modulator
6959	0	cp	BRD-K50387473	XMD-892	MAP kinase inhibitor
6960	0	cp	BRD-K92723993	imatinib	BCR-ABL kinase inhibitor
6961	0	cp	BRD-A32161980	carbetocin	Oxytocin receptor agonist
6962	0	cp	BRD-K55991774	BAS-09104376	HIV integrase inhibitor
6963	0	cp	BRD-K22096725	ALW-II-49-7	Ephrin inhibitor
6964	0	cp	BRD-K19416115	sitagliptin	Dipeptidyl peptidase inhibitor
6965	0	cp	BRD-K31553034	zibotentan	Endothelin receptor antagonist
6966	0	cp	BRD-K10573841	tunicamycin	GLCNAC phosphotransferase inhibitor
6967	0	cp	BRD-K00656370	6-aminochrysene	Transferase inhibitor
6968	0	cp	BRD-K07403598	CAY-10470	NFkB pathway inhibitor
6969	0	cp	BRD-K67637637	olopatadine	Histamine receptor antagonist
6970	0	cp	BRD-K12102668	nialamide	Monoamine oxidase inhibitor
6971	0	cp	BRD-K67783091	haloperidol	Dopamine receptor antagonist
6972	0	cp	BRD-A46179541	doxapram	Potassium channel blocker
6973	0	cp	BRD-A01320529	salmeterol	Adrenergic receptor agonist
6974	0	cp	BRD-K74501079	azithromycin	Bacterial 50S ribosomal subunit inhibitor
6975	0	cp	BRD-K83010055	VU-0415374-1	Glutamate receptor modulator
6976	0	cp	BRD-K30649484	mafenide	Carbonic anhydrase inhibitor
6977	0	cp	BRD-A19500257	geldanamycin	HSP inhibitor
6978	0	cp	BRD-K37456065	VU-0365114-2	M5 modulator
6979	0	cp	BRD-A25004090	erastin	Ion channel antagonist
6980	0	cp	BRD-A13122391	triptolide	RNA polymerase inhibitor
6981	0	cp	BRD-K59184148	SB-216763	Glycogen synthase kinase inhibitor
6982	0	cp	BRD-K71799949	carbamazepine	Carboxamide antiepileptic
6983	0	cp	BRD-K74236984	UNC-0321	Histone lysine methyltransferase inhibitor
6984	0	cp	BRD-K16554956	PTB1	AMPK activator
6985	0	cp	BRD-K56301217	ABT-737	BCL inhibitor
6986	0	cp	BRD-K89732114	trifluoperazine	Dopamine receptor antagonist
6987	0	cp	BRD-K55748775	SCH-28080	ATPase inhibitor
6988	0	cp	BRD-K26979635	NS-3694	Glutamate receptor antagonist
6989	0	cp	BRD-A30435184	metergoline	Dopamine receptor agonist
6990	0	cp	BRD-K02867583	minaprine	Serotonin reuptake inhibitor
6991	0	cp	BRD-K13211965	L-741742	Dopamine receptor antagonist
6992	0	cp	BRD-A16700644	isoxsuprine	Adrenergic receptor agonist
6993	0	cp	BRD-A73859745	glycodeoxycholic-acid	Apoptosis stimulant
6994	0	cp	BRD-A47494775	dipivefrine	Adrenergic receptor agonist
6995	0	cp	BRD-A55393291	testosterone	Androgen receptor agonist
7005	-0.02	cp	BRD-A56359832	zileuton	Leukotriene inhibitor
7006	-0.02	cp	BRD-K28936863	ketotifen	Histamine receptor agonist
7007	-0.02	cp	BRD-K54233340	dorsomorphin	AMPK inhibitor
7008	-0.02	cp	BRD-K61250553	loperamide	Opioid receptor agonist
7012	-0.03	cp	BRD-A23359898	sibutramine	Serotonin reuptake inhibitor
7013	-0.03	cp	BRD-K60219430	serdemetan	MDM inhibitor
7014	-0.03	cp	BRD-K73999723	telmisartan	Angiotensin receptor antagonist
7015	-0.03	cp	BRD-K03842655	penitrem-a	Potassium channel blocker
7016	-0.03	cp	BRD-K56429665	calcipotriol	Vitamin D receptor agonist
7017	-0.03	cp	BRD-A31159102	fluoxetine	Selective serotonin reuptake inhibitor (SSRI)
7018	-0.03	cp	BRD-K55127134	fluphenazine	Dopamine receptor antagonist
7019	-0.03	cp	BRD-A35588707	teniposide	Topoisomerase inhibitor
7021	-0.05	cp	BRD-K87158025	benzamil	Sodium channel blocker
7025	-0.07	cp	BRD-A68888262	azelastine	Histamine receptor antagonist
7026	-0.07	cp	BRD-K62965247	tipifarnib-P2	farnesyltransferase inhibitor
7027	-0.07	cp	BRD-K60511616	pravastatin	HMGCR inhibitor
7028	-0.07	cp	BRD-A79981887	midodrine	Adrenergic receptor agonist
7029	-0.07	cp	BRD-A29082194	gitoxigenin	ATPase inhibitor
7030	-0.07	cp	BRD-A39390670	rabeprazole	ATPase inhibitor
7031	-0.07	cp	BRD-K67080878	milrinone	Phosphodiesterase inhibitor
7032	-0.07	cp	BRD-A29485665	bicalutamide	Androgen receptor antagonist
7033	-0.07	cp	BRD-K35960502	niclosamide	DNA replication inhibitor
7034	-0.07	cp	BRD-K96354014	nifedipine	Calcium channel blocker
7036	-0.08	cp	BRD-K06753942	nobiletin	MEK inhibitor
7038	-0.11	cp	BRD-K01493881	apigenin	Casein kinase inhibitor
7039	-0.11	cp	BRD-K54094468	remoxipride	Dopamine receptor antagonist
7040	-0.11	cp	BRD-K04046242	equilin	Estrogen receptor agonist
7041	-0.11	cp	BRD-A11678676	wortmannin	PI3K inhibitor
7042	-0.11	cp	BRD-K06980535	promazine	Dopamine receptor antagonist
7043	-0.11	cp	BRD-K45117373	Y-26763	Potassium channel activator
7044	-0.14	cp	BRD-K64610608	EMF-bca1-57	caspase inhibitor
7045	-0.14	cp	BRD-K73395020	SA-1478088	-666
7046	-0.14	cp	BRD-K45296539	ZD-7114	Adrenergic receptor agonist
7047	-0.14	cp	BRD-K37206356	rhamnetin	HDAC inhibitor
7048	-0.14	cp	BRD-A01643550	prednisolone	Glucocorticoid receptor agonist
7049	-0.14	cp	BRD-K33308633	INCA-6	Calcineurin inhibitor
7051	-0.14	cp	BRD-K63630713	etacrynic-acid	Sodium/potassium/chloride transporter inhibitor
7052	-0.14	cp	BRD-A07440155	labetalol	Adrenergic receptor antagonist
7055	-0.16	cp	BRD-K15715913	fluperlapine	Serotonin receptor antagonist
7056	-0.16	cp	BRD-K02130563	panobinostat	HDAC inhibitor
7058	-0.17	cp	BRD-K09471561	levofloxacin	Bacterial DNA gyrase inhibitor
7059	-0.18	cp	BRD-K11540476	EMF-BCA1-64	Caspase inhibitor
7060	-0.18	cp	BRD-K18816859	L-694247	Serotonin receptor agonist
7061	-0.18	cp	BRD-M45964048	verteporfin	Photosensitizing agent
7062	-0.18	cp	BRD-K70778732	trazodone	Adrenergic receptor antagonist
7063	-0.18	cp	BRD-K64614248	salicin	Anti-inflammatory
7064	-0.18	cp	BRD-A55416093	colforsin	Adenylyl cyclase activator
7065	-0.18	cp	BRD-A10523515	GSK-429286A	Rho associated kinase inhibitor
7066	-0.18	cp	BRD-K81473089	tacrine	Acetylcholinesterase inhibitor
7067	-0.19	cp	BRD-K49865102	PD-0325901	MEK inhibitor
7069	-0.21	cp	BRD-K96319534	phentermine	Dopamine uptake inhibitor
7070	-0.21	cp	BRD-K17561142	amiodarone	Potassium channel blocker
7074	-0.24	cp	BRD-K25311561	KU-55933	ATM kinase inhibitor
7075	-0.25	cp	BRD-K04196797	oxcarbazepine	Sodium channel blocker
7076	-0.25	cp	BRD-A95869247	indapamide	Thiazide diuretic
7077	-0.25	cp	BRD-A09925278	etilefrine	Adrenergic receptor agonist
7078	-0.28	cp	BRD-K87990216	piretanide	Glucocorticoid receptor agonist
7079	-0.28	cp	BRD-K77947974	fluspirilene	Dopamine receptor antagonist
7080	-0.28	cp	BRD-A25234499	aminoglutethimide	Glucocorticoid receptor antagonist
7084	-0.32	cp	BRD-K63265447	docetaxel	Tubulin inhibitor
7085	-0.32	cp	BRD-K95676198	JAK3-inhibitor-V	JAK inhibitor
7086	-0.32	cp	BRD-K96402602	farnesylthiotriazole	PPMTase inhibitor
7087	-0.32	cp	BRD-K17378184	prestwick-559	Dopamine receptor agonist
7088	-0.32	cp	BRD-A11135865	nor-binaltorphimine	Opioid receptor antagonist
7089	-0.32	cp	BRD-A60294240	tribenoside	Anti-inflammatory
7090	-0.32	cp	BRD-A93477898	PETCM	Caspase activator
7091	-0.32	cp	BRD-K06895174	cisapride	Serotonin receptor agonist
7096	-0.35	cp	BRD-K79877282	PF-543	Sphingosine kinase inhibitor
7097	-0.35	cp	BRD-K29653726	topiramate	Carbonic anhydrase inhibitor
7098	-0.35	cp	BRD-K60060639	methyllidocaine	antiarrhythmic medication
7099	-0.39	cp	BRD-K30563334	rifabutin	Protein synthesis inhibitor
7100	-0.39	cp	BRD-K54314721	zolmitriptan	Serotonin receptor agonist
7101	-0.39	cp	BRD-K81839095	estrone	Estrogen receptor agonist
7102	-0.39	cp	BRD-K82036761	sertraline	Serotonin receptor antagonist
7103	-0.39	cp	BRD-K40887525	ritanserin	Serotonin receptor antagonist
7104	-0.39	cp	BRD-A54490543	pirlindole	Monoamine oxidase inhibitor
7105	-0.39	cp	BRD-K71266197	PSB-06126	NTPDase inhibitor
7106	-0.39	cp	BRD-A15415227	GW-1929	PPAR receptor agonist
7109	-0.42	cp	BRD-K44442813	pidotimod	Interferon receptor agonist
7110	-0.42	cp	BRD-K92984783	melperone	Serotonin receptor antagonist
7111	-0.42	cp	BRD-K47631482	bromhexine	Mucolytic agent
7115	-0.46	cp	BRD-A28105619	cucurbitacin-i	JAK inhibitor
7116	-0.46	cp	BRD-K74765201	tomelukast	Leukotriene receptor antagonist
7117	-0.46	cp	BRD-K91290917	amodiaquine	Histamine receptor agonist
7119	-0.49	cp	BRD-A56012032	thiorphan	Membrane metalloendopeptidase inhibitor
7120	-0.49	cp	BRD-K29582677	flunarizine	Calcium channel blocker
7121	-0.49	cp	BRD-K63945320	dihydrosamidin	Phospholipase inhibitor
7122	-0.49	cp	BRD-K39120595	bithionol	Autotaxin inhibitor
7123	-0.49	cp	BRD-K66788707	fludarabine	DNA synthesis inhibitor
7124	-0.49	cp	BRD-K81418486	vorinostat	HDAC inhibitor
7125	-0.5	cp	BRD-K15935639	z-leu3-VS	Proteasome inhibitor
7130	-0.53	cp	BRD-K05104363	PD-184352	MEK inhibitor
7131	-0.53	cp	BRD-K33860217	CP-94253	Serotonin receptor agonist
7133	-0.53	cp	BRD-K47207162	zimelidine	Serotonin reuptake inhibitor
7135	-0.55	cp	BRD-K60762818	desipramine	Tricyclic antidepressant
7138	-0.56	cp	BRD-K86930074	cediranib	KIT inhibitor
7139	-0.56	cp	BRD-K37691127	hinokitiol	Tyrosinase inhibitor
7140	-0.56	cp	BRD-K46018455	bezafibrate	PPAR receptor agonist
7141	-0.56	cp	BRD-K05906022	limonin	HIV protease inhibitor
7142	-0.56	cp	BRD-A10903566	imiloxan	Adrenergic receptor antagonist
7145	-0.56	cp	BRD-K41895714	AS-605240	PI3K inhibitor
7146	-0.58	cp	BRD-A69636825	diltiazem	Calcium channel blocker
7148	-0.6	cp	BRD-K90259198	W-7	Calmodulin antagonist
7149	-0.6	cp	BRD-K68873215	phosphodiesterase-V-inhibitor-II	Phosphodiesterase inhibitor
7150	-0.6	cp	BRD-K08890269	CO-102862	Sodium channel blocker
7151	-0.6	cp	BRD-K21450440	benzthiazide	Carbonic anhydrase inhibitor
7152	-0.61	cp	BRD-K05653692	DL-PDMP	Glucosyltransferase inhibitor
7153	-0.62	cp	BRD-A32349859	methyl-angolensate	Apoptosis inhibitor
7154	-0.63	cp	BRD-K11717138	benzbromarone	Chloride channel blocker
7155	-0.63	cp	BRD-K20285085	fostamatinib	SYK inhibitor
7156	-0.63	cp	BRD-K52989797	clomipramine	Serotonin transporter inhibitor (SERT)
7157	-0.63	cp	BRD-K56558538	ambroxol	Sodium channel blocker
7161	-0.67	cp	BRD-K56957086	dacinostat	HDAC inhibitor
7162	-0.67	cp	BRD-K85015012	NNC-05-2090	GAT inhibitor
7163	-0.67	cp	BRD-K39746403	erythromycin	NFkB pathway inhibitor
7164	-0.67	cp	BRD-K20655524	mefexamide	Psychoactive drug
7165	-0.67	cp	BRD-A42571354	cetirizine	Histamine receptor antagonist
7166	-0.67	cp	BRD-K80527266	triacsin-c	Adrenergic receptor antagonist
7169	-0.7	cp	BRD-K28346421	rifapentine	RNA polymerase inhibitor
7170	-0.7	cp	BRD-K68507560	dicycloverine	Acetylcholine receptor antagonist
7175	-0.74	cp	BRD-K61217870	n-(3-acetamidophenyl)-3-chlorobenzamide	Glutamate receptor antagonist
7176	-0.74	cp	BRD-K59597909	phenothiazine	Dopamine receptor antagonist
7177	-0.74	cp	BRD-K40919711	BAPTA-AM	Potassium channel blocker
7178	-0.74	cp	BRD-K19227686	phenolphthalein	Indicator dye
7182	-0.75	cp	BRD-K15519488	CS-110266	Dopamine receptor agonist
7183	-0.78	cp	BRD-K52080565	rilmenidine	Imidazoline receptor agonist
7184	-0.78	cp	BRD-K89402695	L-655240	Thromboxane receptor antagonist
7185	-0.78	cp	BRD-K40965114	cyanopindolol	Adrenergic receptor antagonist
7190	-0.79	cp	BRD-A26711594	nicardipine	Calcium channel blocker
7191	-0.81	cp	BRD-A18202423	CPCCOEt	Glutamate receptor antagonist
7192	-0.81	cp	BRD-K18799075	BAY-59-3074	Cannabinoid receptor partial agonist
7194	-0.81	cp	BRD-K89839824	raltitrexed	Thymidylate synthase inhibitor
7206	-0.85	cp	BRD-K97309399	thiothixene	Dopamine receptor antagonist
7207	-0.85	cp	BRD-K12244279	MEK1-2-inhibitor	MEK inhibitor
7211	-0.86	cp	BRD-K07212038	selinidin	Mast cell stabilizer
7215	-0.88	cp	BRD-K12357156	AG-490	EGFR inhibitor
7217	-0.88	cp	BRD-A98299281	velnacrine	cholinesterase inhibitor
7220	-0.92	cp	BRD-K67578145	GDC-0879	RAF inhibitor
7221	-0.92	cp	BRD-K96471533	nitazoxanide	Pyruvate ferredoxin oxidoreductase inhibitor
7222	-0.92	cp	BRD-A42423104	benproperine	Antitussive
7223	-0.92	cp	BRD-K53570330	carbofuran	Cholinesterase inhibitor
7224	-0.92	cp	BRD-K43736954	cortisone	Glucocorticoid receptor agonist
7225	-0.92	cp	BRD-K46056750	AZD-7762	CHK inhibitor
7229	-0.94	cp	BRD-K94887716	TFMPP	Serotonin receptor agonist
7230	-0.95	cp	BRD-K45068323	W-13	Calmodulin antagonist
7231	-0.95	cp	BRD-A95696066	nisoxetine	Norepinephrine reuptake inhibitor
7232	-0.95	cp	BRD-A00758722	noretynodrel	Progestogen hormone
7233	-0.95	cp	BRD-K65285700	BRD-K65285700	Cannabinoid receptor agonist
7234	-0.95	cp	BRD-K99107520	felbamate	Glutamate receptor antagonist
7235	-0.95	cp	BRD-K43068349	AMG-9810	TRPV antagonist
7238	-0.95	cp	BRD-A36074203	remacemide	Glutamate receptor antagonist
7239	-0.96	cp	BRD-A66435872	HTMT	Histamine receptor agonist
7246	-0.99	cp	BRD-A68589262	troxipide	Glucosamine synthetase stimulant
7247	-0.99	cp	BRD-K41713976	E-4031	Potassium channel blocker
7248	-0.99	cp	BRD-K04887706	AKT-inhibitor-1-2	AKT inhibitor
7249	-0.99	cp	BRD-A67373739	AICA-ribonucleotide	AMPK activator
7250	-0.99	cp	BRD-K93176058	AC-55649	Retinoid receptor agonist
7252	-1.01	cp	BRD-A14798026	mestranol	Estrogen receptor agonist
7254	-1.02	cp	BRD-K68202742	trichostatin-a	HDAC inhibitor
7255	-1.02	cp	BRD-K49481516	galantamine	Acetylcholinesterase inhibitor
7256	-1.02	cp	BRD-K40892394	AR-C133057XX	Nitric oxide synthase inhibitor
7257	-1.02	cp	BRD-K36009368	NNC-63-0532	Opioid receptor agonist
7260	-1.02	cp	BRD-K92991072	PAC-1	Caspase activator
7261	-1.02	cp	BRD-K86509404	iso-olomoucine	CDK inhibitor
7264	-1.06	cp	BRD-K52172416	anastrozole	Aromatase inhibitor
7265	-1.06	cp	BRD-K96670504	lonidamine	Glucokinase inhibitor
7266	-1.06	cp	BRD-K71499074	diclofenamide	Carbonic anhydrase inhibitor
7267	-1.06	cp	BRD-K32830106	guanfacine	Adrenergic receptor agonist
7271	-1.09	cp	BRD-A61856038	tremulacin	Lipoxygenase inhibitor
7272	-1.09	cp	BRD-A20131130	2',5'-dideoxyadenosine	Adenylyl cyclase inhibitor
7273	-1.09	cp	BRD-K28907958	CD-437	Retinoid receptor agonist
7274	-1.09	cp	BRD-K19605405	ZM-241385	Adenosine receptor antagonist
7275	-1.09	cp	BRD-K12762134	XAV-939	Tankyrase inhibitor
7280	-1.13	cp	BRD-K86191271	cytosporone-b	NUR77 receptor agonist
7281	-1.13	cp	BRD-K28168037	fenretinide	Apoptosis stimulant
7282	-1.13	cp	BRD-A65671304	candesartan	Angiotensin receptor antagonist
7283	-1.13	cp	BRD-A15034104	bergenin	Interleukin inhibitor
7284	-1.13	cp	BRD-A85280935	quinpirole	Dopamine receptor agonist
7286	-1.16	cp	BRD-K88551539	CAY-10585	HIF modulator
7287	-1.16	cp	BRD-K14696368	9-methyl-5H-6-thia-4,5-diaza-chrysene-6,6-dioxide	NFkB pathway inhibitor
7290	-1.16	cp	BRD-K20920669	cromoglicic-acid	Immunosuppressant
7291	-1.17	cp	BRD-K14765469	vesamicol	Acetylcholinesterase inhibitor
7298	-1.2	cp	BRD-K00615600	AG-14361	PARP inhibitor
7299	-1.2	cp	BRD-A82590476	SDZ-NKT-343	Tachykinin antagonist
7300	-1.2	cp	BRD-K34441861	moexipril	ACE inhibitor
7301	-1.2	cp	BRD-A81866333	CGS-21680	Adenosine receptor agonist
7302	-1.2	cp	BRD-K43290182	Ro-04-6790	Serotonin receptor antagonist
7303	-1.2	cp	BRD-K53979406	ALX-5407	Glycine transporter inhibitor
7304	-1.21	cp	BRD-K47717570	NBQX	Glutamate receptor antagonist
7307	-1.23	cp	BRD-A87387433	cefpodoxime	Bacterial cell wall synthesis inhibitor
7308	-1.23	cp	BRD-K64606589	apicidin	HDAC inhibitor
7309	-1.23	cp	BRD-K80778372	RO-19-4605	GABA benzodiazepine site receptor inverse agonist
7310	-1.23	cp	BRD-K03109492	NSC-663284	CDC inhibitor
7311	-1.23	cp	BRD-K08556791	ethoprop	Acetylcholinesterase inhibitor
7312	-1.23	cp	BRD-K19111024	clofibric-acid	PPAR receptor agonist
7313	-1.23	cp	BRD-K44432556	VU-0418946-1	HIF modulator
7319	-1.27	cp	BRD-A39646320	HC-toxin	HDAC inhibitor
7320	-1.27	cp	BRD-K51671335	sulpiride	Dopamine receptor antagonist
7321	-1.27	cp	BRD-A62071884	siguazodan	Phosphodiesterase inhibitor
7322	-1.27	cp	BRD-A93659613	GR-89696	Opioid receptor agonist
7323	-1.27	cp	BRD-K32501161	vanoxerine	Dopamine uptake inhibitor
7324	-1.27	cp	BRD-A73581086	ergometrine	Adrenergic receptor agonist
7325	-1.27	cp	BRD-K11853856	PJ-34	PARP inhibitor
7328	-1.3	cp	BRD-K28849549	mesalazine	Cyclooxygenase inhibitor
7329	-1.3	cp	BRD-A41145729	methoprene-acid	Retinoid receptor agonist
7330	-1.3	cp	BRD-K93332168	isocarboxazid	Monoamine oxidase inhibitor
7331	-1.3	cp	BRD-A24429032	HEAT	Adrenergic receptor antagonist
7334	-1.34	cp	BRD-K10466330	AVA	Nucleophosmin inhibitor
7338	-1.34	cp	BRD-K18316707	O-1918	Cannabinoid receptor antagonist
7342	-1.34	cp	BRD-K69328504	L-690488	Inositol monophosphatase inhibitor
[truncated: 427 more rows]

## Sheet: Sheet1
Rank	Score	ID	Name	Description
3117	0.11	BRD-K50140147	NVP-TAE684	ALK inhibitor
3125	0.07	BRD-K78431006	crizotinib	ALK inhibitor
6960	0	BRD-K92723993	imatinib	BCR-ABL kinase inhibitor
2474	1.73	BRD-A64228451	terreic-acid	BTK inhibitor
2854	0.78	BRD-A30655177	LFM-A13	BTK inhibitor
8124	-12.73	BRD-U86922168	QL-XII-47	BTK inhibitor
1342	10.13	BRD-K07117950	imperatorin	CDK inhibitor
1433	8.58	BRD-K72726508	arcyriaflavin-a	CDK inhibitor
2041	3.2	BRD-K19136521	indirubin	CDK inhibitor
2860	0.78	BRD-K49448285	bisindolylmaleimide	CDK inhibitor
2910	0.63	BRD-K87932577	CDK1-5-inhibitor	CDK inhibitor
3888	0	BRD-K64800655	PHA-793887	CDK inhibitor
3953	0	BRD-K11636097	JNJ-7706621	CDK inhibitor					palbociclib
3959	0	BRD-K13390322	AT-7519	CDK inhibitor
4090	0	BRD-K37312348	kenpaullone	CDK inhibitor
4158	0	BRD-K93658967	aloisine	CDK inhibitor
4185	0	BRD-K06543683	bisindolylmaleimide-ix	CDK inhibitor
6879	0	BRD-K51313569	palbociclib	CDK inhibitor
6887	0	BRD-K87909389	alvocidib	CDK inhibitor
6922	0	BRD-K78373679	RO-3306	CDK inhibitor
7261	-1.02	BRD-K86509404	iso-olomoucine	CDK inhibitor
7727	-3.59	BRD-K50836978	purvalanol-a	CDK inhibitor
7770	-4.05	BRD-K82731415	olomoucine	CDK inhibitor
8092	-11.39	BRD-K71860425	CDK2-5-inhibitor	CDK inhibitor
8437	-52.72	BRD-K79090631	CGP-60474	CDK inhibitor
8451	-56.47	BRD-K53959060	indirubin	CDK inhibitor
8535	-88.79	BRD-K07691486	roscovitine	CDK inhibitor
4053	0	BRD-K95435023	PHA-665752	c-Met inhibitor
8039	-9.08	BRD-K73319509	PF-04217903	c-Met inhibitor
734	28.24	BRD-K03406345	azacitidine	DNA methyltransferase inhibitor
2971	0.46	BRD-K79254416	decitabine	DNA methyltransferase inhibitor
215	64.21	BRD-K96778649	tyrphostin-47	EGFR inhibitor
546	38.46	BRD-K48735772	PD-158780	EGFR inhibitor
767	26.94	BRD-K43796186	benzyl-quinazolin-4-yl-amine	EGFR inhibitor
1345	10.05	BRD-K32292990	CGP-53353	EGFR inhibitor
1724	5.07	BRD-K23583188	lavendustin-a	EGFR inhibitor
1766	4.79	BRD-K88741031	methyl-2,5-dihydroxycinnamate	EGFR inhibitor
1891	3.94	BRD-K72420232	WZ-4002	EGFR inhibitor
1907	3.86	BRD-K35573744	erbstatin-analog	EGFR inhibitor
1961	3.56	BRD-K68336408	tyrphostin-AG-1478	EGFR inhibitor
1975	3.48	BRD-K13087974	4,5-dianilinophthalimide	EGFR inhibitor
2168	2.68	BRD-K50168500	canertinib	EGFR inhibitor
2472	1.74	BRD-K41996876	tyrphostin-1	EGFR inhibitor
2511	1.62	BRD-K14441456	tyrphostin-AG-556	EGFR inhibitor
2603	1.41	BRD-K08132273	tyrphostin	EGFR inhibitor
2756	0.99	BRD-K85402309	dovitinib	EGFR inhibitor
2789	0.92	BRD-K17497770	butein	EGFR inhibitor
2936	0.53	BRD-K81209512	AG-494	EGFR inhibitor
3140	0.04	BRD-K76908866	CP-724714	EGFR inhibitor
3165	0.03	BRD-K85606544	neratinib	EGFR inhibitor
3880	0	BRD-K73293050	WZ-3146	EGFR inhibitor
3887	0	BRD-K70401845	erlotinib	EGFR inhibitor
3897	0	BRD-K80725632	lavendustin-c	EGFR inhibitor
3899	0	BRD-K47943470	tyrphostin-51	EGFR inhibitor
3955	0	BRD-M07438658	lapatinib	EGFR inhibitor
4046	0	BRD-K21853356	RG-14620	EGFR inhibitor
4049	0	BRD-K16977723	PP-3	EGFR inhibitor
4103	0	BRD-K79930101	GW-583340	EGFR inhibitor
4164	0	BRD-K72783841	tyrphostin-AG-555	EGFR inhibitor
4165	0	BRD-K34533029	tyrphostin-AG-494	EGFR inhibitor
4166	0	BRD-K49657628	tyrphostin-AG-18	EGFR inhibitor
4240	0	BRD-K03670461	tyrphostin-AG-82	EGFR inhibitor
6882	0	BRD-K68407802	KIN001-055	EGFR inhibitor
7215	-0.88	BRD-K12357156	AG-490	EGFR inhibitor
7367	-1.44	BRD-K11158509	tyrphostin-B44	EGFR inhibitor
7805	-4.52	BRD-K64052750	gefitinib	EGFR inhibitor
7923	-6.18	BRD-K49294207	BIBU-1361	EGFR inhibitor
8026	-8.64	BRD-U08759356	EI-346-erlotinib-analog	EGFR inhibitor
8072	-10.69	BRD-K66175015	afatinib	EGFR inhibitor
8098	-11.79	BRD-A44551378	LFM-A12	EGFR inhibitor
8382	-41.39	BRD-K70914287	BIBX-1382	EGFR inhibitor
8427	-51.14	BRD-U25771771	WZ-4-145	EGFR inhibitor
1029	17.67	BRD-K51816706	oxindole-I	VEGFR inhibitor
1078	16.13	BRD-K34995470	SU-1498	VEGFR inhibitor
1336	10.24	BRD-K61737877	VEGF-receptor-2-kinase-inhibitor-IV	VEGFR inhibitor
2648	1.27	BRD-K67831364	ZM-323881	VEGFR inhibitor
2863	0.78	BRD-K53414658	tivozanib	VEGFR inhibitor
2929	0.56	BRD-K47150025	KI-8751	VEGFR inhibitor
4032	0	BRD-K63504947	semaxanib	VEGFR inhibitor
4173	0	BRD-K95655893	MAZ-51	VEGFR inhibitor
2678	1.2	BRD-K17743125	belinostat	HDAC inhibitor
2748	1.02	BRD-K76698671	HNHA	HDAC inhibitor
2760	0.99	BRD-K13169950	NSC-3852	HDAC inhibitor
3161	0.03	BRD-K00627859	tubastatin-a	HDAC inhibitor
3882	0	BRD-K16485616	mocetinostat	HDAC inhibitor
3908	0	BRD-K74733595	APHA-compound-8	HDAC inhibitor
3972	0	BRD-K74761218	WT-171	HDAC inhibitor
3978	0	BRD-K11663430	pyroxamide	HDAC inhibitor
4031	0	BRD-K22503835	scriptaid	HDAC inhibitor
6889	0	BRD-K29313308	HDAC3-selective	HDAC inhibitor
6890	0	BRD-K88742110	BRD-K88742110	HDAC inhibitor
6927	0	BRD-K67102207	phenylbutyrate	HDAC inhibitor
6932	0	BRD-K11558771	droxinostat	HDAC inhibitor
6955	0	BRD-K98426715	tubacin	HDAC inhibitor
7047	-0.14	BRD-K37206356	rhamnetin	HDAC inhibitor
7056	-0.16	BRD-K02130563	panobinostat	HDAC inhibitor
7124	-0.49	BRD-K81418486	vorinostat	HDAC inhibitor
7161	-0.67	BRD-K56957086	dacinostat	HDAC inhibitor
7254	-1.02	BRD-K68202742	trichostatin-a	HDAC inhibitor
7308	-1.23	BRD-K64606589	apicidin	HDAC inhibitor
7319	-1.27	BRD-A39646320	HC-toxin	HDAC inhibitor
7618	-2.75	BRD-K77908580	entinostat	HDAC inhibitor
7967	-7.15	BRD-K52522949	NCH-51	HDAC inhibitor
8048	-9.32	BRD-K52313696	tacedinaline	HDAC inhibitor
8352	-34.72	BRD-K69840642	ISOX	HDAC inhibitor
8373	-39.92	BRD-K12867552	THM-I-94	HDAC inhibitor
1323	10.53	BRD-K31283835	tofacitinib	JAK inhibitor
1580	6.53	BRD-K40624912	ZM-39923	JAK inhibitor
1812	4.45	BRD-K24576554	AT-9283	JAK inhibitor
2212	2.5	BRD-K53972329	ruxolitinib	JAK inhibitor
2486	1.69	BRD-K72541103	JAK3-inhibitor-I	JAK inhibitor
3867	0	BRD-K06817181	BRD-K06817181	JAK inhibitor
4093	0	BRD-K04546108	JAK3-inhibitor-VI	JAK inhibitor
7085	-0.32	BRD-K95676198	JAK3-inhibitor-V	JAK inhibitor
7115	-0.46	BRD-A28105619	cucurbitacin-i	JAK inhibitor
8217	-19.1	BRD-K52850071	JAK3-Inhibitor-II	JAK inhibitor
1796	4.59	BRD-K48427617	U-0124	MEK inhibitor
2062	3.07	BRD-K62810658	PD-98059	MEK inhibitor
2370	2.04	BRD-K89014967	AS-703026	MEK inhibitor
3072	0.18	BRD-K92817986	BJM-CSC-19	MEK inhibitor
6888	0	BRD-K57080016	selumetinib	MEK inhibitor
7036	-0.08	BRD-K06753942	nobiletin	MEK inhibitor
7067	-0.19	BRD-K49865102	PD-0325901	MEK inhibitor
7130	-0.53	BRD-K05104363	PD-184352	MEK inhibitor
7207	-0.85	BRD-K12244279	MEK1-2-inhibitor	MEK inhibitor
7564	-2.43	BRD-K53523901	arctigenin	MEK inhibitor
7599	-2.64	BRD-K18787491	U-0126	MEK inhibitor
1052	16.8	BRD-A62025033	temsirolimus	MTOR inhibitor
2804	0.88	BRD-K13514097	everolimus	MTOR inhibitor
3915	0	BRD-U33728988	QL-X-138	MTOR inhibitor
3962	0	BRD-K89626439	sirolimus	MTOR inhibitor
4208	0	BRD-K27305650	LY-294002	MTOR inhibitor
6878	0	BRD-A45498368	WYE-125132	MTOR inhibitor
6880	0	BRD-K94294671	OSI-027	MTOR inhibitor
6956	0	BRD-K77008974	WYE-354	MTOR inhibitor
7525	-2.18	BRD-K29733039	deforolimus	MTOR inhibitor
8122	-12.6	BRD-K67868012	PI-103	MTOR inhibitor
8282	-24.87	BRD-K40175214	torin-1	MTOR inhibitor
8397	-44.19	BRD-K67566344	KU-0063794	MTOR inhibitor
8463	-58.73	BRD-K68174511	torin-2	MTOR inhibitor
8500	-73.31	BRD-K12184916	dactolisib	MTOR inhibitor
8511	-76.85	BRD-K69932463	AZD-8055	MTOR inhibitor
829	24.97	BRD-K50214219	CS-1657	PARP inhibitor
1041	17.29	BRD-K88560311	rucaparib	PARP inhibitor
2548	1.54	BRD-K11163873	phenanthridone	PARP inhibitor
2670	1.2	BRD-K61314889	IWR-1-ENDO	PARP inhibitor
2815	0.88	BRD-K48692744	NU-1025	PARP inhibitor
2829	0.85	BRD-K08703257	3-amino-benzamide	PARP inhibitor
4002	0	BRD-K87142802	veliparib	PARP inhibitor
4124	0	BRD-K94920105	DR-2313	PARP inhibitor
7298	-1.2	BRD-K00615600	AG-14361	PARP inhibitor
7325	-1.27	BRD-K11853856	PJ-34	PARP inhibitor
8285	-25.26	BRD-K02113016	olaparib	PARP inhibitor
255	59.28	BRD-K95763993	trapidil	PDGFR receptor inhibitor
1325	10.51	BRD-K82688027	RG-13022	PDGFR receptor inhibitor
1550	6.87	BRD-K57926513	tyrphostin-AG-1295	PDGFR receptor inhibitor
7470	-1.94	BRD-K90574421	ipsapirone	Serotonin receptor agonist
7471	-1.94	BRD-K05673000	dicloxacillin	Bacterial cell wall synthesis inhibitor
2543	1.55	BRD-K20287671	SU-4312	PDGFR receptor inhibitor
2666	1.2	BRD-K99749624	linifanib	PDGFR receptor inhibitor
2809	0.88	BRD-K27665173	D-64406	PDGFR receptor inhibitor
2842	0.81	BRD-K29905972	axitinib	PDGFR receptor inhibitor
4162	0	BRD-K33204703	AG-370	PDGFR receptor inhibitor
8066	-10.47	BRD-K96084870	DMBI	PDGFR receptor inhibitor
1507	7.5	BRD-K63915849	AS-604850	PI3K inhibitor
2667	1.2	BRD-K58772419	AZD-6482	PI3K inhibitor
3881	0	BRD-A41692738	TGX-221	PI3K inhibitor
7041	-0.11	BRD-A11678676	wortmannin	PI3K inhibitor
7145	-0.56	BRD-K41895714	AS-605240	PI3K inhibitor
7472	-1.95	BRD-K99818283	PIK-90	PI3K inhibitor
7531	-2.22	BRD-K97365803	PI-828	PI3K inhibitor
7785	-4.21	BRD-K52911425	GDC-0941	PI3K inhibitor
8068	-10.51	BRD-K06750613	GSK-1059615	PI3K inhibitor
8177	-16.11	BRD-K63068307	ZSTK-474	PI3K inhibitor				belinostat		1.2
8242	-21.27	BRD-K95901403	XL-147	PI3K inhibitor
								panobinostat		-0.16
								vorinostat		-0.49
								axitinib		0.81
								olaparib		0.81
								linifanib		1.2
								rucaparib		17.29
								selumetinib		0
