# Supplementary material for: Integrated pan-cancer analysis and experimental verification of the roles of tropomyosin 4 in gastric cancer
Source: Front Immunol. 2023 Mar 13;14:1148056. doi: 10.3389/fimmu.2023.1148056 (PMC10041708; doi:10.3389/fimmu.2023.1148056)
Supplement: Supplementary file 3 [file DataSheet_1.zip › Supplementary Tables/Table S17.xlsx]

## Sheet: co-expressd gene
gene_name	gene_id	gene_biotype	cor_pearson	p_pearson	cor_spearman	p_spearman
LOX	ENSG00000113083	protein_coding	0.548903	6.83058e-31	0.536272	0
COL5A2	ENSG00000204262	protein_coding	0.522638	1.13236e-27	0.512449	0
ADAMTS2	ENSG00000087116	protein_coding	0.517542	4.43289e-27	0.509317	0
FAP	ENSG00000078098	protein_coding	0.520604	1.95754e-27	0.507357	0
SPARC	ENSG00000113140	protein_coding	0.502853	1.99704e-25	0.490052	0
PRR16	ENSG00000184838	protein_coding	0.509192	3.94968e-26	0.487182	0
SNAI2	ENSG00000019549	protein_coding	0.508386	4.86222e-26	0.486675	0
PLAUR	ENSG00000011422	protein_coding	0.490428	4.34434e-24	0.486048	0
VCAN	ENSG00000038427	protein_coding	0.495895	1.13789e-24	0.485312	0
PLAU	ENSG00000122861	protein_coding	0.485415	1.45322e-23	0.484727	0
COL12A1	ENSG00000111799	protein_coding	0.487248	9.3673e-24	0.484094	0
TNFAIP6	ENSG00000123610	protein_coding	0.449425	4.83024e-20	0.481155	0
ADAMTS12	ENSG00000151388	protein_coding	0.483827	2.12156e-23	0.480731	0
SULF1	ENSG00000137573	protein_coding	0.48088	4.26e-23	0.47825	0
HRH1	ENSG00000196639	protein_coding	0.45134	3.21284e-20	0.469774	0
P4HA3	ENSG00000149380	protein_coding	0.464092	1.99034e-21	0.464927	0
COL1A2	ENSG00000164692	protein_coding	0.486674	1.07523e-23	0.464312	0
SRPX2	ENSG00000102359	protein_coding	0.469366	6.08544e-22	0.462872	0
NOX4	ENSG00000086991	protein_coding	0.466718	1.10598e-21	0.462589	0
GPX8	ENSG00000164294	protein_coding	0.491127	3.66538e-24	0.461392	0
ECM1	ENSG00000143369	protein_coding	0.408847	1.52672e-16	0.458154	0
EMP1	ENSG00000134531	protein_coding	0.413591	6.28861e-17	0.454398	0
POSTN	ENSG00000133110	protein_coding	0.459777	5.16856e-21	0.452469	0
THY1	ENSG00000154096	protein_coding	0.451574	3.05641e-20	0.447599	0
LOXL2	ENSG00000134013	protein_coding	0.442	2.291e-19	0.444851	0
MMP14	ENSG00000157227	protein_coding	0.463341	2.35206e-21	0.444787	0
PDPN	ENSG00000162493	protein_coding	0.47401	2.10712e-22	0.443595	0
ADAM12	ENSG00000148848	protein_coding	0.428991	3.20104e-18	0.441156	0
TREM1	ENSG00000124731	protein_coding	0.398268	1.04952e-15	0.440699	0
PRRX1	ENSG00000116132	protein_coding	0.462595	2.77545e-21	0.439347	0
COL3A1	ENSG00000168542	protein_coding	0.470296	4.92766e-22	0.43916	0
CALU	ENSG00000128595	protein_coding	0.428452	3.56204e-18	0.438283	0
LINC01614	ENSG00000230838	lncRNA	0.435879	8.03626e-19	0.437747	5.49352e-19
INHBA	ENSG00000122641	protein_coding	0.443794	1.57819e-19	0.43683	0
RAB31	ENSG00000168461	protein_coding	0.470436	4.77286e-22	0.436046	0
MEDAG	ENSG00000102802	protein_coding	0.435626	8.45888e-19	0.435254	0
COL1A1	ENSG00000108821	protein_coding	0.435968	7.89207e-19	0.432844	0
TGFBI	ENSG00000120708	protein_coding	0.454503	1.62915e-20	0.429786	0
PXDN	ENSG00000130508	protein_coding	0.4271	4.65269e-18	0.429573	0
BMP1	ENSG00000168487	protein_coding	0.408408	1.65619e-16	0.42913	0
CCN4	ENSG00000104415	protein_coding	0.445342	1.14227e-19	0.427565	0
AP000695.1	ENSG00000230479	lncRNA	0.369247	1.47578e-13	0.42665	0
ANTXR1	ENSG00000169604	protein_coding	0.456738	1.00393e-20	0.426485	0
SLC11A1	ENSG00000018280	protein_coding	0.385456	9.89945e-15	0.425352	0
THBS1	ENSG00000137801	protein_coding	0.4424	2.10866e-19	0.42487	0
FBN1	ENSG00000166147	protein_coding	0.44634	9.26526e-20	0.424252	0
NID2	ENSG00000087303	protein_coding	0.43324	1.36979e-18	0.42343	0
ITGA11	ENSG00000137809	protein_coding	0.432048	1.74016e-18	0.422576	0
ARSI	ENSG00000183876	protein_coding	0.398498	1.00714e-15	0.421731	0
FNDC1	ENSG00000164694	protein_coding	0.429045	3.16671e-18	0.419295	0
LINC01705	ENSG00000232679	lncRNA	0.42589	5.90244e-18	0.418658	2.40086e-17
CTHRC1	ENSG00000164932	protein_coding	0.392036	3.16465e-15	0.413999	0
CTSK	ENSG00000143387	protein_coding	0.466158	1.25415e-21	0.413395	0
VIM	ENSG00000026025	protein_coding	0.4542	1.73925e-20	0.412592	0
MMP2	ENSG00000087245	protein_coding	0.436317	7.3514e-19	0.412481	0
AC109479.1	ENSG00000253163	lncRNA	0.339329	1.47371e-11	0.411871	8.68859e-17
COL5A1	ENSG00000130635	protein_coding	0.427824	4.03259e-18	0.411592	0
AC134312.5	ENSG00000261327	lncRNA	0.339876	1.36058e-11	0.411548	9.23077e-17
C5orf46	ENSG00000178776	protein_coding	0.333948	3.2064e-11	0.410327	1.15949e-16
LINC01094	ENSG00000251442	lncRNA	0.434758	1.0084e-18	0.410052	0
COL6A3	ENSG00000163359	protein_coding	0.443542	1.66321e-19	0.409639	0
CDH11	ENSG00000140937	protein_coding	0.438109	5.10235e-19	0.409555	0
HAS2	ENSG00000170961	protein_coding	0.4131	6.8983e-17	0.40936	0
MCEMP1	ENSG00000183019	protein_coding	0.370835	1.14006e-13	0.408312	0
COL10A1	ENSG00000123500	protein_coding	0.410639	1.09403e-16	0.408188	0
MYOF	ENSG00000138119	protein_coding	0.44223	2.18451e-19	0.407896	0
ANGPTL2	ENSG00000136859	protein_coding	0.429247	3.0425e-18	0.407739	0
NDEL1	ENSG00000166579	protein_coding	0.377743	3.64889e-14	0.407496	0
NTM	ENSG00000182667	protein_coding	0.401795	5.56086e-16	0.407107	0
C1QTNF6	ENSG00000133466	protein_coding	0.400926	6.50759e-16	0.40638	0
CNN2	ENSG00000064666	protein_coding	0.41979	1.93161e-17	0.406138	0
CAP1	ENSG00000131236	protein_coding	0.422865	1.06591e-17	0.405796	0
OLFML2B	ENSG00000162745	protein_coding	0.413493	6.40678e-17	0.40459	0
THBS2	ENSG00000186340	protein_coding	0.424868	7.21194e-18	0.404398	0
PMP22	ENSG00000109099	protein_coding	0.444905	1.25174e-19	0.403511	0
NCF2	ENSG00000116701	protein_coding	0.417139	3.20981e-17	0.402375	0
BGN	ENSG00000182492	protein_coding	0.415786	4.1518e-17	0.402232	0
MYO1E	ENSG00000157483	protein_coding	0.423633	9.17892e-18	0.399683	3.68718e-17
AQP9	ENSG00000103569	protein_coding	0.394596	2.01672e-15	0.399543	5.14599e-17
CLEC5A	ENSG00000258227	protein_coding	0.392646	2.84374e-15	0.399499	5.61707e-17
LUM	ENSG00000139329	protein_coding	0.451019	3.44073e-20	0.399439	6.26477e-17
ANOS1	ENSG00000011201	protein_coding	0.418424	2.51097e-17	0.39936	7.13804e-17
MMP19	ENSG00000123342	protein_coding	0.425945	5.8389e-18	0.398622	1.62211e-16
TIMP2	ENSG00000035862	protein_coding	0.434935	9.72989e-19	0.398498	1.79294e-16
COL11A1	ENSG00000060718	protein_coding	0.394182	2.16991e-15	0.397749	2.94361e-16
WNT2	ENSG00000105989	protein_coding	0.39745	1.21469e-15	0.394501	1.11529e-15
SERPINE1	ENSG00000106366	protein_coding	0.381559	1.92195e-14	0.394319	1.18166e-15
NRP1	ENSG00000099250	protein_coding	0.428322	3.65449e-18	0.394077	1.27358e-15
NNMT	ENSG00000166741	protein_coding	0.405196	2.99307e-16	0.393407	1.55524e-15
GLT8D2	ENSG00000120820	protein_coding	0.424415	7.88023e-18	0.392489	2.01156e-15
SPATA20P1	ENSG00000231123	processed_pseudogene	0.385417	9.96581e-15	0.391066	3.75027e-15
VEGFC	ENSG00000150630	protein_coding	0.408614	1.59415e-16	0.390852	3.07275e-15
CEMIP	ENSG00000103888	protein_coding	0.359805	6.65159e-13	0.390163	3.63518e-15
ZNF469	ENSG00000225614	protein_coding	0.345866	5.61634e-12	0.389622	4.13286e-15
C5AR1	ENSG00000197405	protein_coding	0.405062	3.067e-16	0.389096	4.66965e-15
LINC02257	ENSG00000238042	lncRNA	0.312118	6.4513e-10	0.386131	8.81612e-15
ANXA2	ENSG00000182718	protein_coding	0.425606	6.24065e-18	0.385845	9.49884e-15
AF201337.1	ENSG00000254332	processed_pseudogene	0.421588	1.36548e-17	0.385825	9.53677e-15
TIMP1	ENSG00000102265	protein_coding	0.406219	2.48039e-16	0.38581	9.56847e-15
ARL4C	ENSG00000188042	protein_coding	0.367648	1.91114e-13	0.385735	9.71738e-15
RND3	ENSG00000115963	protein_coding	0.373163	7.789e-14	0.383768	1.44975e-14
GFPT2	ENSG00000131459	protein_coding	0.412869	7.20427e-17	0.382631	1.81368e-14
PDGFRB	ENSG00000113721	protein_coding	0.413594	6.28539e-17	0.382504	1.85933e-14
PODNL1	ENSG00000132000	protein_coding	0.39056	4.09622e-15	0.382248	1.95412e-14
PALM2AKAP2	ENSG00000157654	protein_coding	0.361728	4.91414e-13	0.381867	1.82416e-14
ADAMTS4	ENSG00000158859	protein_coding	0.359614	6.853e-13	0.381803	2.12893e-14
SPOCK1	ENSG00000152377	protein_coding	0.35007	2.9837e-12	0.381009	2.47782e-14
SERPINB8	ENSG00000166401	protein_coding	0.405856	2.65173e-16	0.379906	3.04914e-14
ANXA1	ENSG00000135046	protein_coding	0.3235	1.38994e-10	0.379245	3.44725e-14
PLK2	ENSG00000145632	protein_coding	0.352913	1.93496e-12	0.379242	3.44928e-14
ADAMTS5	ENSG00000154736	protein_coding	0.398755	9.61717e-16	0.379106	3.53694e-14
LHFPL2	ENSG00000145685	protein_coding	0.42879	3.33085e-18	0.377653	4.61376e-14
MAP1LC3B	ENSG00000140941	protein_coding	0.406158	2.50826e-16	0.377065	5.12986e-14
CD59	ENSG00000085063	protein_coding	0.39617	1.52578e-15	0.376221	5.96719e-14
AP000695.2	ENSG00000233818	lncRNA	0.326752	8.85751e-11	0.376196	4.72032e-14
AP001434.1	ENSG00000226012	lncRNA	0.32715	8.37915e-11	0.376157	4.75081e-14
FPR1	ENSG00000171051	protein_coding	0.40432	3.51282e-16	0.376113	6.08267e-14
FCGR2A	ENSG00000143226	protein_coding	0.398665	9.77414e-16	0.375677	6.57202e-14
MEIS3	ENSG00000105419	protein_coding	0.376668	4.36459e-14	0.375539	6.73442e-14
XIRP1	ENSG00000168334	protein_coding	0.325464	1.05947e-10	0.37534	6.97585e-14
COL5A3	ENSG00000080573	protein_coding	0.37182	9.70752e-14	0.37533	6.98819e-14
IKBIP	ENSG00000166130	protein_coding	0.386251	8.63735e-15	0.375058	7.33097e-14
AL356417.2	ENSG00000233682	lncRNA	0.362302	4.48831e-13	0.373496	7.37437e-14
FN1	ENSG00000115414	protein_coding	0.373558	7.29948e-14	0.373344	9.88718e-14
LINC01615	ENSG00000223485	lncRNA	0.296809	4.59826e-09	0.37309	7.88353e-14
MXRA5	ENSG00000101825	protein_coding	0.408504	1.62694e-16	0.373078	1.0352e-13
GPR68	ENSG00000119714	protein_coding	0.396161	1.5283e-15	0.373033	1.04328e-13
SLC6A1	ENSG00000157103	protein_coding	0.319619	2.36284e-10	0.372273	1.189e-13
FAM32A	ENSG00000105058	protein_coding	0.419703	1.96449e-17	0.372001	1.24561e-13
PLPP4	ENSG00000203805	protein_coding	0.37126	1.06373e-13	0.37169	9.91687e-14
CD248	ENSG00000174807	protein_coding	0.374069	6.71066e-14	0.371211	1.42512e-13
AEBP1	ENSG00000106624	protein_coding	0.403019	4.4534e-16	0.370884	1.50656e-13
ANXA5	ENSG00000164111	protein_coding	0.366349	2.35508e-13	0.370608	1.57845e-13
CHSY3	ENSG00000198108	protein_coding	0.377098	4.06272e-14	0.370102	1.71902e-13
TNFSF4	ENSG00000117586	protein_coding	0.37664	4.38439e-14	0.369554	1.88478e-13
KCND2	ENSG00000184408	protein_coding	0.319107	2.53303e-10	0.369427	1.43351e-13
CPXM1	ENSG00000088882	protein_coding	0.375078	5.68123e-14	0.368479	2.2553e-13
FCGR3A	ENSG00000203747	protein_coding	0.393356	2.5097e-15	0.368458	2.26299e-13
GORAB-AS1	ENSG00000231407	lncRNA	0.295022	5.74094e-09	0.367839	1.85313e-13
LILRA6	ENSG00000244482	protein_coding	0.342163	9.72745e-12	0.367048	2.8573e-13
AC007750.1	ENSG00000236841	lncRNA	0.317731	3.05062e-10	0.364743	3.04537e-13
RNU6-403P	ENSG00000200033	snRNA	0.324812	1.15957e-10	0.364528	3.15149e-13
CD300E	ENSG00000186407	protein_coding	0.331694	4.42074e-11	0.364204	4.54143e-13
TGFB3	ENSG00000119699	protein_coding	0.365556	2.67433e-13	0.364128	4.59714e-13
PLXDC2	ENSG00000120594	protein_coding	0.389401	5.0123e-15	0.364014	4.68263e-13
FSTL1	ENSG00000163430	protein_coding	0.40493	3.14202e-16	0.36367	4.94964e-13
PHLDA1	ENSG00000139289	protein_coding	0.338683	1.61911e-11	0.363412	5.15949e-13
FIBIN	ENSG00000176971	protein_coding	0.396617	1.40925e-15	0.363336	5.22267e-13
SERPINH1	ENSG00000149257	protein_coding	0.343054	8.52789e-12	0.363138	5.39105e-13
ITPRIP	ENSG00000148841	protein_coding	0.362809	4.14217e-13	0.362906	5.59536e-13
VGLL3	ENSG00000206538	protein_coding	0.346566	5.05811e-12	0.362813	5.67936e-13
S100A3	ENSG00000188015	protein_coding	0.31215	6.42396e-10	0.361425	7.08559e-13
MYL12A	ENSG00000101608	protein_coding	0.367007	2.11893e-13	0.360581	8.09919e-13
CMTM3	ENSG00000140931	protein_coding	0.391541	3.45152e-15	0.360345	8.40603e-13
DCBLD1	ENSG00000164465	protein_coding	0.374594	6.15359e-14	0.36022	8.57423e-13
BCAT1	ENSG00000060982	protein_coding	0.270902	9.90596e-08	0.359863	9.07025e-13
SH3PXD2B	ENSG00000174705	protein_coding	0.381603	1.90766e-14	0.35985	9.08748e-13
IFI16	ENSG00000163565	protein_coding	0.385181	1.03764e-14	0.35968	9.33437e-13
FCGR1A	ENSG00000150337	protein_coding	0.370561	1.19223e-13	0.358786	1.07389e-12
SNAI1	ENSG00000124216	protein_coding	0.31095	7.52468e-10	0.358768	1.07695e-12
ITGA5	ENSG00000161638	protein_coding	0.349611	3.1984e-12	0.358501	1.12292e-12
MSN	ENSG00000147065	protein_coding	0.392097	3.1312e-15	0.358175	1.18154e-12
LAMA4	ENSG00000112769	protein_coding	0.367827	1.85678e-13	0.357715	1.26918e-12
VCAN-AS1	ENSG00000249835	lncRNA	0.29396	6.54545e-09	0.357087	1.01652e-12
LRRC8A	ENSG00000136802	protein_coding	0.346357	5.21853e-12	0.356319	1.57572e-12
DIRC1	ENSG00000174325	lncRNA	0.301753	2.46913e-09	0.355337	1.33302e-12
LINC01050	ENSG00000271216	lncRNA	0.329229	6.26187e-11	0.355246	1.35184e-12
AP3S1	ENSG00000177879	protein_coding	0.360618	5.85379e-13	0.354928	1.95202e-12
AC108463.2	ENSG00000230499	lncRNA	0.324321	1.24114e-10	0.354745	1.46049e-12
ALOX5AP	ENSG00000132965	protein_coding	0.383229	1.44783e-14	0.353966	2.26154e-12
DUSP10	ENSG00000143507	protein_coding	0.310896	7.57807e-10	0.353713	2.35038e-12
AC011352.3	ENSG00000251320	lncRNA	0.284032	2.17357e-08	0.353694	1.71673e-12
CCL7	ENSG00000108688	protein_coding	0.308148	1.08534e-09	0.353614	1.73783e-12
MSR1	ENSG00000038945	protein_coding	0.378828	3.04328e-14	0.353149	2.56136e-12
PPP1R18	ENSG00000146112	protein_coding	0.386049	8.94097e-15	0.352779	2.70928e-12
SERPING1	ENSG00000149131	protein_coding	0.386778	7.88852e-15	0.352709	2.73816e-12
ELK3	ENSG00000111145	protein_coding	0.386496	8.28031e-15	0.352115	2.99622e-12
PILRA	ENSG00000085514	protein_coding	0.381575	1.91647e-14	0.351554	3.26105e-12
EDNRA	ENSG00000151617	protein_coding	0.35015	2.94807e-12	0.351255	3.41183e-12
VCL	ENSG00000035403	protein_coding	0.288518	1.27103e-08	0.351094	3.49554e-12
SPP1	ENSG00000118785	protein_coding	0.317687	3.06883e-10	0.350636	3.74455e-12
HS3ST3A1	ENSG00000153976	protein_coding	0.363379	3.78381e-13	0.35044	3.85653e-12
CTSL	ENSG00000135047	protein_coding	0.352358	2.10668e-12	0.350324	3.92431e-12
SPHK1	ENSG00000176170	protein_coding	0.327371	8.12511e-11	0.349872	4.1997e-12
SMIM3	ENSG00000256235	protein_coding	0.364076	3.38683e-13	0.349217	4.63217e-12
UBASH3B	ENSG00000154127	protein_coding	0.355279	1.34497e-12	0.348756	4.9618e-12
HAVCR2	ENSG00000135077	protein_coding	0.387783	6.63355e-15	0.348735	4.97714e-12
C10orf55	ENSG00000222047	lncRNA	0.282812	2.51096e-08	0.348707	4.99828e-12
C1S	ENSG00000182326	protein_coding	0.409461	1.36241e-16	0.34842	5.21594e-12
CDKN1A	ENSG00000124762	protein_coding	0.336315	2.28202e-11	0.348274	5.3309e-12
LILRA5	ENSG00000187116	protein_coding	0.351807	2.29141e-12	0.347511	5.9697e-12
FPR2	ENSG00000171049	protein_coding	0.334616	2.91366e-11	0.347384	6.0837e-12
LNCOG	ENSG00000257219	lncRNA	0.251474	8.09742e-07	0.347248	4.5664e-12
BBS12	ENSG00000181004	protein_coding	0.374714	6.03309e-14	0.34708	6.36376e-12
AC011352.1	ENSG00000248362	lncRNA	0.269435	1.16771e-07	0.347035	4.71471e-12
PTGS2	ENSG00000073756	protein_coding	0.328794	6.65694e-11	0.346907	6.52862e-12
CLEC11A	ENSG00000105472	protein_coding	0.370016	1.30264e-13	0.346726	6.70573e-12
AXL	ENSG00000167601	protein_coding	0.362679	4.22779e-13	0.346146	7.30459e-12
MIR4435-2HG	ENSG00000172965	lncRNA	0.309027	9.67901e-10	0.345942	7.52677e-12
HTRA3	ENSG00000170801	protein_coding	0.371012	1.10777e-13	0.345747	7.74643e-12
PLIN3	ENSG00000105355	protein_coding	0.358016	8.79821e-13	0.345737	7.75733e-12
CALHM5	ENSG00000178033	protein_coding	0.324354	1.23543e-10	0.345137	8.47278e-12
PDCD1LG2	ENSG00000197646	protein_coding	0.369048	1.52413e-13	0.344255	9.64038e-12
YIPF5	ENSG00000145817	protein_coding	0.358006	8.81165e-13	0.343894	1.01632e-11
TWIST1	ENSG00000122691	protein_coding	0.323818	1.33032e-10	0.342851	1.18303e-11
MMP1	ENSG00000196611	protein_coding	0.33709	2.04029e-11	0.342732	1.20363e-11
CCL3	ENSG00000277632	protein_coding	0.352095	2.19288e-12	0.342575	1.23138e-11
TMEM45A	ENSG00000181458	protein_coding	0.302912	2.13044e-09	0.342474	1.24953e-11
CCL8	ENSG00000108700	protein_coding	0.330591	5.16759e-11	0.34245	1.25387e-11
COL8A1	ENSG00000144810	protein_coding	0.36482	3.00809e-13	0.342263	1.28844e-11
STING1	ENSG00000184584	protein_coding	0.359101	7.426e-13	0.34183	1.3718e-11
FSTL3	ENSG00000070404	protein_coding	0.33898	1.55054e-11	0.341625	1.41314e-11
LINC02126	ENSG00000259847	lncRNA	0.248605	1.08871e-06	0.341005	1.15319e-11
CCN2	ENSG00000118523	protein_coding	0.380145	2.43955e-14	0.340865	1.57694e-11
SFRP2	ENSG00000145423	protein_coding	0.351516	2.39514e-12	0.340793	1.59347e-11
PDLIM7	ENSG00000196923	protein_coding	0.315225	4.26994e-10	0.340745	1.60453e-11
RGS16	ENSG00000143333	protein_coding	0.325099	1.11446e-10	0.340331	1.70311e-11
MSC-AS1	ENSG00000235531	lncRNA	0.343868	7.5599e-12	0.340109	1.75826e-11
ASPN	ENSG00000106819	protein_coding	0.367854	1.84862e-13	0.34005	1.77333e-11
LXN	ENSG00000079257	protein_coding	0.361386	5.18691e-13	0.340034	1.77727e-11
STC1	ENSG00000159167	protein_coding	0.312107	6.46053e-10	0.339722	1.8587e-11
PRICKLE2-DT	ENSG00000244564	lncRNA	0.312326	6.27613e-10	0.339716	1.39272e-11
AC007998.3	ENSG00000267583	lncRNA	0.325501	1.05405e-10	0.33956	1.42491e-11
LAYN	ENSG00000204381	protein_coding	0.284034	2.17305e-08	0.339376	1.95334e-11
GALNT15	ENSG00000131386	protein_coding	0.33265	3.85867e-11	0.3393	1.97473e-11
RASGRF2	ENSG00000113319	protein_coding	0.347471	4.41654e-12	0.338804	2.11988e-11
COL4A1	ENSG00000187498	protein_coding	0.335835	2.44549e-11	0.338444	2.23176e-11
SLC2A3	ENSG00000059804	protein_coding	0.32006	2.22551e-10	0.338384	2.25098e-11
FRMD6	ENSG00000139926	protein_coding	0.347113	4.66002e-12	0.33836	2.25867e-11
ADGRL4	ENSG00000162618	protein_coding	0.355489	1.30214e-12	0.337963	2.39034e-11
SPRED3	ENSG00000188766	protein_coding	0.244982	1.57421e-06	0.33795	2.39476e-11
CD86	ENSG00000114013	protein_coding	0.38575	9.41225e-15	0.337765	2.45862e-11
LRRC32	ENSG00000137507	protein_coding	0.365031	2.90861e-13	0.337731	2.4706e-11
MSC	ENSG00000178860	protein_coding	0.376555	4.44736e-14	0.337622	2.50923e-11
MCL1	ENSG00000143384	protein_coding	0.319285	2.47234e-10	0.337414	2.58465e-11
GREM1	ENSG00000166923	protein_coding	0.369422	1.43461e-13	0.337233	2.65197e-11
AC114284.1	ENSG00000248927	lncRNA	0.349314	3.34578e-12	0.336597	2.19088e-11
AC093908.1	ENSG00000280219	TEC	0.299971	3.09357e-09	0.336185	3.0766e-11
TPM1	ENSG00000140416	protein_coding	0.220783	1.5995e-05	0.335574	3.3544e-11
GLIPR1	ENSG00000139278	protein_coding	0.351454	2.41785e-12	0.335474	3.40181e-11
GPR176	ENSG00000166073	protein_coding	0.322611	1.57061e-10	0.335081	3.59563e-11
MRC2	ENSG00000011028	protein_coding	0.357751	9.16845e-13	0.334791	3.74558e-11
CD93	ENSG00000125810	protein_coding	0.352091	2.19421e-12	0.334593	3.85161e-11
CD14	ENSG00000170458	protein_coding	0.372497	8.68991e-14	0.334551	3.87423e-11
RSU1	ENSG00000148484	protein_coding	0.378656	3.13225e-14	0.333728	4.34876e-11
CLIC4	ENSG00000169504	protein_coding	0.317507	3.14426e-10	0.333581	4.43941e-11
SYDE1	ENSG00000105137	protein_coding	0.352516	2.05639e-12	0.333495	4.49336e-11
TNFRSF12A	ENSG00000006327	protein_coding	0.341374	1.09243e-11	0.333348	4.58679e-11
CD300A	ENSG00000167851	protein_coding	0.346147	5.38528e-12	0.332559	5.12108e-11
SIRPB2	ENSG00000196209	protein_coding	0.340163	1.30475e-11	0.332508	5.15779e-11
ITGB1	ENSG00000150093	protein_coding	0.333226	3.55448e-11	0.332488	5.17205e-11
CD109	ENSG00000156535	protein_coding	0.300211	3.00123e-09	0.332436	5.20978e-11
NCAM2	ENSG00000154654	protein_coding	0.236865	3.52278e-06	0.332388	4.00567e-11
OLR1	ENSG00000173391	protein_coding	0.336182	2.3263e-11	0.332128	5.43857e-11
SULF2	ENSG00000196562	protein_coding	0.340645	1.21579e-11	0.331623	5.83431e-11
RCN3	ENSG00000142552	protein_coding	0.335206	2.67724e-11	0.33144	5.98494e-11
ITGA2	ENSG00000164171	protein_coding	0.343537	7.94056e-12	0.33128	6.11883e-11
GGT5	ENSG00000099998	protein_coding	0.365897	2.53197e-13	0.33076	6.57688e-11
SGIP1	ENSG00000118473	protein_coding	0.315651	4.03368e-10	0.330603	6.72088e-11
CD55	ENSG00000196352	protein_coding	0.288062	1.34272e-08	0.33056	6.76124e-11
AFAP1	ENSG00000196526	protein_coding	0.350905	2.62854e-12	0.330415	6.89872e-11
GPR4	ENSG00000177464	protein_coding	0.310597	7.8809e-10	0.330386	6.92614e-11
CTTNBP2NL	ENSG00000143079	protein_coding	0.332808	3.7731e-11	0.329789	7.52228e-11
UBLCP1	ENSG00000164332	protein_coding	0.367609	1.92326e-13	0.329664	7.65336e-11
LATS2	ENSG00000150457	protein_coding	0.359825	6.62981e-13	0.329569	7.7535e-11
COLGALT1	ENSG00000130309	protein_coding	0.344682	6.69927e-12	0.329456	7.87588e-11
BCL6B	ENSG00000161940	protein_coding	0.357341	9.77287e-13	0.32943	7.9041e-11
CALCRL	ENSG00000064989	protein_coding	0.347418	4.45167e-12	0.328741	8.69051e-11
PCOLCE	ENSG00000106333	protein_coding	0.361413	5.16512e-13	0.328331	9.19427e-11
TNC	ENSG00000041982	protein_coding	0.309222	9.43585e-10	0.328169	9.40133e-11
YWHAH	ENSG00000128245	protein_coding	0.359501	6.97523e-13	0.327658	1.00837e-10
HSD11B1	ENSG00000117594	protein_coding	0.369492	1.41839e-13	0.32764	1.01085e-10
RNASE2	ENSG00000169385	protein_coding	0.23045	6.52622e-06	0.327633	1.01183e-10
AC108463.1	ENSG00000227992	processed_pseudogene	0.31102	7.45488e-10	0.327606	1.0155e-10
LILRB2	ENSG00000131042	protein_coding	0.358735	7.86427e-13	0.327406	1.04372e-10
PRSS23	ENSG00000150687	protein_coding	0.321877	1.7369e-10	0.327121	1.08525e-10
GPR84	ENSG00000139572	protein_coding	0.331896	4.29532e-11	0.326938	1.11272e-10
COL15A1	ENSG00000204291	protein_coding	0.353008	1.90714e-12	0.326678	1.15288e-10
LINC01655	ENSG00000227925	lncRNA	0.254336	6.00494e-07	0.326669	8.96008e-11
BICC1	ENSG00000122870	protein_coding	0.342386	9.41211e-12	0.326135	1.24148e-10
FPR3	ENSG00000187474	protein_coding	0.36456	3.1357e-13	0.325801	1.29919e-10
FAM214B	ENSG00000005238	protein_coding	0.311554	6.94887e-10	0.325766	1.30547e-10
NRP2	ENSG00000118257	protein_coding	0.264627	1.98886e-07	0.325679	1.32087e-10
CFH	ENSG00000000971	protein_coding	0.339764	1.38301e-11	0.325671	1.32243e-10
ISLR	ENSG00000129009	protein_coding	0.348589	3.73256e-12	0.325527	1.34845e-10
SLC38A2	ENSG00000134294	protein_coding	0.334646	2.90134e-11	0.325202	1.40932e-10
ADAMTS16	ENSG00000145536	protein_coding	0.269124	1.20903e-07	0.325118	1.42543e-10
CAMK1G	ENSG00000008118	protein_coding	0.321372	1.86101e-10	0.324889	1.14738e-10
AC037198.1	ENSG00000276107	lncRNA	0.316735	3.48839e-10	0.324861	1.15181e-10
CERCAM	ENSG00000167123	protein_coding	0.329784	5.79157e-11	0.323642	1.74063e-10
SYTL4	ENSG00000102362	protein_coding	0.319397	2.43536e-10	0.323483	1.77843e-10
SDS	ENSG00000135094	protein_coding	0.321884	1.73512e-10	0.323316	1.81881e-10
KCNJ8	ENSG00000121361	protein_coding	0.27782	4.49907e-08	0.323185	1.85127e-10
GNAI2	ENSG00000114353	protein_coding	0.343092	8.47989e-12	0.323117	1.86831e-10
PELATON	ENSG00000224397	lncRNA	0.319094	2.53737e-10	0.323028	1.89065e-10
CCR1	ENSG00000163823	protein_coding	0.355809	1.23934e-12	0.322896	1.92454e-10
ADGRE2	ENSG00000127507	protein_coding	0.331902	4.29225e-11	0.322599	2.00301e-10
DDR2	ENSG00000162733	protein_coding	0.316316	3.69017e-10	0.322548	2.01696e-10
MNDA	ENSG00000163563	protein_coding	0.364254	3.29223e-13	0.322439	2.04652e-10
PCDH12	ENSG00000113555	protein_coding	0.343281	8.24622e-12	0.322297	2.08592e-10
SCARF2	ENSG00000244486	protein_coding	0.352427	2.08448e-12	0.322185	2.1175e-10
JCAD	ENSG00000165757	protein_coding	0.306203	1.39661e-09	0.322074	2.14942e-10
ACTA2	ENSG00000107796	protein_coding	0.304852	1.66206e-09	0.322073	2.14968e-10
OSM	ENSG00000099985	protein_coding	0.31025	8.24806e-10	0.321941	2.188e-10
ITGAV	ENSG00000138448	protein_coding	0.309985	8.53979e-10	0.321535	2.31029e-10
BPGM	ENSG00000172331	protein_coding	0.299498	3.2837e-09	0.321466	2.33185e-10
SIGLEC9	ENSG00000129450	protein_coding	0.346782	4.89729e-12	0.32093	2.50514e-10
SPON2	ENSG00000159674	protein_coding	0.347693	4.27154e-12	0.320455	2.66888e-10
DSE	ENSG00000111817	protein_coding	0.343329	8.18824e-12	0.319892	2.87662e-10
VCAM1	ENSG00000162692	protein_coding	0.335672	2.50362e-11	0.319555	3.00873e-10
KIAA1549L	ENSG00000110427	protein_coding	0.254016	6.20975e-07	0.319459	3.04718e-10
LAMB1	ENSG00000091136	protein_coding	0.321337	1.87001e-10	0.319432	3.05807e-10
CD163	ENSG00000177575	protein_coding	0.359661	6.80341e-13	0.319183	3.16084e-10
HAPLN3	ENSG00000140511	protein_coding	0.298143	3.89263e-09	0.3189	3.28177e-10
TREM2	ENSG00000095970	protein_coding	0.340315	1.27597e-11	0.318476	3.47155e-10
GAS1	ENSG00000180447	protein_coding	0.326097	9.70289e-11	0.318382	3.515e-10
OGFOD1	ENSG00000087263	protein_coding	0.304609	1.71465e-09	0.318371	3.52019e-10
PCDHGA12	ENSG00000253159	protein_coding	0.298858	3.55889e-09	0.318371	3.52019e-10
PALLD	ENSG00000129116	protein_coding	0.281654	2.87741e-08	0.318023	3.6857e-10
SERPINF1	ENSG00000132386	protein_coding	0.342381	9.41928e-12	0.317971	3.71138e-10
CRISPLD2	ENSG00000103196	protein_coding	0.332429	3.98193e-11	0.317745	3.82346e-10
ADGRF5	ENSG00000069122	protein_coding	0.325928	9.93372e-11	0.317342	4.03245e-10
CSGALNACT2	ENSG00000169826	protein_coding	0.346804	4.88058e-12	0.317107	4.15941e-10
PLA2G7	ENSG00000146070	protein_coding	0.347915	4.13142e-12	0.316943	4.24972e-10
ADAMTS3	ENSG00000156140	protein_coding	0.285634	1.79644e-08	0.316929	4.258e-10
MS4A4A	ENSG00000110079	protein_coding	0.365354	2.76193e-13	0.316917	4.26477e-10
REEP5	ENSG00000129625	protein_coding	0.311622	6.88706e-10	0.316912	4.26745e-10
MARCO	ENSG00000019169	protein_coding	0.262959	2.3868e-07	0.316752	3.4804e-10
TYROBP	ENSG00000011600	protein_coding	0.337922	1.80849e-11	0.316556	4.47207e-10
SNTB2	ENSG00000168807	protein_coding	0.328707	6.73811e-11	0.316383	4.57457e-10
FNDC1-IT1	ENSG00000235086	lncRNA	0.303561	1.96107e-09	0.316335	3.68062e-10
HK3	ENSG00000160883	protein_coding	0.295474	5.42841e-09	0.316281	4.63609e-10
CORO1C	ENSG00000110880	protein_coding	0.3382	1.73691e-11	0.316259	4.64996e-10
ACTBL2	ENSG00000169067	protein_coding	0.13618	0.0082755	0.316152	3.77208e-10
C1R	ENSG00000159403	protein_coding	0.369915	1.32415e-13	0.31611	4.74139e-10
MAFB	ENSG00000204103	protein_coding	0.347177	4.61569e-12	0.315668	5.02421e-10
ETS1	ENSG00000134954	protein_coding	0.325172	1.10323e-10	0.315559	5.09705e-10
CHI3L1	ENSG00000133048	protein_coding	0.343405	8.0967e-12	0.315524	5.12034e-10
LIF	ENSG00000128342	protein_coding	0.292691	7.65014e-09	0.315502	5.1347e-10
ST6GALNAC5	ENSG00000117069	protein_coding	0.293474	6.94851e-09	0.315432	5.18249e-10
GPR1	ENSG00000183671	protein_coding	0.288332	1.29982e-08	0.315403	4.16945e-10
VSTM4	ENSG00000165633	protein_coding	0.296976	4.50363e-09	0.315189	5.34959e-10
CTSB	ENSG00000164733	protein_coding	0.304039	1.84475e-09	0.314888	5.56427e-10
AC004988.1	ENSG00000203446	lncRNA	0.279829	3.56267e-08	0.314667	4.59989e-10
OSTF1	ENSG00000134996	protein_coding	0.339646	1.40699e-11	0.314552	5.81383e-10
CAVIN1	ENSG00000177469	protein_coding	0.315108	4.33724e-10	0.314517	5.8403e-10
BHLHE40	ENSG00000134107	protein_coding	0.293657	6.79391e-09	0.314385	5.94169e-10
COL6A2	ENSG00000142173	protein_coding	0.358401	8.28448e-13	0.314281	6.02314e-10
TENM3	ENSG00000218336	protein_coding	0.195791	0.00013573	0.313797	6.41496e-10
CLMP	ENSG00000166250	protein_coding	0.293274	7.12168e-09	0.313668	6.52352e-10
LYVE1	ENSG00000133800	protein_coding	0.313906	5.09069e-10	0.313646	6.54169e-10
S100A11	ENSG00000163191	protein_coding	0.342339	9.47814e-12	0.31362	6.5636e-10
RUNX1	ENSG00000159216	protein_coding	0.302172	2.34108e-09	0.313581	6.59747e-10
GLI3	ENSG00000106571	protein_coding	0.273658	7.25266e-08	0.31354	6.6323e-10
C3AR1	ENSG00000171860	protein_coding	0.356758	1.06989e-12	0.313436	6.72253e-10
SIGLEC7	ENSG00000168995	protein_coding	0.340239	1.29024e-11	0.31325	6.88683e-10
KIRREL1	ENSG00000183853	protein_coding	0.33404	3.16455e-11	0.313009	7.10603e-10
ZSWIM4	ENSG00000132003	protein_coding	0.300889	2.75502e-09	0.312685	7.4109e-10
AL139393.3	ENSG00000272841	lncRNA	0.315488	4.12284e-10	0.312614	7.4796e-10
LIMS1	ENSG00000169756	protein_coding	0.323671	1.35761e-10	0.312449	7.64043e-10
CYTL1	ENSG00000170891	protein_coding	0.334073	3.1496e-11	0.312289	6.3069e-10
EDN1	ENSG00000078401	protein_coding	0.3415	1.07245e-11	0.311863	8.24185e-10
FCGR1B	ENSG00000198019	protein_coding	0.307844	1.12916e-09	0.311389	7.1019e-10
LGALS1	ENSG00000100097	protein_coding	0.332114	4.16441e-11	0.311341	8.81619e-10
AC034199.1	ENSG00000250274	lncRNA	0.284321	2.10016e-08	0.311177	7.30267e-10
S100A4	ENSG00000196154	protein_coding	0.313331	5.49451e-10	0.311002	9.2104e-10
SHC1	ENSG00000160691	protein_coding	0.325896	9.97831e-11	0.310922	9.3056e-10
LILRB3	ENSG00000204577	protein_coding	0.299006	3.49334e-09	0.310435	9.90761e-10
HLX	ENSG00000136630	protein_coding	0.316522	3.58936e-10	0.310092	1.03534e-09
ARF4	ENSG00000168374	protein_coding	0.286241	1.67075e-08	0.309807	1.07393e-09
EMP3	ENSG00000142227	protein_coding	0.343732	7.71409e-12	0.309653	1.09528e-09
LILRA2	ENSG00000239998	protein_coding	0.320642	2.05597e-10	0.30907	1.18013e-09
FCER1G	ENSG00000158869	protein_coding	0.323311	1.42651e-10	0.308969	1.19551e-09
ZEB2	ENSG00000169554	protein_coding	0.315885	3.90928e-10	0.30884	1.21527e-09
C1orf54	ENSG00000118292	protein_coding	0.318518	2.74324e-10	0.308791	1.22293e-09
PDGFC	ENSG00000145431	protein_coding	0.334439	2.98852e-11	0.308066	1.34148e-09
LOXL3	ENSG00000115318	protein_coding	0.224873	1.09987e-05	0.307755	1.39563e-09
RETN	ENSG00000104918	protein_coding	0.256272	4.8953e-07	0.307725	1.14677e-09
TOR1A	ENSG00000136827	protein_coding	0.254678	5.79293e-07	0.307654	1.41368e-09
CYTOR	ENSG00000222041	lncRNA	0.308237	1.07285e-09	0.307607	1.42205e-09
GPRC5A	ENSG00000013588	protein_coding	0.314493	4.70785e-10	0.307545	1.43341e-09
CLEC4E	ENSG00000166523	protein_coding	0.331852	4.32282e-11	0.307272	1.48394e-09
LAMC2	ENSG00000058085	protein_coding	0.278793	4.01906e-08	0.307118	1.51325e-09
CCN1	ENSG00000142871	protein_coding	0.333006	3.66789e-11	0.307115	1.51386e-09
IGFBP3	ENSG00000146674	protein_coding	0.317238	3.26021e-10	0.30687	1.56172e-09
FGF1	ENSG00000113578	protein_coding	0.257854	4.13761e-07	0.306739	1.58784e-09
DGKI	ENSG00000157680	protein_coding	0.233993	4.65297e-06	0.306433	1.65056e-09
TAGLN	ENSG00000149591	protein_coding	0.287839	1.37935e-08	0.306378	1.66211e-09
PRRG1	ENSG00000130962	protein_coding	0.292969	7.39327e-09	0.306307	1.67721e-09
ADAMTS14	ENSG00000138316	protein_coding	0.261492	2.79888e-07	0.306131	1.71495e-09
SRGN	ENSG00000122862	protein_coding	0.360288	6.16532e-13	0.306049	1.73271e-09
ENPEP	ENSG00000138792	protein_coding	0.256273	4.89478e-07	0.305926	1.75988e-09
MSRB3	ENSG00000174099	protein_coding	0.240455	2.47566e-06	0.305906	1.76439e-09
FOXO1	ENSG00000150907	protein_coding	0.298591	3.68018e-09	0.305869	1.77258e-09
CAV1	ENSG00000105974	protein_coding	0.277648	4.58961e-08	0.305606	1.83256e-09
LRRC8C	ENSG00000171488	protein_coding	0.289166	1.17524e-08	0.305521	1.85224e-09
DUSP6	ENSG00000139318	protein_coding	0.28502	1.93269e-08	0.305407	1.87913e-09
SDC2	ENSG00000169439	protein_coding	0.320785	2.01628e-10	0.305362	1.88978e-09
EFNB2	ENSG00000125266	protein_coding	0.289285	1.15849e-08	0.305226	1.92254e-09
LINC02544	ENSG00000261039	lncRNA	0.260795	3.01789e-07	0.305222	1.58477e-09
IL6	ENSG00000136244	protein_coding	0.286671	1.58699e-08	0.305119	1.94857e-09
GJA5	ENSG00000265107	protein_coding	0.328659	6.78374e-11	0.305098	1.95372e-09
IL10	ENSG00000136634	protein_coding	0.199273	0.000102307	0.304637	2.07046e-09
LINC00968	ENSG00000246430	lncRNA	0.286507	1.61848e-08	0.304246	1.79654e-09
OLFML1	ENSG00000183801	protein_coding	0.339296	1.48083e-11	0.303906	2.26966e-09
DCN	ENSG00000011465	protein_coding	0.357456	9.59877e-13	0.303873	2.27881e-09
AP001189.3	ENSG00000254810	lncRNA	0.280137	3.43685e-08	0.303764	1.9108e-09
CALD1	ENSG00000122786	protein_coding	0.26133	2.84839e-07	0.303676	2.33608e-09
QKI	ENSG00000112531	protein_coding	0.341969	1.00092e-11	0.303167	2.48968e-09
DOK5	ENSG00000101134	protein_coding	0.32534	1.0779e-10	0.302917	2.56883e-09
GPNMB	ENSG00000136235	protein_coding	0.342928	8.68868e-12	0.302899	2.57446e-09
TSHZ3	ENSG00000121297	protein_coding	0.251874	7.7673e-07	0.302805	2.60479e-09
STOM	ENSG00000148175	protein_coding	0.30758	1.16856e-09	0.302435	2.72809e-09
MRC1	ENSG00000260314	protein_coding	0.325657	1.03152e-10	0.302249	2.79208e-09
DLC1	ENSG00000164741	protein_coding	0.284897	1.96119e-08	0.302126	2.83525e-09
DSEL	ENSG00000171451	protein_coding	0.227401	8.69542e-06	0.302046	2.86377e-09
OSCAR	ENSG00000170909	protein_coding	0.298888	3.54539e-09	0.301622	3.01886e-09
FGF7	ENSG00000140285	protein_coding	0.315754	3.97854e-10	0.301579	3.03505e-09
CD200	ENSG00000091972	protein_coding	0.320345	2.14074e-10	0.301485	3.07081e-09
IGFBP5	ENSG00000115461	protein_coding	0.330811	5.00994e-11	0.301326	3.13176e-09
GUCA1A	ENSG00000048545	protein_coding	0.13638	0.00818008	0.301113	2.67794e-09
KLRD1	ENSG00000134539	protein_coding	0.278057	4.37708e-08	0.301016	3.25481e-09
ARHGAP31	ENSG00000031081	protein_coding	0.330871	4.96725e-11	0.300907	3.29922e-09
CHST1	ENSG00000175264	protein_coding	0.319273	2.47659e-10	0.300735	3.37007e-09
CHSY1	ENSG00000131873	protein_coding	0.285636	1.79602e-08	0.300683	3.39191e-09
CALB2	ENSG00000172137	protein_coding	0.285186	1.89505e-08	0.300638	2.8436e-09
SLN	ENSG00000170290	protein_coding	0.258987	3.66563e-07	0.300603	2.85621e-09
ZYX	ENSG00000159840	protein_coding	0.342001	9.9621e-12	0.300589	3.43174e-09
RCAN1	ENSG00000159200	protein_coding	0.318557	2.72872e-10	0.300521	3.46079e-09
LAPTM5	ENSG00000162511	protein_coding	0.339579	1.42093e-11	0.300411	3.50822e-09
FSCN1	ENSG00000075618	protein_coding	0.271755	8.99747e-08	0.300397	3.51435e-09
MCTP1	ENSG00000175471	protein_coding	0.29313	7.24919e-09	0.300281	3.5653e-09
CXCL8	ENSG00000169429	protein_coding	0.304224	1.80148e-09	0.300095	3.64826e-09
GUCY1B1	ENSG00000061918	protein_coding	0.310063	8.45312e-10	0.299882	3.7456e-09
PECAM1	ENSG00000261371	protein_coding	0.323219	1.44466e-10	0.299333	4.00796e-09
MFAP5	ENSG00000197614	protein_coding	0.321662	1.78879e-10	0.299176	4.08653e-09
ACAN	ENSG00000157766	protein_coding	0.28258	2.58047e-08	0.299055	4.14771e-09
ADAMTS7	ENSG00000136378	protein_coding	0.281838	2.81589e-08	0.298968	4.19248e-09
KCNE4	ENSG00000152049	protein_coding	0.265352	1.83673e-07	0.298888	4.23427e-09
CAST	ENSG00000153113	protein_coding	0.318488	2.75419e-10	0.298752	4.30579e-09
APCDD1L	ENSG00000198768	protein_coding	0.286036	1.71225e-08	0.298612	3.67034e-09
CLEC4D	ENSG00000166527	protein_coding	0.29313	7.24913e-09	0.298535	3.7061e-09
PLXDC1	ENSG00000161381	protein_coding	0.326272	9.47025e-11	0.29801	4.71649e-09
JAG1	ENSG00000101384	protein_coding	0.280983	3.11327e-08	0.297733	4.87945e-09
SGMS2	ENSG00000164023	protein_coding	0.292798	7.5501e-09	0.297554	4.988e-09
OSBPL8	ENSG00000091039	protein_coding	0.307531	1.17597e-09	0.297457	5.0473e-09
FKBP7	ENSG00000079150	protein_coding	0.325032	1.12487e-10	0.297409	5.07735e-09
PDGFB	ENSG00000100311	protein_coding	0.283712	2.25749e-08	0.297349	5.11497e-09
EHD2	ENSG00000024422	protein_coding	0.317399	3.18999e-10	0.297166	5.23049e-09
ANAPC1P4	ENSG00000234231	transcribed_unprocessed_pseudogene	0.279062	3.89568e-08	0.296494	5.67819e-09
SLAMF8	ENSG00000158714	protein_coding	0.320623	2.06145e-10	0.296327	5.79491e-09
GNLY	ENSG00000115523	protein_coding	0.30835	1.05719e-09	0.295967	6.05446e-09
MFGE8	ENSG00000140545	protein_coding	0.311359	7.12989e-10	0.295953	6.06538e-09
APBA2	ENSG00000034053	protein_coding	0.248472	1.10363e-06	0.295851	6.14062e-09
LURAP1L	ENSG00000153714	protein_coding	0.295511	5.4033e-09	0.295741	6.22366e-09
TCTEX1D1	ENSG00000152760	protein_coding	0.309298	9.34273e-10	0.295232	6.62115e-09
UNC5B	ENSG00000107731	protein_coding	0.280981	3.11396e-08	0.294795	6.98129e-09
PLS3	ENSG00000102024	protein_coding	0.302282	2.3086e-09	0.294724	7.04164e-09
PLAT	ENSG00000104368	protein_coding	0.315256	4.2524e-10	0.294591	7.15675e-09
LRRC25	ENSG00000175489	protein_coding	0.329388	6.12334e-11	0.294129	7.56753e-09
IFIT2	ENSG00000119922	protein_coding	0.310002	8.52146e-10	0.294103	7.59214e-09
LRRC15	ENSG00000172061	protein_coding	0.313757	5.19225e-10	0.294087	7.60615e-09
AKT3	ENSG00000117020	protein_coding	0.26698	1.53473e-07	0.294021	7.66709e-09
SNX9	ENSG00000130340	protein_coding	0.289764	1.09312e-08	0.29392	7.76194e-09
CD300C	ENSG00000167850	protein_coding	0.308404	1.04977e-09	0.2937	7.97083e-09
DACT1	ENSG00000165617	protein_coding	0.306889	1.27807e-09	0.293592	8.07508e-09
ST8SIA4	ENSG00000113532	protein_coding	0.300801	2.78589e-09	0.293277	8.38824e-09
LDHA	ENSG00000134333	protein_coding	0.28818	1.32377e-08	0.293118	8.55084e-09
AC041040.1	ENSG00000279881	TEC	0.11239	0.0295512	0.292993	7.37181e-09
TRIP10	ENSG00000125733	protein_coding	0.289927	1.07176e-08	0.292877	8.80217e-09
MSANTD3	ENSG00000066697	protein_coding	0.268878	1.24274e-07	0.292806	8.87771e-09
MMP8	ENSG00000118113	protein_coding	0.225654	1.02315e-05	0.292763	7.58285e-09
PARVA	ENSG00000197702	protein_coding	0.262955	2.38766e-07	0.292481	9.23207e-09
MS4A7	ENSG00000166927	protein_coding	0.330284	5.39695e-11	0.29241	9.31068e-09
NLRP3	ENSG00000162711	protein_coding	0.29024	1.03174e-08	0.292281	9.45562e-09
CCL4	ENSG00000275302	protein_coding	0.317039	3.34839e-10	0.292233	9.5103e-09
PLPPR4	ENSG00000117600	protein_coding	0.232226	5.51195e-06	0.292218	9.52799e-09
VSIG4	ENSG00000155659	protein_coding	0.322407	1.61525e-10	0.291652	1.01976e-08
AC009093.1	ENSG00000259807	lncRNA	0.250998	8.50708e-07	0.291443	1.0456e-08
C5orf15	ENSG00000113583	protein_coding	0.274726	6.42068e-08	0.291384	1.05297e-08
UBE2H	ENSG00000186591	protein_coding	0.281276	3.008e-08	0.291378	1.05377e-08
ACTR3	ENSG00000115091	protein_coding	0.274838	6.33925e-08	0.291289	1.06509e-08
LCP2	ENSG00000043462	protein_coding	0.327192	8.3308e-11	0.291098	1.0896e-08
UCN2	ENSG00000145040	protein_coding	0.28415	2.1434e-08	0.291083	9.31181e-09
PRDM1	ENSG00000057657	protein_coding	0.306717	1.30682e-09	0.290785	1.13121e-08
SPOCD1	ENSG00000134668	protein_coding	0.24234	2.05243e-06	0.290718	1.14025e-08
FAS	ENSG00000026103	protein_coding	0.327391	8.10187e-11	0.290688	1.14432e-08
CDH13	ENSG00000140945	protein_coding	0.295771	5.23218e-09	0.290514	1.16834e-08
CLEC2B	ENSG00000110852	protein_coding	0.333015	3.6635e-11	0.290503	1.16987e-08
KLF6	ENSG00000067082	protein_coding	0.307185	1.22989e-09	0.290048	1.23506e-08
SYNDIG1	ENSG00000101463	protein_coding	0.303394	2.0035e-09	0.289849	1.26479e-08
CHST11	ENSG00000171310	protein_coding	0.267956	1.37718e-07	0.289668	1.29228e-08
CCDC80	ENSG00000091986	protein_coding	0.303825	1.89601e-09	0.289492	1.31966e-08
SEPTIN8	ENSG00000164402	protein_coding	0.297725	4.10155e-09	0.28941	1.3325e-08
RAB8A	ENSG00000167461	protein_coding	0.32707	8.47326e-11	0.288839	1.42597e-08
LMCD1	ENSG00000071282	protein_coding	0.342341	9.475e-12	0.288835	1.42662e-08
TNFRSF1A	ENSG00000067182	protein_coding	0.327146	8.38427e-11	0.288507	1.48322e-08
MLKL	ENSG00000168404	protein_coding	0.312565	6.08107e-10	0.288476	1.48863e-08
C8orf48	ENSG00000164743	protein_coding	0.304659	1.70378e-09	0.288446	1.28208e-08
RHOJ	ENSG00000126785	protein_coding	0.292086	8.23891e-09	0.288084	1.55931e-08
RNF19B	ENSG00000116514	protein_coding	0.303642	1.94099e-09	0.287445	1.68148e-08
GBP1	ENSG00000117228	protein_coding	0.309144	9.53304e-10	0.287411	1.68835e-08
PMEPA1	ENSG00000124225	protein_coding	0.275063	6.17787e-08	0.287185	1.73379e-08
PDE10A	ENSG00000112541	protein_coding	0.219945	1.72555e-05	0.287112	1.74877e-08
TMEM47	ENSG00000147027	protein_coding	0.286993	1.52696e-08	0.287043	1.76303e-08
COPZ2	ENSG00000005243	protein_coding	0.291539	8.80851e-09	0.287005	1.77103e-08
CEBPE	ENSG00000092067	protein_coding	0.19669	0.000126236	0.286937	1.53713e-08
IER3	ENSG00000137331	protein_coding	0.296196	4.96292e-09	0.286779	1.81876e-08
EPYC	ENSG00000083782	protein_coding	0.245694	1.4648e-06	0.28666	1.58903e-08
SIGLEC5	ENSG00000105501	protein_coding	0.277879	4.46847e-08	0.286651	1.84628e-08
DYSF	ENSG00000135636	protein_coding	0.29822	3.85522e-09	0.28637	1.90838e-08
DNM3OS	ENSG00000230630	lncRNA	0.272584	8.19227e-08	0.286352	1.91231e-08
LINC01929	ENSG00000267013	lncRNA	0.231407	5.9594e-06	0.28627	1.66505e-08
ABCC9	ENSG00000069431	protein_coding	0.224693	1.11832e-05	0.2862	1.94675e-08
SGCD	ENSG00000170624	protein_coding	0.246251	1.38431e-06	0.286012	1.99033e-08
BCL2A1	ENSG00000140379	protein_coding	0.306545	1.33619e-09	0.285897	2.01728e-08
UBE2B	ENSG00000119048	protein_coding	0.296178	4.97415e-09	0.285857	2.02677e-08
CD274	ENSG00000120217	protein_coding	0.226764	9.22865e-06	0.285658	2.07468e-08
ERG	ENSG00000157554	protein_coding	0.306131	1.40972e-09	0.285651	2.07634e-08
FBLN2	ENSG00000163520	protein_coding	0.316164	3.76579e-10	0.285512	2.11037e-08
TRPC6	ENSG00000137672	protein_coding	0.296751	4.63197e-09	0.285468	2.12113e-08
DAB2	ENSG00000153071	protein_coding	0.313573	5.32066e-10	0.285235	2.17994e-08
PLOD2	ENSG00000152952	protein_coding	0.260808	3.01362e-07	0.285154	2.20069e-08
LAIR1	ENSG00000167613	protein_coding	0.324795	1.16242e-10	0.285058	2.22535e-08
IL11	ENSG00000095752	protein_coding	0.283334	2.36084e-08	0.284988	2.24365e-08
KLHL4	ENSG00000102271	protein_coding	0.139538	0.00680237	0.284864	2.2764e-08
HSPB2	ENSG00000170276	protein_coding	0.222537	1.36335e-05	0.284666	2.32975e-08
DNAJB1	ENSG00000132002	protein_coding	0.235726	3.93552e-06	0.284659	2.33173e-08
RGS4	ENSG00000117152	protein_coding	0.200145	9.52382e-05	0.284628	2.34004e-08
GLI2	ENSG00000074047	protein_coding	0.264167	2.09171e-07	0.284497	2.37597e-08
PODXL	ENSG00000128567	protein_coding	0.253623	6.47152e-07	0.284486	2.37919e-08
AL157394.1	ENSG00000261438	lncRNA	0.273286	7.56591e-08	0.284477	2.38165e-08
BNC2	ENSG00000173068	protein_coding	0.21318	3.14948e-05	0.284459	2.38653e-08
MAGI2-AS3	ENSG00000234456	lncRNA	0.248216	1.13296e-06	0.284332	2.42231e-08
PRKG1	ENSG00000185532	protein_coding	0.230403	6.55532e-06	0.284318	2.4263e-08
ANKRD50	ENSG00000151458	protein_coding	0.285354	1.85733e-08	0.284284	2.43597e-08
ESAM	ENSG00000149564	protein_coding	0.307625	1.16176e-09	0.284251	2.44516e-08
DKK3	ENSG00000050165	protein_coding	0.328523	6.91467e-11	0.284247	2.44632e-08
SERPINB5	ENSG00000206075	protein_coding	0.280742	3.20212e-08	0.283938	2.53603e-08
GUCY1A1	ENSG00000164116	protein_coding	0.303312	2.0244e-09	0.283887	2.55098e-08
C4orf3	ENSG00000164096	protein_coding	0.287582	1.42264e-08	0.283869	2.55632e-08
DHRS9	ENSG00000073737	protein_coding	0.26764	1.42631e-07	0.283856	2.56018e-08
CCDC102B	ENSG00000150636	protein_coding	0.286126	1.69393e-08	0.283817	2.57207e-08
CCL18	ENSG00000275385	protein_coding	0.29431	6.26861e-09	0.283248	2.74763e-08
SPRED1	ENSG00000166068	protein_coding	0.279515	3.69564e-08	0.283104	2.79402e-08
ARPC5	ENSG00000162704	protein_coding	0.267322	1.47759e-07	0.283042	2.81408e-08
MYCT1	ENSG00000120279	protein_coding	0.321023	1.95179e-10	0.282695	2.92965e-08
IFITM2	ENSG00000185201	protein_coding	0.282453	2.61948e-08	0.282679	2.93529e-08
LILRB4	ENSG00000186818	protein_coding	0.306783	1.29578e-09	0.282527	2.98718e-08
INSYN2B	ENSG00000204767	protein_coding	0.255517	5.30227e-07	0.282481	2.61077e-08
ECSCR	ENSG00000249751	protein_coding	0.315131	4.32382e-10	0.282427	3.02192e-08
ICAM1	ENSG00000090339	protein_coding	0.284511	2.05348e-08	0.281943	3.196e-08
PDLIM3	ENSG00000154553	protein_coding	0.262737	2.44516e-07	0.28194	3.19709e-08
RARRES2	ENSG00000106538	protein_coding	0.32181	1.75283e-10	0.281833	3.2369e-08
CALHM2	ENSG00000138172	protein_coding	0.314863	4.48133e-10	0.281666	3.29965e-08
RALB	ENSG00000144118	protein_coding	0.28685	1.55329e-08	0.281616	3.31885e-08
CCDC71L	ENSG00000253276	protein_coding	0.299612	3.23663e-09	0.281615	3.31928e-08
NECAP2	ENSG00000157191	protein_coding	0.305675	1.49508e-09	0.281546	3.34596e-08
RFLNB	ENSG00000183688	protein_coding	0.28905	1.19179e-08	0.281512	3.35898e-08
HEG1	ENSG00000173706	protein_coding	0.318344	2.80849e-10	0.28108	3.53026e-08
NRBP1	ENSG00000115216	protein_coding	0.304995	1.63181e-09	0.280895	3.60641e-08
CCDC184	ENSG00000177875	protein_coding	0.243554	1.81759e-06	0.280883	3.61142e-08
AC079298.3	ENSG00000280241	lncRNA	0.241577	2.21461e-06	0.280495	3.2961e-08
PLOD1	ENSG00000083444	protein_coding	0.231232	6.05964e-06	0.280293	3.86455e-08
APELA	ENSG00000248329	protein_coding	0.270228	1.06854e-07	0.279901	3.53281e-08
HTRA1	ENSG00000166033	protein_coding	0.286066	1.70612e-08	0.279789	4.09469e-08
ATP10A	ENSG00000206190	protein_coding	0.277545	4.64407e-08	0.279706	4.1335e-08
GLT1D1	ENSG00000151948	protein_coding	0.155064	0.00260376	0.279558	4.20442e-08
DDIT4	ENSG00000168209	protein_coding	0.251604	7.98813e-07	0.279298	4.33094e-08
PDE4B	ENSG00000184588	protein_coding	0.309218	9.44127e-10	0.279261	4.34969e-08
MANCR	ENSG00000231298	lncRNA	0.200961	8.90484e-05	0.279072	3.89089e-08
FERMT2	ENSG00000073712	protein_coding	0.236594	3.61689e-06	0.278947	4.50857e-08
AC091493.1	ENSG00000229271	lncRNA	0.249334	1.01017e-06	0.278818	4.00745e-08
HS3ST3B1	ENSG00000125430	protein_coding	0.255992	5.04253e-07	0.278806	4.58129e-08
PLSCR1	ENSG00000188313	protein_coding	0.264787	1.95428e-07	0.278762	4.60479e-08
FGF5	ENSG00000138675	protein_coding	0.201514	8.50673e-05	0.278736	4.0461e-08
IGLON5	ENSG00000142549	protein_coding	0.0978292	0.0584015	0.27866	4.08152e-08
GPC6	ENSG00000183098	protein_coding	0.303076	2.08632e-09	0.278635	4.6716e-08
EGFL6	ENSG00000198759	protein_coding	0.242621	1.99555e-06	0.278613	4.68326e-08
CEP170	ENSG00000143702	protein_coding	0.261512	2.79276e-07	0.278591	4.69506e-08
MMP11	ENSG00000099953	protein_coding	0.276658	5.14447e-08	0.278505	4.74169e-08
RASGRP3	ENSG00000152689	protein_coding	0.281061	3.08496e-08	0.278403	4.79685e-08
ITGAX	ENSG00000140678	protein_coding	0.296178	4.97431e-09	0.277896	5.08209e-08
CSDC2	ENSG00000172346	protein_coding	0.280497	3.29557e-08	0.277439	5.35303e-08
PCDHGB7	ENSG00000254122	protein_coding	0.210286	4.05068e-05	0.277428	5.35967e-08
ADGRG3	ENSG00000182885	protein_coding	0.264617	1.99111e-07	0.2774	5.37659e-08
MIR100HG	ENSG00000255248	lncRNA	0.241021	2.3406e-06	0.277359	5.40164e-08
BATF3	ENSG00000123685	protein_coding	0.249252	1.01866e-06	0.277032	5.60543e-08
RBFOX2	ENSG00000100320	protein_coding	0.275913	5.60459e-08	0.276976	5.64125e-08
TNS4	ENSG00000131746	protein_coding	0.252338	7.40151e-07	0.276935	5.66778e-08
RNF122	ENSG00000133874	protein_coding	0.258812	3.73503e-07	0.276925	5.67378e-08
NTNG2	ENSG00000196358	protein_coding	0.275206	6.07757e-08	0.276729	5.80122e-08
SSC5D	ENSG00000179954	protein_coding	0.235232	4.12813e-06	0.276586	5.89642e-08
GNG11	ENSG00000127920	protein_coding	0.309162	9.50987e-10	0.276348	6.05683e-08
SEPTIN11	ENSG00000138758	protein_coding	0.287707	1.4014e-08	0.276346	6.05823e-08
MICAL2	ENSG00000133816	protein_coding	0.267751	1.40882e-07	0.27621	6.15211e-08
A2M	ENSG00000175899	protein_coding	0.318572	2.72316e-10	0.276137	6.20277e-08
DDA1	ENSG00000130311	protein_coding	0.286455	1.6285e-08	0.276118	6.21633e-08
AC004160.1	ENSG00000230333	lncRNA	0.238195	3.09302e-06	0.276098	5.48691e-08
TCEAL7	ENSG00000182916	protein_coding	0.241275	2.28208e-06	0.276055	6.2609e-08
AC245128.3	ENSG00000268734	lncRNA	0.27496	6.25168e-08	0.275591	5.81561e-08
TM2D2	ENSG00000169490	protein_coding	0.254527	5.88519e-07	0.275518	6.65186e-08
ARHGDIB	ENSG00000111348	protein_coding	0.296043	5.05828e-09	0.275478	6.68143e-08
MXRA8	ENSG00000162576	protein_coding	0.28982	1.08576e-08	0.275318	6.80342e-08
CRYAB	ENSG00000109846	protein_coding	0.241433	2.24659e-06	0.27526	6.84748e-08
PRKD1	ENSG00000184304	protein_coding	0.249717	9.71094e-07	0.275209	6.88723e-08
ADAM19	ENSG00000135074	protein_coding	0.317453	3.16702e-10	0.275088	6.98151e-08
SERPINB9	ENSG00000170542	protein_coding	0.269147	1.20594e-07	0.275039	7.01985e-08
TENM3-AS1	ENSG00000177822	lncRNA	0.0744456	0.150202	0.274988	6.23171e-08
INHBA-AS1	ENSG00000224116	lncRNA	0.116684	0.0238368	0.274933	6.27086e-08
COL7A1	ENSG00000114270	protein_coding	0.286722	1.57732e-08	0.274924	7.11169e-08
AC104024.2	ENSG00000260328	lncRNA	0.205396	6.14963e-05	0.274613	6.50455e-08
NDFIP1	ENSG00000131507	protein_coding	0.255085	5.54975e-07	0.274538	7.42678e-08
ANTXR2	ENSG00000163297	protein_coding	0.25639	4.83467e-07	0.274436	7.51224e-08
AC245884.12	ENSG00000276758	unprocessed_pseudogene	0.266102	1.69099e-07	0.274434	6.63822e-08
MILR1	ENSG00000271605	protein_coding	0.28437	2.08813e-08	0.27415	7.75751e-08
ZNF281	ENSG00000162702	protein_coding	0.199659	9.91171e-05	0.274134	7.77077e-08
TWIST2	ENSG00000233608	protein_coding	0.286599	1.6007e-08	0.27408	7.81808e-08
NRBF2	ENSG00000148572	protein_coding	0.287871	1.37395e-08	0.273995	7.89298e-08
P3H1	ENSG00000117385	protein_coding	0.269707	1.13272e-07	0.273994	7.89358e-08
OPTN	ENSG00000123240	protein_coding	0.300584	2.86321e-09	0.273864	8.00948e-08
ARPC2	ENSG00000163466	protein_coding	0.26999	1.0974e-07	0.27374	8.12164e-08
FILIP1L	ENSG00000168386	protein_coding	0.292161	8.16311e-09	0.27362	8.23133e-08
LINC00989	ENSG00000250334	lncRNA	0.130504	0.0114198	0.273538	7.35208e-08
TGFB1	ENSG00000105329	protein_coding	0.329016	6.45191e-11	0.27353	8.3147e-08
LAP3	ENSG00000002549	protein_coding	0.266585	1.60319e-07	0.273449	8.39055e-08
CNN3	ENSG00000117519	protein_coding	0.294188	6.36365e-09	0.273361	8.47354e-08
GNB4	ENSG00000114450	protein_coding	0.287983	1.35562e-08	0.273059	8.76391e-08
ZNF521	ENSG00000198795	protein_coding	0.279919	3.52543e-08	0.272861	8.95985e-08
DNAJB4	ENSG00000162616	protein_coding	0.257341	4.37001e-07	0.272837	8.98399e-08
F2R	ENSG00000181104	protein_coding	0.308217	1.07577e-09	0.27279	9.03061e-08
WNT5A	ENSG00000114251	protein_coding	0.293009	7.35764e-09	0.272707	9.11507e-08
GJA1	ENSG00000152661	protein_coding	0.273263	7.58577e-08	0.272687	9.13497e-08
DRAM1	ENSG00000136048	protein_coding	0.271879	8.87303e-08	0.272677	9.1454e-08
CNRIP1	ENSG00000119865	protein_coding	0.264415	2.03583e-07	0.272589	9.23487e-08
MAP4	ENSG00000047849	protein_coding	0.281281	3.00646e-08	0.272576	9.24869e-08
AC026310.3	ENSG00000278969	TEC	0.128471	0.0127795	0.272501	8.27039e-08
S100A6	ENSG00000197956	protein_coding	0.27972	3.60828e-08	0.272456	9.37328e-08
JUNB	ENSG00000171223	protein_coding	0.277237	4.81237e-08	0.272304	9.53346e-08
CLEC7A	ENSG00000172243	protein_coding	0.311996	6.55537e-10	0.272103	9.74819e-08
FOSL1	ENSG00000175592	protein_coding	0.270895	9.9141e-08	0.271691	1.02056e-07
RFTN1	ENSG00000131378	protein_coding	0.301811	2.45095e-09	0.271461	1.0469e-07
SERPINB2	ENSG00000197632	protein_coding	0.236471	3.66063e-06	0.271292	9.48056e-08
FCAR	ENSG00000186431	protein_coding	0.226773	9.22042e-06	0.271146	1.08414e-07
RHOA	ENSG00000067560	protein_coding	0.263482	2.25444e-07	0.271079	1.09218e-07
KCTD10	ENSG00000110906	protein_coding	0.268426	1.307e-07	0.271029	1.09817e-07
HCK	ENSG00000101336	protein_coding	0.309735	8.82438e-10	0.270956	1.10714e-07
LINC02785	ENSG00000226822	lncRNA	0.180857	0.000432117	0.270943	9.86012e-08
COL6A1	ENSG00000142156	protein_coding	0.306557	1.33407e-09	0.270578	1.15435e-07
SUGCT	ENSG00000175600	protein_coding	0.260925	2.97598e-07	0.27057	1.15545e-07
PFDN1	ENSG00000113068	protein_coding	0.276601	5.17859e-08	0.270443	1.17181e-07
AC018629.1	ENSG00000279806	TEC	0.206841	5.44118e-05	0.270091	1.21821e-07
MMP16	ENSG00000156103	protein_coding	0.163392	0.00149904	0.269836	1.25296e-07
EFEMP2	ENSG00000172638	protein_coding	0.295619	5.33172e-09	0.269739	1.26645e-07
MYD88	ENSG00000172936	protein_coding	0.266563	1.60719e-07	0.269722	1.2688e-07
LTBP1	ENSG00000049323	protein_coding	0.291048	9.3523e-09	0.269687	1.2737e-07
NDUFA4L2	ENSG00000185633	protein_coding	0.223851	1.20851e-05	0.269564	1.29109e-07
LDLR	ENSG00000130164	protein_coding	0.271156	9.62612e-08	0.269393	1.3156e-07
CREM	ENSG00000095794	protein_coding	0.287721	1.39906e-08	0.269391	1.31586e-07
TRPV2	ENSG00000187688	protein_coding	0.245713	1.46191e-06	0.269374	1.31834e-07
ADGRE5	ENSG00000123146	protein_coding	0.338474	1.66919e-11	0.269322	1.32585e-07
SFTA1P	ENSG00000225383	lncRNA	0.214828	2.72483e-05	0.26927	1.18958e-07
CLDN14	ENSG00000159261	protein_coding	0.216687	2.31096e-05	0.269223	1.34042e-07
CD300LB	ENSG00000178789	protein_coding	0.263799	2.17762e-07	0.269084	1.36096e-07
HOPX	ENSG00000171476	protein_coding	0.278548	4.13514e-08	0.269051	1.36594e-07
ACTN1	ENSG00000072110	protein_coding	0.224898	1.09738e-05	0.268741	1.41329e-07
ITGB3	ENSG00000259207	protein_coding	0.220111	1.69982e-05	0.268711	1.41792e-07
ZEB1	ENSG00000148516	protein_coding	0.240317	2.5097e-06	0.268682	1.4225e-07
XRCC4	ENSG00000152422	protein_coding	0.25821	3.98354e-07	0.268678	1.42299e-07
C1QB	ENSG00000173369	protein_coding	0.304053	1.84134e-09	0.268607	1.43419e-07
OR51E1	ENSG00000180785	protein_coding	0.0878599	0.0893178	0.268555	1.44245e-07
LINC01235	ENSG00000270547	lncRNA	0.263909	2.15158e-07	0.268497	1.45162e-07
IGFBP4	ENSG00000141753	protein_coding	0.298681	3.63877e-09	0.268429	1.46248e-07
AC112721.2	ENSG00000222032	lncRNA	0.246272	1.38134e-06	0.26834	1.31958e-07
VAMP5	ENSG00000168899	protein_coding	0.308328	1.06024e-09	0.268227	1.49511e-07
AIF1	ENSG00000204472	protein_coding	0.319494	2.40352e-10	0.268183	1.50231e-07
PRND	ENSG00000171864	protein_coding	0.228977	7.50059e-06	0.268177	1.50332e-07
STON1	ENSG00000243244	protein_coding	0.196293	0.000130352	0.268154	1.50711e-07
AC087627.1	ENSG00000253983	lncRNA	0.12391	0.0163615	0.268075	1.35902e-07
IGFBP7	ENSG00000163453	protein_coding	0.315989	3.85537e-10	0.267838	1.56026e-07
EDA2R	ENSG00000131080	protein_coding	0.173462	0.000742266	0.267782	1.5698e-07
AGAP2-AS1	ENSG00000255737	lncRNA	0.263451	2.26206e-07	0.267675	1.58829e-07
ITGA1	ENSG00000213949	protein_coding	0.237457	3.32508e-06	0.267536	1.61248e-07
CD209	ENSG00000090659	protein_coding	0.277186	4.84109e-08	0.267327	1.64972e-07
SUSD6	ENSG00000100647	protein_coding	0.272101	8.65266e-08	0.2673	1.65452e-07
PCDH17	ENSG00000118946	protein_coding	0.287965	1.35854e-08	0.267294	1.65567e-07
ECM2	ENSG00000106823	protein_coding	0.291446	8.90915e-09	0.267283	1.6576e-07
DUSP1	ENSG00000120129	protein_coding	0.278432	4.19129e-08	0.26727	1.66011e-07
FBXL7	ENSG00000183580	protein_coding	0.240734	2.40816e-06	0.267265	1.66098e-07
SPRY4	ENSG00000187678	protein_coding	0.256556	4.75033e-07	0.267166	1.67905e-07
PLK3	ENSG00000173846	protein_coding	0.276069	5.50519e-08	0.267138	1.68414e-07
LTBP2	ENSG00000119681	protein_coding	0.298569	3.69008e-09	0.267048	1.70068e-07
AL117190.1	ENSG00000258399	lncRNA	0.168149	0.00108073	0.267031	1.52601e-07
FCGR3B	ENSG00000162747	protein_coding	0.263336	2.29065e-07	0.266727	1.76126e-07
MFAP2	ENSG00000117122	protein_coding	0.228545	7.81199e-06	0.266457	1.81375e-07
GAL3ST4	ENSG00000197093	protein_coding	0.305136	1.60255e-09	0.266451	1.81491e-07
COL18A1	ENSG00000182871	protein_coding	0.275637	5.78518e-08	0.26635	1.83487e-07
PTTG1IP	ENSG00000183255	protein_coding	0.250649	8.81999e-07	0.266305	1.84397e-07
MDFIC	ENSG00000135272	protein_coding	0.291344	9.02058e-09	0.265857	1.93585e-07
ITGAM	ENSG00000169896	protein_coding	0.274984	6.23451e-08	0.265848	1.93776e-07
TNFAIP1	ENSG00000109079	protein_coding	0.235408	4.0587e-06	0.265839	1.93968e-07
EMILIN2	ENSG00000132205	protein_coding	0.260933	2.97344e-07	0.265835	1.94054e-07
IL1R1	ENSG00000115594	protein_coding	0.3027	2.18887e-09	0.265564	1.99835e-07
PTPRE	ENSG00000132334	protein_coding	0.218413	1.98068e-05	0.265484	2.01572e-07
ITGB5	ENSG00000082781	protein_coding	0.294172	6.37652e-09	0.265413	2.03138e-07
TMEM273	ENSG00000204161	protein_coding	0.286673	1.58651e-08	0.265383	2.03785e-07
HARS1	ENSG00000170445	protein_coding	0.277247	4.80682e-08	0.265365	2.04182e-07
TMCC3	ENSG00000057704	protein_coding	0.288156	1.32768e-08	0.265184	2.08225e-07
AC110597.1	ENSG00000260578	lncRNA	0.102789	0.0466863	0.265143	1.8794e-07
LINC00924	ENSG00000259134	lncRNA	0.220401	1.65572e-05	0.26511	1.88627e-07
RUNX2	ENSG00000124813	protein_coding	0.20967	4.27165e-05	0.26508	2.10596e-07
RASGRP4	ENSG00000171777	protein_coding	0.2744	6.6644e-08	0.265043	2.11432e-07
COL4A2	ENSG00000134871	protein_coding	0.281012	3.10251e-08	0.265006	2.12271e-07
SOX7	ENSG00000171056	protein_coding	0.264645	1.98496e-07	0.264842	2.1608e-07
WDR1	ENSG00000071127	protein_coding	0.30122	2.64189e-09	0.264662	2.20322e-07
PRKAR1B-AS1	ENSG00000237181	lncRNA	0.203954	6.94212e-05	0.264596	2.21881e-07
TMSB10	ENSG00000034510	protein_coding	0.29414	6.40189e-09	0.264255	2.30203e-07
LEPROT	ENSG00000213625	protein_coding	0.281335	2.98735e-08	0.264081	2.34562e-07
AC021594.1	ENSG00000266924	lncRNA	0.222675	1.34625e-05	0.263961	2.13938e-07
TAFA1	ENSG00000183662	protein_coding	0.206247	5.72237e-05	0.26389	2.15616e-07
PTGDR	ENSG00000168229	protein_coding	0.144592	0.00502521	0.263714	2.44021e-07
TGFB1I1	ENSG00000140682	protein_coding	0.229485	7.14973e-06	0.263658	2.45501e-07
OSMR	ENSG00000145623	protein_coding	0.286645	1.59191e-08	0.263535	2.48754e-07
AC006033.2	ENSG00000272908	lncRNA	0.280806	3.17845e-08	0.263389	2.27736e-07
ATP6V1D	ENSG00000100554	protein_coding	0.271508	9.25238e-08	0.263379	2.52968e-07
FLNA	ENSG00000196924	protein_coding	0.238811	2.91159e-06	0.263128	2.59865e-07
SPATS2L	ENSG00000196141	protein_coding	0.275439	5.91817e-08	0.263105	2.60526e-07
LITAF	ENSG00000189067	protein_coding	0.291747	8.58738e-09	0.26309	2.60927e-07
CCL13	ENSG00000181374	protein_coding	0.244538	1.64632e-06	0.263064	2.35964e-07
AC080038.1	ENSG00000274565	lncRNA	0.218396	1.98374e-05	0.262924	2.39575e-07
AC022467.1	ENSG00000274654	lncRNA	0.228769	7.6492e-06	0.262911	2.39909e-07
ABHD5	ENSG00000011198	protein_coding	0.252269	7.45461e-07	0.262895	2.66442e-07
LINC01127	ENSG00000281162	lncRNA	0.0986437	0.0563258	0.262869	2.41015e-07
HECW2	ENSG00000138411	protein_coding	0.242262	2.06847e-06	0.262841	2.67994e-07
MYL9	ENSG00000101335	protein_coding	0.233703	4.78457e-06	0.262794	2.6935e-07
LGMN	ENSG00000100600	protein_coding	0.289841	1.08304e-08	0.262778	2.6981e-07
PI15	ENSG00000137558	protein_coding	0.272697	8.08824e-08	0.262723	2.71394e-07
RHOG	ENSG00000177105	protein_coding	0.284633	2.02395e-08	0.262612	2.74641e-07
ARL6IP5	ENSG00000144746	protein_coding	0.309158	9.51572e-10	0.262487	2.78346e-07
KCNJ2	ENSG00000123700	protein_coding	0.197488	0.000118335	0.262367	2.81942e-07
SPI1	ENSG00000066336	protein_coding	0.298692	3.63376e-09	0.262235	2.85964e-07
IFIT3	ENSG00000119917	protein_coding	0.274662	6.46774e-08	0.262174	2.87821e-07
PTGIR	ENSG00000160013	protein_coding	0.291636	8.70416e-09	0.262144	2.88753e-07
FGR	ENSG00000000938	protein_coding	0.285201	1.89168e-08	0.262054	2.91534e-07
ABLIM3	ENSG00000173210	protein_coding	0.277597	4.61636e-08	0.262039	2.92023e-07
MIR199A2	ENSG00000208024	miRNA	0.275269	6.03425e-08	0.261969	2.6579e-07
SFRP4	ENSG00000106483	protein_coding	0.299958	3.09866e-09	0.261902	2.96321e-07
CCL4L2	ENSG00000276070	protein_coding	0.284228	2.12364e-08	0.261861	2.68925e-07
CD33	ENSG00000105383	protein_coding	0.249995	9.43675e-07	0.261634	3.04914e-07
ACOT9	ENSG00000123130	protein_coding	0.266814	1.56309e-07	0.261605	3.05863e-07
AVPR1A	ENSG00000166148	protein_coding	0.248444	1.10677e-06	0.261599	3.06071e-07
LINC01943	ENSG00000280721	lncRNA	0.242891	1.94251e-06	0.261589	3.06368e-07
FOXC2	ENSG00000176692	protein_coding	0.239564	2.7035e-06	0.261414	3.12145e-07
AC026877.1	ENSG00000240809	processed_pseudogene	0.292524	7.80853e-09	0.261304	2.85643e-07
APOBEC3A	ENSG00000128383	protein_coding	0.237791	3.21818e-06	0.2613	3.15976e-07
RRAS	ENSG00000126458	protein_coding	0.294742	5.94311e-09	0.261108	3.22481e-07
TMEM26	ENSG00000196932	protein_coding	0.235706	3.943e-06	0.261029	3.25219e-07
AMIGO2	ENSG00000139211	protein_coding	0.248465	1.10441e-06	0.26099	3.26584e-07
EMILIN1	ENSG00000138080	protein_coding	0.297406	4.26817e-09	0.260987	3.26679e-07
TM4SF1	ENSG00000169908	protein_coding	0.270187	1.07345e-07	0.260986	3.26711e-07
IBSP	ENSG00000029559	protein_coding	0.222428	1.377e-05	0.26096	2.96453e-07
RTN4	ENSG00000115310	protein_coding	0.266691	1.58446e-07	0.260869	3.30801e-07
SPARCL1	ENSG00000152583	protein_coding	0.244787	1.60545e-06	0.260825	3.32341e-07
CAV2	ENSG00000105971	protein_coding	0.251819	7.81228e-07	0.260807	3.32977e-07
TES	ENSG00000135269	protein_coding	0.274124	6.87714e-08	0.260764	3.34519e-07
ANXA2P2	ENSG00000231991	processed_pseudogene	0.281781	2.8351e-08	0.260727	3.35841e-07
TMEM43	ENSG00000170876	protein_coding	0.275135	6.12781e-08	0.260713	3.36337e-07
CTSC	ENSG00000109861	protein_coding	0.289464	1.13365e-08	0.260547	3.42326e-07
C1orf162	ENSG00000143110	protein_coding	0.274093	6.90178e-08	0.260383	3.48325e-07
ENTPD1	ENSG00000138185	protein_coding	0.303335	2.01851e-09	0.260376	3.48602e-07
SPECC1	ENSG00000128487	protein_coding	0.240491	2.46684e-06	0.260295	3.51612e-07
AC099066.2	ENSG00000227496	lncRNA	0.199742	9.84471e-05	0.260071	3.26295e-07
EFCAB1	ENSG00000034239	protein_coding	0.0290412	0.575056	0.259979	3.29524e-07
AC007336.3	ENSG00000279030	TEC	0.262807	2.42651e-07	0.259954	3.30428e-07
LINC00922	ENSG00000261742	lncRNA	0.0913402	0.0772976	0.259823	3.35097e-07
CCL26	ENSG00000006606	protein_coding	0.131233	0.0109639	0.259704	3.39434e-07
FKBP15	ENSG00000119321	protein_coding	0.273924	7.03592e-08	0.259615	3.7787e-07
CSF1R	ENSG00000182578	protein_coding	0.306172	1.40217e-09	0.259559	3.80124e-07
STON1-GTF2A1L	ENSG00000068781	protein_coding	0.115698	0.0250562	0.25933	3.53348e-07
WWTR1	ENSG00000018408	protein_coding	0.273343	7.51651e-08	0.259273	3.91777e-07
BNIP3L	ENSG00000104765	protein_coding	0.271467	9.2946e-08	0.259198	3.94907e-07
SLC31A2	ENSG00000136867	protein_coding	0.279447	3.72477e-08	0.259076	4.00037e-07
LDB2	ENSG00000169744	protein_coding	0.279908	3.53008e-08	0.25899	4.03666e-07
CLEC4A	ENSG00000111729	protein_coding	0.309404	9.21484e-10	0.258846	4.09839e-07
FHL5	ENSG00000112214	protein_coding	0.249466	9.9653e-07	0.258799	4.1188e-07
RAB14	ENSG00000119396	protein_coding	0.261388	2.83048e-07	0.258768	4.13227e-07
IQCA1	ENSG00000132321	protein_coding	0.118434	0.021797	0.258663	4.17842e-07
AC022126.1	ENSG00000248898	lncRNA	0.19459	0.000149465	0.258631	3.80806e-07
LINC00941	ENSG00000235884	lncRNA	0.25152	8.0587e-07	0.258598	4.20708e-07
GJB3	ENSG00000188910	protein_coding	0.278503	4.157e-08	0.258534	4.23573e-07
AHNAK2	ENSG00000185567	protein_coding	0.243951	1.74659e-06	0.258398	4.29687e-07
STAB1	ENSG00000010327	protein_coding	0.293307	7.09342e-09	0.258347	4.31989e-07
CYRIA	ENSG00000197872	protein_coding	0.273267	7.58227e-08	0.258332	4.32642e-07
EBF2	ENSG00000221818	protein_coding	0.204549	6.60416e-05	0.258295	4.34334e-07
OR52K3P	ENSG00000225101	transcribed_unprocessed_pseudogene	0.243163	1.89033e-06	0.258286	3.95123e-07
DIPK2B	ENSG00000147113	protein_coding	0.271867	8.88468e-08	0.258168	4.40176e-07
TLR1	ENSG00000174125	protein_coding	0.299393	3.32727e-09	0.25802	4.47077e-07
CST2	ENSG00000170369	protein_coding	0.268141	1.34906e-07	0.257957	4.09262e-07
LAMA2	ENSG00000196569	protein_coding	0.258123	4.02057e-07	0.257894	4.53084e-07
CSF3R	ENSG00000119535	protein_coding	0.253239	6.73665e-07	0.257859	4.54745e-07
GALNT5	ENSG00000136542	protein_coding	0.250585	8.87876e-07	0.257663	4.6421e-07
CD34	ENSG00000174059	protein_coding	0.275967	5.56978e-08	0.257598	4.67381e-07
AP000892.4	ENSG00000280143	TEC	0.155409	0.00254621	0.257465	4.73922e-07
SETD7	ENSG00000145391	protein_coding	0.250804	8.67933e-07	0.257368	4.78799e-07
C11orf96	ENSG00000187479	protein_coding	0.266513	1.61598e-07	0.257348	4.79771e-07
SAMD4A	ENSG00000020577	protein_coding	0.210078	4.12436e-05	0.257312	4.81606e-07
DPYD	ENSG00000188641	protein_coding	0.278573	4.12304e-08	0.257218	4.8635e-07
IL2RA	ENSG00000134460	protein_coding	0.281988	2.76673e-08	0.257039	4.95584e-07
THEMIS2	ENSG00000130775	protein_coding	0.283832	2.22563e-08	0.257028	4.96128e-07
CCL2	ENSG00000108691	protein_coding	0.284799	1.98424e-08	0.256984	4.98438e-07
PALMD	ENSG00000099260	protein_coding	0.25494	5.63479e-07	0.256934	5.01034e-07
FCN1	ENSG00000085265	protein_coding	0.280472	3.30506e-08	0.256821	5.06987e-07
RUBCNL	ENSG00000102445	protein_coding	0.157579	0.00221004	0.256633	5.17064e-07
TMEM167A	ENSG00000174695	protein_coding	0.246672	1.3263e-06	0.256595	5.19123e-07
LPCAT2	ENSG00000087253	protein_coding	0.24732	1.24167e-06	0.256554	5.21362e-07
ANGPT2	ENSG00000091879	protein_coding	0.185581	0.000302433	0.256548	5.21685e-07
LINC01711	ENSG00000268941	lncRNA	0.175164	0.000656576	0.256535	4.7606e-07
CDH5	ENSG00000179776	protein_coding	0.284687	2.01086e-08	0.256369	5.31563e-07
STX11	ENSG00000135604	protein_coding	0.282342	2.65385e-08	0.256215	5.40181e-07
AL139147.1	ENSG00000248458	lncRNA	0.248374	1.11484e-06	0.256114	4.97814e-07
PJA2	ENSG00000198961	protein_coding	0.235394	4.06414e-06	0.255952	5.55196e-07
GLIS1	ENSG00000174332	protein_coding	0.2786	4.11018e-08	0.255818	5.13621e-07
DCUN1D3	ENSG00000188215	protein_coding	0.222574	1.35876e-05	0.255817	5.63061e-07
EVI2A	ENSG00000126860	protein_coding	0.300879	2.75853e-09	0.255722	5.68655e-07
C1QC	ENSG00000159189	protein_coding	0.294466	6.14892e-09	0.255719	5.68803e-07
SERPINE2	ENSG00000135919	protein_coding	0.282462	2.61656e-08	0.25563	5.74098e-07
TWSG1	ENSG00000128791	protein_coding	0.249734	9.69374e-07	0.255612	5.75201e-07
DOCK4	ENSG00000128512	protein_coding	0.233943	4.67519e-06	0.255254	5.97025e-07
HAS1	ENSG00000105509	protein_coding	0.20966	4.27536e-05	0.25519	5.48852e-07
TIE1	ENSG00000066056	protein_coding	0.290142	1.0441e-08	0.255054	6.09594e-07
COL14A1	ENSG00000187955	protein_coding	0.249972	9.4592e-07	0.25505	6.09825e-07
TLR8	ENSG00000101916	protein_coding	0.280233	3.39881e-08	0.255026	6.11326e-07
TMEM52B	ENSG00000165685	protein_coding	0.195042	0.000144154	0.254934	6.1719e-07
SAR1A	ENSG00000079332	protein_coding	0.242563	2.00721e-06	0.254909	6.18796e-07
RAB23	ENSG00000112210	protein_coding	0.195868	0.000134896	0.254892	6.19923e-07
KRT80	ENSG00000167767	protein_coding	0.247746	1.1888e-06	0.254878	6.20787e-07
F13A1	ENSG00000124491	protein_coding	0.270317	1.05794e-07	0.254806	6.25467e-07
ATP8B4	ENSG00000104043	protein_coding	0.292789	7.55841e-09	0.254793	6.26325e-07
SH3PXD2A	ENSG00000107957	protein_coding	0.246768	1.31342e-06	0.254786	6.26739e-07
CD276	ENSG00000103855	protein_coding	0.224627	1.12513e-05	0.254704	6.32133e-07
MRGPRF	ENSG00000172935	protein_coding	0.215608	2.54338e-05	0.254575	6.40648e-07
MCUB	ENSG00000005059	protein_coding	0.257158	4.45586e-07	0.2545	6.45609e-07
FEZ2	ENSG00000171055	protein_coding	0.280377	3.34195e-08	0.254323	6.57576e-07
UBAP1	ENSG00000165006	protein_coding	0.226198	9.72754e-06	0.254232	6.63788e-07
RNF144A-AS1	ENSG00000228203	lncRNA	0.171325	0.000864446	0.25421	6.65291e-07
TMEM119	ENSG00000183160	protein_coding	0.302241	2.32069e-09	0.254151	6.69425e-07
ITGA4	ENSG00000115232	protein_coding	0.26917	1.20292e-07	0.254142	6.69993e-07
HSPA6	ENSG00000173110	protein_coding	0.170525	0.000914804	0.254092	6.7352e-07
TLR4	ENSG00000136869	protein_coding	0.266603	1.59996e-07	0.254084	6.74075e-07
PLEK	ENSG00000115956	protein_coding	0.288398	1.28956e-08	0.253675	7.032e-07
EFEMP1	ENSG00000115380	protein_coding	0.287486	1.4392e-08	0.25367	7.03547e-07
SDCBP	ENSG00000137575	protein_coding	0.266495	1.61932e-07	0.253561	7.11528e-07
LRRC17	ENSG00000128606	protein_coding	0.272262	8.49658e-08	0.253511	7.15148e-07
MEG3	ENSG00000214548	lncRNA	0.237935	3.17305e-06	0.253455	7.19308e-07
HTR2A	ENSG00000102468	protein_coding	0.226925	9.09101e-06	0.253305	6.69046e-07
COQ10B	ENSG00000115520	protein_coding	0.241485	2.235e-06	0.253277	7.32653e-07
PITPNA	ENSG00000174238	protein_coding	0.223675	1.22825e-05	0.25311	7.45361e-07
CEACAM4	ENSG00000105352	protein_coding	0.271045	9.74776e-08	0.253049	6.87163e-07
NUAK1	ENSG00000074590	protein_coding	0.228051	8.18227e-06	0.252937	7.58813e-07
ALPK2	ENSG00000198796	protein_coding	0.0875962	0.0902867	0.252846	7.65904e-07
LZTS1	ENSG00000061337	protein_coding	0.227437	8.66611e-06	0.252832	7.67e-07
SYNC	ENSG00000162520	protein_coding	0.164357	0.00140376	0.252786	7.70673e-07
ID3	ENSG00000117318	protein_coding	0.224413	1.14757e-05	0.252698	7.77707e-07
MEFV	ENSG00000103313	protein_coding	0.233632	4.81736e-06	0.252675	7.79512e-07
LST1	ENSG00000204482	protein_coding	0.277224	4.81995e-08	0.252623	7.83738e-07
MGAT1	ENSG00000131446	protein_coding	0.231163	6.09935e-06	0.252576	7.87526e-07
MYEOV	ENSG00000172927	protein_coding	0.255005	5.59658e-07	0.252452	7.97631e-07
SAMSN1	ENSG00000155307	protein_coding	0.281817	2.82287e-08	0.252449	7.97873e-07
GLIPR2	ENSG00000122694	protein_coding	0.278059	4.37612e-08	0.252341	8.06747e-07
TMED7	ENSG00000134970	protein_coding	0.232859	5.18819e-06	0.252076	8.29047e-07
STK38L	ENSG00000211455	protein_coding	0.201369	8.60905e-05	0.252013	8.34349e-07
MFAP3	ENSG00000037749	protein_coding	0.24841	1.11067e-06	0.251877	8.46096e-07
PKD2	ENSG00000118762	protein_coding	0.225913	9.98829e-06	0.251845	8.48844e-07
LINC01303	ENSG00000250548	lncRNA	0.100067	0.0528457	0.251182	8.34613e-07
MPDZ	ENSG00000107186	protein_coding	0.190412	0.000208083	0.251005	9.25086e-07
SLAMF9	ENSG00000162723	protein_coding	0.188726	0.000237347	0.250965	8.5356e-07
MYLK	ENSG00000065534	protein_coding	0.186994	0.000271361	0.250945	9.30802e-07
CD300LF	ENSG00000186074	protein_coding	0.259255	3.56169e-07	0.250878	9.3714e-07
CEACAM3	ENSG00000170956	protein_coding	0.20466	6.54289e-05	0.250862	8.62797e-07
CYGB	ENSG00000161544	protein_coding	0.289	1.19915e-08	0.250814	9.43323e-07
NREP	ENSG00000134986	protein_coding	0.223018	1.30464e-05	0.250802	9.44485e-07
NCK1	ENSG00000158092	protein_coding	0.257901	4.11701e-07	0.250786	9.46066e-07
TPST2	ENSG00000128294	protein_coding	0.244445	1.66181e-06	0.250687	9.5565e-07
DKK2	ENSG00000155011	protein_coding	0.211365	3.68953e-05	0.250652	9.59073e-07
SELE	ENSG00000007908	protein_coding	0.239644	2.68213e-06	0.250635	9.60744e-07
NEDD9	ENSG00000111859	protein_coding	0.262173	2.59958e-07	0.250562	9.67907e-07
SFXN3	ENSG00000107819	protein_coding	0.286102	1.69879e-08	0.250557	9.68401e-07
ZFAND5	ENSG00000107372	protein_coding	0.233122	5.05912e-06	0.250307	9.93428e-07
TGFB2	ENSG00000092969	protein_coding	0.175511	0.000640277	0.25029	9.95064e-07
SLA	ENSG00000155926	protein_coding	0.254767	5.73883e-07	0.250114	1.01312e-06
NUDT11	ENSG00000196368	protein_coding	0.155887	0.00246847	0.250061	9.37263e-07
C1QA	ENSG00000173372	protein_coding	0.280626	3.24625e-08	0.250047	1.01999e-06
IFITM1	ENSG00000185885	protein_coding	0.265491	1.80889e-07	0.249929	1.03235e-06
PTAFR	ENSG00000169403	protein_coding	0.270548	1.03075e-07	0.249856	1.04e-06
PDE3A	ENSG00000172572	protein_coding	0.226593	9.37639e-06	0.249854	1.04026e-06
HS3ST2	ENSG00000122254	protein_coding	0.212217	3.42609e-05	0.249659	1.06107e-06
MEGF10	ENSG00000145794	protein_coding	0.0772147	0.13557	0.249588	9.8411e-07
LHFPL6	ENSG00000183722	protein_coding	0.255265	5.44524e-07	0.249577	1.06998e-06
DNAJB6	ENSG00000105993	protein_coding	0.256936	4.56229e-07	0.249571	1.07063e-06
CLEC12A	ENSG00000172322	protein_coding	0.246097	1.40613e-06	0.249569	1.0708e-06
DUSP7	ENSG00000164086	protein_coding	0.226434	9.51626e-06	0.249523	1.07578e-06
CDYL2	ENSG00000166446	protein_coding	0.229584	7.08341e-06	0.249513	1.0769e-06
TM6SF1	ENSG00000136404	protein_coding	0.266275	1.65909e-07	0.249458	1.08297e-06
TDRD6	ENSG00000180113	protein_coding	0.274136	6.86783e-08	0.249441	1.08482e-06
MMP13	ENSG00000137745	protein_coding	0.221534	1.49398e-05	0.249437	9.99508e-07
AC079298.1	ENSG00000278981	lncRNA	0.139992	0.0066223	0.249184	1.02584e-06
TMEM158	ENSG00000249992	protein_coding	0.264824	1.94634e-07	0.24914	1.11847e-06
AKAP12	ENSG00000131016	protein_coding	0.249385	1.00485e-06	0.248926	1.143e-06
TPBG	ENSG00000146242	protein_coding	0.224767	1.11071e-05	0.248901	1.1459e-06
LINC01561	ENSG00000177234	lncRNA	0.196342	0.00012984	0.24878	1.06937e-06
WNT5A-AS1	ENSG00000244586	lncRNA	0.261583	2.77149e-07	0.248737	1.07409e-06
LRRFIP1	ENSG00000124831	protein_coding	0.26136	2.83927e-07	0.2487	1.16945e-06
BFAR	ENSG00000103429	protein_coding	0.246996	1.28328e-06	0.248516	1.19138e-06
NOTCH3	ENSG00000074181	protein_coding	0.278535	4.14139e-08	0.248365	1.20981e-06
SLC24A3	ENSG00000185052	protein_coding	0.295843	5.18537e-09	0.248199	1.23017e-06
SLC24A2	ENSG00000155886	protein_coding	0.188634	0.000239053	0.248037	1.15393e-06
SOCAR	ENSG00000240350	lncRNA	0.185291	0.000309212	0.248026	1.25184e-06
CCIN	ENSG00000185972	protein_coding	0.158812	0.00203751	0.247926	1.16709e-06
STARD8	ENSG00000130052	protein_coding	0.245959	1.426e-06	0.247621	1.30405e-06
CSNK1G3	ENSG00000151292	protein_coding	0.207194	5.28025e-05	0.24755	1.31339e-06
CSRP1	ENSG00000159176	protein_coding	0.139691	0.00674101	0.247547	1.31387e-06
CYBB	ENSG00000165168	protein_coding	0.298924	3.52922e-09	0.247545	1.31411e-06
AC090559.1	ENSG00000255197	lncRNA	0.272218	8.53914e-08	0.247491	1.3212e-06
ISM1	ENSG00000101230	protein_coding	0.236842	3.53059e-06	0.247438	1.32828e-06
RECK	ENSG00000122707	protein_coding	0.246575	1.33953e-06	0.247302	1.34659e-06
FMNL3	ENSG00000161791	protein_coding	0.256881	4.58909e-07	0.247229	1.35653e-06
WDR41	ENSG00000164253	protein_coding	0.247005	1.28222e-06	0.247092	1.37544e-06
RAB8B	ENSG00000166128	protein_coding	0.264792	1.95325e-07	0.246975	1.39167e-06
ATP6V1E1	ENSG00000131100	protein_coding	0.256643	4.70672e-07	0.246943	1.39616e-06
MARCKS	ENSG00000277443	protein_coding	0.271947	8.80502e-08	0.246844	1.41015e-06
FLNB	ENSG00000136068	protein_coding	0.227278	8.79603e-06	0.246677	1.43389e-06
LINC00519	ENSG00000258955	lncRNA	0.253435	6.60018e-07	0.246559	1.34169e-06
CYTH4	ENSG00000100055	protein_coding	0.268838	1.24836e-07	0.246554	1.45178e-06
SEMA6B	ENSG00000167680	protein_coding	0.268726	1.26406e-07	0.246466	1.46459e-06
SVEP1	ENSG00000165124	protein_coding	0.209072	4.49725e-05	0.246361	1.48008e-06
WIPF1	ENSG00000115935	protein_coding	0.269842	1.1158e-07	0.246337	1.48366e-06
ANO6	ENSG00000177119	protein_coding	0.269535	1.15484e-07	0.246282	1.4919e-06
MRAS	ENSG00000158186	protein_coding	0.252617	7.18879e-07	0.24622	1.50118e-06
CDK7	ENSG00000134058	protein_coding	0.244669	1.62465e-06	0.246172	1.50832e-06
PAPPA	ENSG00000182752	protein_coding	0.250284	9.15875e-07	0.246094	1.52029e-06
FAM124B	ENSG00000124019	protein_coding	0.224824	1.10482e-05	0.245747	1.57385e-06
FAM20A	ENSG00000108950	protein_coding	0.233295	4.97562e-06	0.245541	1.60661e-06
ANGPTL4	ENSG00000167772	protein_coding	0.216742	2.29963e-05	0.245452	1.62099e-06
TM4SF18	ENSG00000163762	protein_coding	0.267632	1.42763e-07	0.245397	1.62989e-06
CSGALNACT1	ENSG00000147408	protein_coding	0.245128	1.55119e-06	0.245262	1.65195e-06
CDH2	ENSG00000170558	protein_coding	0.0399578	0.440408	0.245252	1.65367e-06
NXN	ENSG00000167693	protein_coding	0.239735	2.65814e-06	0.24525	1.65409e-06
ADGRE3	ENSG00000131355	protein_coding	0.197991	0.000113591	0.244968	1.57636e-06
THSD7A	ENSG00000005108	protein_coding	0.22021	1.6847e-05	0.244961	1.7024e-06
PDE1A	ENSG00000115252	protein_coding	0.287419	1.4507e-08	0.244947	1.70468e-06
CAPG	ENSG00000042493	protein_coding	0.298359	3.78845e-09	0.244804	1.72916e-06
AC104083.1	ENSG00000260244	lncRNA	0.267983	1.3731e-07	0.24474	1.74016e-06
PRR5L	ENSG00000135362	protein_coding	0.257092	4.48733e-07	0.2447	1.74719e-06
HIF1A	ENSG00000100644	protein_coding	0.240477	2.47016e-06	0.244487	1.78457e-06
SLITRK2	ENSG00000185985	protein_coding	-0.0219037	0.672442	0.244452	1.66065e-06
DPY19L1	ENSG00000173852	protein_coding	0.261902	2.67726e-07	0.244339	1.81113e-06
PDGFRA	ENSG00000134853	protein_coding	0.280596	3.25743e-08	0.244327	1.81326e-06
GPX1	ENSG00000233276	polymorphic_pseudogene	0.323935	1.30893e-10	0.244319	1.81458e-06
LINC00520	ENSG00000258791	lncRNA	0.114626	0.0264437	0.244268	1.69166e-06
LINC00702	ENSG00000233117	lncRNA	0.0627178	0.225641	0.2442	1.8362e-06
SOD3	ENSG00000109610	protein_coding	0.271717	9.03695e-08	0.244018	1.86969e-06
SLC7A11	ENSG00000151012	protein_coding	0.218815	1.91038e-05	0.244017	1.8699e-06
AC037198.2	ENSG00000278621	lncRNA	0.209347	4.39229e-05	0.243919	1.75214e-06
FAM114A1	ENSG00000197712	protein_coding	0.268267	1.33037e-07	0.243641	1.94097e-06
AC010533.1	ENSG00000278893	TEC	0.194202	0.000154181	0.243582	1.81246e-06
LY86	ENSG00000112799	protein_coding	0.263295	2.30092e-07	0.243562	1.95622e-06
AOC3	ENSG00000131471	protein_coding	0.213671	3.0168e-05	0.243423	1.98338e-06
PLXNC1	ENSG00000136040	protein_coding	0.280279	3.38041e-08	0.243341	1.9994e-06
GPR85	ENSG00000164604	protein_coding	0.177419	0.000557177	0.243199	2.02787e-06
KDELR3	ENSG00000100196	protein_coding	0.240608	2.43847e-06	0.243124	2.04289e-06
PTPRR	ENSG00000153233	protein_coding	0.257076	4.4949e-07	0.243085	2.05067e-06
PLEKHO2	ENSG00000241839	protein_coding	0.290345	1.01876e-08	0.243059	2.05603e-06
APLNR	ENSG00000134817	protein_coding	0.28591	1.73825e-08	0.242694	2.13151e-06
ERRFI1	ENSG00000116285	protein_coding	0.244024	1.73375e-06	0.242618	2.14756e-06
KXD1	ENSG00000105700	protein_coding	0.279405	3.74322e-08	0.242601	2.15123e-06
CD53	ENSG00000143119	protein_coding	0.285248	1.88101e-08	0.242075	2.26571e-06
GUCY1A2	ENSG00000152402	protein_coding	0.213993	2.93263e-05	0.242063	2.2682e-06
RBMS2	ENSG00000076067	protein_coding	0.250434	9.0182e-07	0.24189	2.30723e-06
FKBP14	ENSG00000106080	protein_coding	0.256506	4.77558e-07	0.24157	2.38089e-06
KERA	ENSG00000139330	protein_coding	0.148775	0.00388344	0.241483	2.23552e-06
BASP1	ENSG00000176788	protein_coding	0.234872	4.27456e-06	0.240994	2.51948e-06
PKM	ENSG00000067225	protein_coding	0.219477	1.79994e-05	0.240979	2.52313e-06
RBM7	ENSG00000076053	protein_coding	0.24302	1.91744e-06	0.240938	2.53316e-06
PICALM	ENSG00000073921	protein_coding	0.225385	1.04895e-05	0.240894	2.5442e-06
PTPN12	ENSG00000127947	protein_coding	0.249987	9.44472e-07	0.240885	2.54635e-06
FMO1	ENSG00000010932	protein_coding	0.227208	8.85373e-06	0.240878	2.54817e-06
IL18BP	ENSG00000137496	protein_coding	0.257667	4.22083e-07	0.240877	2.54834e-06
C3orf80	ENSG00000180044	protein_coding	0.229733	6.98424e-06	0.240876	2.54863e-06
PFKFB3	ENSG00000170525	protein_coding	0.240969	2.35264e-06	0.240833	2.55955e-06
LUZP1	ENSG00000169641	protein_coding	0.256459	4.79943e-07	0.240765	2.57661e-06
MEOX2	ENSG00000106511	protein_coding	0.188968	0.000232916	0.240725	2.41029e-06
INPP1	ENSG00000151689	protein_coding	0.244319	1.68303e-06	0.240636	2.60929e-06
KLK10	ENSG00000129451	protein_coding	0.249437	9.99467e-07	0.240636	2.60935e-06
TCF21	ENSG00000118526	protein_coding	0.273538	7.35229e-08	0.240634	2.60987e-06
AP001189.1	ENSG00000236304	lncRNA	0.216482	2.35353e-05	0.24054	2.63392e-06
ADGRA2	ENSG00000020181	protein_coding	0.27475	6.40341e-08	0.240471	2.6518e-06
PABPC4L	ENSG00000254535	protein_coding	0.160843	0.00178002	0.240469	2.65221e-06
ITGB2	ENSG00000160255	protein_coding	0.281041	3.09228e-08	0.240377	2.67627e-06
TUBA1A	ENSG00000167552	protein_coding	0.234647	4.36857e-06	0.240203	2.72206e-06
MSANTD3-TMEFF1	ENSG00000251349	protein_coding	0.186986	0.000271544	0.240133	2.55576e-06
LINC02345	ENSG00000259225	lncRNA	0.212239	3.41931e-05	0.240023	2.58369e-06
SELPLG	ENSG00000110876	protein_coding	0.276086	5.49461e-08	0.239892	2.80591e-06
AC004160.2	ENSG00000230435	lncRNA	0.226736	9.25251e-06	0.239806	2.63968e-06
IL1RAP	ENSG00000196083	protein_coding	0.181836	0.000401598	0.239796	2.83237e-06
AL583785.1	ENSG00000226197	lncRNA	0.252887	6.98898e-07	0.239778	2.64689e-06
HBEGF	ENSG00000113070	protein_coding	0.247194	1.2577e-06	0.239759	2.8427e-06
KIF26B	ENSG00000162849	protein_coding	0.213884	2.96106e-05	0.239701	2.85888e-06
AC005291.2	ENSG00000273388	lncRNA	0.140188	0.00654585	0.239599	2.69428e-06
TNFSF13B	ENSG00000102524	protein_coding	0.273289	7.56303e-08	0.239497	2.91617e-06
RIPK2	ENSG00000104312	protein_coding	0.240766	2.40057e-06	0.239455	2.92802e-06
OAS2	ENSG00000111335	protein_coding	0.252612	7.19234e-07	0.239326	2.96509e-06
ARHGEF15	ENSG00000198844	protein_coding	0.259651	3.41368e-07	0.239294	2.97429e-06
OASL	ENSG00000135114	protein_coding	0.249213	1.02284e-06	0.239156	3.01466e-06
SRPX	ENSG00000101955	protein_coding	0.228096	8.14822e-06	0.239116	3.02635e-06
NR2F1-AS1	ENSG00000237187	lncRNA	0.173548	0.000737695	0.2388	3.12052e-06
CCL3L3	ENSG00000276085	protein_coding	0.254691	5.78501e-07	0.238791	2.91747e-06
CSF2	ENSG00000164400	protein_coding	0.203143	7.42896e-05	0.238317	3.0563e-06
ADM	ENSG00000148926	protein_coding	0.190854	0.000200997	0.238288	3.27938e-06
LINC02408	ENSG00000203585	lncRNA	0.159969	0.00188689	0.238205	3.09017e-06
AMPH	ENSG00000078053	protein_coding	0.194402	0.000151737	0.23819	3.3106e-06
FGD6	ENSG00000180263	protein_coding	0.267254	1.48874e-07	0.238187	3.31184e-06
KIAA1755	ENSG00000149633	protein_coding	0.263057	2.36126e-07	0.238179	3.31433e-06
MBNL2	ENSG00000139793	protein_coding	0.268733	1.26295e-07	0.238158	3.32105e-06
HGF	ENSG00000019991	protein_coding	0.276539	5.2157e-08	0.238143	3.32574e-06
LNCSRLR	ENSG00000240032	lncRNA	0.178843	0.000501775	0.238002	3.15237e-06
AL354919.2	ENSG00000254545	lncRNA	0.199259	0.000102425	0.237972	3.16161e-06
GLRX	ENSG00000173221	protein_coding	0.254303	6.02548e-07	0.23784	3.42494e-06
TUBB6	ENSG00000176014	protein_coding	0.260227	3.20838e-07	0.23775	3.45475e-06
TMEM71	ENSG00000165071	protein_coding	0.216641	2.32057e-05	0.237721	3.46442e-06
ATG7	ENSG00000197548	protein_coding	0.24656	1.34161e-06	0.237575	3.51366e-06
AC027319.1	ENSG00000267484	lncRNA	0.220352	1.66318e-05	0.237521	3.30435e-06
AL139351.1	ENSG00000276923	lncRNA	0.0749452	0.147477	0.237502	3.31018e-06
CLEC1A	ENSG00000150048	protein_coding	0.253909	6.27983e-07	0.237478	3.54671e-06
ID4	ENSG00000172201	protein_coding	0.260582	3.08798e-07	0.237303	3.60703e-06
FXYD5	ENSG00000089327	protein_coding	0.245779	1.45228e-06	0.237267	3.61972e-06
ST3GAL1	ENSG00000008513	protein_coding	0.237348	3.36066e-06	0.237226	3.63405e-06
PCDH18	ENSG00000189184	protein_coding	0.267898	1.38612e-07	0.237105	3.67655e-06
TENM4	ENSG00000149256	protein_coding	0.171499	0.000853845	0.237029	3.70382e-06
LINC01429	ENSG00000227964	lncRNA	0.0364111	0.48207	0.236915	3.50557e-06
ACTA2-AS1	ENSG00000180139	lncRNA	0.135268	0.00872157	0.236869	3.76117e-06
FCHO2	ENSG00000157107	protein_coding	0.236759	3.55922e-06	0.236791	3.78954e-06
SEC23A	ENSG00000100934	protein_coding	0.25281	7.04561e-07	0.23676	3.80077e-06
CDC37	ENSG00000105401	protein_coding	0.229558	7.10059e-06	0.236746	3.8061e-06
AC073130.1	ENSG00000237870	lncRNA	0.141066	0.00621334	0.236517	3.64436e-06
GZMB	ENSG00000100453	protein_coding	0.268674	1.27129e-07	0.236462	3.91149e-06
NKAPL	ENSG00000189134	protein_coding	0.109198	0.0345259	0.236449	3.66847e-06
LINC00578	ENSG00000228221	lncRNA	0.215281	2.61794e-05	0.23626	3.98818e-06
MAX	ENSG00000125952	protein_coding	0.233933	4.67959e-06	0.236213	4.00591e-06
EPB41L3	ENSG00000082397	protein_coding	0.221639	1.47975e-05	0.236189	4.0152e-06
CTSO	ENSG00000256043	protein_coding	0.270127	1.08073e-07	0.23596	4.10465e-06
IL1A	ENSG00000115008	protein_coding	0.229916	6.86495e-06	0.235698	4.20911e-06
CPZ	ENSG00000109625	protein_coding	0.18742	0.000262594	0.235685	4.21416e-06
EGR2	ENSG00000122877	protein_coding	0.203673	7.10739e-05	0.235642	4.23165e-06
RNASE6	ENSG00000169413	protein_coding	0.276447	5.27135e-08	0.235528	4.27819e-06
LASTR	ENSG00000242147	lncRNA	0.153759	0.00283243	0.235526	4.01229e-06
RAP1B	ENSG00000127314	protein_coding	0.196966	0.000123449	0.235422	4.32165e-06
HYAL2	ENSG00000068001	protein_coding	0.244659	1.62639e-06	0.235207	4.41146e-06
SERINC1	ENSG00000111897	protein_coding	0.284389	2.08339e-08	0.235113	4.45108e-06
DCTD	ENSG00000129187	protein_coding	0.255293	5.42908e-07	0.234886	4.54879e-06
S100A16	ENSG00000188643	protein_coding	0.253835	6.32881e-07	0.234842	4.5682e-06
FCGR1CP	ENSG00000265531	unprocessed_pseudogene	0.25127	8.27041e-07	0.234791	4.30814e-06
MS4A6A	ENSG00000110077	protein_coding	0.293943	6.55931e-09	0.234789	4.59127e-06
ADAMTS1	ENSG00000154734	protein_coding	0.234123	4.59474e-06	0.23474	4.61276e-06
CLDN1	ENSG00000163347	protein_coding	0.237027	3.46756e-06	0.234702	4.62951e-06
CXCL11	ENSG00000169248	protein_coding	0.24673	1.31852e-06	0.234654	4.65066e-06
LAMA4-AS1	ENSG00000226440	lncRNA	0.0728507	0.159158	0.234593	4.39124e-06
SOCS3	ENSG00000184557	protein_coding	0.237598	3.27929e-06	0.234579	4.68399e-06
CLEC4G	ENSG00000182566	protein_coding	0.203021	7.50538e-05	0.234558	4.40637e-06
RAI14	ENSG00000039560	protein_coding	0.213389	3.09253e-05	0.23455	4.69722e-06
OSTM1	ENSG00000081087	protein_coding	0.226678	9.30232e-06	0.234411	4.75957e-06
MOXD1	ENSG00000079931	protein_coding	0.253054	6.8686e-07	0.234411	4.75977e-06
RHBDF1	ENSG00000007384	protein_coding	0.250869	8.62143e-07	0.234233	4.84092e-06
PEA15	ENSG00000162734	protein_coding	0.245669	1.46846e-06	0.23405	4.92606e-06
LACTB	ENSG00000103642	protein_coding	0.221194	1.54089e-05	0.23404	4.93075e-06
ICAM2	ENSG00000108622	protein_coding	0.224766	1.11085e-05	0.233954	4.97126e-06
AC106786.1	ENSG00000223652	lncRNA	0.214646	2.76895e-05	0.233946	4.67369e-06
ZNF438	ENSG00000183621	protein_coding	0.261907	2.67574e-07	0.233876	5.00839e-06
PDE1B	ENSG00000123360	protein_coding	0.179539	0.000476576	0.233771	5.05836e-06
PAM	ENSG00000145730	protein_coding	0.229621	7.05869e-06	0.233711	5.08742e-06
COL24A1	ENSG00000171502	protein_coding	0.195538	0.00013853	0.233702	5.09193e-06
LDHAP4	ENSG00000214110	transcribed_processed_pseudogene	0.225878	1.00214e-05	0.233479	5.20067e-06
ITGBL1	ENSG00000198542	protein_coding	0.219347	1.82118e-05	0.233479	5.20067e-06
CRYBB1	ENSG00000100122	protein_coding	0.234823	4.2947e-06	0.233409	4.92148e-06
MBD2	ENSG00000134046	protein_coding	0.23488	4.27128e-06	0.233346	5.26676e-06
GBP2	ENSG00000162645	protein_coding	0.283139	2.4159e-08	0.233316	5.28202e-06
ARMC9	ENSG00000135931	protein_coding	0.202745	7.68003e-05	0.233174	5.35349e-06
CPNE2	ENSG00000140848	protein_coding	0.223976	1.19469e-05	0.233151	5.36493e-06
LAMA3	ENSG00000053747	protein_coding	0.250998	8.50678e-07	0.23307	5.40615e-06
P3H3	ENSG00000110811	protein_coding	0.234538	4.41485e-06	0.233044	5.41992e-06
LILRB5	ENSG00000105609	protein_coding	0.20856	4.69928e-05	0.232958	5.46401e-06
TEK	ENSG00000120156	protein_coding	0.257264	4.40591e-07	0.232903	5.49269e-06
EFS	ENSG00000100842	protein_coding	0.198315	0.000110639	0.232853	5.51854e-06
BDKRB1	ENSG00000100739	protein_coding	0.214269	2.86234e-05	0.232633	5.63474e-06
KCNJ15	ENSG00000157551	protein_coding	0.138051	0.00742287	0.232625	5.63899e-06
VSTM1	ENSG00000189068	protein_coding	0.116262	0.0243523	0.232504	5.36747e-06
RSPRY1	ENSG00000159579	protein_coding	0.255667	5.21881e-07	0.232342	5.79148e-06
ACVRL1	ENSG00000139567	protein_coding	0.269267	1.18985e-07	0.232322	5.80244e-06
MCC	ENSG00000171444	protein_coding	0.235853	3.88698e-06	0.232311	5.80855e-06
CXCR1	ENSG00000163464	protein_coding	0.246256	1.38369e-06	0.232188	5.53166e-06
C5AR2	ENSG00000134830	protein_coding	0.208845	4.58562e-05	0.232138	5.90453e-06
BTBD10	ENSG00000148925	protein_coding	0.242291	2.06253e-06	0.232057	5.94944e-06
AC100849.1	ENSG00000253557	lncRNA	0.102587	0.0471216	0.232032	5.61465e-06
MARCHF2	ENSG00000099785	protein_coding	0.244248	1.69509e-06	0.231948	6.01129e-06
CD80	ENSG00000121594	protein_coding	0.243932	1.74978e-06	0.231839	6.07323e-06
ATG12	ENSG00000145782	protein_coding	0.251588	8.00189e-07	0.2318	6.09541e-06
ARHGEF2	ENSG00000116584	protein_coding	0.250185	9.25319e-07	0.231776	6.10954e-06
PYGL	ENSG00000100504	protein_coding	0.167107	0.00116187	0.231734	6.13355e-06
SLC1A3	ENSG00000079215	protein_coding	0.25785	4.1396e-07	0.23173	6.13565e-06
PITPNC1	ENSG00000154217	protein_coding	0.210712	3.90449e-05	0.231632	6.19271e-06
FEM1C	ENSG00000145780	protein_coding	0.254883	5.66912e-07	0.231617	6.20121e-06
CD58	ENSG00000116815	protein_coding	0.259909	3.32038e-07	0.231543	6.24479e-06
PPP2CB	ENSG00000104695	protein_coding	0.216597	2.32959e-05	0.231526	6.25469e-06
PTGER3	ENSG00000050628	protein_coding	0.223831	1.21076e-05	0.231458	6.29486e-06
SEMA7A	ENSG00000138623	protein_coding	0.198792	0.000106412	0.231449	6.30025e-06
AC064805.1	ENSG00000261222	lncRNA	0.163515	0.00148661	0.231361	5.98539e-06
NDN	ENSG00000182636	protein_coding	0.234429	4.46125e-06	0.231207	6.44559e-06
PPIAP39	ENSG00000230018	processed_pseudogene	0.237898	3.18463e-06	0.230997	6.19631e-06
FCGR2B	ENSG00000072694	protein_coding	0.213368	3.09815e-05	0.23096	6.59638e-06
AP1M1	ENSG00000072958	protein_coding	0.295292	5.55238e-09	0.230847	6.6669e-06
ALDH1L2	ENSG00000136010	protein_coding	0.195474	0.000139245	0.230751	6.72708e-06
TBC1D2	ENSG00000095383	protein_coding	0.242471	2.02585e-06	0.230609	6.81724e-06
MARVELD1	ENSG00000155254	protein_coding	0.247823	1.17946e-06	0.230527	6.87021e-06
GMFG	ENSG00000130755	protein_coding	0.251803	7.82518e-07	0.230517	6.87622e-06
LAT2	ENSG00000086730	protein_coding	0.218139	2.03001e-05	0.230326	7.00027e-06
BAG3	ENSG00000151929	protein_coding	0.181459	0.000413115	0.230319	7.00519e-06
DPYSL3	ENSG00000113657	protein_coding	0.223772	1.21737e-05	0.230298	7.01908e-06
C8orf58	ENSG00000241852	protein_coding	0.186538	0.000281047	0.23014	7.12311e-06
LBH	ENSG00000213626	protein_coding	0.275184	6.0929e-08	0.230079	7.16416e-06
GJB4	ENSG00000189433	protein_coding	0.239541	2.70974e-06	0.230024	6.79511e-06
HMCN1	ENSG00000143341	protein_coding	0.226693	9.2898e-06	0.230005	7.21371e-06
SENCR	ENSG00000254703	lncRNA	0.235058	4.19839e-06	0.229926	7.26699e-06
RGS18	ENSG00000150681	protein_coding	0.281492	2.9327e-08	0.22987	7.30541e-06
PTGFR	ENSG00000122420	protein_coding	0.248926	1.05338e-06	0.229861	7.31193e-06
P4HA1	ENSG00000122884	protein_coding	0.146275	0.00453359	0.229837	7.32781e-06
GASK1B	ENSG00000164125	protein_coding	0.271313	9.45789e-08	0.229832	7.33155e-06
RSPO3	ENSG00000146374	protein_coding	0.244081	1.72381e-06	0.229825	7.33638e-06
PPP1R15A	ENSG00000087074	protein_coding	0.215965	2.46402e-05	0.229773	7.37186e-06
POGLUT2	ENSG00000134901	protein_coding	0.174926	0.000667992	0.229638	7.46579e-06
PLXNA4	ENSG00000221866	protein_coding	0.115055	0.0258807	0.229611	7.48452e-06
APP	ENSG00000142192	protein_coding	0.226664	9.31458e-06	0.229511	7.55428e-06
PPIC	ENSG00000168938	protein_coding	0.164535	0.00138679	0.229446	7.60059e-06
ATP6V1B2	ENSG00000147416	protein_coding	0.214207	2.87807e-05	0.229445	7.60092e-06
STK32B	ENSG00000152953	protein_coding	0.177611	0.000549386	0.2294	7.63292e-06
SDR16C5	ENSG00000170786	protein_coding	0.230508	6.49052e-06	0.229376	7.64978e-06
PLEK2	ENSG00000100558	protein_coding	0.227049	8.98617e-06	0.229283	7.71659e-06
PDLIM5	ENSG00000163110	protein_coding	0.248949	1.05094e-06	0.229274	7.72313e-06
SLC12A4	ENSG00000124067	protein_coding	0.263931	2.14652e-07	0.229174	7.79567e-06
MAP1A	ENSG00000166963	protein_coding	0.187526	0.000260457	0.229173	7.79633e-06
SOX11	ENSG00000176887	protein_coding	-0.0159827	0.757709	0.229152	7.81138e-06
GBE1	ENSG00000114480	protein_coding	0.197179	0.000121341	0.22903	7.90093e-06
RHOC	ENSG00000155366	protein_coding	0.258594	3.82321e-07	0.229024	7.90478e-06
MCAM	ENSG00000076706	protein_coding	0.223671	1.22868e-05	0.228983	7.93565e-06
FMOD	ENSG00000122176	protein_coding	0.249476	9.9551e-07	0.228915	7.98605e-06
ACSL4	ENSG00000068366	protein_coding	0.240324	2.5079e-06	0.228912	7.98824e-06
ARHGAP20	ENSG00000137727	protein_coding	0.168989	0.00101911	0.228872	8.01772e-06
TCF4	ENSG00000196628	protein_coding	0.220756	1.60333e-05	0.228865	8.02264e-06
CILP	ENSG00000138615	protein_coding	0.232145	5.55459e-06	0.228812	8.06264e-06
PHTF2	ENSG00000006576	protein_coding	0.223693	1.22618e-05	0.228698	8.14838e-06
SGCB	ENSG00000163069	protein_coding	0.223186	1.28468e-05	0.228694	8.15183e-06
NKAIN4	ENSG00000101198	protein_coding	0.0542967	0.29431	0.228688	7.70757e-06
TRPC4	ENSG00000133107	protein_coding	0.0907345	0.0792898	0.228618	8.20961e-06
MPZL1	ENSG00000197965	protein_coding	0.228012	8.21206e-06	0.228548	8.26271e-06
S100A2	ENSG00000196754	protein_coding	0.104205	0.0437286	0.228401	8.37627e-06
AC091182.1	ENSG00000253123	lncRNA	0.154467	0.0027063	0.228357	8.41031e-06
RAB18	ENSG00000099246	protein_coding	0.244609	1.63457e-06	0.228338	8.42524e-06
SHC4	ENSG00000185634	protein_coding	0.158934	0.00202114	0.228214	8.52274e-06
CFAP58-DT	ENSG00000231233	lncRNA	0.21269	3.28748e-05	0.228033	8.1959e-06
FGD5	ENSG00000154783	protein_coding	0.230268	6.64015e-06	0.228011	8.68463e-06
FAT1	ENSG00000083857	protein_coding	0.224589	1.12908e-05	0.227975	8.7138e-06
TBX18	ENSG00000112837	protein_coding	0.141482	0.00606118	0.227883	8.31251e-06
REEP3	ENSG00000165476	protein_coding	0.230875	6.26863e-06	0.227873	8.79666e-06
AREG	ENSG00000109321	protein_coding	0.216135	2.42724e-05	0.22784	8.82358e-06
LMO7	ENSG00000136153	protein_coding	0.204963	6.37827e-05	0.227696	8.94221e-06
EREG	ENSG00000124882	protein_coding	0.183462	0.000355328	0.227613	9.01119e-06
CDA	ENSG00000158825	protein_coding	0.228231	8.04507e-06	0.22759	9.0298e-06
TSC22D1	ENSG00000102804	protein_coding	0.222312	1.39161e-05	0.227511	9.09674e-06
REXO2	ENSG00000076043	protein_coding	0.249688	9.73964e-07	0.227484	9.11878e-06
EHD4	ENSG00000103966	protein_coding	0.224076	1.18375e-05	0.227447	9.15029e-06
SIGLEC1	ENSG00000088827	protein_coding	0.240519	2.46004e-06	0.227441	9.1553e-06
IFFO1	ENSG00000010295	protein_coding	0.238427	3.02352e-06	0.227437	9.15915e-06
CHRDL2	ENSG00000054938	protein_coding	0.242069	2.10875e-06	0.227423	9.17052e-06
TNFSF9	ENSG00000125657	protein_coding	0.215401	2.59041e-05	0.227336	9.24487e-06
AVEN	ENSG00000169857	protein_coding	0.22756	8.56761e-06	0.227315	9.26238e-06
ST6GAL2	ENSG00000144057	protein_coding	0.136782	0.007992	0.227299	8.77881e-06
CXCL10	ENSG00000169245	protein_coding	0.244403	1.66877e-06	0.22715	9.40498e-06
DPEP2	ENSG00000167261	protein_coding	0.195262	0.000141634	0.227066	9.47815e-06
AC087521.1	ENSG00000244953	lncRNA	0.181881	0.000400234	0.227052	8.98383e-06
LINC01048	ENSG00000230390	lncRNA	0.0893983	0.0838316	0.226778	9.21632e-06
TGFBR1	ENSG00000106799	protein_coding	0.212628	3.30532e-05	0.226738	9.76872e-06
ESYT2	ENSG00000117868	protein_coding	0.230944	6.22757e-06	0.226732	9.77425e-06
AC012462.1	ENSG00000225166	lncRNA	0.0867853	0.0933184	0.226722	9.26497e-06
BEND6	ENSG00000151917	protein_coding	0.219298	1.82926e-05	0.226715	9.78984e-06
KRT17	ENSG00000128422	protein_coding	0.218451	1.97398e-05	0.226588	9.90481e-06
FLI1	ENSG00000151702	protein_coding	0.220843	1.59072e-05	0.226518	9.96914e-06
GSDMC	ENSG00000147697	protein_coding	0.0598988	0.24723	0.22651	9.97604e-06
GIMAP4	ENSG00000133574	protein_coding	0.262784	2.43253e-07	0.226503	9.98294e-06
CDH6	ENSG00000113361	protein_coding	0.195137	0.000143055	0.226497	9.98796e-06
PPFIBP1	ENSG00000110841	protein_coding	0.215913	2.47551e-05	0.226464	1.00192e-05
CTSS	ENSG00000163131	protein_coding	0.275254	6.04457e-08	0.226391	1.00859e-05
EPB41L2	ENSG00000079819	protein_coding	0.265511	1.80482e-07	0.22632	1.01522e-05
WWC2	ENSG00000151718	protein_coding	0.230791	6.31856e-06	0.226317	1.0155e-05
MXD1	ENSG00000059728	protein_coding	0.209142	4.47044e-05	0.226294	1.01767e-05
MS4A14	ENSG00000166928	protein_coding	0.23468	4.35447e-06	0.226233	1.02337e-05
GPR65	ENSG00000140030	protein_coding	0.256849	4.60496e-07	0.226155	1.03078e-05
SLC2A5	ENSG00000142583	protein_coding	0.208385	4.77008e-05	0.226154	1.03085e-05
PELO	ENSG00000152684	protein_coding	0.239722	2.66172e-06	0.226066	1.03927e-05
PCDHB7	ENSG00000113212	protein_coding	0.171344	0.000863302	0.226058	1.03998e-05
CXorf21	ENSG00000120280	protein_coding	0.223951	1.19745e-05	0.226048	1.04098e-05
DCLK3	ENSG00000163673	protein_coding	0.177299	0.000562058	0.226032	1.04246e-05
LIPN	ENSG00000204020	protein_coding	0.24199	2.12546e-06	0.225941	9.96271e-06
CAPNS1	ENSG00000126247	protein_coding	0.227223	8.84118e-06	0.225834	1.06161e-05
TLR2	ENSG00000137462	protein_coding	0.265884	1.73226e-07	0.225802	1.06476e-05
GYPC	ENSG00000136732	protein_coding	0.249309	1.01274e-06	0.2258	1.0649e-05
ADAM9	ENSG00000168615	protein_coding	0.227642	8.50216e-06	0.225775	1.06732e-05
ATP11C	ENSG00000101974	protein_coding	0.221649	1.47842e-05	0.22574	1.07083e-05
FER	ENSG00000151422	protein_coding	0.203499	7.21168e-05	0.225709	1.0738e-05
AC124276.2	ENSG00000255400	lncRNA	0.156802	0.00232547	0.225505	1.03736e-05
TRGV7	ENSG00000249978	TR_V_pseudogene	0.22893	7.53362e-06	0.225427	1.04495e-05
LIPA	ENSG00000107798	protein_coding	0.251103	8.4149e-07	0.225348	1.10994e-05
STK17B	ENSG00000081320	protein_coding	0.215487	2.57075e-05	0.225311	1.11374e-05
TMEM86A	ENSG00000151117	protein_coding	0.240507	2.46293e-06	0.225295	1.11532e-05
WARS1	ENSG00000140105	protein_coding	0.198108	0.000112519	0.225236	1.1214e-05
FNDC3B	ENSG00000075420	protein_coding	0.217103	2.22686e-05	0.225161	1.12914e-05
BDNF	ENSG00000176697	protein_coding	0.16999	0.000949985	0.225122	1.13316e-05
FHL2	ENSG00000115641	protein_coding	0.252813	7.04339e-07	0.225098	1.13569e-05
MAP3K7CL	ENSG00000156265	protein_coding	0.237281	3.38257e-06	0.225016	1.14423e-05
PPP1R13L	ENSG00000104881	protein_coding	0.219221	1.84202e-05	0.224969	1.14912e-05
RFX8	ENSG00000196460	protein_coding	0.120259	0.0198331	0.224937	1.09335e-05
TRO	ENSG00000067445	protein_coding	0.154076	0.00277524	0.224933	1.15293e-05
SEC24D	ENSG00000150961	protein_coding	0.203227	7.37747e-05	0.224867	1.15993e-05
OCIAD2	ENSG00000145247	protein_coding	0.215148	2.64884e-05	0.224846	1.1621e-05
CMKLR1	ENSG00000174600	protein_coding	0.251942	7.71287e-07	0.224833	1.16351e-05
GPSM3	ENSG00000213654	protein_coding	0.231024	6.18073e-06	0.224796	1.1675e-05
GNGT2	ENSG00000167083	protein_coding	0.234626	4.37719e-06	0.224739	1.17354e-05
AZIN2	ENSG00000142920	protein_coding	0.231889	5.69186e-06	0.224589	1.18974e-05
MC2R	ENSG00000185231	protein_coding	0.149146	0.00379432	0.224515	1.13686e-05
TVP23B	ENSG00000171928	protein_coding	0.196455	0.000128663	0.224468	1.20298e-05
ASPHD2	ENSG00000128203	protein_coding	0.224212	1.16904e-05	0.224454	1.20443e-05
CDK14	ENSG00000058091	protein_coding	0.19921	0.000102834	0.224438	1.20626e-05
JOSD1	ENSG00000100221	protein_coding	0.204234	6.78115e-05	0.224361	1.21473e-05
CNN1	ENSG00000130176	protein_coding	0.180178	0.000454504	0.224293	1.22226e-05
FHL3	ENSG00000183386	protein_coding	0.263977	2.13573e-07	0.224292	1.22241e-05
PGK1	ENSG00000102144	protein_coding	0.199806	9.79336e-05	0.224271	1.22472e-05
GAPLINC	ENSG00000266835	lncRNA	0.146182	0.00455959	0.224089	1.2452e-05
ARL15	ENSG00000185305	protein_coding	0.238467	3.01167e-06	0.224001	1.25528e-05
ARHGAP18	ENSG00000146376	protein_coding	0.260045	3.27201e-07	0.223896	1.26725e-05
DACT3	ENSG00000197380	protein_coding	0.156453	0.00237903	0.223883	1.26885e-05
CAVIN3	ENSG00000170955	protein_coding	0.227087	8.95423e-06	0.22385	1.27256e-05
HAS2-AS1	ENSG00000248690	lncRNA	0.157008	0.00229429	0.223562	1.24107e-05
ADAP2	ENSG00000184060	protein_coding	0.253747	6.38789e-07	0.223433	1.32176e-05
COPS8	ENSG00000198612	protein_coding	0.231496	5.90936e-06	0.22333	1.33416e-05
PRF1	ENSG00000180644	protein_coding	0.248942	1.05168e-06	0.223233	1.346e-05
TOM1L2	ENSG00000175662	protein_coding	0.208248	4.82644e-05	0.223162	1.35467e-05
FBXO32	ENSG00000156804	protein_coding	0.201834	8.28427e-05	0.223121	1.35971e-05
NPR2	ENSG00000159899	protein_coding	0.22908	7.42839e-06	0.223091	1.36348e-05
PCAT19	ENSG00000267107	lncRNA	0.244124	1.71632e-06	0.223052	1.36824e-05
AC109479.3	ENSG00000253979	lncRNA	0.170381	0.000924151	0.223027	1.30355e-05
TRAM1	ENSG00000067167	protein_coding	0.196396	0.000129275	0.222967	1.37884e-05
CSF2RA	ENSG00000198223	protein_coding	0.239681	2.67258e-06	0.222928	1.38371e-05
PTPRM	ENSG00000173482	protein_coding	0.249006	1.04484e-06	0.222888	1.38871e-05
TRIM22	ENSG00000132274	protein_coding	0.259635	3.41945e-07	0.222826	1.39651e-05
RSAD2	ENSG00000134321	protein_coding	0.253186	6.77429e-07	0.222815	1.39795e-05
RGS1	ENSG00000090104	protein_coding	0.246806	1.30843e-06	0.222802	1.39957e-05
LY96	ENSG00000154589	protein_coding	0.240496	2.46549e-06	0.2228	1.39986e-05
LYSMD3	ENSG00000176018	protein_coding	0.238263	3.07265e-06	0.222787	1.40153e-05
AC112721.1	ENSG00000222022	lncRNA	0.169077	0.0010129	0.22278	1.33337e-05
AJAP1	ENSG00000196581	protein_coding	0.11644	0.0241333	0.222763	1.40457e-05
CHMP5	ENSG00000086065	protein_coding	0.198515	0.000108845	0.222744	1.40697e-05
AC008763.3	ENSG00000269711	protein_coding	0.188099	0.000249177	0.222729	1.33962e-05
GJB2	ENSG00000165474	protein_coding	0.20138	8.60171e-05	0.222574	1.42878e-05
KLHL5	ENSG00000109790	protein_coding	0.225595	1.02877e-05	0.222434	1.44698e-05
PLEKHO1	ENSG00000023902	protein_coding	0.208239	4.83018e-05	0.222152	1.48431e-05
TMEM30A	ENSG00000112697	protein_coding	0.211338	3.69829e-05	0.222023	1.5017e-05
KIAA0040	ENSG00000235750	protein_coding	0.215684	2.52621e-05	0.222016	1.50269e-05
LINC01506	ENSG00000234506	lncRNA	0.197992	0.000113584	0.221925	1.44168e-05
SERTAD1	ENSG00000197019	protein_coding	0.230162	6.70686e-06	0.221827	1.52854e-05
LINC01638	ENSG00000233521	lncRNA	0.219552	1.78784e-05	0.221801	1.45809e-05
ARHGEF6	ENSG00000129675	protein_coding	0.246955	1.2887e-06	0.221788	1.53391e-05
LPAR4	ENSG00000147145	protein_coding	0.1456	0.00472539	0.221785	1.53429e-05
RASSF8	ENSG00000123094	protein_coding	0.211456	3.66058e-05	0.221727	1.54233e-05
NFIL3	ENSG00000165030	protein_coding	0.230239	6.65847e-06	0.221723	1.54287e-05
SNAP23	ENSG00000092531	protein_coding	0.240909	2.36671e-06	0.221701	1.54594e-05
DGKA	ENSG00000065357	protein_coding	0.232649	5.29366e-06	0.221687	1.54797e-05
BCHE	ENSG00000114200	protein_coding	0.044462	0.390587	0.221671	1.5501e-05
F3	ENSG00000117525	protein_coding	0.235533	4.00966e-06	0.221632	1.55554e-05
ZCCHC24	ENSG00000165424	protein_coding	0.223207	1.28225e-05	0.221604	1.55957e-05
NID1	ENSG00000116962	protein_coding	0.238774	2.92233e-06	0.22156	1.56578e-05
SPON1	ENSG00000262655	protein_coding	0.241095	2.32342e-06	0.221293	1.60388e-05
CHN1	ENSG00000128656	protein_coding	0.226181	9.74318e-06	0.22127	1.60717e-05
NEK7	ENSG00000151414	protein_coding	0.224964	1.09069e-05	0.221237	1.61195e-05
PHF23	ENSG00000040633	protein_coding	0.186518	0.000281493	0.221204	1.61664e-05
PPP3CC	ENSG00000120910	protein_coding	0.206555	5.57528e-05	0.221198	1.61753e-05
HCLS1	ENSG00000180353	protein_coding	0.242772	1.96582e-06	0.220894	1.66242e-05
AC243829.4	ENSG00000277089	lncRNA	0.227389	8.70579e-06	0.220861	1.58816e-05
GDF6	ENSG00000156466	protein_coding	0.108903	0.0350197	0.220847	1.59012e-05
PSD3	ENSG00000156011	protein_coding	0.212664	3.29505e-05	0.220661	1.69745e-05
ELMOD1	ENSG00000110675	protein_coding	0.00969709	0.851534	0.220641	1.62013e-05
ACKR3	ENSG00000144476	protein_coding	0.221869	1.44905e-05	0.220571	1.71122e-05
CD84	ENSG00000066294	protein_coding	0.241433	2.24666e-06	0.220559	1.71307e-05
MGP	ENSG00000111341	protein_coding	0.240497	2.46543e-06	0.220323	1.74971e-05
TMEM140	ENSG00000146859	protein_coding	0.245357	1.5156e-06	0.220289	1.75496e-05
CDK2AP1	ENSG00000111328	protein_coding	0.227685	8.46784e-06	0.2201	1.78492e-05
AFAP1L1	ENSG00000157510	protein_coding	0.240229	2.53156e-06	0.220047	1.79341e-05
TEX26-AS1	ENSG00000224743	lncRNA	0.0907864	0.0791175	0.220002	1.71656e-05
PABPC5	ENSG00000174740	protein_coding	0.176503	0.00059575	0.219991	1.80241e-05
MIR22HG	ENSG00000186594	lncRNA	0.221825	1.4549e-05	0.21991	1.81562e-05
PDGFRL	ENSG00000104213	protein_coding	0.227289	8.7873e-06	0.219899	1.81736e-05
LINC02474	ENSG00000228437	lncRNA	0.167761	0.00111029	0.219889	1.73432e-05
DEPP1	ENSG00000165507	protein_coding	0.227541	8.58252e-06	0.219875	1.82132e-05
IL1R2	ENSG00000115590	protein_coding	0.216442	2.36182e-05	0.219801	1.83332e-05
PDCL	ENSG00000136940	protein_coding	0.218863	1.90218e-05	0.219763	1.83951e-05
RNASE1	ENSG00000129538	protein_coding	0.25222	7.49235e-07	0.219691	1.85148e-05
COLEC12	ENSG00000158270	protein_coding	0.22282	1.32853e-05	0.219667	1.85547e-05
KLHL20	ENSG00000076321	protein_coding	0.220525	1.63732e-05	0.21942	1.89685e-05
AC134043.3	ENSG00000279204	TEC	0.208764	4.61767e-05	0.219293	1.91829e-05
PPFIA2	ENSG00000139220	protein_coding	0.096148	0.0628864	0.219269	1.92254e-05
HRH2	ENSG00000113749	protein_coding	0.211447	3.66328e-05	0.219227	1.92976e-05
MFSD1	ENSG00000118855	protein_coding	0.248971	1.04861e-06	0.219145	1.9439e-05
AL133399.1	ENSG00000255207	processed_pseudogene	0.185827	0.000296807	0.219125	1.85797e-05
SCHIP1	ENSG00000151967	protein_coding	0.14531	0.00480978	0.219119	1.94828e-05
IRAG1	ENSG00000072952	protein_coding	0.204103	6.85597e-05	0.219056	1.95937e-05
CCR2	ENSG00000121807	protein_coding	0.223024	1.30389e-05	0.218937	1.98012e-05
LCP1	ENSG00000136167	protein_coding	0.247668	1.19824e-06	0.21886	1.99371e-05
TSPAN4	ENSG00000214063	protein_coding	0.242612	1.9975e-06	0.218688	2.02449e-05
GIMAP6	ENSG00000133561	protein_coding	0.253593	6.4915e-07	0.218657	2.03003e-05
A4GALT	ENSG00000128274	protein_coding	0.221104	1.55348e-05	0.218655	2.0304e-05
NFAM1	ENSG00000235568	protein_coding	0.233796	4.74164e-06	0.218497	2.05917e-05
SPATA13	ENSG00000228741	lncRNA	0.145793	0.0046698	0.218281	2.00426e-05
AHR	ENSG00000106546	protein_coding	0.232974	5.1311e-06	0.218253	2.10434e-05
CYB5R4	ENSG00000065615	protein_coding	0.238385	3.0361e-06	0.218126	2.12817e-05
CSF2RB	ENSG00000100368	protein_coding	0.234586	4.39434e-06	0.218098	2.13342e-05
TMEM200A	ENSG00000164484	protein_coding	0.212767	3.26541e-05	0.218084	2.13604e-05
RIC1	ENSG00000107036	protein_coding	0.207092	5.32646e-05	0.218073	2.13811e-05
SLC2A1	ENSG00000117394	protein_coding	0.184664	0.000324365	0.218067	2.13923e-05
PDLIM1P4	ENSG00000249274	processed_pseudogene	0.206683	5.51502e-05	0.218021	2.05159e-05
MIR3945HG	ENSG00000251230	lncRNA	0.118876	0.0213067	0.217986	2.05789e-05
APBB2	ENSG00000163697	protein_coding	0.221867	1.44936e-05	0.217893	2.17245e-05
S1PR2	ENSG00000267534	protein_coding	0.196423	0.000128991	0.217784	2.19352e-05
MIR223HG	ENSG00000274536	lncRNA	0.219529	1.79151e-05	0.217748	2.2006e-05
IL1RN	ENSG00000136689	protein_coding	0.225673	1.02134e-05	0.217662	2.21742e-05
ANXA3	ENSG00000138772	protein_coding	0.256452	4.80267e-07	0.21766	2.21786e-05
YWHAG	ENSG00000170027	protein_coding	0.179748	0.000469265	0.217627	2.22421e-05
ZEB2-AS1	ENSG00000238057	lncRNA	0.162808	0.0015595	0.217521	2.1454e-05
MYOSLID	ENSG00000229647	lncRNA	0.0835804	0.106105	0.217483	2.15274e-05
KCNG2	ENSG00000178342	protein_coding	0.222978	1.30939e-05	0.217475	2.25436e-05
MGLL	ENSG00000074416	protein_coding	0.218956	1.88645e-05	0.217336	2.28224e-05
TIMP3	ENSG00000100234	protein_coding	0.23012	6.73386e-06	0.21728	2.29355e-05
TDO2	ENSG00000151790	protein_coding	0.213346	3.10415e-05	0.217163	2.31737e-05
TNFAIP8	ENSG00000145779	protein_coding	0.226996	9.03097e-06	0.217051	2.34033e-05
RRAGA	ENSG00000155876	protein_coding	0.180448	0.000445478	0.217031	2.34452e-05
PCDHGA9	ENSG00000261934	protein_coding	0.239349	2.76131e-06	0.21693	2.3656e-05
AL133415.1	ENSG00000234961	lncRNA	0.25126	8.27922e-07	0.216717	2.41039e-05
CD180	ENSG00000134061	protein_coding	0.178697	0.000507181	0.216716	2.41053e-05
MAT2B	ENSG00000038274	protein_coding	0.252781	7.06716e-07	0.216617	2.43165e-05
TRGV5	ENSG00000211697	TR_V_gene	0.232123	5.56623e-06	0.21661	2.3269e-05
ZNF267	ENSG00000185947	protein_coding	0.212975	3.20649e-05	0.216491	2.45879e-05
BACH1	ENSG00000156273	protein_coding	0.20653	5.58694e-05	0.216476	2.46214e-05
NAV3	ENSG00000067798	protein_coding	0.151208	0.00333283	0.216369	2.48527e-05
PPP2CA	ENSG00000113575	protein_coding	0.180122	0.00045641	0.216232	2.51544e-05
NAMPT	ENSG00000105835	protein_coding	0.21053	3.96621e-05	0.216215	2.51932e-05
BMX	ENSG00000102010	protein_coding	0.167408	0.00113788	0.216175	2.41865e-05
IL18RAP	ENSG00000115607	protein_coding	0.234392	4.47735e-06	0.215895	2.59097e-05
HAND2	ENSG00000164107	protein_coding	0.13247	0.0102278	0.215895	2.47954e-05
TMOD3	ENSG00000138594	protein_coding	0.200125	9.53958e-05	0.215738	2.62702e-05
LILRB1	ENSG00000104972	protein_coding	0.232813	5.21105e-06	0.215727	2.62943e-05
SMAD1	ENSG00000170365	protein_coding	0.177849	0.000539854	0.21571	2.63343e-05
ELL2	ENSG00000118985	protein_coding	0.191445	0.000191864	0.215701	2.63553e-05
Z97200.1	ENSG00000271811	lncRNA	0.173369	0.000747228	0.215699	2.52293e-05
FNDC4	ENSG00000115226	protein_coding	0.210868	3.85201e-05	0.215683	2.63963e-05
RNASEK	ENSG00000219200	protein_coding	0.216965	2.25447e-05	0.215669	2.64285e-05
UACA	ENSG00000137831	protein_coding	0.236198	3.75919e-06	0.215646	2.64823e-05
TNFRSF10B	ENSG00000120889	protein_coding	0.220756	1.6034e-05	0.215638	2.65014e-05
STEAP1	ENSG00000164647	protein_coding	0.211506	3.64452e-05	0.215595	2.66015e-05
MAML2	ENSG00000184384	protein_coding	0.265044	1.89997e-07	0.215581	2.66344e-05
RBMS3	ENSG00000144642	protein_coding	0.189433	0.000224631	0.215535	2.67414e-05
ZNF385D	ENSG00000151789	protein_coding	0.15777	0.00218241	0.215534	2.6743e-05
NHSL2	ENSG00000204131	protein_coding	0.150502	0.00348481	0.215526	2.67627e-05
SEPTIN4	ENSG00000108387	protein_coding	0.232203	5.52389e-06	0.215504	2.68151e-05
CXCR2	ENSG00000180871	protein_coding	0.19852	0.0001088	0.215498	2.68274e-05
TAX1BP3	ENSG00000213977	protein_coding	0.251594	7.99683e-07	0.215462	2.69126e-05
CCL11	ENSG00000172156	protein_coding	0.256578	4.73902e-07	0.215387	2.70918e-05
LINC02202	ENSG00000245812	lncRNA	0.16824	0.00107387	0.21524	2.7441e-05
DCTN3	ENSG00000137100	protein_coding	0.191459	0.000191656	0.215234	2.74547e-05
KCTD15	ENSG00000153885	protein_coding	0.22378	1.21648e-05	0.21518	2.75862e-05
MEF2C	ENSG00000081189	protein_coding	0.210401	4.01066e-05	0.215145	2.76698e-05
SAMD9L	ENSG00000177409	protein_coding	0.218956	1.88647e-05	0.214993	2.80418e-05
TRPC3	ENSG00000138741	protein_coding	0.117878	0.0224275	0.214966	2.81071e-05
CLCF1	ENSG00000175505	protein_coding	0.210615	3.93739e-05	0.214761	2.8614e-05
MYG1-AS1	ENSG00000257605	lncRNA	0.203446	7.24337e-05	0.214688	2.87971e-05
RECQL	ENSG00000004700	protein_coding	0.18802	0.000250691	0.214682	2.88137e-05
LUCAT1	ENSG00000248323	lncRNA	0.149387	0.00373759	0.214521	2.79972e-05
AP003071.4	ENSG00000261625	lncRNA	0.120571	0.0195134	0.21443	2.82215e-05
DIXDC1	ENSG00000150764	protein_coding	0.138537	0.00721486	0.214289	2.98166e-05
KIR2DL3	ENSG00000243772	protein_coding	0.180897	0.000430821	0.214265	2.86351e-05
NIBAN2	ENSG00000136830	protein_coding	0.242561	2.00763e-06	0.213958	3.06905e-05
ACVR1	ENSG00000115170	protein_coding	0.227675	8.47594e-06	0.213742	3.12724e-05
GPR34	ENSG00000171659	protein_coding	0.270491	1.03748e-07	0.213704	3.13758e-05
RBM3	ENSG00000102317	protein_coding	0.221032	1.56366e-05	0.213694	3.14019e-05
LPAR6	ENSG00000139679	protein_coding	0.234254	4.53736e-06	0.213522	3.18747e-05
FAT4	ENSG00000196159	protein_coding	0.198133	0.000112285	0.213481	3.19876e-05
SERPINB6	ENSG00000124570	protein_coding	0.218705	1.92938e-05	0.213321	3.24361e-05
FUT11	ENSG00000196968	protein_coding	0.228175	8.08769e-06	0.213317	3.2447e-05
GEM	ENSG00000164949	protein_coding	0.215885	2.48157e-05	0.213288	3.25284e-05
CREB3	ENSG00000107175	protein_coding	0.178034	0.000532556	0.213275	3.25657e-05
CDC42SE2	ENSG00000158985	protein_coding	0.240644	2.42975e-06	0.213273	3.25702e-05
KCTD20	ENSG00000112078	protein_coding	0.232327	5.45889e-06	0.213244	3.26545e-05
CXCL1	ENSG00000163739	protein_coding	0.22717	8.88542e-06	0.213238	3.26699e-05
ZFP36L1	ENSG00000185650	protein_coding	0.230311	6.6127e-06	0.213108	3.30407e-05
SGTB	ENSG00000197860	protein_coding	0.20472	6.50996e-05	0.213069	3.31523e-05
ZFHX4	ENSG00000091656	protein_coding	0.146318	0.00452167	0.212979	3.34128e-05
DCSTAMP	ENSG00000164935	protein_coding	0.166697	0.00119531	0.212908	3.22535e-05
MAP1B	ENSG00000131711	protein_coding	0.144487	0.00505713	0.212844	3.38048e-05
AC103982.1	ENSG00000259676	lncRNA	0.161355	0.00171997	0.212792	3.25822e-05
LRCH2	ENSG00000130224	protein_coding	0.16076	0.00178992	0.212766	3.40326e-05
HEY1	ENSG00000164683	protein_coding	0.122823	0.017335	0.212742	3.41057e-05
AC004888.1	ENSG00000231295	lncRNA	0.130119	0.0116669	0.212683	3.28941e-05
RPS27L	ENSG00000185088	protein_coding	0.210875	3.84977e-05	0.212653	3.43672e-05
PODN	ENSG00000174348	protein_coding	0.236663	3.59274e-06	0.212644	3.43956e-05
MEG9	ENSG00000223403	lncRNA	0.180033	0.000459453	0.212538	3.33145e-05
AC092376.2	ENSG00000277954	lncRNA	0.127687	0.0133413	0.212537	3.47138e-05
RARS1	ENSG00000113643	protein_coding	0.221118	1.5515e-05	0.212364	3.52364e-05
CCBE1	ENSG00000183287	protein_coding	0.0359422	0.487733	0.212139	3.59277e-05
ADAMDEC1	ENSG00000134028	protein_coding	0.243502	1.82711e-06	0.212005	3.63469e-05
RNF144A	ENSG00000151692	protein_coding	0.190071	0.00021372	0.211959	3.64919e-05
TNFRSF21	ENSG00000146072	protein_coding	0.218216	2.01591e-05	0.211846	3.68472e-05
SH3GLB1	ENSG00000097033	protein_coding	0.232249	5.49983e-06	0.211775	3.70726e-05
TCAF2	ENSG00000170379	protein_coding	0.165766	0.0012746	0.211702	3.73065e-05
SOX17	ENSG00000164736	protein_coding	0.23275	5.24261e-06	0.2117	3.73145e-05
TOR1B	ENSG00000136816	protein_coding	0.197205	0.000121087	0.211661	3.74383e-05
FBXL5	ENSG00000118564	protein_coding	0.235221	4.13256e-06	0.211627	3.75485e-05
GAS7	ENSG00000007237	protein_coding	0.257131	4.46858e-07	0.211545	3.78149e-05
TPM3	ENSG00000143549	protein_coding	0.222341	1.38792e-05	0.211471	3.80562e-05
AL161431.1	ENSG00000275216	lncRNA	0.172928	0.000771227	0.21133	3.7007e-05
PTHLH	ENSG00000087494	protein_coding	0.171167	0.000874214	0.211309	3.85901e-05
LSP1	ENSG00000130592	protein_coding	0.244641	1.62936e-06	0.21126	3.8755e-05
TRIM16	ENSG00000221926	protein_coding	0.222261	1.39808e-05	0.211238	3.88271e-05
SLC8A1	ENSG00000183023	protein_coding	0.132049	0.0104734	0.211226	3.88658e-05
FAM180A	ENSG00000189320	protein_coding	0.190621	0.000204711	0.211206	3.8935e-05
AC245041.1	ENSG00000273760	lncRNA	0.185307	0.000308849	0.211173	3.75143e-05
KDR	ENSG00000128052	protein_coding	0.218818	1.90988e-05	0.211165	3.90722e-05
ADAMTS10	ENSG00000142303	protein_coding	0.216178	2.41793e-05	0.211138	3.91617e-05
TTC1	ENSG00000113312	protein_coding	0.240891	2.37083e-06	0.211138	3.91624e-05
ATMIN	ENSG00000166454	protein_coding	0.249633	9.79552e-07	0.211016	3.9574e-05
ADAMTS6	ENSG00000049192	protein_coding	0.116813	0.0236811	0.210996	3.96413e-05
AR	ENSG00000169083	protein_coding	0.106795	0.0387262	0.210748	4.04937e-05
RASSF2	ENSG00000101265	protein_coding	0.208276	4.81484e-05	0.210727	4.05688e-05
WAS	ENSG00000015285	protein_coding	0.2269	9.11251e-06	0.210628	4.09144e-05
ADGRB3	ENSG00000135298	protein_coding	0.0385458	0.456742	0.210609	3.93921e-05
FGF10	ENSG00000070193	protein_coding	0.153803	0.0028245	0.210589	3.94622e-05
AL391380.1	ENSG00000237833	processed_pseudogene	0.16763	0.00112043	0.210569	3.95308e-05
LDHAP7	ENSG00000235847	processed_pseudogene	0.235923	3.86088e-06	0.210548	4.11953e-05
CASC15	ENSG00000272168	lncRNA	0.112521	0.0293609	0.210545	4.12034e-05
AC004585.1	ENSG00000266088	lncRNA	0.151315	0.00331034	0.210539	3.96324e-05
ANXA2P3	ENSG00000216740	processed_pseudogene	0.248015	1.15655e-06	0.210509	3.97338e-05
ARFGAP3	ENSG00000242247	protein_coding	0.176557	0.000593398	0.21039	4.17569e-05
IL32	ENSG00000008517	protein_coding	0.231368	5.98194e-06	0.210389	4.17586e-05
GADD45B	ENSG00000099860	protein_coding	0.181196	0.000421319	0.21037	4.18261e-05
UBTD2	ENSG00000168246	protein_coding	0.210275	4.05481e-05	0.210253	4.22493e-05
ARHGAP29	ENSG00000137962	protein_coding	0.225439	1.04376e-05	0.21017	4.25496e-05
SERPINB1	ENSG00000021355	protein_coding	0.248764	1.07109e-06	0.210166	4.25637e-05
RTN2	ENSG00000125744	protein_coding	0.221755	1.46424e-05	0.209974	4.32672e-05
TXNDC15	ENSG00000113621	protein_coding	0.203979	6.9275e-05	0.209966	4.32958e-05
PLN	ENSG00000198523	protein_coding	0.163734	0.00146461	0.209954	4.33429e-05
DCTN5	ENSG00000166847	protein_coding	0.220325	1.66727e-05	0.209833	4.37908e-05
PHLDB2	ENSG00000144824	protein_coding	0.193898	0.000157969	0.209701	4.42868e-05
ARRDC3	ENSG00000113369	protein_coding	0.229033	7.46143e-06	0.209672	4.43987e-05
PCDHGB6	ENSG00000253305	protein_coding	0.154584	0.00268584	0.209663	4.44323e-05
TAFA5	ENSG00000219438	protein_coding	0.194019	0.000156444	0.20966	4.44409e-05
ST6GALNAC6	ENSG00000160408	protein_coding	0.210744	3.89343e-05	0.209635	4.45376e-05
IGF1	ENSG00000017427	protein_coding	0.184945	0.000317483	0.209621	4.45921e-05
IFNGR2	ENSG00000159128	protein_coding	0.191198	0.000195627	0.209618	4.46034e-05
LEPROTL1	ENSG00000104660	protein_coding	0.185639	0.000301113	0.209614	4.46164e-05
TMIGD3	ENSG00000121933	protein_coding	0.228891	7.56133e-06	0.209561	4.48177e-05
LMNA	ENSG00000160789	protein_coding	0.235466	4.03594e-06	0.20955	4.48603e-05
CLC	ENSG00000105205	protein_coding	0.201069	8.82576e-05	0.209492	4.33777e-05
CELF2	ENSG00000048740	protein_coding	0.212074	3.46886e-05	0.209428	4.53291e-05
ADGRE1	ENSG00000174837	protein_coding	0.193836	0.000158749	0.209371	4.55528e-05
TRPV4	ENSG00000111199	protein_coding	0.131946	0.0105344	0.209319	4.57546e-05
RGS2	ENSG00000116741	protein_coding	0.200563	9.2018e-05	0.209268	4.59518e-05
FLT1	ENSG00000102755	protein_coding	0.194701	0.000148144	0.209212	4.61722e-05
AC245041.2	ENSG00000276850	lncRNA	0.145583	0.00473009	0.209193	4.45069e-05
OPN1SW	ENSG00000128617	protein_coding	0.220707	1.6105e-05	0.209007	4.69856e-05
SAT1	ENSG00000130066	protein_coding	0.219454	1.80372e-05	0.208982	4.70857e-05
RAB35	ENSG00000111737	protein_coding	0.204065	6.87764e-05	0.208885	4.74763e-05
TGM2	ENSG00000198959	protein_coding	0.251163	8.36256e-07	0.208764	4.79634e-05
MKX	ENSG00000150051	protein_coding	0.144906	0.00492985	0.208699	4.8232e-05
KRT18	ENSG00000111057	protein_coding	0.203499	7.21141e-05	0.208686	4.82824e-05
LILRA1	ENSG00000104974	protein_coding	0.254439	5.93999e-07	0.208616	4.85724e-05
ADORA2B	ENSG00000170425	protein_coding	0.223366	1.26357e-05	0.208599	4.864e-05
SLITRK4	ENSG00000179542	protein_coding	0.170854	0.000893812	0.208506	4.72083e-05
KCNMB1	ENSG00000145936	protein_coding	0.14853	0.00394326	0.208436	4.9319e-05
PRAM1	ENSG00000133246	protein_coding	0.203455	7.23794e-05	0.208392	4.95049e-05
FST	ENSG00000134363	protein_coding	0.116743	0.0237648	0.208358	4.96465e-05
KIR2DL4	ENSG00000189013	protein_coding	0.16942	0.000988776	0.208334	4.79091e-05
BMPR2	ENSG00000204217	protein_coding	0.225246	1.06256e-05	0.208323	4.97942e-05
PJA1	ENSG00000181191	protein_coding	0.162857	0.00155436	0.208205	5.02931e-05
CMAHP	ENSG00000168405	transcribed_unitary_pseudogene	0.195164	0.000142756	0.208198	5.03261e-05
PIK3R6	ENSG00000276231	protein_coding	0.213082	3.17665e-05	0.208194	5.03416e-05
PCDHB10	ENSG00000120324	protein_coding	0.193858	0.000158467	0.208175	5.04222e-05
BMERB1	ENSG00000166780	protein_coding	0.199515	0.000100297	0.208094	5.07684e-05
PPEF1	ENSG00000086717	protein_coding	0.140124	0.00657069	0.208073	5.08614e-05
FLT4	ENSG00000037280	protein_coding	0.216237	2.40539e-05	0.208072	5.08653e-05
MYO9B	ENSG00000099331	protein_coding	0.256541	4.75747e-07	0.208051	5.09556e-05
PAFAH1B1	ENSG00000007168	protein_coding	0.225058	1.08127e-05	0.208032	5.10351e-05
AL355922.1	ENSG00000136315	lncRNA	0.134096	0.00932663	0.207968	4.94302e-05
NPR1	ENSG00000169418	protein_coding	0.198683	0.000107367	0.207943	5.14209e-05
MYO1F	ENSG00000142347	protein_coding	0.232988	5.12437e-06	0.20782	5.19592e-05
ZNF25	ENSG00000175395	protein_coding	0.186851	0.000274363	0.207769	5.21856e-05
DCTN6	ENSG00000104671	protein_coding	0.211583	3.62039e-05	0.207598	5.29459e-05
TCIM	ENSG00000176907	protein_coding	0.212442	3.35935e-05	0.207389	5.3886e-05
GBP5	ENSG00000154451	protein_coding	0.208142	4.87013e-05	0.207271	5.44267e-05
IFNGR1	ENSG00000027697	protein_coding	0.2495	9.93089e-07	0.207255	5.45009e-05
Z99289.2	ENSG00000270661	lncRNA	0.16572	0.00127858	0.207209	5.27348e-05
LAMA1	ENSG00000101680	protein_coding	-0.0683297	0.186726	0.207196	5.47693e-05
SRA1	ENSG00000213523	protein_coding	0.199049	0.000104203	0.207037	5.55118e-05
GNG2	ENSG00000186469	protein_coding	0.2056	6.04433e-05	0.207024	5.55703e-05
KANK2	ENSG00000197256	protein_coding	0.179144	0.000490732	0.207006	5.56567e-05
PDE4D	ENSG00000113448	protein_coding	0.205231	6.23554e-05	0.206942	5.59573e-05
WBP1L	ENSG00000166272	protein_coding	0.260638	3.06939e-07	0.206918	5.60689e-05
REM1	ENSG00000088320	protein_coding	0.223359	1.26444e-05	0.20689	5.62034e-05
RNLS	ENSG00000184719	protein_coding	0.138558	0.00720564	0.206877	5.62648e-05
IL24	ENSG00000162892	protein_coding	0.218428	1.97802e-05	0.206722	5.70002e-05
PDZRN4	ENSG00000165966	protein_coding	0.0442081	0.393301	0.206654	5.52864e-05
HMOX1	ENSG00000100292	protein_coding	0.236633	3.60311e-06	0.2066	5.75891e-05
AC113346.1	ENSG00000251144	lncRNA	0.172385	0.000801724	0.206569	5.56851e-05
PRICKLE2	ENSG00000163637	protein_coding	0.129387	0.0121502	0.206503	5.80636e-05
ATP6V0E1	ENSG00000113732	protein_coding	0.217863	2.08074e-05	0.206311	5.90058e-05
FGF2	ENSG00000138685	protein_coding	0.18145	0.000413392	0.206284	5.91424e-05
RNF149	ENSG00000163162	protein_coding	0.179517	0.000477366	0.206267	5.92227e-05
CEACAM1	ENSG00000079385	protein_coding	0.232452	5.39388e-06	0.206157	5.97727e-05
JAM3	ENSG00000166086	protein_coding	0.162027	0.00164397	0.206085	6.01367e-05
AC090877.2	ENSG00000259721	lncRNA	0.187751	0.000255978	0.206063	5.81226e-05
PAEP	ENSG00000122133	protein_coding	0.101501	0.0495207	0.20599	5.84821e-05
ADORA1	ENSG00000163485	protein_coding	0.166955	0.00117419	0.205925	6.09476e-05
P2RX7	ENSG00000089041	protein_coding	0.212266	3.41123e-05	0.205918	6.0986e-05
HOXD8	ENSG00000175879	protein_coding	0.145327	0.00480483	0.205891	6.11234e-05
HMGN1P13	ENSG00000249619	processed_pseudogene	0.184972	0.00031683	0.205828	5.929e-05
CYTH2	ENSG00000105443	protein_coding	0.177899	0.000537896	0.205705	6.20804e-05
SOD2	ENSG00000112096	protein_coding	0.198795	0.000106382	0.205696	6.21301e-05
CREB3L2	ENSG00000182158	protein_coding	0.209664	4.27407e-05	0.205692	6.21502e-05
AC004921.1	ENSG00000273341	lncRNA	0.0969806	0.0606312	0.205638	6.02499e-05
NUBP1	ENSG00000103274	protein_coding	0.235323	4.09229e-06	0.205617	6.25433e-05
ENOX1	ENSG00000120658	protein_coding	0.134237	0.00925197	0.205604	6.26089e-05
PTGES	ENSG00000148344	protein_coding	0.185156	0.000312411	0.205526	6.30179e-05
ACTB	ENSG00000075624	protein_coding	0.226158	9.7635e-06	0.205516	6.30696e-05
EPS8	ENSG00000151491	protein_coding	0.211828	3.54389e-05	0.205496	6.31789e-05
SIGLEC12	ENSG00000254521	protein_coding	0.221965	1.43646e-05	0.205473	6.32993e-05
GJA4	ENSG00000187513	protein_coding	0.210583	3.94817e-05	0.205413	6.36181e-05
B3GLCT	ENSG00000187676	protein_coding	0.158598	0.00206645	0.205284	6.43067e-05
HVCN1	ENSG00000122986	protein_coding	0.157467	0.00222627	0.205257	6.44524e-05
SLC25A46	ENSG00000164209	protein_coding	0.221661	1.47676e-05	0.205209	6.47115e-05
GBP1P1	ENSG00000225492	transcribed_unprocessed_pseudogene	0.228223	8.05135e-06	0.205078	6.54237e-05
NIPSNAP3A	ENSG00000136783	protein_coding	0.1941	0.000155445	0.20505	6.55755e-05
AL022067.1	ENSG00000269919	lncRNA	0.186781	0.000275861	0.204987	6.36521e-05
PRCP	ENSG00000137509	protein_coding	0.214917	2.70355e-05	0.20498	6.5959e-05
AP002414.2	ENSG00000256616	transcribed_processed_pseudogene	0.197145	0.000121672	0.204954	6.38291e-05
KCNQ3	ENSG00000184156	protein_coding	0.0325888	0.529258	0.204954	6.61057e-05
MMRN1	ENSG00000138722	protein_coding	0.195738	0.000136316	0.204895	6.6429e-05
ANXA6	ENSG00000197043	protein_coding	0.255951	5.0648e-07	0.204828	6.68032e-05
TRAFD1	ENSG00000135148	protein_coding	0.197186	0.000121272	0.204792	6.70038e-05
AC068473.4	ENSG00000267409	lncRNA	0.23621	3.75461e-06	0.20479	6.47182e-05
ITGB1-DT	ENSG00000229656	lncRNA	0.16739	0.00113926	0.204663	6.54089e-05
PPBP	ENSG00000163736	protein_coding	0.0963105	0.0624409	0.204629	6.55999e-05
NAP1L3	ENSG00000186310	protein_coding	0.166843	0.00118329	0.204613	6.80087e-05
AC020916.1	ENSG00000267519	lncRNA	0.191888	0.000185282	0.20458	6.81946e-05
RAP2C	ENSG00000123728	protein_coding	0.237747	3.23182e-06	0.204576	6.82179e-05
CASP4	ENSG00000196954	protein_coding	0.207231	5.26376e-05	0.204501	6.86484e-05
LINC02154	ENSG00000235385	lncRNA	0.0848354	0.100942	0.204427	6.67227e-05
SAV1	ENSG00000151748	protein_coding	0.179667	0.000472101	0.204378	6.93554e-05
AC073130.3	ENSG00000279086	TEC	0.129765	0.0118984	0.204347	6.95316e-05
PCDHGB5	ENSG00000276547	protein_coding	0.132963	0.00994688	0.204318	6.97016e-05
S100A10	ENSG00000197747	protein_coding	0.244973	1.57558e-06	0.204313	6.97293e-05
MYL12B	ENSG00000118680	protein_coding	0.178247	0.000524303	0.204191	7.04429e-05
GPX3	ENSG00000211445	protein_coding	0.236174	3.76798e-06	0.204175	7.05336e-05
MMP12	ENSG00000262406	protein_coding	0.195319	0.000140991	0.204036	7.1356e-05
CD4	ENSG00000010610	protein_coding	0.253271	6.71436e-07	0.204016	7.14748e-05
LINC01546	ENSG00000228459	lncRNA	0.22968	7.0198e-06	0.203954	6.94197e-05
PLTP	ENSG00000100979	protein_coding	0.214699	2.75604e-05	0.203899	7.21683e-05
ILK	ENSG00000166333	protein_coding	0.172368	0.000802652	0.203897	7.21819e-05
MEX3B	ENSG00000183496	protein_coding	0.183873	0.000344427	0.203881	7.22788e-05
SLIT2	ENSG00000145147	protein_coding	0.154832	0.00264322	0.203774	7.2926e-05
AC008514.1	ENSG00000253348	lncRNA	0.140951	0.00625604	0.203671	7.1085e-05
LRRC4C	ENSG00000148948	protein_coding	0.134899	0.00890853	0.203645	7.12405e-05
IL18	ENSG00000150782	protein_coding	0.246328	1.37354e-06	0.203554	7.4269e-05
SELL	ENSG00000188404	protein_coding	0.198139	0.000112231	0.203445	7.49386e-05
GIMAP8	ENSG00000171115	protein_coding	0.227952	8.25854e-06	0.203436	7.4998e-05
NEXN	ENSG00000162614	protein_coding	0.169765	0.000965143	0.203435	7.50022e-05
WDR45	ENSG00000196998	protein_coding	0.182778	0.000374146	0.203374	7.5382e-05
CDH3	ENSG00000062038	protein_coding	0.174503	0.00068873	0.203348	7.55427e-05
COL8A2	ENSG00000171812	protein_coding	0.222141	1.41358e-05	0.203235	7.62533e-05
GSTO1	ENSG00000148834	protein_coding	0.211632	3.60506e-05	0.203234	7.62633e-05
ZFPM2	ENSG00000169946	protein_coding	0.161362	0.00171916	0.203221	7.63438e-05
VEZT	ENSG00000028203	protein_coding	0.201132	8.78001e-05	0.203187	7.65554e-05
CHST15	ENSG00000182022	protein_coding	0.177935	0.000536467	0.203174	7.66376e-05
TNFRSF10A	ENSG00000104689	protein_coding	0.188501	0.000241518	0.203168	7.66766e-05
SH2D1B	ENSG00000198574	protein_coding	0.155956	0.00245733	0.203081	7.72299e-05
PHLDB1	ENSG00000019144	protein_coding	0.218932	1.89048e-05	0.203011	7.76788e-05
CTNNA1	ENSG00000044115	protein_coding	0.173468	0.00074197	0.202973	7.79276e-05
LPAR1	ENSG00000198121	protein_coding	0.228892	7.5612e-06	0.202907	7.83479e-05
ITGA6	ENSG00000091409	protein_coding	0.217676	2.11588e-05	0.202883	7.85071e-05
SCEL	ENSG00000136155	protein_coding	0.142944	0.00555243	0.202743	7.68152e-05
STX8	ENSG00000170310	protein_coding	0.230123	6.73166e-06	0.202703	7.96844e-05
SIGLEC10	ENSG00000142512	protein_coding	0.227729	8.43286e-06	0.202573	8.05404e-05
CYLD	ENSG00000083799	protein_coding	0.214234	2.87119e-05	0.202565	8.05964e-05
RTL3	ENSG00000179300	protein_coding	0.0508627	0.325953	0.202516	7.82756e-05
KIFC3	ENSG00000140859	protein_coding	0.218655	1.93804e-05	0.202423	8.15473e-05
CORIN	ENSG00000145244	protein_coding	0.154709	0.00266424	0.20234	8.21044e-05
AC022915.2	ENSG00000253608	lncRNA	0.0268962	0.603623	0.202292	7.97478e-05
AL033384.1	ENSG00000236740	lncRNA	0.115284	0.0255843	0.202239	8.01034e-05
RAB7B	ENSG00000276600	protein_coding	0.184579	0.000326465	0.2022	8.30596e-05
HTRA4	ENSG00000169495	protein_coding	0.146563	0.00445409	0.20218	8.31966e-05
C19orf38	ENSG00000214212	protein_coding	0.148846	0.00386628	0.202161	8.33214e-05
SAMD9	ENSG00000205413	protein_coding	0.194923	0.000145534	0.201943	8.48298e-05
SLC17A5	ENSG00000119899	protein_coding	0.206753	5.48222e-05	0.201938	8.48663e-05
AP001542.1	ENSG00000266995	processed_pseudogene	0.209161	4.46313e-05	0.201862	8.26498e-05
CPXM2	ENSG00000121898	protein_coding	0.170291	0.000930016	0.201771	8.60398e-05
TMEM200B	ENSG00000253304	protein_coding	0.175915	0.000621776	0.201738	8.6275e-05
CRIM1	ENSG00000150938	protein_coding	0.211328	3.70146e-05	0.201718	8.64139e-05
CYFIP1	ENSG00000273749	protein_coding	0.225651	1.0234e-05	0.201711	8.64672e-05
AP002989.1	ENSG00000254987	lncRNA	0.151554	0.0032606	0.201678	8.39204e-05
NUDT10	ENSG00000122824	protein_coding	0.0710497	0.169748	0.201619	8.43325e-05
FMN1	ENSG00000248905	protein_coding	0.219736	1.75841e-05	0.201561	8.75355e-05
FAM25A	ENSG00000188100	protein_coding	0.111135	0.0314283	0.201424	8.57051e-05
SPTLC1	ENSG00000090054	protein_coding	0.203794	7.03568e-05	0.201363	8.89726e-05
GPX7	ENSG00000116157	protein_coding	0.156087	0.00243642	0.201211	9.00868e-05
SNX6	ENSG00000129515	protein_coding	0.235533	4.00955e-06	0.201111	9.08256e-05
CASS4	ENSG00000087589	protein_coding	0.225593	1.029e-05	0.201104	9.08815e-05
ADAMTS9	ENSG00000163638	protein_coding	0.210699	3.9086e-05	0.201034	9.14065e-05
LINC02693	ENSG00000212719	lncRNA	0.1795	0.000477971	0.201027	9.14593e-05
TUT7	ENSG00000083223	protein_coding	0.226244	9.68568e-06	0.200967	9.19086e-05
UBE2D1	ENSG00000072401	protein_coding	0.214464	2.81377e-05	0.200855	9.27512e-05
STRIP2	ENSG00000128578	protein_coding	0.151279	0.00331776	0.200717	9.38069e-05
CXCL16	ENSG00000161921	protein_coding	0.216382	2.37463e-05	0.200654	9.42898e-05
CNOT8	ENSG00000155508	protein_coding	0.196665	0.000126491	0.200459	9.58025e-05
AL118508.2	ENSG00000279164	TEC	0.0984866	0.0567214	0.200351	9.36398e-05
VWF	ENSG00000110799	protein_coding	0.227169	8.88616e-06	0.200278	9.72297e-05
PRELP	ENSG00000188783	protein_coding	0.205071	6.32021e-05	0.200195	9.78872e-05
AC093535.2	ENSG00000279118	TEC	0.172774	0.000779742	0.200174	9.80599e-05
WDR86	ENSG00000187260	protein_coding	0.16999	0.000949973	0.200022	9.92828e-05
DEGS1	ENSG00000143753	protein_coding	0.215377	2.59576e-05	0.199951	9.98588e-05
LINC01283	ENSG00000234191	lncRNA	0.0810363	0.117208	0.199944	9.68257e-05
AC093627.6	ENSG00000242611	lncRNA	0.203678	7.1047e-05	0.199871	9.74065e-05
RAB3IL1	ENSG00000167994	protein_coding	0.19346	0.000163574	0.199855	0.000100639
C2orf27A	ENSG00000197927	transcribed_unprocessed_pseudogene	0.209218	4.44111e-05	0.199849	0.00010069
PIEZO2	ENSG00000154864	protein_coding	0.179822	0.000466694	0.199728	0.000101691
RGS3	ENSG00000138835	protein_coding	0.228206	8.0643e-06	0.199685	0.000102047
LINC01150	ENSG00000229671	lncRNA	0.206541	5.58173e-05	0.199597	9.96218e-05
LINC02828	ENSG00000224164	lncRNA	0.108736	0.0353022	0.199569	9.9853e-05
CARMN	ENSG00000249669	lncRNA	0.0592674	0.252257	0.199494	0.000103642
SFRP1	ENSG00000104332	protein_coding	0.155674	0.00250282	0.199422	0.000104254
NPR3	ENSG00000113389	protein_coding	0.228646	7.73782e-06	0.199308	0.000105224
ATP2B4	ENSG00000058668	protein_coding	0.157163	0.00227108	0.199261	0.000105623
PANX1	ENSG00000110218	protein_coding	0.177472	0.000555001	0.199221	0.000105969
HOMER3	ENSG00000051128	protein_coding	0.220245	1.67938e-05	0.19922	0.000105971
LIPH	ENSG00000163898	protein_coding	0.208688	4.64795e-05	0.199214	0.000106024
BCL2L1	ENSG00000171552	protein_coding	0.182137	0.000392641	0.19917	0.000106408
TSPAN1	ENSG00000117472	protein_coding	0.202286	7.97922e-05	0.199134	0.000106717
GLI1	ENSG00000111087	protein_coding	0.206648	5.53127e-05	0.199103	0.000106988
AHNAK	ENSG00000124942	protein_coding	0.243167	1.88942e-06	0.198877	0.000108968
BMP8A	ENSG00000183682	protein_coding	0.183889	0.000344016	0.198875	0.000108982
AL031651.2	ENSG00000277829	lncRNA	0.182358	0.000386154	0.198867	0.000105764
BTBD19	ENSG00000222009	protein_coding	0.21679	2.2898e-05	0.198788	0.000109755
SPATA9	ENSG00000145757	protein_coding	0.158603	0.00206588	0.198614	0.000107966
MACF1	ENSG00000127603	protein_coding	0.194803	0.000146939	0.198562	0.000111782
CDC37L1	ENSG00000106993	protein_coding	0.165666	0.0012834	0.198561	0.000111792
TNFSF8	ENSG00000106952	protein_coding	0.18848	0.000241928	0.198433	0.000112954
EVI2B	ENSG00000185862	protein_coding	0.236628	3.60489e-06	0.198391	0.00011334
PPA1	ENSG00000180817	protein_coding	0.199549	0.000100018	0.198357	0.000113653
MIR1245A	ENSG00000221502	miRNA	0.234055	4.62509e-06	0.198272	0.000111027
RBMS2P1	ENSG00000213250	processed_pseudogene	0.227503	8.61342e-06	0.198239	0.000114737
AOAH	ENSG00000136250	protein_coding	0.240631	2.43282e-06	0.198239	0.000114739
PRDM6	ENSG00000061455	protein_coding	0.163761	0.00146191	0.198165	0.000115429
LINC02757	ENSG00000255363	lncRNA	0.131405	0.0108591	0.198149	0.00011214
DIO2	ENSG00000211448	protein_coding	0.229309	7.26996e-06	0.198056	0.000116443
IFNAR2	ENSG00000159110	protein_coding	0.212043	3.47824e-05	0.197967	0.00011729
STAMBPL1	ENSG00000138134	protein_coding	0.227502	8.61379e-06	0.197883	0.000118086
SH3BGRL3	ENSG00000142669	protein_coding	0.215428	2.58412e-05	0.197866	0.00011825
MORF4L2	ENSG00000123562	protein_coding	0.169518	0.000982026	0.197815	0.000118733
LINC02104	ENSG00000271334	lncRNA	0.158675	0.00205604	0.197612	0.000117148
PARVG	ENSG00000138964	protein_coding	0.163222	0.00151643	0.197524	0.000121551
P3H2	ENSG00000090530	protein_coding	0.181238	0.00041999	0.197432	0.000122449
SLK	ENSG00000065613	protein_coding	0.202005	8.16758e-05	0.197422	0.000122552
WDFY1	ENSG00000085449	protein_coding	0.194425	0.000151455	0.197407	0.000122696
MPEG1	ENSG00000197629	protein_coding	0.242517	2.01642e-06	0.197355	0.000123216
ATP1B3	ENSG00000069849	protein_coding	0.168989	0.00101916	0.197353	0.000123232
BST1	ENSG00000109743	protein_coding	0.149383	0.00373854	0.197341	0.000123356
IFIT1	ENSG00000185745	protein_coding	0.210033	4.14028e-05	0.197289	0.000123874
KRT16	ENSG00000186832	protein_coding	0.112712	0.0290852	0.197153	0.000121592
TICAM2	ENSG00000243414	protein_coding	0.144618	0.00501718	0.197027	0.00012651
RCBTB2	ENSG00000136161	protein_coding	0.200371	9.34833e-05	0.197007	0.000126707
DISC1	ENSG00000162946	protein_coding	0.139616	0.00677084	0.196981	0.000126978
P2RY6	ENSG00000171631	protein_coding	0.164778	0.00136394	0.196938	0.000127413
ENG	ENSG00000106991	protein_coding	0.239722	2.66159e-06	0.196929	0.000127508
ETV1	ENSG00000006468	protein_coding	0.083833	0.105049	0.19688	0.000128008
ST8SIA2	ENSG00000140557	protein_coding	0.0542033	0.295142	0.196818	0.000124939
ALG2	ENSG00000119523	protein_coding	0.134168	0.00928828	0.196606	0.00013085
SPSB1	ENSG00000171621	protein_coding	0.213635	3.02633e-05	0.196606	0.000130852
P4HA2	ENSG00000072682	protein_coding	0.149789	0.00364457	0.196606	0.000130852
FLRT2	ENSG00000185070	protein_coding	0.10678	0.0387535	0.196598	0.000130933
ARMH4	ENSG00000139971	protein_coding	0.180912	0.000430338	0.196525	0.000131709
FGFR1	ENSG00000077782	protein_coding	0.130715	0.011286	0.19652	0.000131757
LINC00475	ENSG00000225511	transcribed_unprocessed_pseudogene	0.104622	0.0428886	0.196516	0.000128028
DDX58	ENSG00000107201	protein_coding	0.222059	1.42418e-05	0.196479	0.000132188
GALNT10	ENSG00000164574	protein_coding	0.229757	6.96885e-06	0.196452	0.00013248
TCN2	ENSG00000185339	protein_coding	0.213567	3.04442e-05	0.196436	0.000132654
OLFML3	ENSG00000116774	protein_coding	0.220517	1.63853e-05	0.196302	0.000134076
CDK17	ENSG00000059758	protein_coding	0.212338	3.38993e-05	0.196301	0.000134093
AC005703.5	ENSG00000279660	TEC	0.241467	2.23895e-06	0.196143	0.000131936
IL7R	ENSG00000168685	protein_coding	0.213901	2.9566e-05	0.196045	0.000136867
LYPD1	ENSG00000150551	protein_coding	0.110251	0.0328112	0.196023	0.000137101
EMCN	ENSG00000164035	protein_coding	0.230382	6.56893e-06	0.196001	0.000137344
KLF10	ENSG00000155090	protein_coding	0.196653	0.000126619	0.19598	0.000137579
TCN1	ENSG00000134827	protein_coding	0.198731	0.000106942	0.195975	0.000137636
VASH1	ENSG00000071246	protein_coding	0.209499	4.33533e-05	0.19579	0.00013968
TK2	ENSG00000166548	protein_coding	0.21703	2.24155e-05	0.195757	0.000140051
TNFRSF1B	ENSG00000028137	protein_coding	0.223981	1.19415e-05	0.195744	0.000140201
NFIA-AS2	ENSG00000237928	lncRNA	0.0309911	0.549653	0.195714	0.000136579
EIF2S1	ENSG00000134001	protein_coding	0.161428	0.00171149	0.1957	0.000140691
LRRC70	ENSG00000186105	protein_coding	0.218622	1.94396e-05	0.195603	0.000141779
SHANK1	ENSG00000161681	protein_coding	0.000779567	0.987996	0.195564	0.000142219
NOCT	ENSG00000151014	protein_coding	0.134827	0.00894513	0.195563	0.000142232
ABI3	ENSG00000108798	protein_coding	0.220229	1.68174e-05	0.195561	0.000142258
IL1B	ENSG00000125538	protein_coding	0.194726	0.000147854	0.195504	0.000142905
SH3TC2	ENSG00000169247	protein_coding	0.17089	0.000891531	0.195456	0.000143451
TNIP3	ENSG00000050730	protein_coding	0.10335	0.0454963	0.19543	0.000143753
AL355102.2	ENSG00000258691	protein_coding	0.150045	0.00358658	0.195418	0.000139868
TIGAR	ENSG00000078237	protein_coding	0.223943	1.1984e-05	0.195362	0.000144529
BLOC1S6	ENSG00000104164	protein_coding	0.182176	0.000391491	0.195357	0.000144592
CLIP3	ENSG00000105270	protein_coding	0.165441	0.00130332	0.1953	0.000145254
LINC02195	ENSG00000236481	lncRNA	0.206652	5.52918e-05	0.195135	0.000143088
ZNF532	ENSG00000074657	protein_coding	0.214317	2.85031e-05	0.195123	0.000147308
POM121L9P	ENSG00000128262	transcribed_unprocessed_pseudogene	0.178852	0.000501425	0.195104	0.00014753
PLEKHG1	ENSG00000120278	protein_coding	0.213424	3.08298e-05	0.195094	0.000147653
PSMB7	ENSG00000136930	protein_coding	0.212603	3.31264e-05	0.195032	0.000148379
DOCK10	ENSG00000135905	protein_coding	0.192001	0.000183628	0.195017	0.000148556
TMEM255B	ENSG00000184497	protein_coding	0.146197	0.00455547	0.194992	0.00014885
TMTC1	ENSG00000133687	protein_coding	0.167982	0.00109339	0.194981	0.000148982
DOK2	ENSG00000147443	protein_coding	0.228077	8.16231e-06	0.194965	0.000149176
CD69	ENSG00000110848	protein_coding	0.199774	9.81869e-05	0.194884	0.000150137
MDFI	ENSG00000112559	protein_coding	0.188439	0.000242699	0.194809	0.000151036
TLL1	ENSG00000038295	protein_coding	0.155304	0.00256362	0.194781	0.000151375
UBTD1	ENSG00000165886	protein_coding	0.201295	8.662e-05	0.194768	0.000151523
CARD8-AS1	ENSG00000268001	lncRNA	0.195347	0.000140669	0.19475	0.00015174
PROK2	ENSG00000163421	protein_coding	0.20155	8.48163e-05	0.194709	0.000148059
AL137782.1	ENSG00000261553	lncRNA	0.140614	0.00638239	0.194625	0.000153264
TBXAS1	ENSG00000059377	protein_coding	0.212768	3.26511e-05	0.194605	0.000153508
GAS1RR	ENSG00000226237	lncRNA	0.0127044	0.806295	0.194597	0.000149383
NLRP12	ENSG00000142405	protein_coding	0.065186	0.207869	0.19458	0.000153805
METRNL	ENSG00000176845	protein_coding	0.241248	2.28823e-06	0.194574	0.000153882
FTSJ1	ENSG00000068438	protein_coding	0.161012	0.00175995	0.194568	0.00015396
MMP10	ENSG00000166670	protein_coding	0.209275	4.41968e-05	0.194566	0.000153974
TSPAN2	ENSG00000134198	protein_coding	0.169478	0.000984757	0.194529	0.000154428
DOCK2	ENSG00000134516	protein_coding	0.185033	0.000315357	0.194445	0.000155469
PNRC1	ENSG00000146278	protein_coding	0.223353	1.26512e-05	0.194443	0.000155494
AC009093.2	ENSG00000260517	lncRNA	0.1547	0.00266587	0.194433	0.000155606
HCAR3	ENSG00000255398	protein_coding	0.195057	0.000143984	0.194422	0.000151489
PHC2	ENSG00000134686	protein_coding	0.2173	2.18802e-05	0.194421	0.000155755
TRIR	ENSG00000123144	protein_coding	0.189884	0.000216868	0.1944	0.000156025
DUSP4	ENSG00000120875	protein_coding	0.181041	0.000426223	0.194389	0.000156155
CATSPER1	ENSG00000175294	protein_coding	0.0988321	0.0558544	0.194369	0.000156409
CHD1	ENSG00000153922	protein_coding	0.180196	0.000453922	0.194242	0.000157985
AC090409.1	ENSG00000267279	lncRNA	0.0844789	0.102388	0.194229	0.000153846
ERI1	ENSG00000104626	protein_coding	0.221817	1.45595e-05	0.194199	0.000158522
CRYGN	ENSG00000127377	protein_coding	0.105001	0.0421372	0.194165	0.000154633
GET3	ENSG00000198356	protein_coding	0.21544	2.58148e-05	0.194131	0.000159379
AFF4	ENSG00000072364	protein_coding	0.199558	9.99462e-05	0.194104	0.000159726
SH2B3	ENSG00000111252	protein_coding	0.215697	2.52337e-05	0.194068	0.000160179
BOC	ENSG00000144857	protein_coding	0.147498	0.0042041	0.194037	0.000160578
DPYSL2	ENSG00000092964	protein_coding	0.258038	4.05726e-07	0.193941	0.000161794
AC011611.3	ENSG00000257453	lncRNA	0.160335	0.00184143	0.193929	0.000157571
GBP4	ENSG00000162654	protein_coding	0.21442	2.82461e-05	0.193825	0.000163292
IDO1	ENSG00000131203	protein_coding	0.206595	5.55638e-05	0.193659	0.000165445
PTPRN	ENSG00000054356	protein_coding	-0.0309517	0.55016	0.19359	0.000166354
CREB5	ENSG00000146592	protein_coding	0.175145	0.000657486	0.19338	0.000169136
PTX3	ENSG00000163661	protein_coding	0.174025	0.000712845	0.193231	0.000171133
LGI4	ENSG00000153902	protein_coding	0.147161	0.00429275	0.19317	0.000171952
EGFLAM	ENSG00000164318	protein_coding	0.152482	0.0030737	0.193137	0.000172409
CMTM6	ENSG00000091317	protein_coding	0.198154	0.000112094	0.19306	0.000173451
SH3RF3	ENSG00000172985	protein_coding	0.204616	6.56717e-05	0.192961	0.000174806
AC112229.3	ENSG00000257207	protein_coding	0.178156	0.00052782	0.192831	0.000176606
NALCN	ENSG00000102452	protein_coding	0.114107	0.0271382	0.192818	0.000176787
SNRPN	ENSG00000128739	protein_coding	0.188928	0.00023364	0.192648	0.000179176
GPR183	ENSG00000169508	protein_coding	0.225979	9.92745e-06	0.192556	0.000180476
KCTD21	ENSG00000188997	protein_coding	0.166221	0.00123522	0.192551	0.000180537
IGFL2	ENSG00000204866	protein_coding	0.195294	0.000141264	0.192339	0.000178787
SCG2	ENSG00000171951	protein_coding	0.0279718	0.589218	0.192244	0.000184952
B3GNT2	ENSG00000170340	protein_coding	0.186612	0.000279468	0.192192	0.000185703
MYO1G	ENSG00000136286	protein_coding	0.172939	0.00077058	0.192139	0.00018648
MPRIP	ENSG00000133030	protein_coding	0.207812	5.00936e-05	0.192089	0.000187214
TRPS1	ENSG00000104447	protein_coding	0.168123	0.00108267	0.191991	0.000188659
MSNP1	ENSG00000251593	processed_pseudogene	0.186983	0.00027159	0.191984	0.000188753
CDR2	ENSG00000140743	protein_coding	0.182151	0.000392216	0.191927	0.000189607
ARID5B	ENSG00000150347	protein_coding	0.238149	3.10725e-06	0.191792	0.000191621
HTR1F	ENSG00000179097	protein_coding	0.12031	0.0197807	0.191761	0.00018714
SIGLEC14	ENSG00000254415	protein_coding	0.20108	8.81755e-05	0.191668	0.000188522
CXCR4	ENSG00000121966	protein_coding	0.205273	6.21345e-05	0.191632	0.000194025
DOK6	ENSG00000206052	protein_coding	0.143767	0.00528324	0.191544	0.00019537
TRANK1	ENSG00000168016	protein_coding	0.213919	2.95179e-05	0.191485	0.000196279
MAP3K8	ENSG00000107968	protein_coding	0.187052	0.000270166	0.191477	0.000196398
MDGA1	ENSG00000112139	protein_coding	0.153343	0.00290897	0.191401	0.000197568
TMEM204	ENSG00000131634	protein_coding	0.229554	7.10357e-06	0.191377	0.000197937
HCST	ENSG00000126264	protein_coding	0.220059	1.70775e-05	0.191322	0.000198791
ARHGAP15	ENSG00000075884	protein_coding	0.190463	0.000207255	0.191294	0.000199233
ABCA1	ENSG00000165029	protein_coding	0.210452	3.99319e-05	0.19127	0.000199601
AC003986.2	ENSG00000232821	lncRNA	0.13337	0.00971984	0.191258	0.000194711
CSMD2	ENSG00000121904	protein_coding	0.109913	0.0333529	0.191231	0.000200209
PRXL2C	ENSG00000158122	protein_coding	0.196609	0.00012707	0.19108	0.000202588
CCPG1	ENSG00000260916	protein_coding	0.208805	4.60166e-05	0.190989	0.000204035
NR4A3	ENSG00000119508	protein_coding	0.165018	0.00134171	0.190961	0.000204477
FCGR2C	ENSG00000244682	polymorphic_pseudogene	0.179368	0.000482664	0.190935	0.000204894
SH3PXD2A-AS1	ENSG00000280693	lncRNA	0.215157	2.64674e-05	0.190903	0.000205404
COL17A1	ENSG00000065618	protein_coding	0.222842	1.3258e-05	0.190833	0.000206525
BMP6	ENSG00000153162	protein_coding	0.212959	3.21113e-05	0.190587	0.000210513
PCDH10	ENSG00000138650	protein_coding	0.0828573	0.109172	0.190583	0.000205309
RAB32	ENSG00000118508	protein_coding	0.191358	0.000193182	0.190568	0.000210822
DNAJB9	ENSG00000128590	protein_coding	0.179197	0.000488824	0.190412	0.000213406
TNIP1	ENSG00000145901	protein_coding	0.212769	3.26477e-05	0.190352	0.000214393
BMP2K	ENSG00000138756	protein_coding	0.200324	9.38483e-05	0.190317	0.00021499
HIC1	ENSG00000177374	protein_coding	0.226967	9.05552e-06	0.19014	0.000217967
ERMN	ENSG00000136541	protein_coding	0.12867	0.0126404	0.19005	0.00021949
FAM167B	ENSG00000183615	protein_coding	0.212916	3.22326e-05	0.190001	0.000220321
AC026904.2	ENSG00000253688	lncRNA	0.0665581	0.198438	0.189936	0.000215988
ELL	ENSG00000105656	protein_coding	0.229187	7.3541e-06	0.189892	0.000222204
DCLK2	ENSG00000170390	protein_coding	0.0699112	0.176709	0.189834	0.000223194
CKLF	ENSG00000217555	protein_coding	0.174997	0.000664593	0.189826	0.000223344
DLG3	ENSG00000082458	protein_coding	0.168587	0.00104818	0.189812	0.000223584
RIN2	ENSG00000132669	protein_coding	0.222375	1.38368e-05	0.189797	0.000223849
EPHA2	ENSG00000142627	protein_coding	0.223663	1.22966e-05	0.189774	0.000224236
VDR	ENSG00000111424	protein_coding	0.228542	7.81359e-06	0.189718	0.000225223
FAHD2P1	ENSG00000257302	processed_pseudogene	0.168591	0.00104788	0.189698	0.000220035
GAPDHP29	ENSG00000178596	processed_pseudogene	0.199132	0.00010349	0.189633	0.00022116
AGTR1	ENSG00000144891	protein_coding	0.0641968	0.214866	0.189619	0.000221396
AL157702.2	ENSG00000227482	lncRNA	0.120417	0.0196709	0.189572	0.000222206
CYYR1	ENSG00000166265	protein_coding	0.221523	1.49546e-05	0.18943	0.000230288
FLJ16779	ENSG00000275620	lncRNA	0.0417261	0.420429	0.189389	0.000225415
RAP2A	ENSG00000125249	protein_coding	0.0918975	0.075501	0.18938	0.000231194
KDSR	ENSG00000119537	protein_coding	0.168487	0.00105555	0.189375	0.000231271
MSLN	ENSG00000102854	protein_coding	0.194104	0.000155385	0.189365	0.000231455
LINC02285	ENSG00000259004	lncRNA	0.125092	0.0153577	0.189337	0.000226328
ATP10D	ENSG00000145246	protein_coding	0.207554	5.12113e-05	0.189253	0.000233471
NUMBL	ENSG00000105245	protein_coding	0.191761	0.000187141	0.189085	0.000236513
HEYL	ENSG00000163909	protein_coding	0.194516	0.000150359	0.189039	0.000237354
MAFF	ENSG00000185022	protein_coding	0.196524	0.000127946	0.188981	0.00023842
EOGT	ENSG00000163378	protein_coding	0.193441	0.000163825	0.18898	0.000238454
PSMC2	ENSG00000161057	protein_coding	0.186049	0.000291799	0.188926	0.00023944
SKP1	ENSG00000113558	protein_coding	0.21928	1.83226e-05	0.188852	0.000240811
CLIC4P3	ENSG00000237931	processed_pseudogene	0.088222	0.0880012	0.188775	0.000236445
MAPKAP1	ENSG00000119487	protein_coding	0.215133	2.65245e-05	0.188707	0.000243531
PML	ENSG00000140464	protein_coding	0.20099	8.88313e-05	0.188698	0.000243694
ATF3	ENSG00000162772	protein_coding	0.164907	0.00135195	0.188651	0.000244572
AC008840.1	ENSG00000250240	lncRNA	0.169925	0.000954298	0.188511	0.000241335
ANXA7	ENSG00000138279	protein_coding	0.163043	0.00153494	0.188494	0.000247549
LEF1-AS1	ENSG00000232021	lncRNA	0.0725884	0.160669	0.18849	0.000241731
PRDM8	ENSG00000152784	protein_coding	0.135344	0.0086836	0.18821	0.000253033
CSTP2	ENSG00000277975	unprocessed_pseudogene	0.154602	0.00268275	0.188194	0.000247341
BPI	ENSG00000101425	protein_coding	0.100481	0.0518676	0.188128	0.000248607
GPR141	ENSG00000187037	protein_coding	0.223822	1.21175e-05	0.188087	0.000255421
GNAI3	ENSG00000065135	protein_coding	0.202643	7.74542e-05	0.188035	0.000256446
RPSAP52	ENSG00000241749	transcribed_processed_pseudogene	0.149012	0.00382627	0.188034	0.000250419
STX2	ENSG00000111450	protein_coding	0.211776	3.56001e-05	0.188031	0.000256523
N4BP1	ENSG00000102921	protein_coding	0.215963	2.46451e-05	0.187999	0.000257169
KLRC2	ENSG00000205809	protein_coding	0.16892	0.00102409	0.187968	0.000251703
ANGPTL1	ENSG00000116194	protein_coding	0.115165	0.0257383	0.187968	0.000257768
RARRES1	ENSG00000118849	protein_coding	0.173186	0.00075709	0.187957	0.000257998
RASA3	ENSG00000185989	protein_coding	0.209295	4.41188e-05	0.18786	0.00025993
RN7SL368P	ENSG00000239948	misc_RNA	0.175479	0.000641766	0.187765	0.000261817
KCNK1	ENSG00000135750	protein_coding	0.182197	0.00039087	0.187709	0.000262944
HAND2-AS1	ENSG00000237125	lncRNA	0.0278611	0.590694	0.187695	0.000257073
TFAP2A	ENSG00000137203	protein_coding	0.17272	0.000782745	0.187665	0.000263831
LINC01503	ENSG00000233901	lncRNA	0.142888	0.00557109	0.187658	0.000263979
TLR7	ENSG00000196664	protein_coding	0.219196	1.84608e-05	0.187573	0.000265707
YPEL5	ENSG00000119801	protein_coding	0.188976	0.000232778	0.187573	0.000265712
ARHGEF25	ENSG00000240771	protein_coding	0.130061	0.0117046	0.187555	0.000266083
OMD	ENSG00000127083	protein_coding	0.166957	0.00117401	0.187551	0.000266157
NOTCH2	ENSG00000134250	protein_coding	0.183802	0.00034629	0.187509	0.000267013
DYRK4	ENSG00000010219	protein_coding	0.201812	8.29947e-05	0.187496	0.000267292
FMNL1	ENSG00000184922	protein_coding	0.195242	0.000141865	0.187483	0.000267553
MAGEL2	ENSG00000254585	protein_coding	0.0025626	0.960554	0.187341	0.000264197
SLC35G2	ENSG00000168917	protein_coding	0.130233	0.0115932	0.18734	0.000270494
PLAAT4	ENSG00000133321	protein_coding	0.225403	1.04726e-05	0.187312	0.000271074
SNX24	ENSG00000064652	protein_coding	0.174569	0.000685464	0.187229	0.000272799
AC115618.2	ENSG00000228343	lncRNA	0.184722	0.000322926	0.187214	0.000273117
CLEC1B	ENSG00000165682	protein_coding	0.100125	0.0527084	0.187183	0.000267439
AMOTL1	ENSG00000166025	protein_coding	0.165102	0.00133401	0.187162	0.000274204
AP001107.5	ENSG00000254510	lncRNA	0.0423697	0.413292	0.187083	0.00026951
C12orf4	ENSG00000047621	protein_coding	0.219022	1.87524e-05	0.187076	0.000276009
NPTX2	ENSG00000106236	protein_coding	0.121643	0.0184477	0.187067	0.000276196
SHOC2	ENSG00000108061	protein_coding	0.208405	4.7618e-05	0.187044	0.000276687
IL17B	ENSG00000127743	protein_coding	0.114834	0.0261695	0.187016	0.000270912
S1PR1	ENSG00000170989	protein_coding	0.204593	6.57954e-05	0.186954	0.000278595
PIK3CG	ENSG00000105851	protein_coding	0.178477	0.000515479	0.186891	0.000279955
MAP4K4	ENSG00000071054	protein_coding	0.162241	0.00162046	0.186875	0.000280291
CST1	ENSG00000170373	protein_coding	0.169073	0.00101314	0.18686	0.000280603
LOXL1	ENSG00000129038	protein_coding	0.219488	1.79816e-05	0.186714	0.000283766
ROBO4	ENSG00000154133	protein_coding	0.218761	1.91969e-05	0.186676	0.000284575
SLC15A3	ENSG00000110446	protein_coding	0.198541	0.000108618	0.186642	0.000285312
STAT2	ENSG00000170581	protein_coding	0.20408	6.86939e-05	0.186611	0.000285992
INPP4B	ENSG00000109452	protein_coding	0.2167	2.30823e-05	0.186539	0.000287575
SPCS3	ENSG00000129128	protein_coding	0.195117	0.000143289	0.186502	0.00028838
IGSF21	ENSG00000117154	protein_coding	0.146901	0.00436227	0.186474	0.000288991
HGSNAT	ENSG00000165102	protein_coding	0.182474	0.0003828	0.186436	0.000289834
IGF2	ENSG00000167244	protein_coding	0.0380805	0.462199	0.186432	0.00028993
AC000067.1	ENSG00000225007	lncRNA	0.0694457	0.179615	0.186386	0.000284353
HSPA8	ENSG00000109971	protein_coding	0.183371	0.000357767	0.186311	0.000292617
FABP4	ENSG00000170323	protein_coding	0.195949	0.00013402	0.186292	0.000293033
TFPI2	ENSG00000105825	protein_coding	0.203173	7.41048e-05	0.186147	0.000296296
UBC	ENSG00000150991	protein_coding	0.194615	0.000149169	0.18614	0.00029645
DESI2	ENSG00000121644	protein_coding	0.145713	0.00469278	0.186107	0.000297201
ALDH3B1	ENSG00000006534	protein_coding	0.211019	3.80193e-05	0.186048	0.000298536
PAPSS1	ENSG00000138801	protein_coding	0.126631	0.014132	0.185961	0.000300522
COL16A1	ENSG00000084636	protein_coding	0.220936	1.57734e-05	0.185855	0.00030295
RAPGEF2	ENSG00000109756	protein_coding	0.206466	5.61728e-05	0.185825	0.000303631
CHMP1B	ENSG00000255112	protein_coding	0.15362	0.00285775	0.18581	0.000303989
CEACAM6	ENSG00000086548	protein_coding	0.184367	0.000331763	0.18579	0.000304457
DAZL	ENSG00000092345	protein_coding	0.144456	0.00506683	0.185722	0.00029919
CHMP2B	ENSG00000083937	protein_coding	0.167236	0.00115154	0.185493	0.000311389
SWAP70	ENSG00000133789	protein_coding	0.192254	0.000179991	0.185222	0.000317843
HOMER3-AS1	ENSG00000269019	lncRNA	0.10756	0.0373441	0.185208	0.000311187
MPPED2	ENSG00000066382	protein_coding	0.0177546	0.731828	0.185119	0.00032034
AL355916.1	ENSG00000232774	lncRNA	0.0105811	0.838179	0.185049	0.000314971
GARS1	ENSG00000106105	protein_coding	0.17075	0.000900376	0.185048	0.000322066
SHISAL1	ENSG00000138944	protein_coding	0.0569548	0.271273	0.184996	0.000323339
PHLDA3	ENSG00000174307	protein_coding	0.203071	7.47425e-05	0.184949	0.000324482
RAB5A	ENSG00000144566	protein_coding	0.165834	0.00126865	0.184919	0.000325232
TREML3P	ENSG00000184106	transcribed_unprocessed_pseudogene	0.00175847	0.972926	0.184916	0.000318188
EVA1B	ENSG00000142694	protein_coding	0.195026	0.000144345	0.184821	0.000327636
AL596087.2	ENSG00000229588	lncRNA	0.169694	0.000969986	0.184816	0.000320631
MFSD12	ENSG00000161091	protein_coding	0.141092	0.00620367	0.184752	0.000329371
AC087385.1	ENSG00000240163	processed_pseudogene	0.177063	0.000571867	0.184688	0.000323753
SH2D3C	ENSG00000095370	protein_coding	0.210539	3.96317e-05	0.184634	0.000332312
SLC22A16	ENSG00000004809	protein_coding	-0.0550211	0.287906	0.184633	0.000325122
DCLK1	ENSG00000133083	protein_coding	0.0766137	0.138648	0.184629	0.000332449
UNC5C	ENSG00000182168	protein_coding	0.207565	5.11618e-05	0.184582	0.000333617
NTAN1	ENSG00000157045	protein_coding	0.191977	0.000183977	0.184552	0.000334386
NOTCH4	ENSG00000204301	protein_coding	0.204178	6.81272e-05	0.184498	0.000335745
LMBRD1	ENSG00000168216	protein_coding	0.220963	1.57349e-05	0.184481	0.000336183
LILRP1	ENSG00000186152	unprocessed_pseudogene	0.0952004	0.0655371	0.184478	0.000328963
ZNF474	ENSG00000164185	protein_coding	0.0373034	0.471392	0.184465	0.000329305
GABARAPL1	ENSG00000139112	protein_coding	0.207797	5.0157e-05	0.184462	0.000336657
NAB1	ENSG00000138386	protein_coding	0.193766	0.000159635	0.184443	0.000337149
SUCNR1	ENSG00000198829	protein_coding	0.135393	0.00865915	0.184406	0.000338082
RBPMS	ENSG00000157110	protein_coding	0.170093	0.00094313	0.184311	0.000340511
DNAJA1	ENSG00000086061	protein_coding	0.144602	0.00502197	0.184286	0.000341166
PGR	ENSG00000082175	protein_coding	0.0317719	0.539637	0.184242	0.00034228
AC093673.1	ENSG00000232533	lncRNA	0.228274	8.01305e-06	0.184227	0.000342685
ACOD1	ENSG00000102794	protein_coding	0.116118	0.0245302	0.184226	0.000335329
FOLR2	ENSG00000165457	protein_coding	0.224314	1.15809e-05	0.184148	0.000344719
PIP4K2A	ENSG00000150867	protein_coding	0.171235	0.000870011	0.184147	0.000344761
NLGN2	ENSG00000169992	protein_coding	0.175713	0.000630973	0.184099	0.000345998
KARS1	ENSG00000065427	protein_coding	0.195104	0.000143441	0.184081	0.000346455
CNIH3-AS1	ENSG00000229400	lncRNA	0.0306518	0.554034	0.183992	0.000341346
LMOD1	ENSG00000163431	protein_coding	0.150719	0.00343738	0.18399	0.00034885
HMGA2-AS1	ENSG00000197301	lncRNA	0.112347	0.0296137	0.183984	0.000341538
MINDY2	ENSG00000128923	protein_coding	0.208134	4.87373e-05	0.183969	0.000349413
AC068473.3	ENSG00000267287	lncRNA	0.0407372	0.431536	0.183957	0.00034225
MYH9	ENSG00000100345	protein_coding	0.23814	3.11e-06	0.183926	0.00035054
RHOBTB1	ENSG00000072422	protein_coding	0.18262	0.000378636	0.183804	0.000353766
CLIC2	ENSG00000155962	protein_coding	0.200143	9.52532e-05	0.183758	0.000354991
SHISA2	ENSG00000180730	protein_coding	0.109523	0.0339887	0.183691	0.000356799
MMRN2	ENSG00000173269	protein_coding	0.217283	2.19146e-05	0.183689	0.00035683
PRICKLE1	ENSG00000139174	protein_coding	0.183019	0.0003674	0.183683	0.000357001
SCN1B	ENSG00000105711	protein_coding	0.194312	0.00015283	0.183666	0.000357447
AC006483.1	ENSG00000228974	processed_pseudogene	0.173108	0.000761333	0.183579	0.000359802
C1QTNF1	ENSG00000173918	protein_coding	0.191745	0.000187387	0.183442	0.000363523
SLC39A6	ENSG00000141424	protein_coding	0.122039	0.0180672	0.183425	0.000363995
COL13A1	ENSG00000197467	protein_coding	0.180277	0.000451179	0.183411	0.000364369
TMEM50A	ENSG00000183726	protein_coding	0.178612	0.000510392	0.183398	0.00036473
FBXW11	ENSG00000072803	protein_coding	0.18406	0.000339577	0.183308	0.000367211
HAMP	ENSG00000105697	protein_coding	0.148287	0.00400333	0.183281	0.000367945
TLR6	ENSG00000174130	protein_coding	0.129504	0.0120717	0.18328	0.000367958
CLEC6A	ENSG00000205846	protein_coding	0.143919	0.00523464	0.183191	0.000362676
RHOB	ENSG00000143878	protein_coding	0.148626	0.00391962	0.183167	0.000371111
AC008687.6	ENSG00000269706	unprocessed_pseudogene	0.110545	0.0323462	0.183165	0.000363379
ARHGAP42	ENSG00000165895	protein_coding	0.196753	0.000125596	0.183117	0.000372488
AC135050.2	ENSG00000255439	protein_coding	0.171686	0.000842578	0.183097	0.000365253
SORCS2	ENSG00000184985	protein_coding	0.170914	0.00088999	0.183074	0.000373703
TRGV3	ENSG00000211699	TR_V_gene	0.168149	0.00108071	0.182975	0.000368621
TRIM23	ENSG00000113595	protein_coding	0.143287	0.0054388	0.182973	0.000376543
SBSN	ENSG00000189001	protein_coding	0.000207032	0.996812	0.182965	0.000368916
UBE2A	ENSG00000077721	protein_coding	0.169732	0.000967372	0.182857	0.000379823
AC002401.4	ENSG00000276851	lncRNA	0.0724603	0.16141	0.182826	0.000372782
PRRC1	ENSG00000164244	protein_coding	0.175804	0.000626832	0.182804	0.00038132
LGMNP1	ENSG00000214269	processed_pseudogene	0.217862	2.08101e-05	0.182768	0.000382361
DYNLT3	ENSG00000165169	protein_coding	0.166743	0.00119152	0.182699	0.000384351
KIR2DL1	ENSG00000125498	protein_coding	0.150547	0.00347485	0.18266	0.000377483
FILIP1	ENSG00000118407	protein_coding	0.0925513	0.0734366	0.182642	0.000385977
MXRA5Y	ENSG00000235649	unprocessed_pseudogene	0.17688	0.000579563	0.182635	0.000378184
HSD3B7	ENSG00000099377	protein_coding	0.192433	0.000177461	0.182551	0.000388606
RNF152	ENSG00000176641	protein_coding	0.17744	0.000556311	0.182519	0.000389545
LINC01936	ENSG00000235997	lncRNA	0.0665664	0.198381	0.182454	0.000383397
UNC5A	ENSG00000113763	protein_coding	0.112695	0.0291099	0.18244	0.000391857
TNFSF10	ENSG00000121858	protein_coding	0.18707	0.000269793	0.182422	0.000392384
IL10RA	ENSG00000110324	protein_coding	0.205913	5.88668e-05	0.182353	0.000394403
CCL1	ENSG00000108702	protein_coding	0.124642	0.0157331	0.182265	0.000388861
SOCS2	ENSG00000120833	protein_coding	0.15472	0.00266232	0.182191	0.000399194
LIN7A	ENSG00000111052	protein_coding	-0.0123274	0.811934	0.182113	0.000401539
PLA2G5	ENSG00000127472	protein_coding	0.0953826	0.0650202	0.181876	0.000408705
LINC02599	ENSG00000233858	lncRNA	0.000962133	0.985185	0.181851	0.000401137
PLEKHG2	ENSG00000090924	protein_coding	0.190538	0.000206037	0.18184	0.000409801
[truncated: 54,494 more rows]

## Sheet: top50
POSTIVE	NEGTIVE
LOX	AL121906.2
COL5A2	LINC01431
FAP	AP001267.3
ADAMTS2	TUBB2BP1
PRR16	SLC25A5-AS1
SNAI2	AC139530.1
SPARC	RTCA-AS1
VCAN	FOXO6
GPX8	AL139287.1
PLAUR	SNORD104
COL12A1	LAMTOR5-AS1
COL1A2	NECAB3
PLAU	AL451165.2
ADAMTS12	SGSM1
SULF1	TOB1-AS1
PDPN	AL357079.1
RAB31	CCDC24
COL3A1	BX537318.1
SRPX2	NDUFA6-DT
NOX4	AL139289.1
CTSK	C2orf68
P4HA3	AL022069.1
MMP14	AC009403.1
PRRX1	AC007114.1
POSTN	C21orf58
ANTXR1	Z97634.1
TGFBI	AC093752.3
VIM	LINC01770
THY1	ZBTB42
HRH1	HMGN2P4
LUM	C1orf194
TNFAIP6	AL669831.1
FBN1	H4C2
CCN4	PLA2G6
PMP22	AL606760.1
INHBA	MTA1
COL6A3	ABCB6
THBS1	AL590326.1
MYOF	SFXN5
LOXL2	AC135050.6
CDH11	RAB30-DT
MMP2	AC106795.2
COL1A1	AC097639.1
LINC01614	KDM4A-AS1
MEDAG	LINC01816
TIMP2	CCDC142
LINC01094	ZNF107
NID2	FOXO6-AS1
ITGA11	LINC00174
ANGPTL2	ZPLD2P

## Sheet: string
LOX
COL5A2
ADAMTS2
FAP
SPARC
PRR16
SNAI2
PLAUR
VCAN
PLAU
COL12A1
TNFAIP6
ADAMTS12
SULF1
HRH1
P4HA3
COL1A2
SRPX2
NOX4
GPX8
ECM1
EMP1
POSTN
THY1
LOXL2
MMP14
PDPN
ADAM12
TREM1
PRRX1
COL3A1
CALU
LINC01614
INHBA
RAB31
MEDAG
COL1A1
TGFBI
PXDN
BMP1
CCN4
AP000695.1
ANTXR1
SLC11A1
THBS1
FBN1
NID2
ITGA11
ARSI
FNDC1
LINC01705
CTHRC1
CTSK
VIM
MMP2
AC109479.1
COL5A1
AC134312.5
C5orf46
LINC01094
COL6A3
CDH11
HAS2
MCEMP1
COL10A1
MYOF
ANGPTL2
NDEL1
NTM
C1QTNF6
CNN2
CAP1
OLFML2B
THBS2
PMP22
NCF2
BGN
MYO1E
AQP9
CLEC5A
LUM
ANOS1
MMP19
TIMP2
COL11A1
WNT2
SERPINE1
NRP1
NNMT
GLT8D2
SPATA20P1
VEGFC
CEMIP
ZNF469
C5AR1
LINC02257
ANXA2
AF201337.1
TIMP1
ARL4C

## Sheet: kegg
kegg
LOX
COL5A2
FAP
ADAMTS2
PRR16
SNAI2
SPARC
VCAN
GPX8
PLAUR
COL12A1
COL1A2
PLAU
ADAMTS12
SULF1
PDPN
RAB31
COL3A1
SRPX2
NOX4
CTSK
P4HA3
MMP14
PRRX1
POSTN
ANTXR1
TGFBI
VIM
THY1
HRH1
LUM
TNFAIP6
FBN1
CCN4
PMP22
INHBA
COL6A3
THBS1
MYOF
LOXL2
CDH11
MMP2
COL1A1
LINC01614
MEDAG
TIMP2
LINC01094
NID2
ITGA11
ANGPTL2
FNDC1
ADAM12
LHFPL2
CALU
NRP1
COL5A1
PXDN
MMP19
LINC01705
ANXA2
THBS2
GLT8D2
MYO1E
CAP1
AF201337.1
CNN2
FAM32A
ANOS1
NCF2
BGN
PDGFRB
EMP1
OLFML2B
HAS2
GFPT2
COL10A1
C1S
ECM1
VEGFC
MXRA5
BMP1
TIMP1
MAP1LC3B
SERPINB8
NNMT
C5AR1
FSTL1
FPR1
AEBP1
NTM
C1QTNF6
ADAMTS5
FCGR2A
ARSI
TREM1
WNT2
FIBIN
CD59
GPR68
AQP9
COL11A1
FCGR3A
CLEC5A
MSN
CTHRC1
CMTM3
PODNL1
PLXDC2
HAVCR2
SERPING1
ELK3
IKBIP
PPP1R18
CD86
SLC11A1
SPATA20P1
IFI16
ALOX5AP
SH3PXD2B
PILRA
SERPINE1
CCN2
MSR1
RSU1
NDEL1
CHSY3
MEIS3
TNFSF4
MSC
CPXM1
BBS12
DCBLD1
CD248
FN1
RND3
CD14
COL5A3
PLPP4
HTRA3
MCEMP1
FCGR1A
CLEC11A
C1R
HSD11B1
GREM1
AP000695.1
PDCD1LG2
ASPN
LAMA4
ARL4C
UBLCP1
MYL12A
ANXA5
GGT5
TGFB3
MS4A4A
LRRC32
COL8A1
FPR3
MNDA
SMIM3
HS3ST3A1
ITPRIP
AXL
AL356417.2
PALM2AKAP2
PCOLCE
LXN
AP3S1
SRGN
LATS2
CEMIP
CD163
ADAMTS4
YWHAH
STING1
LILRB2
COL6A2
PLIN3
YIPF5
MRC2
DCN
BCL6B
C3AR1
CCR1
ADGRL4
UBASH3B
COL15A1
PLK2
SYDE1
SCARF2
CTSL
CCL3
CD93
LILRA5
SFRP2
GLIPR1
AFAP1
EDNRA
SPOCK1
ITGA5
AC114284.1
ISLR
PLA2G7
SPON2
RASGRF2
CALCRL
MAFB
FRMD6
CSGALNACT2
SIGLEC9
VGLL3
LRRC8A
CD300A
ZNF469
COLGALT1
MSC-AS1
EMP3
ITGA2
CHI3L1
DSE
PCDH12
GNAI2
SERPINH1
GPNMB
BICC1
SERPINF1
LMCD1
S100A11
LILRA6
ZYX
QKI
EDN1
TNFRSF12A
SULF2
TREM2
SIGLEC7
SIRPB2
AC134312.5
CFH
OSTF1
LAPTM5
AC109479.1
OLFML1
FSTL3
PHLDA1
ADGRE5
CORO1C
TYROBP
MMP1
CDKN1A
OLR1
COL4A1
VCAM1
RCN3
SLC38A2
FPR2
PDGFC
CYTL1
KIRREL1
C5orf46
ITGB1
CLEC2B
CCN1
CTTNBP2NL
GALNT15
CRISPLD2
LGALS1
ADGRE2
GPR84
CLEC4E
CD300E
ARHGAP31
IGFBP5
CCL8
MS4A7
CERCAM
LRRC25
LINC01050
TGFB1
PTGS2
SNTB2
GJA5
DKK3
FAS
SPHK1
LCP2
AP001434.1
TNFRSF1A
RAB8A
AP000695.2
PLXDC1
GAS1
ADGRF5
SHC1
MRC1
AC007998.3
XIRP1
DOK5
ETS1
