# Supplementary material for: Integrated pan-cancer analysis and experimental verification of the roles of tropomyosin 4 in gastric cancer
Source: Front Immunol. 2023 Mar 13;14:1148056. doi: 10.3389/fimmu.2023.1148056 (PMC10041708; doi:10.3389/fimmu.2023.1148056)
Supplement: Supplementary file 3 [file DataSheet_1.zip › Supplementary Tables/Table S2.xlsx]

## Sheet: Sheet 1
	Cancer Abbreviation	groups		min	max	Median	IQR	Mean	SD	SE
ACC	Adrenocortical carcinoma	Normal	128	0	7.583	6.461	0.736	6.424	0.777	0.069
ACC		Tumor	77	3.506	8.924	6.668	1.097	6.587	1.013	0.115
BLCA	Bladder Urothelial Carcinoma	Normal	28	6.235	9.591	8.422	0.69	8.458	0.729	0.138
BLCA		Tumor	407	4.018	9.685	7.912	1.127	7.872	0.889	0.044
BRCA	Breast invasive carcinoma	Normal	292	5.526	9.711	8.315	0.781	8.258	0.631	0.037
BRCA		Tumor	1099	4.658	10.928	8.593	0.907	8.531	0.758	0.023
CESC	Cervical squamous cell carcinoma and endocervical adenocarcinoma	Normal	13	8.009	9.846	8.717	0.848	8.655	0.545	0.151
CESC		Tumor	306	5.029	10.279	8.484	1.128	8.375	0.819	0.047
CHOL	Cholangiocarcinoma	Normal	9	3.288	5.303	4.646	0.519	4.562	0.657	0.219
CHOL		Tumor	36	5.614	9.939	8.046	1.008	7.968	0.973	0.162
COAD	Colon adenocarcinoma	Normal	349	0	9.463	7.668	1.049	7.535	1.085	0.058
COAD		Tumor	290	6.268	9.916	8.449	0.741	8.417	0.56	0.033
DLBC	Large B-cell Lymphoma	Normal	444	1.88	10.608	6.347	2.189	6.373	1.353	0.064
DLBC		Tumor	47	4.694	8.438	6.965	1.498	6.992	1.002	0.146
ESCA	Esophageal carcinoma	Normal	666	0	9.929	8.067	0.781	8.029	0.862	0.033
ESCA		Tumor	182	6.472	10.677	8.621	0.764	8.574	0.625	0.046
GBM	Glioblastoma multiforme	Normal	1157	0	9.374	6.011	1.584	6.281	1.198	0.035
GBM		Tumor	166	5.017	9.903	7.743	0.838	7.695	0.725	0.056
HNSC	Head and Neck squamous cell carcinoma	Normal	44	4.732	9.588	8.568	0.803	8.287	0.931	0.14
HNSC		Tumor	520	5.349	10.277	8.719	0.836	8.617	0.762	0.033
KICH	Kidney Chromophobe	Normal	53	0	9.291	7.267	1.926	6.892	1.616	0.222
KICH		Tumor	66	2.31	9.702	4.822	1.381	5.03	1.296	0.16
KIRC	Kidney renal clear cell carcinoma	Normal	100	0	10.153	7.239	1.412	7.103	1.318	0.132
KIRC		Tumor	531	2.473	9.515	7.288	1.123	7.266	0.927	0.04
KIRP	Kidney renal papillary cell carcinoma	Normal	60	0	9.217	6.756	1.144	6.593	1.361	0.176
KIRP		Tumor	289	3.282	8.804	6.182	1.428	6.149	1.039	0.061
LAML	Acute Myeloid Leukemia	Normal	70	6.937	7.915	7.141	0.121	7.171	0.168	0.02
LAML		Tumor	173	5.324	10.438	8.195	1.073	8.091	0.927	0.071
LGG	Brain Lower Grade Glioma	Normal	1152	0	9.374	6.006	1.586	6.28	1.201	0.035
LGG		Tumor	523	4.598	9.741	6.309	0.745	6.425	0.653	0.029
LIHC	Liver hepatocellular carcinoma	Normal	160	2.709	9.247	4.469	1.162	4.597	1.029	0.081
LIHC		Tumor	371	2.457	9.347	5.46	1.537	5.514	1.205	0.063
LUAD		Normal	347	0	10.402	8.535	0.736	8.544	0.746	0.04
LUAD	Lung adenocarcinoma	Tumor	515	5.158	9.585	7.793	0.947	7.756	0.747	0.033
LUSC	Lung squamous cell carcinoma	Normal	338	0	10.402	8.527	0.732	8.55	0.751	0.041
LUSC		Tumor	498	5.849	10.113	8.336	0.859	8.285	0.682	0.031
MESO	Mesothelioma	Tumor	87	5.742	10.146	8.524	1.075	8.514	0.776	0.083
OV	Ovarian serous cystadenocarcinoma	Normal	88	7.044	9.454	8.155	0.734	8.208	0.542	0.058
OV		Tumor	427	0	11.829	9.016	0.91	8.918	0.913	0.044
PAAD	Pancreatic adenocarcinoma	Normal	171	0	9.389	4.858	1.015	5.009	1.088	0.083
PAAD		Tumor	179	4.403	10.284	8.708	0.794	8.546	0.891	0.067
PCPG	Pheochromocytoma and Paraganglioma	Normal	3	5.633	6.884	6.802	0.625	6.44	0.7	0.404
PCPG		Tumor	182	4.697	9.562	6.776	0.898	6.79	0.777	0.058
PRAD	Prostate adenocarcinoma	Normal	152	6.603	9.291	7.782	0.829	7.836	0.549	0.044
PRAD		Tumor	496	4.525	9.158	7.639	0.826	7.494	0.754	0.034
READ	Rectum adenocarcinoma	Normal	318	0	9.463	7.696	1.184	7.539	1.135	0.064
READ		Tumor	93	5.094	9.444	8.509	0.603	8.388	0.644	0.067
SARC	Sarcoma	Normal	2	6.367	8.368	7.368	1.001	7.368	1.415	1.001
SARC		Tumor	262	3.108	11.914	9.423	1.47	9.358	1.163	0.072
SKCM	Skin Cutaneous Melanoma	Normal	813	6.63	11.151	8.009	2.195	8.514	1.13	0.04
SKCM		Tumor	469	5.267	10.525	7.509	1.029	7.493	0.807	0.037
STAD	Stomach adenocarcinoma	Normal	210	0	9.819	7.174	1.777	7.04	1.322	0.091
STAD		Tumor	414	5.771	10.785	8.217	0.812	8.221	0.607	0.03
TGCT	Testicular Germ Cell Tumors	Normal	165	4.831	8.717	6.516	0.854	6.565	0.711	0.055
TGCT		Tumor	154	5.736	9.141	7.74	0.727	7.789	0.529	0.043
THCA	Thyroid carcinoma	Normal	338	0	8.852	6.995	0.821	6.952	0.765	0.042
THCA		Tumor	512	2.916	8.954	6.29	0.738	6.298	0.662	0.029
THYM	Thymoma	Normal	446	1.88	10.608	6.356	2.184	6.375	1.35	0.064
THYM		Tumor	119	3.263	8.674	6.12	1.09	6.026	0.863	0.079
UCEC	Uterine Corpus Endometrial Carcinoma	Normal	101	7.543	9.991	8.839	0.86	8.836	0.519	0.052
UCEC		Tumor	181	4.272	9.615	7.768	1.308	7.631	1.011	0.075
UCS	Uterine Carcinosarcoma	Normal	78	7.881	9.991	8.928	0.816	8.958	0.479	0.054
UCS		Tumor	57	5.514	9.497	7.776	0.883	7.813	0.825	0.109
UVM	Uveal Melanoma	Tumor	79	3.698	7.023	5.243	1.078	5.443	0.712	0.08
