# Supplementary material for: Integrated pan-cancer analysis and experimental verification of the roles of tropomyosin 4 in gastric cancer
Source: Front Immunol. 2023 Mar 13;14:1148056. doi: 10.3389/fimmu.2023.1148056 (PMC10041708; doi:10.3389/fimmu.2023.1148056)
Supplement: Supplementary file 3 [file DataSheet_1.zip › Supplementary Tables/Table S3.xlsx]

## Sheet: Sheet 1
	Cancer Abbreviation	组别2	groups		min	max	Median	IQR	Mean	SD	SE
BLCA	Bladder Urothelial Carcinoma	Normal	19	6.235	9.591	8.669	0.797	8.264	8.531	0.866	0.199
BLCA		Tumor	19	4.567	9.138	7.746	0.412	7.665	7.784	0.958	0.22
BRCA	Breast invasive carcinoma	Normal	112	5.526	9.492	8.464	0.715	8.086	8.405	0.604	0.057
BRCA		Tumor	112	6.972	10.487	8.708	0.898	8.306	8.764	0.65	0.061
CHOL	Cholangiocarcinoma	Normal	9	3.288	5.303	4.646	0.519	4.435	4.562	0.657	0.219
CHOL		Tumor	9	6.955	9.939	7.858	0.538	7.676	8.122	0.914	0.305
COAD	Colon adenocarcinoma	Normal	26	6.796	8.45	7.69	0.394	7.495	7.732	0.382	0.075
COAD		Tumor	26	7.604	9.387	8.659	0.81	8.076	8.537	0.535	0.105
ESCA	Esophageal carcinoma	Normal	13	4.477	9.108	7.333	2.391	6.471	7.297	1.574	0.437
ESCA		Tumor	13	7.851	9.442	8.64	0.636	8.534	8.771	0.501	0.139
HNSC	Head and Neck squamous cell carcinoma	Normal	43	4.732	9.588	8.569	0.814	8.026	8.293	0.941	0.143
HNSC		Tumor	43	6.642	10.194	9.005	0.784	8.634	8.923	0.624	0.095
KICH	Kidney Chromophobe	Normal	25	6.763	9.291	8.061	0.844	7.587	8.003	0.624	0.125
KICH		Tumor	25	3.479	8.961	5.105	1.07	4.324	5.108	1.135	0.227
KIRC	Kidney renal clear cell carcinoma	Normal	72	6.12	10.153	7.669	1.211	6.85	7.571	0.82	0.097
KIRC		Tumor	72	5.747	8.79	7.186	1.199	6.763	7.308	0.735	0.087
KIRP		Normal	32	5.99	9.217	7.013	1.068	6.671	7.198	0.722	0.128
KIRP	Kidney renal papillary cell carcinoma	Tumor	32	3.644	8.23	6.535	1.38	5.843	6.436	1.033	0.183
LIHC	Liver hepatocellular carcinoma	Normal	50	2.709	6.199	4.642	0.684	4.228	4.586	0.681	0.096
LIHC		Tumor	50	3.03	7.634	5.521	1.488	4.695	5.473	1.025	0.145
LUAD		Normal	58	7.487	9.266	8.442	0.55	8.074	8.346	0.368	0.048
LUAD	Lung adenocarcinoma	Tumor	58	5.366	9.382	7.946	0.927	7.61	8.028	0.704	0.092
LUSC	Lung squamous cell carcinoma	Normal	50	7.595	9.144	8.328	0.433	8.157	8.348	0.337	0.048
LUSC		Tumor	50	6.693	9.75	8.492	0.977	7.985	8.466	0.644	0.091
PAAD	Pancreatic adenocarcinoma	Normal	4	7.176	9.389	9	0.71	8.466	8.641	0.997	0.499
PAAD		Tumor	4	8.802	9.416	8.843	0.197	8.811	8.976	0.295	0.147
PRAD	Prostate adenocarcinoma	Normal	52	6.776	8.913	8.016	0.798	7.573	7.92	0.563	0.078
PRAD		Tumor	52	5.719	8.675	7.826	0.674	7.471	7.717	0.55	0.076
READ	Rectum adenocarcinoma	Normal	6	6.932	8.088	7.808	0.216	7.678	7.699	0.403	0.165
READ		Tumor	6	7.792	9.097	8.485	0.77	8.07	8.458	0.517	0.211
STAD	Stomach adenocarcinoma	Normal	33	6.459	8.727	7.59	0.977	7.322	7.733	0.566	0.098
STAD		Tumor	33	7.156	9.031	8.215	0.842	7.806	8.192	0.489	0.085
THCA	Thyroid carcinoma	Normal	59	4.697	7.631	6.104	0.634	5.915	6.216	0.57	0.074
THCA		Tumor	59	3.529	7.771	6.347	0.927	5.856	6.254	0.763	0.099
UCEC	Uterine Corpus Endometrial Carcinoma	Normal	7	7.606	9.325	8.26	0.815	8.12	8.472	0.615	0.232
UCEC		Tumor	7	7.194	8.937	7.954	0.819	7.502	7.961	0.631	0.238
