# Supplementary material for: Integrated pan-cancer analysis and experimental verification of the roles of tropomyosin 4 in gastric cancer
Source: Front Immunol. 2023 Mar 13;14:1148056. doi: 10.3389/fimmu.2023.1148056 (PMC10041708; doi:10.3389/fimmu.2023.1148056)
Supplement: Supplementary file 3 [file DataSheet_1.zip › Supplementary Tables/Table S4.xlsx]

## Sheet: table_selected_region (4)
Name	HR	CI	P.value	LR_test_pvalue	Best_split	CHR	MAPINFO	UCSC_RefGene_Name	UCSC_RefGene_Group	Relation_to_UCSC_CpG_Island
cg00000714	1.263	(0.886;1.801)	0.2	0.2	q75	19	54695678	TSEN34	Body	S_Shore
cg00001510	0.86	(0.624;1.186)	0.36	0.36	mean	19	54746945	LILRA6	TSS1500	Open_Sea
cg00002033	0.726	(0.525;1.004)	0.053	0.052	mean	19	39798481	LRFN1	Body	Island
cg00004072	1.252	(0.847;1.851)	0.26	0.25	q25	19	39898015	ZFP36	Body	Island
cg00007269	0.822	(0.593;1.141)	0.24	0.24	mean	19	2945106	ZNF77	TSS200	Island
cg00007324	0.847	(0.575;1.248)	0.4	0.39	q75	19	4047803	ZBTB7A	Body	Island
cg00007326	0.622	(0.439;0.882)	0.0076	0.0098	q25	19	13366046	CACNA1A	Body	Island
cg00007466	0.702	(0.472;1.042)	0.079	0.07	q75	19	7585086	ZNF358	Body	Island
cg00007987	1.55	(1.038;2.315)	0.032	0.025	q25	19	56156430	ZNF581	Body	Island
cg00008737	0.845	(0.577;1.239)	0.39	0.38	q75	19	51021200	LRRC4B	Body	Island
cg00008839	1.538	(1.114;2.124)	0.0089	0.0092	mean	19	2269146	OAZ1	TSS1500	Island
cg00010445	0.681	(0.446;1.041)	0.076	0.065	q75	19	14089630	RFX1	Body	Island
cg00011578	0.867	(0.589;1.276)	0.47	0.46	q75	19	46850432	PPP5C	1stExon	Island
cg00013733	0.729	(0.512;1.039)	0.081	0.088	q25	19	1423273	DAZAP1	Body	N_Shore
cg00013993	0.862	(0.604;1.231)	0.41	0.42	q25	19	7533810	ARHGEF18	Body	S_Shore
cg00014272	0.8	(0.566;1.133)	0.21	0.22	q25	19	2329227	SPPL2B;LSM7	Body;TSS1500	S_Shore
cg00014806	1.058	(0.768;1.457)	0.73	0.73	median	19	2475658	GADD45B	TSS1500	Island
cg00016892	0.635	(0.423;0.953)	0.028	0.022	q75	19	41948653	C19orf69	TSS1500	S_Shelf
cg00017441	1.188	(0.799;1.766)	0.4	0.39	q25	19	18220973	MAST3	Body	Island
cg00019137	0.737	(0.496;1.095)	0.13	0.12	q75	19	41103107	LTBP4	TSS200;Body	Island
cg00019377	0.828	(0.601;1.141)	0.25	0.25	median	19	41035024	SPTBN4	TSS1500;Body	N_Shore
cg00021945	0.822	(0.575;1.177)	0.29	0.29	q25	19	52430920	ZNF613	5'UTR	Open_Sea
cg00022594	0.616	(0.408;0.929)	0.021	0.015	q75	19	15512550	AKAP8L	Body	S_Shore
cg00022911	0.625	(0.409;0.956)	0.03	0.023	q75	19	19372392	HAPLN4	Body	Island
cg00023168	1.317	(0.919;1.889)	0.13	0.14	q75	19	44669068	ZNF226	TSS200;TSS1500	Open_Sea
cg00023174	0.754	(0.508;1.121)	0.16	0.15	q75	19	12202386	ZNF788	TSS1500	N_Shore
cg00024280	0.551	(0.358;0.847)	0.0066	0.0038	q75	19	17501257	Unknown	Unknown	N_Shore
cg00024989	1.328	(0.898;1.963)	0.15	0.14	q25	19	17902242	Unknown	Unknown	N_Shelf
cg00025715	0.748	(0.506;1.106)	0.15	0.14	q75	19	58597097	ZSCAN18	Body	S_Shore
cg00027990	0.718	(0.52;0.993)	0.045	0.047	mean	19	18368368	KIAA1683	Body	N_Shore
cg00028487	1.248	(0.847;1.839)	0.26	0.25	q25	19	53030711	ZNF808	TSS200	N_Shore
cg00028993	0.737	(0.496;1.095)	0.13	0.12	q75	19	48247714	GLTSCR2	TSS1500	N_Shore
cg00029640	0.677	(0.479;0.956)	0.027	0.031	q25	19	35770141	USF2	Body	Island
cg00030423	1.08	(0.732;1.593)	0.7	0.7	q25	19	29704213	UQCRFS1	TSS200	Island
cg00031443	0.733	(0.488;1.099)	0.13	0.12	q75	19	7599076	PNPLA6	5'UTR;TSS1500;1stExon;TSS200	Island
cg00031663	0.867	(0.629;1.196)	0.38	0.38	median	19	10654640	ATG4D	TSS200	Island
cg00032036	1.702	(1.12;2.585)	0.013	0.0085	q25	19	7600417	PNPLA6	5'UTR;TSS200	Island
cg00032192	1.213	(0.827;1.778)	0.32	0.32	q25	19	12818196	SNORD41;TNPO2	TSS1500;Body	Open_Sea
cg00032366	1.122	(0.814;1.547)	0.48	0.48	median	19	5692159	LONP1	Body	Island
cg00032701	0.745	(0.539;1.028)	0.073	0.072	median	19	7911195	EVI5L	5'UTR;TSS200	N_Shore
cg00033371	0.839	(0.57;1.236)	0.38	0.37	q75	19	4956786	UHRF1	Body	S_Shore
cg00033773	1.347	(0.911;1.991)	0.14	0.13	q25	19	12779366	MORG1;C19orf56	TSS1500;5'UTR;Body	N_Shore
cg00033915	0.854	(0.602;1.212)	0.38	0.38	mean	19	7504569	ARHGEF18	5'UTR;TSS200	N_Shore
cg00034555	1.198	(0.814;1.764)	0.36	0.35	q25	19	14202331	SAMD1	TSS1500	Open_Sea
cg00035623	1.283	(0.868;1.897)	0.21	0.2	q25	19	55919836	UBE2S	TSS1500	S_Shore
cg00036137	0.767	(0.519;1.135)	0.18	0.17	q75	19	56688439	GALP	5'UTR	Open_Sea
cg00037314	0.587	(0.422;0.818)	0.0016	0.0014	median	19	14274039	LPHN1	Body	Island
cg00037406	0.844	(0.578;1.233)	0.38	0.37	q75	19	835147	Unknown	Unknown	N_Shore
cg00038167	0.575	(0.414;0.797)	0.00091	0.0008	median	19	7598438	PNPLA6;MCOLN1	TSS1500;Body	Island
cg00038736	0.555	(0.361;0.855)	0.0075	0.0045	q75	19	38877134	GGN	Body	Island
cg00039385	1.063	(0.767;1.473)	0.71	0.71	median	19	4558558	SEMA6B	TSS200	Island
cg00040427	0.873	(0.609;1.25)	0.46	0.46	q25	19	14044197	PODNL1	Body	Island
cg00040569	0.886	(0.61;1.285)	0.52	0.52	q75	19	44438813	Unknown	Unknown	N_Shore
cg00040861	1.146	(0.829;1.585)	0.41	0.41	median	19	2328391	LSM7;SPPL2B	Body;TSS1500	Island
cg00041047	0.717	(0.478;1.077)	0.11	0.098	q75	19	49828629	SLC6A16	TSS200	Island
cg00043005	0.896	(0.614;1.309)	0.57	0.57	q75	19	2227429	DOT1L	Body	Island
cg00044318	0.663	(0.472;0.931)	0.018	0.021	q25	19	34988751	WTIP	Body	Island
cg00044995	0.591	(0.384;0.91)	0.017	0.012	q75	19	408683	C2CD4C	5'UTR	Island
cg00052561	1.648	(1.079;2.516)	0.021	0.015	q25	19	11708537	ZNF627	Body	Island
cg00053073	0.781	(0.556;1.096)	0.15	0.15	mean	19	18337107	PDE4C	1stExon;Body	Island
cg00054408	1.765	(1.163;2.677)	0.0076	0.0047	q25	19	3275609	BRUNOL5	Body	Island
cg00054741	0.852	(0.594;1.221)	0.38	0.39	q25	19	54201247	MIR523	TSS1500	Open_Sea
cg00061059	1.512	(1.001;2.284)	0.049	0.041	q25	19	14640983	TECR	Body	Island
cg00062776	0.764	(0.553;1.054)	0.1	0.1	median	19	49402424	TULP2	TSS1500	N_Shore
cg00067471	0.841	(0.61;1.16)	0.29	0.29	median	19	1241377	ATP5D	TSS1500	N_Shore
cg00067576	0.725	(0.521;1.008)	0.056	0.054	median	19	2475014	GADD45B	TSS1500	Island
cg00073090	0.865	(0.627;1.193)	0.38	0.38	median	19	1265879	Unknown	Unknown	Island
cg00079169	1.45	(1.017;2.067)	0.04	0.035	mean	19	2811669	THOP1	Body	Island
cg00079302	1.35	(0.978;1.864)	0.068	0.068	median	19	1439985	RPS15	Body	Island
cg00081084	1.264	(0.889;1.798)	0.19	0.2	q75	19	36612722	TBCB	Body	Island
cg00083616	0.866	(0.628;1.194)	0.38	0.38	median	19	35981371	KRTDAP	TSS200	Open_Sea
cg00086346	1.162	(0.796;1.698)	0.44	0.43	q25	19	3908136	ATCAY	Body	Island
cg00086493	0.629	(0.417;0.949)	0.027	0.021	q75	19	51535348	KLK12	Body	Island
cg00087799	0.875	(0.633;1.209)	0.42	0.42	mean	19	4831891	TICAM1	TSS200	Island
cg00090338	0.635	(0.455;0.887)	0.0078	0.0094	mean	19	32835826	ZNF507	TSS1500	N_Shore
cg00091060	0.732	(0.53;1.012)	0.059	0.058	median	19	57922082	ZNF17	TSS1500	N_Shore
cg00094858	0.877	(0.596;1.291)	0.51	0.5	q75	19	49623089	PPFIA3;C19orf73	5'UTR;TSS1500	Island
cg00094944	0.793	(0.558;1.127)	0.2	0.2	q25	19	11849910	ZNF823	TSS200	S_Shore
cg00097081	0.822	(0.575;1.176)	0.28	0.29	q25	19	51871073	CLDND2;ETFB	Body;TSS1500	Island
cg00097645	1.277	(0.863;1.889)	0.22	0.21	q25	19	9325438	OR7D4	1stExon	Open_Sea
cg00098239	0.748	(0.531;1.054)	0.097	0.1	q25	19	7599173	PNPLA6	TSS1500;5'UTR;1stExon	Island
cg00101104	0.676	(0.49;0.932)	0.017	0.017	mean	19	54219607	MIR521-2	TSS1500	Open_Sea
cg00105400	0.706	(0.511;0.976)	0.035	0.034	median	19	46216179	FBXO46	Body	Island
cg00107603	1.289	(0.935;1.777)	0.12	0.12	median	19	19516022	GATAD2A	5'UTR	Island
cg00109776	1.038	(0.71;1.517)	0.85	0.85	q25	19	54232332	MIR518E	TSS1500	Open_Sea
cg00112685	0.638	(0.423;0.963)	0.032	0.025	q75	19	11591190	ELAVL3	Body	Island
cg00116838	0.801	(0.566;1.132)	0.21	0.2	mean	19	46001746	RTN2;FLJ40125	TSS1500;1stExon	N_Shore
cg00121209	1.415	(1;2.003)	0.05	0.056	q75	19	54606151	NDUFA3	TSS200	Island
cg00127732	1.17	(0.819;1.672)	0.39	0.39	q75	19	42757846	ERF	Body	Island
cg00131081	0.763	(0.553;1.053)	0.1	0.099	mean	19	37020172	ZNF260	TSS1500	S_Shore
cg00134028	1.299	(0.909;1.858)	0.15	0.16	q75	19	15543806	WIZ	Body	Island
cg00136192	0.778	(0.549;1.104)	0.16	0.17	q25	19	5978423	RANBP3	TSS200	Island
cg00137016	0.716	(0.502;1.021)	0.065	0.072	q25	19	52675231	ZNF836	TSS1500	S_Shore
cg00147863	0.869	(0.603;1.252)	0.45	0.46	q25	19	3869599	ZFR2	TSS1500	N_Shore
cg00149708	0.808	(0.549;1.189)	0.28	0.27	q75	19	56047884	SBK2	TSS1500	S_Shore
cg00155609	0.867	(0.591;1.271)	0.47	0.46	q75	19	12912527	PRDX2	5'UTR	Island
cg00159799	1.048	(0.72;1.525)	0.81	0.81	q25	19	14552013	PKN1	Body	Island
cg00162541	1.321	(0.958;1.822)	0.09	0.089	median	19	16607016	C19orf44;CALR3	TSS200	Island
cg00164678	1.256	(0.883;1.785)	0.2	0.21	q75	19	10152171	C3P1	Body	Open_Sea
cg00168191	1.093	(0.748;1.597)	0.65	0.64	q25	19	3097565	GNA11	Body	Island
cg00169167	1.169	(0.796;1.715)	0.43	0.42	q25	19	6531539	TNFSF9	Body	Island
cg00170056	0.88	(0.615;1.259)	0.48	0.49	q25	19	37861986	ZNF527	TSS200	Island
cg00174901	0.685	(0.454;1.035)	0.072	0.062	q75	19	709889	PALM	Body	Island
cg00182416	0.803	(0.562;1.148)	0.23	0.24	q25	19	54263917	MIR516A2	TSS1500	Open_Sea
cg00183804	0.833	(0.576;1.204)	0.33	0.34	q25	19	34746203	KIAA0355	5'UTR	Island
cg00187535	0.775	(0.521;1.151)	0.21	0.2	q75	19	7747028	TRAPPC5	5'UTR	Island
cg00208967	0.802	(0.575;1.12)	0.2	0.19	mean	19	10047924	OLFM2	TSS1500	S_Shore
cg00215066	0.845	(0.612;1.165)	0.3	0.3	mean	19	17212316	MYO9B	5'UTR	N_Shore
cg00230586	0.672	(0.448;1.008)	0.054	0.045	q75	19	16013833	Unknown	Unknown	Island
cg00231521	1.199	(0.842;1.709)	0.31	0.32	q75	19	52643038	ZNF616	1stExon;5'UTR	Island
cg00232387	0.736	(0.533;1.016)	0.062	0.064	mean	19	2717526	DIRAS1	Body	Island
cg00233307	0.703	(0.47;1.049)	0.085	0.075	q75	19	39109076	MAP4K1;EIF3K	TSS1500	N_Shore
cg00236601	0.655	(0.458;0.937)	0.02	0.025	q25	19	36746737	Unknown	Unknown	Island
cg00238994	0.729	(0.495;1.073)	0.11	0.1	q75	19	2977310	TLE6	TSS1500	Island
cg00239003	1.374	(0.976;1.933)	0.068	0.074	q75	19	45458398	CLPTM1	TSS1500	Island
cg00244267	1.357	(0.956;1.927)	0.088	0.095	q75	19	4558565	SEMA6B	TSS200	Island
cg00249093	0.886	(0.592;1.327)	0.56	0.55	q75	19	5804642	Unknown	Unknown	Island
cg00249181	0.732	(0.52;1.029)	0.072	0.078	q25	19	45682354	BLOC1S3;TRAPPC6A	5'UTR;TSS1500	Island
cg00252654	1.506	(0.992;2.285)	0.054	0.045	q25	19	36980732	ZNF566	TSS1500	Island
cg00253971	1.182	(0.796;1.756)	0.41	0.4	q25	19	4038851	Unknown	Unknown	Island
cg00256374	0.746	(0.539;1.033)	0.078	0.076	mean	19	1383699	NDUFS7	TSS200	Island
cg00259480	1.601	(1.049;2.444)	0.029	0.022	q25	19	50321415	MED25	TSS200	Island
cg00259785	1.231	(0.893;1.696)	0.2	0.2	median	19	35263967	ZNF599	1stExon;5'UTR	Island
cg00270093	0.749	(0.504;1.112)	0.15	0.14	q75	19	50027944	FCGRT	Body	Island
cg00275232	0.752	(0.504;1.123)	0.16	0.15	q75	19	45579541	ZNF296	1stExon	Island
cg00276788	0.612	(0.435;0.86)	0.0047	0.006	mean	19	38993232	RYR1	Body	Island
cg00283046	0.765	(0.548;1.068)	0.12	0.12	mean	19	3942223	ITGB1BP3	Body	Island
cg00283662	0.703	(0.475;1.04)	0.078	0.069	q75	19	46178101	MIR642;GIPR	TSS200;Body	N_Shelf
cg00286125	0.561	(0.369;0.852)	0.0067	0.0041	q75	19	36246906	HSPB6	Body	Island
cg00288050	0.733	(0.522;1.029)	0.073	0.069	mean	19	12949727	MAST1	Body	Island
cg00289762	0.742	(0.538;1.023)	0.068	0.068	mean	19	8550540	HNRNPM	Body	Island
cg00297680	1.397	(0.948;2.058)	0.091	0.081	q25	19	36869860	Unknown	Unknown	Island
cg00297876	0.752	(0.501;1.128)	0.17	0.16	q75	19	50861774	NAPSA	3'UTR	Island
cg00298065	0.675	(0.452;1.007)	0.054	0.046	q75	19	58715577	ZNF274	Body;5'UTR	Island
cg00299047	0.587	(0.376;0.915)	0.019	0.013	q75	19	2252069	AMH	3'UTR	Island
cg00301172	1.209	(0.823;1.775)	0.33	0.32	q25	19	40971832	SPTBN4;BLVRB	TSS1500;TSS200	Island
cg00303723	1.232	(0.858;1.768)	0.26	0.27	q75	19	18304398	MPV17L2	Body	Island
cg00308133	0.624	(0.423;0.921)	0.017	0.013	mean	19	1401118	GAMT	Body	Island
cg00311654	0.792	(0.574;1.093)	0.16	0.15	median	19	1067147	HMHA1	TSS200	Island
cg00313722	0.719	(0.484;1.069)	0.1	0.093	q75	19	1009949	C19orf6	3'UTR	Island
cg00314427	0.644	(0.456;0.91)	0.013	0.015	q25	19	45976120	FOSB	Body	Island
cg00318084	0.775	(0.539;1.115)	0.17	0.18	q25	19	10335510	S1PR2	Body	Island
cg00319912	0.679	(0.489;0.943)	0.021	0.02	median	19	39441002	FBXO17	5'UTR;Body	Island
cg00320243	1.215	(0.881;1.675)	0.24	0.24	median	19	18314691	RAB3A	5'UTR	Island
cg00320845	0.712	(0.469;1.081)	0.11	0.099	q75	19	54251984	Unknown	Unknown	Open_Sea
cg00323695	0.525	(0.342;0.809)	0.0034	0.0017	q75	19	39989978	DLL3	Body	Island
cg00330170	1.167	(0.834;1.632)	0.37	0.37	mean	19	42830596	MEGF8	Body	Island
cg00330464	1.171	(0.807;1.698)	0.41	0.4	q25	19	50143474	RRAS	TSS200	Island
cg00330929	0.654	(0.473;0.903)	0.01	0.0098	median	19	2282010	C19orf35	5'UTR	S_Shelf
cg00333255	0.846	(0.608;1.177)	0.32	0.32	mean	19	23945903	RPSAP58	Body	Island
cg00333315	0.841	(0.585;1.208)	0.35	0.35	q25	19	4670412	C19orf10	5'UTR;1stExon	Island
cg00335633	0.842	(0.567;1.25)	0.39	0.38	q75	19	51308339	C19orf48	TSS1500	Island
cg00336028	0.793	(0.575;1.094)	0.16	0.16	median	19	40366607	FCGBP	Body	Island
cg00336605	1.149	(0.797;1.656)	0.46	0.46	q75	19	50879437	NR1H2	TSS1500	N_Shore
cg00336800	0.696	(0.466;1.04)	0.077	0.067	q75	19	1450386	APC2	5'UTR	Island
cg00337020	1.338	(0.905;1.979)	0.14	0.13	q25	19	2241089	SF3A2	5'UTR	S_Shelf
cg00337957	0.833	(0.558;1.243)	0.37	0.36	q75	19	8547807	HNRNPM	Body	N_Shelf
cg00338229	0.852	(0.617;1.176)	0.33	0.33	median	19	46088275	OPA3	TSS200	Island
cg00339331	0.685	(0.494;0.949)	0.023	0.022	median	19	33764550	Unknown	Unknown	Island
cg00339739	0.721	(0.479;1.085)	0.12	0.11	q75	19	12371129	Unknown	Unknown	Island
cg00340161	0.72	(0.521;0.993)	0.045	0.047	mean	19	47207574	PRKD2	Body	Island
cg00340856	1.228	(0.835;1.808)	0.3	0.29	q25	19	40580298	ZNF780A	3'UTR;Body	Open_Sea
cg00340921	0.896	(0.649;1.236)	0.5	0.5	median	19	7600526	PNPLA6	Body;TSS200	Island
cg00341885	0.746	(0.524;1.06)	0.1	0.11	q25	19	4323034	FSD1	Body	Island
cg00342532	1.151	(0.791;1.674)	0.46	0.46	q25	19	50832552	KCNC3	5'UTR;1stExon	N_Shore
cg00342590	0.654	(0.474;0.902)	0.0095	0.01	mean	19	50864954	NAPSA	Body	S_Shelf
cg00344482	0.757	(0.516;1.11)	0.15	0.14	q75	19	38658072	SIPA1L3	Body	Open_Sea
cg00345621	1.303	(0.885;1.919)	0.18	0.17	q25	19	1277218	C19orf24	Body	S_Shore
cg00346180	0.824	(0.597;1.136)	0.24	0.24	mean	19	50189880	PRMT1	Body	N_Shore
cg00346256	0.679	(0.452;1.021)	0.063	0.053	q75	19	6707507	C3	Body	Island
cg00347026	1.685	(1.103;2.572)	0.016	0.011	q25	19	4723897	DPP9	TSS200	Island
cg00347746	1.172	(0.802;1.712)	0.41	0.41	q25	19	48970082	Unknown	Unknown	N_Shelf
cg00350503	1.15	(0.787;1.68)	0.47	0.46	q25	19	13613614	CACNA1A	Body	N_Shelf
cg00351011	0.681	(0.477;0.973)	0.035	0.04	q25	19	8274460	LASS4	5'UTR	Island
cg00351047	1.412	(1.022;1.952)	0.037	0.036	median	19	15234963	ILVBL	Body	N_Shore
cg00351537	0.605	(0.429;0.851)	0.004	0.0053	q25	19	7580275	ZNF358	TSS1500	N_Shore
cg00353411	0.787	(0.57;1.085)	0.14	0.14	median	19	1490432	REEP6;PCSK4	TSS1500;TSS200	Island
cg00353571	0.66	(0.478;0.913)	0.012	0.012	median	19	49238653	RASIP1	Body	Island
cg00353916	0.887	(0.617;1.274)	0.51	0.52	q25	19	49527761	CGB	TSS200	Open_Sea
cg00354258	0.746	(0.497;1.119)	0.16	0.14	q75	19	57306738	ZIM2	Body	Island
cg00355678	0.712	(0.515;0.985)	0.04	0.039	median	19	1483413	PCSK4	Body	Island
cg00356811	1.234	(0.825;1.846)	0.31	0.3	q25	19	4639239	TNFAIP8L1	TSS1500	Island
cg00357593	1.325	(0.882;1.989)	0.18	0.16	q25	19	14530417	DDX39	TSS1500	Island
cg00358609	1.274	(0.898;1.808)	0.17	0.18	q75	19	55586676	EPS8L1	TSS1500	Open_Sea
cg00358695	1.237	(0.836;1.83)	0.29	0.28	q25	19	42463363	RABAC1	Body	Island
cg00360107	1.304	(0.882;1.927)	0.18	0.17	q25	19	41731934	AXL	Body	N_Shore
cg00362665	0.801	(0.548;1.17)	0.25	0.24	q75	19	19370064	HAPLN4	Body	N_Shore
cg00363845	1.101	(0.799;1.517)	0.56	0.56	mean	19	17446137	ANO8	TSS1500	S_Shore
cg00364445	0.797	(0.539;1.178)	0.25	0.24	q75	19	15198451	OR1I1	1stExon	Open_Sea
cg00365692	0.732	(0.515;1.042)	0.084	0.091	q25	19	51670423	SIGLECP3	TSS200	Open_Sea
cg00366837	1.321	(0.926;1.883)	0.12	0.13	q75	19	12900860	JUNB	TSS1500	Island
cg00368356	1.163	(0.782;1.728)	0.46	0.45	q25	19	39395717	NFKBIB	Body	N_Shore
cg00369333	0.896	(0.624;1.287)	0.55	0.55	q25	19	54495381	CACNG6	TSS200	N_Shore
cg00369438	0.735	(0.487;1.108)	0.14	0.13	q75	19	41076542	SPTBN4	Body	S_Shelf
cg00370815	0.738	(0.522;1.043)	0.085	0.092	q25	19	20748646	ZNF737	TSS200	Open_Sea
cg00371453	0.702	(0.472;1.045)	0.081	0.072	q75	19	7854482	CLEC4GP1	Body	Island
cg00371891	1.271	(0.919;1.757)	0.15	0.14	median	19	4723959	DPP9	TSS200	Island
cg00372610	1.286	(0.932;1.773)	0.13	0.12	median	19	2096731	C19orf36;MOBKL2A	TSS200;TSS1500	Island
cg00373279	0.759	(0.534;1.081)	0.13	0.13	q25	19	10765277	ILF3;LOC147727	5'UTR;TSS1500	Island
cg00373967	0.619	(0.435;0.882)	0.0079	0.01	q25	19	40711980	MAP3K10	Body	Island
cg00376639	0.756	(0.546;1.045)	0.091	0.089	mean	19	56155151	ZNF581	5'UTR	N_Shore
cg00376735	0.787	(0.571;1.085)	0.14	0.14	median	19	11473212	LPPR2	Body	Island
cg00376816	0.799	(0.532;1.199)	0.28	0.27	q75	19	39332571	HNRNPL	Body	Open_Sea
cg00378234	0.691	(0.486;0.983)	0.04	0.045	q25	19	15904416	OR10H5	TSS1500	Open_Sea
cg00378510	0.508	(0.323;0.799)	0.0034	0.0016	q75	19	2291020	LINGO3	Body	Island
cg00378636	1.208	(0.82;1.78)	0.34	0.33	q25	19	12862636	BEST2	TSS1500	N_Shelf
cg00379348	0.755	(0.53;1.075)	0.12	0.11	mean	19	5790806	DUS3L	Body	Island
cg00379619	0.901	(0.653;1.244)	0.53	0.53	median	19	17793480	UNC13A	Body	S_Shelf
cg00379720	0.642	(0.423;0.974)	0.037	0.029	q75	19	23185968	Unknown	Unknown	Island
cg00379836	1.187	(0.816;1.727)	0.37	0.36	q25	19	50372937	AKT1S1	3'UTR	Island
cg00380835	0.771	(0.557;1.067)	0.12	0.11	mean	19	51165752	SHANK1	Body	Island
cg00381057	0.926	(0.638;1.343)	0.68	0.69	q25	19	30364688	Unknown	Unknown	Island
cg00381697	0.646	(0.46;0.906)	0.011	0.014	q25	19	47742961	Unknown	Unknown	Island
cg00383149	0.758	(0.51;1.126)	0.17	0.16	q75	19	44384270	ZNF404	1stExon	Open_Sea
cg00383598	0.694	(0.496;0.971)	0.033	0.03	mean	19	55790889	HSPBP1	Body	Island
cg00384577	0.735	(0.532;1.017)	0.063	0.062	median	19	41223078	ITPKC;ADCK4	1stExon;TSS1500	Island
cg00384707	0.711	(0.514;0.982)	0.038	0.037	median	19	51128576	SYT3	Body	Island
cg00386405	0.797	(0.558;1.14)	0.21	0.22	q25	19	30863275	ZNF536	TSS200	N_Shelf
cg00386702	1.468	(0.961;2.244)	0.076	0.065	q25	19	40562337	ZNF780B	TSS1500	S_Shore
cg00387156	1.287	(0.932;1.777)	0.13	0.12	median	19	54975017	LENG9	TSS200	Island
cg00388479	1.279	(0.9;1.819)	0.17	0.18	q75	19	47354305	AP2S1	TSS200	S_Shore
cg00389176	0.578	(0.373;0.897)	0.014	0.0096	q75	19	41859014	TGFB1	5'UTR;1stExon	Island
cg00391479	0.971	(0.705;1.339)	0.86	0.86	median	19	1313527	Unknown	Unknown	Island
cg00392075	0.788	(0.571;1.086)	0.15	0.14	median	19	49207303	FUT2	3'UTR	S_Shore
cg00392196	1.34	(0.906;1.984)	0.14	0.13	q25	19	1542897	Unknown	Unknown	N_Shelf
cg00392377	0.735	(0.492;1.097)	0.13	0.12	q75	19	49939882	SLC17A7	Body	Island
cg00392943	1.309	(0.923;1.856)	0.13	0.14	q75	19	18391301	JUND	1stExon	Island
cg00394844	0.616	(0.408;0.929)	0.021	0.015	q75	19	18343302	PDE4C	Body	N_Shore
cg00395795	1.27	(0.883;1.825)	0.2	0.21	q75	19	14629244	DNAJB1	TSS200	Island
cg00395894	0.722	(0.515;1.013)	0.06	0.065	mean	19	17881640	FCHO1	Body	S_Shelf
cg00397283	0.838	(0.574;1.223)	0.36	0.35	q75	19	10444479	ICAM3;RAVER1	3'UTR;TSS200	Island
cg00397851	0.696	(0.461;1.05)	0.084	0.073	q75	19	57862484	ZNF304	TSS200	Island
cg00398728	0.672	(0.45;1.003)	0.052	0.043	q75	19	40362928	FCGBP	Body	Island
cg00400183	0.6	(0.411;0.874)	0.0077	0.0056	mean	19	50194224	C19orf76;CPT1C	3'UTR;TSS200	Island
cg00401032	0.866	(0.588;1.274)	0.46	0.46	q75	19	7615600	PNPLA6	Body	Island
cg00401471	1.192	(0.864;1.644)	0.29	0.28	median	19	38782834	SPINT2	3'UTR	Open_Sea
cg00402516	0.867	(0.607;1.238)	0.43	0.44	q25	19	1580504	MBD3	Body	Island
cg00405152	1.578	(1.056;2.356)	0.026	0.02	q25	19	47217237	PRKD2	Body;5'UTR;1stExon	Island
cg00405356	1.228	(0.854;1.765)	0.27	0.27	q75	19	33698126	LRP3	Body	Island
cg00405939	0.709	(0.475;1.059)	0.093	0.082	q75	19	4045108	Unknown	Unknown	Island
cg00406796	1.175	(0.793;1.74)	0.42	0.41	q25	19	40596516	ZNF780A	5'UTR	N_Shore
cg00406976	0.866	(0.595;1.26)	0.45	0.45	q75	19	638588	FGF22	TSS1500	N_Shore
cg00407245	1.152	(0.801;1.657)	0.44	0.44	q25	19	55598874	EPS8L1	Body	Island
cg00407484	0.847	(0.577;1.244)	0.4	0.39	q75	19	45566128	SFRS16	Body	N_Shore
cg00408906	0.531	(0.374;0.755)	0.00042	0.00074	q25	19	47746478	Unknown	Unknown	Island
cg00409201	0.715	(0.484;1.058)	0.093	0.084	q75	19	58559304	ZSCAN1	Body	S_Shelf
cg00410199	0.817	(0.573;1.165)	0.26	0.27	q25	19	49298567	BCAT2	Body;3'UTR	Island
cg00410883	0.614	(0.439;0.858)	0.0043	0.0037	median	19	1555145	MEX3D	3'UTR	Island
cg00411741	0.869	(0.6;1.261)	0.46	0.46	q75	19	18208476	MAST3	TSS200	N_Shore
cg00412239	0.807	(0.584;1.114)	0.19	0.19	median	19	5044006	KDM4B	Body	Island
cg00412772	1.23	(0.836;1.81)	0.29	0.28	q25	19	38794845	YIF1B;C19orf33	3'UTR;1stExon;5'UTR	Open_Sea
cg00414890	0.643	(0.426;0.97)	0.035	0.028	q75	19	53500997	Unknown	Unknown	S_Shelf
cg00415822	0.731	(0.529;1.01)	0.057	0.056	median	19	57998706	ZNF419	TSS1500	N_Shore
cg00416475	0.744	(0.539;1.027)	0.073	0.072	median	19	19745573	GMIP	Body	Island
cg00417819	0.871	(0.599;1.268)	0.47	0.47	q75	19	51108162	SNAR-F	TSS200	N_Shore
cg00419186	1.162	(0.843;1.604)	0.36	0.36	median	19	48825265	Unknown	Unknown	Island
cg00420246	1.138	(0.796;1.627)	0.48	0.48	q75	19	8653285	ADAMTS10	Body	N_Shore
cg00420742	0.878	(0.603;1.278)	0.5	0.49	q75	19	54313004	NLRP12	Body;TSS1500	Open_Sea
cg00420847	0.779	(0.563;1.079)	0.13	0.13	mean	19	41388384	CYP2A7	5'UTR;1stExon	S_Shore
cg00420929	0.681	(0.458;1.012)	0.057	0.049	q75	19	18451112	PGPEP1	TSS1500	N_Shore
cg00421363	1.181	(0.819;1.703)	0.37	0.37	q25	19	49646246	PPFIA3	Body	Island
cg00422248	1.528	(1.029;2.27)	0.036	0.029	q25	19	16653661	CHERP	TSS1500	Island
cg00422699	0.739	(0.494;1.105)	0.14	0.13	q75	19	12759093	MAN2B1	Body	Island
cg00423871	0.887	(0.614;1.283)	0.52	0.52	q75	19	4827986	TICAM1	5'UTR	N_Shelf
cg00424677	0.793	(0.559;1.125)	0.19	0.2	q25	19	32836465	ZNF507	TSS200	Island
cg00425217	0.867	(0.596;1.261)	0.45	0.45	q75	19	13205470	NFIX	3'UTR	N_Shore
cg00426968	1.188	(0.807;1.749)	0.38	0.37	q25	19	47138284	GNG8	TSS1500	N_Shore
cg00428193	0.714	(0.511;0.997)	0.048	0.052	mean	19	57335015	PEG3;ZIM2	Body	Open_Sea
cg00428638	0.868	(0.592;1.273)	0.47	0.46	q75	19	7224713	INSR	Body	Open_Sea
cg00429081	1.17	(0.848;1.614)	0.34	0.34	median	19	10764351	ILF3;LOC147727	TSS1500;Body	Island
cg00429497	0.748	(0.541;1.034)	0.079	0.078	mean	19	55945233	SHISA7	Body	S_Shore
cg00431565	1.356	(0.981;1.874)	0.065	0.064	median	19	3369478	NFIC	Body	Island
cg00433770	0.777	(0.563;1.071)	0.12	0.12	mean	19	17392656	ANKLE1	5'UTR;1stExon	Island
cg00433887	0.563	(0.361;0.879)	0.011	0.007	q75	19	46521386	CCDC61;MIR769	Body;TSS1500	S_Shore
cg00433917	0.688	(0.497;0.953)	0.025	0.024	mean	19	7915517	EVI5L	Body	S_Shore
cg00434573	1.216	(0.881;1.679)	0.23	0.23	mean	19	2041960	MKNK2	Body	Island
cg00436874	0.675	(0.456;1)	0.05	0.042	q75	19	8658985	ADAMTS10	Body	S_Shore
cg00437228	1.112	(0.758;1.631)	0.59	0.58	q25	19	13941768	ZSWIM4	Body	Island
cg00437311	1.128	(0.772;1.647)	0.53	0.53	q25	19	37178174	Unknown	Unknown	Island
cg00438215	1.292	(0.937;1.781)	0.12	0.12	median	19	7937107	Unknown	Unknown	Island
cg00441754	1.155	(0.799;1.67)	0.44	0.45	q75	19	45394894	TOMM40	Body;1stExon	Island
cg00441765	0.718	(0.52;0.99)	0.043	0.045	mean	19	7194996	INSR	Body	N_Shelf
cg00442267	0.654	(0.436;0.982)	0.041	0.033	q75	19	46317840	RSPH6A	1stExon	N_Shore
cg00442430	0.693	(0.501;0.957)	0.026	0.025	median	19	49841458	CD37	Body	Island
cg00443794	0.584	(0.405;0.843)	0.004	0.0028	mean	19	47975078	SLC8A2	5'UTR;1stExon	Open_Sea
cg00445518	0.531	(0.34;0.829)	0.0053	0.0028	q75	19	45888783	PPP1R13L	Body	Island
cg00445824	0.857	(0.597;1.232)	0.41	0.4	mean	19	18548929	ISYNA1	5'UTR;1stExon;TSS200	Island
cg00446003	0.779	(0.563;1.079)	0.13	0.13	median	19	2135687	AP3D1	Body	N_Shore
cg00446966	1.157	(0.8;1.673)	0.44	0.43	q25	19	54695170	MBOAT7;TSEN34	TSS1500;1stExon;5'UTR	Island
cg00447646	0.672	(0.477;0.946)	0.023	0.026	q25	19	54496299	CACNG6	1stExon	Island
cg00448761	1.332	(0.883;2.01)	0.17	0.16	q25	19	6066102	RFX2	5'UTR	Open_Sea
cg00449201	0.587	(0.422;0.816)	0.0015	0.0013	mean	19	50193437	CPT1C;C19orf76	TSS1500;Body	Island
cg00449767	0.606	(0.399;0.919)	0.018	0.013	q75	19	45737603	EXOC3L2	TSS200	Island
cg00450695	0.666	(0.444;1)	0.05	0.041	q75	19	1068487	HMHA1	Body	Island
cg00450979	0.72	(0.521;0.995)	0.047	0.046	median	19	50910248	POLD1	Body	Island
cg00452257	0.588	(0.38;0.911)	0.017	0.012	q75	19	40006451	SELV	1stExon	Island
cg00453808	0.583	(0.382;0.891)	0.013	0.0083	q75	19	44116206	ZNF428;SRRM5	Body;TSS200	Open_Sea
cg00454042	0.837	(0.576;1.214)	0.35	0.34	q75	19	38908423	RASGRP4	Body	N_Shore
cg00455402	0.632	(0.414;0.965)	0.034	0.026	q75	19	21769736	Unknown	Unknown	Island
cg00455546	1.211	(0.819;1.79)	0.34	0.33	q25	19	2229807	DOT1L	3'UTR	Island
cg00455796	0.729	(0.497;1.069)	0.11	0.096	q75	19	11475827	LPPR2	3'UTR	S_Shelf
cg00458016	1.469	(1.063;2.029)	0.02	0.019	median	19	50096876	PRR12	Body	Island
cg00458395	0.662	(0.439;0.999)	0.05	0.041	q75	19	13104674	Unknown	Unknown	N_Shelf
cg00459617	1.485	(0.989;2.229)	0.056	0.047	q25	19	8111382	Unknown	Unknown	N_Shelf
cg00461901	0.689	(0.459;1.035)	0.073	0.063	q75	19	49653797	PPFIA3	3'UTR	Island
cg00462362	1.334	(0.894;1.992)	0.16	0.15	q25	19	55591148	EPS8L1	TSS1500;Body	N_Shore
cg00463449	1.519	(1.096;2.107)	0.012	0.011	mean	19	58038065	ZNF549	TSS1500	N_Shore
cg00463949	0.633	(0.445;0.901)	0.011	0.014	q25	19	55266230	KIR3DP1	TSS1500	Open_Sea
cg00466364	0.772	(0.519;1.148)	0.2	0.19	q75	19	11592764	ELAVL3	TSS1500	Island
cg00466973	0.617	(0.409;0.931)	0.021	0.016	q75	19	12719010	ZNF490	Body	N_Shelf
cg00467326	0.834	(0.605;1.151)	0.27	0.27	median	19	2428122	TIMM13	TSS1500	N_Shore
cg00469497	0.845	(0.613;1.165)	0.3	0.31	mean	19	40894416	HIPK4	Body	N_Shore
cg00471664	1.656	(1.091;2.512)	0.018	0.013	q25	19	42462946	RABAC1	Body	Island
cg00471966	1.295	(0.905;1.852)	0.16	0.17	mean	19	37569350	ZNF420	TSS200	Island
cg00472687	0.695	(0.504;0.957)	0.026	0.027	mean	19	42585457	ZNF574	3'UTR	S_Shore
cg00473031	1.279	(0.91;1.799)	0.16	0.16	mean	19	1752325	ONECUT3	TSS1500	N_Shore
cg00473257	1.144	(0.802;1.632)	0.46	0.45	mean	19	3964734	DAPK3	Body	Island
cg00473597	0.763	(0.516;1.128)	0.18	0.16	q75	19	6108131	RFX2	5'UTR	N_Shore
cg00474840	0.757	(0.504;1.138)	0.18	0.17	q75	19	18120819	ARRDC2	Body	Island
cg00475131	0.888	(0.645;1.225)	0.47	0.47	mean	19	41117096	LTBP4	Body	N_Shore
cg00475161	1.238	(0.865;1.773)	0.24	0.25	q75	19	48894892	KDELR1	TSS200	Island
cg00475310	0.782	(0.529;1.155)	0.22	0.21	q75	19	17666414	GLT25D1	TSS200	Island
cg00477287	0.669	(0.444;1.009)	0.055	0.046	q75	19	19414441	SF4	Body	N_Shelf
cg00478479	0.666	(0.47;0.943)	0.022	0.026	q25	19	40904851	PRX	Body	Island
cg00479463	1.311	(0.951;1.807)	0.098	0.098	mean	19	33726786	Unknown	Unknown	Island
cg00479908	1.157	(0.789;1.696)	0.45	0.45	q25	19	46215637	FBXO46	Body	Island
cg00479986	0.86	(0.581;1.271)	0.45	0.44	q75	19	44808898	ZNF235	5'UTR	Island
cg00479990	0.908	(0.624;1.322)	0.62	0.61	q75	19	58714459	ZNF274	Body;5'UTR	N_Shore
cg00480077	0.709	(0.473;1.063)	0.096	0.085	q75	19	7827894	CLEC4M	TSS200	Open_Sea
cg00480115	0.944	(0.653;1.363)	0.76	0.76	q75	19	35606877	FXYD3	5'UTR	Open_Sea
cg00481605	1.221	(0.857;1.74)	0.27	0.28	q75	19	14063031	PODNL1;DCAF15	Body;TSS1500	Island
cg00481739	0.915	(0.663;1.261)	0.59	0.59	mean	19	51917918	SIGLEC10;LOC100129083	Body;TSS1500	Open_Sea
cg00481884	0.679	(0.454;1.014)	0.059	0.05	q75	19	11689867	ACP5	TSS1500;TSS200	S_Shore
cg00487727	1.321	(0.893;1.955)	0.16	0.15	q25	19	36391260	NFKBID	5'UTR	Island
cg00487737	0.661	(0.442;0.987)	0.043	0.035	q75	19	11689726	ACP5	TSS1500;5'UTR;1stExon;TSS200	Island
cg00487780	1.12	(0.767;1.636)	0.56	0.55	q25	19	41816298	CCDC97	Body	Island
cg00488283	0.793	(0.554;1.137)	0.21	0.22	q25	19	14863326	EMR2	Body	Open_Sea
cg00488740	0.735	(0.492;1.097)	0.13	0.12	q75	19	4292274	TMIGD2	3'UTR	Open_Sea
cg00488829	0.655	(0.475;0.904)	0.01	0.01	mean	19	41531916	Unknown	Unknown	Island
cg00491548	1.104	(0.801;1.522)	0.54	0.54	median	19	3539158	C19orf28;C19orf71	Body;3'UTR;1stExon;5'UTR	Open_Sea
cg00491603	1.189	(0.827;1.708)	0.35	0.36	q75	19	4676557	DPP9	3'UTR	Island
cg00491839	1.182	(0.806;1.732)	0.39	0.38	q25	19	49375640	PPP1R15A	TSS200	Island
cg00492333	1.313	(0.924;1.866)	0.13	0.14	q75	19	416188	Unknown	Unknown	N_Shelf
cg00492711	0.781	(0.528;1.155)	0.22	0.2	q75	19	11909250	ZNF491	TSS200	N_Shore
cg00492868	0.73	(0.491;1.085)	0.12	0.11	q75	19	55684882	SYT5	Body	Island
cg00493341	0.741	(0.525;1.048)	0.09	0.096	q25	19	18228948	MAST3	Body	Island
cg00495352	0.81	(0.548;1.198)	0.29	0.28	q75	19	19304836	RFXANK;LOC729991-MEF2B;LOC729991	Body;TSS1500	S_Shore
cg00495740	0.792	(0.574;1.092)	0.15	0.15	median	19	34291318	KCTD15	5'UTR	S_Shelf
cg00496378	1.29	(0.902;1.846)	0.16	0.17	q75	19	19756117	ATP13A1	3'UTR	S_Shore
cg00496805	1.19	(0.812;1.744)	0.37	0.37	q25	19	57901154	ZNF548	TSS200	Island
cg00496914	0.897	(0.644;1.249)	0.52	0.52	mean	19	44259188	C19orf61	TSS200	Island
cg00497177	0.801	(0.536;1.196)	0.28	0.27	q75	19	5706039	LONP1	Body	N_Shore
cg00498024	1.144	(0.801;1.634)	0.46	0.46	q75	19	41934170	B3GNT8	5'UTR	Open_Sea
cg00498155	0.624	(0.41;0.947)	0.027	0.02	q75	19	37157879	ZNF461	TSS200	Island
cg00499047	0.862	(0.622;1.195)	0.37	0.38	mean	19	43587500	PSG2	TSS1500	Open_Sea
cg00500176	1.5	(1.086;2.071)	0.014	0.013	median	19	10396158	ICAM4;ICAM1	TSS1500;3'UTR	N_Shore
cg00501787	0.946	(0.651;1.373)	0.77	0.77	q75	19	36128493	RBM42	3'UTR	S_Shore
cg00502241	0.764	(0.536;1.088)	0.14	0.14	q25	19	18642658	FKBP8	3'UTR	Open_Sea
cg00502555	1.254	(0.875;1.798)	0.22	0.23	q75	19	1103806	GPX4	TSS1500;TSS200	Island
cg00502665	0.661	(0.432;1.009)	0.055	0.045	q75	19	56988813	ZNF667	TSS200	Island
cg00503539	1.271	(0.92;1.756)	0.15	0.14	median	19	13858870	CCDC130	5'UTR	Island
cg00503704	1.173	(0.851;1.616)	0.33	0.33	median	19	35167998	ZNF302	TSS1500	N_Shore
cg00505277	0.468	(0.297;0.736)	0.001	0.00035	q75	19	58521176	Unknown	Unknown	Island
cg00505597	0.732	(0.493;1.087)	0.12	0.11	q75	19	10668268	KRI1	Body	Island
cg00506886	0.737	(0.498;1.09)	0.13	0.12	q75	19	38974350	RYR1	Body	N_Shore
cg00507154	0.542	(0.357;0.823)	0.0041	0.0023	q75	19	50192739	C19orf76	1stExon;5'UTR	Island
cg00508563	0.845	(0.612;1.166)	0.31	0.31	median	19	30335539	Unknown	Unknown	Island
cg00509136	1.347	(0.977;1.855)	0.069	0.07	mean	19	50141490	RRAS	Body	N_Shore
cg00509507	0.828	(0.579;1.183)	0.3	0.31	q25	19	56028542	SSC5D	Body	Island
cg00510025	0.908	(0.619;1.331)	0.62	0.62	q75	19	3453955	NFIC	Body	Island
cg00510948	0.591	(0.391;0.892)	0.012	0.0084	q75	19	2730590	Unknown	Unknown	N_Shore
cg00510991	0.73	(0.522;1.021)	0.066	0.071	mean	19	19656163	CILP2	Body	Island
cg00512103	1.403	(0.987;1.995)	0.059	0.054	mean	19	1486989	PCSK4	Body	Island
cg00512280	0.717	(0.519;0.99)	0.043	0.043	median	19	2282161	C19orf35	5'UTR;1stExon	S_Shelf
cg00512622	0.747	(0.503;1.11)	0.15	0.14	q75	19	3937874	ITGB1BP3	Body	Island
cg00513012	0.899	(0.628;1.288)	0.56	0.56	q25	19	6746184	TRIP10	Body	Island
cg00513060	0.666	(0.481;0.922)	0.014	0.014	median	19	58111480	ZNF530	1stExon	Island
cg00513611	1.161	(0.808;1.669)	0.42	0.42	q75	19	5061205	KDM4B	Body	Island
cg00513941	0.749	(0.507;1.107)	0.15	0.14	q75	19	42437245	Unknown	Unknown	Island
cg00514202	1.148	(0.802;1.644)	0.45	0.45	q75	19	12551973	ZNF443	TSS200	S_Shore
cg00514413	0.852	(0.599;1.212)	0.37	0.38	q25	19	1238130	C19orf26	TSS200	Island
cg00515457	0.694	(0.457;1.053)	0.086	0.075	q75	19	35396203	Unknown	Unknown	Island
cg00515669	0.903	(0.625;1.306)	0.59	0.59	q25	19	44307449	LYPD5	TSS1500;5'UTR	Open_Sea
cg00515755	0.776	(0.527;1.142)	0.2	0.19	q75	19	1005248	GRIN3B	Body	Island
cg00516881	0.844	(0.59;1.207)	0.35	0.36	q25	19	4493907	HDGF2	Body	Island
cg00518029	0.556	(0.361;0.856)	0.0076	0.0045	q75	19	2116572	AP3D1	Body	Island
cg00519185	0.668	(0.47;0.948)	0.024	0.028	q25	19	36347907	KIRREL2	1stExon;5'UTR	Island
cg00519346	1.32	(0.889;1.961)	0.17	0.16	q25	19	44100703	ZNF576;IRGQ	1stExon;TSS200;5'UTR;TSS1500	Island
cg00520717	0.641	(0.429;0.956)	0.029	0.023	q75	19	2751543	Unknown	Unknown	N_Shelf
cg00521703	0.628	(0.411;0.96)	0.031	0.024	q75	19	34112157	CHST8	TSS1500	N_Shore
cg00522316	0.68	(0.453;1.019)	0.062	0.052	q75	19	6425042	KHSRP	TSS1500	Island
cg00522555	1.095	(0.789;1.521)	0.59	0.59	mean	19	10602587	KEAP1	Body	Island
cg00523012	1.431	(1.035;1.98)	0.03	0.032	mean	19	13264324	IER2	Body	Island
cg00524108	1.494	(0.985;2.266)	0.059	0.049	q25	19	42806203	PRR19;PAFAH1B3	TSS200;Body	Island
cg00524169	0.834	(0.584;1.192)	0.32	0.33	q25	19	39138063	ACTN4	TSS1500	Island
cg00524220	1.151	(0.835;1.586)	0.39	0.39	median	19	3098963	GNA11	Body	S_Shore
cg00529909	0.848	(0.591;1.216)	0.37	0.38	q25	19	5108734	KDM4B	Body	N_Shore
cg00533364	0.655	(0.475;0.905)	0.01	0.01	mean	19	54023893	ZNF331	TSS1500	Island
cg00533586	1.211	(0.823;1.783)	0.33	0.32	q25	19	409510	C2CD4C	TSS1500	Island
cg00533649	0.857	(0.621;1.182)	0.35	0.35	median	19	42431930	Unknown	Unknown	Island
cg00538604	0.782	(0.528;1.157)	0.22	0.21	q75	19	17438249	ANO8	Body	Island
cg00538642	1.219	(0.837;1.775)	0.3	0.29	q25	19	2096903	C19orf36;MOBKL2A	5'UTR;1stExon;TSS1500	Island
cg00541350	0.881	(0.617;1.256)	0.48	0.49	q25	19	13869979	CCDC130	Body	Island
cg00541956	1.517	(1.011;2.277)	0.044	0.036	q25	19	58455018	ZNF256	Body	N_Shelf
cg00543735	1.263	(0.886;1.801)	0.2	0.2	q75	19	11613567	ZNF653	Body	N_Shelf
cg00544901	1.104	(0.775;1.574)	0.58	0.59	q75	19	49999417	RPS11	TSS1500	Island
cg00545759	1.208	(0.843;1.732)	0.3	0.31	q75	19	39833510	SAMD4B	5'UTR	Island
cg00545804	0.735	(0.487;1.11)	0.14	0.13	q75	19	31841391	TSHZ3	TSS1500	Island
cg00547077	0.527	(0.335;0.829)	0.0056	0.0029	q75	19	58951756	ZNF132	TSS200	Island
cg00549018	0.65	(0.431;0.982)	0.041	0.033	q75	19	48968137	KCNJ14	3'UTR	S_Shelf
cg00550498	1.255	(0.84;1.875)	0.27	0.26	q25	19	12251208	ZNF20	TSS200	Island
cg00550672	0.813	(0.57;1.161)	0.25	0.25	mean	19	50321447	MED25	TSS200	Island
cg00552697	1.331	(0.895;1.978)	0.16	0.15	q25	19	4670541	C19orf10	TSS200	S_Shore
cg00553487	1.235	(0.895;1.705)	0.2	0.2	median	19	42570406	GRIK5	TSS1500	Open_Sea
cg00554118	0.841	(0.567;1.246)	0.39	0.38	q75	19	56347771	NLRP11;NLRP4	5'UTR;TSS200;1stExon	Open_Sea
cg00555096	0.793	(0.556;1.13)	0.2	0.21	q25	19	37568749	ZNF420	TSS1500	N_Shore
cg00555293	0.746	(0.498;1.12)	0.16	0.15	q75	19	45681510	BLOC1S3;TRAPPC6A	TSS1500;TSS200	Island
cg00556614	0.779	(0.516;1.175)	0.23	0.22	q75	19	2432799	LMNB2	Body	N_Shore
cg00557630	0.873	(0.632;1.207)	0.41	0.41	mean	19	51017123	ASPDH	5'UTR;1stExon;Body	N_Shelf
cg00558053	0.812	(0.575;1.146)	0.24	0.24	q25	19	1905303	ADAT3;SCAMP4	TSS200	Island
cg00558215	0.756	(0.511;1.118)	0.16	0.15	mean	19	54927717	TTYH1	Body	N_Shore
cg00558813	1.245	(0.864;1.795)	0.24	0.25	q75	19	14063372	PODNL1;DCAF15	Body;1stExon	Island
cg00561089	1.099	(0.76;1.591)	0.62	0.61	q25	19	39900510	Unknown	Unknown	Island
cg00561527	1.711	(1.12;2.612)	0.013	0.0086	q25	19	14193398	Unknown	Unknown	S_Shore
cg00562139	0.719	(0.508;1.019)	0.064	0.07	q25	19	50027778	FCGRT	Body	Island
cg00562265	0.838	(0.584;1.204)	0.34	0.35	q25	19	54899778	Unknown	Unknown	Open_Sea
cg00564164	0.685	(0.463;1.013)	0.058	0.05	q75	19	12444910	ZNF563	TSS1500	S_Shore
cg00564212	0.78	(0.565;1.078)	0.13	0.13	median	19	41098516	LTBP4	TSS1500	Open_Sea
cg00564598	1.268	(0.879;1.829)	0.2	0.21	q75	19	10216860	SNORD105;PPAN-P2RY11;PPAN	TSS1500;TSS200	Island
cg00564862	0.877	(0.636;1.209)	0.42	0.42	mean	19	9362003	OR7E24	1stExon	Open_Sea
cg00565070	0.661	(0.437;0.998)	0.049	0.04	q75	19	10530736	PDE4A	TSS1500	Island
cg00565090	1.122	(0.812;1.55)	0.48	0.48	mean	19	48258258	SNORD23;GLTSCR2	TSS1500;Body	Open_Sea
cg00565991	1.416	(1.025;1.954)	0.035	0.034	median	19	703757	Unknown	Unknown	Open_Sea
cg00568555	1.214	(0.849;1.734)	0.29	0.3	q75	19	35520846	SCN1B	TSS1500	N_Shore
cg00568984	0.833	(0.566;1.227)	0.36	0.35	q75	19	7712354	STXBP2	Body	Island
cg00569418	0.661	(0.44;0.993)	0.046	0.038	q75	19	50192100	C19orf76	1stExon;5'UTR	N_Shore
cg00569934	1.125	(0.773;1.637)	0.54	0.54	q25	19	19754812	GMIP	TSS1500	S_Shore
cg00570069	0.742	(0.502;1.098)	0.14	0.12	q75	19	14271335	LPHN1	Body	N_Shelf
cg00570088	1.377	(0.923;2.055)	0.12	0.11	q25	19	1017316	C19orf6	Body	N_Shelf
cg00570469	0.613	(0.401;0.936)	0.023	0.017	q75	19	36602113	Unknown	Unknown	N_Shelf
cg00574328	0.723	(0.523;0.999)	0.049	0.048	median	19	56851220	Unknown	Unknown	Island
cg00575088	1.283	(0.898;1.832)	0.17	0.18	q75	19	17971045	RPL18AP3;RPL18A	Body	Island
cg00575127	0.729	(0.497;1.069)	0.11	0.096	mean	19	18718742	CRLF1	TSS1500	Island
cg00577109	0.877	(0.636;1.209)	0.42	0.42	median	19	59074507	MZF1;LOC100131691	Body	Island
cg00578032	0.695	(0.461;1.049)	0.083	0.072	q75	19	38308069	Unknown	Unknown	Island
cg00578154	0.607	(0.392;0.939)	0.025	0.018	q75	19	37288705	Unknown	Unknown	Island
cg00578719	0.858	(0.621;1.186)	0.35	0.35	median	19	1864251	KLF16	TSS1500	Island
cg00579402	1.482	(0.982;2.237)	0.061	0.051	q25	19	5838999	FUT6	1stExon;5'UTR	Open_Sea
cg00581590	0.865	(0.596;1.256)	0.45	0.44	q75	19	463990	ODF3L2	Body	Island
cg00582309	0.597	(0.421;0.846)	0.0037	0.005	mean	19	28296934	Unknown	Unknown	Island
cg00586551	0.682	(0.494;0.942)	0.02	0.02	mean	19	11347513	LOC55908;DOCK6	TSS1500;Body	Open_Sea
cg00586700	1.191	(0.818;1.736)	0.36	0.35	q25	19	50015178	FCGRT	TSS1500	N_Shore
cg00587228	0.787	(0.571;1.085)	0.14	0.14	mean	19	613433	HCN2	Body	Island
cg00588262	0.736	(0.532;1.018)	0.064	0.063	median	19	42348588	LYPD4;DMRTC2	TSS200;TSS1500	N_Shore
cg00588559	1.081	(0.74;1.579)	0.69	0.69	q25	19	1014481	C19orf6	Body	Island
cg00590063	0.698	(0.457;1.066)	0.096	0.084	q75	19	17918795	B3GNT3	Body	Island
cg00590639	0.595	(0.389;0.908)	0.016	0.011	q75	19	10464771	TYK2	Body	Island
cg00590912	0.705	(0.495;1.002)	0.052	0.058	q25	19	3938470	ITGB1BP3	Body	Island
cg00591471	0.688	(0.463;1.022)	0.064	0.055	q75	19	54135265	DPRX	TSS200	Open_Sea
cg00591868	0.841	(0.609;1.16)	0.29	0.29	mean	19	19729048	PBX4	Body	N_Shore
cg00593900	1.367	(0.924;2.023)	0.12	0.11	q25	19	10206746	ANGPTL6	Body	Island
cg00595030	0.563	(0.363;0.871)	0.01	0.0061	q75	19	10398582	ICAM4	3'UTR;Body	Island
cg00596373	0.705	(0.475;1.048)	0.084	0.074	q75	19	7939442	Unknown	Unknown	Island
cg00598747	1.514	(1.099;2.087)	0.011	0.012	mean	19	41870030	B9D2;TMEM91	1stExon;5'UTR	Island
cg00598858	0.776	(0.542;1.112)	0.17	0.18	q25	19	11545966	PRKCSH;CCDC151	TSS1500;5'UTR;1stExon	Island
cg00612299	0.667	(0.444;1.002)	0.051	0.043	q75	19	14584761	PTGER1	Body	Island
cg00621666	0.858	(0.58;1.269)	0.44	0.44	q75	19	50837025	Unknown	Unknown	Island
cg00635590	1.583	(1.059;2.367)	0.025	0.019	q25	19	2273706	Unknown	Unknown	Island
cg00636145	0.826	(0.597;1.142)	0.25	0.25	mean	19	44223072	IRGC	Body	Island
cg00642306	1.193	(0.817;1.743)	0.36	0.35	q25	19	14168215	PALM3	Body	Island
cg00643929	0.729	(0.517;1.029)	0.073	0.079	q25	19	3506558	FZR1	5'UTR	Island
cg00645431	0.797	(0.553;1.149)	0.22	0.23	q25	19	42777927	Unknown	Unknown	Island
cg00647165	0.621	(0.437;0.883)	0.0081	0.01	q25	19	15550850	WIZ	Body	Island
cg00650809	0.831	(0.559;1.234)	0.36	0.35	q75	19	17439339	ANO8	Body	Island
cg00655982	1.141	(0.775;1.681)	0.5	0.5	q25	19	50936038	MYBPC2	TSS200	S_Shore
cg00658405	1.07	(0.735;1.557)	0.72	0.72	q25	19	1510500	ADAMTSL5	Body	Island
cg00664634	0.644	(0.452;0.919)	0.015	0.013	mean	19	58513648	ZNF606	5'UTR	Island
cg00666746	0.712	(0.505;1.004)	0.053	0.058	q25	19	15217781	SYDE1	TSS1500	N_Shore
cg00673674	0.663	(0.469;0.937)	0.02	0.023	q25	19	19144826	SFRS14;ARMC6	TSS1500;5'UTR	Island
cg00673724	1.058	(0.733;1.525)	0.76	0.77	q75	19	45648483	Unknown	Unknown	Island
cg00674365	0.751	(0.498;1.133)	0.17	0.16	q75	19	57019069	ZNF471	TSS200	Island
cg00675721	0.663	(0.48;0.918)	0.013	0.013	median	19	39739215	Unknown	Unknown	Island
cg00678398	0.833	(0.58;1.197)	0.32	0.33	q25	19	16630059	CHERP;C19orf44	Body;3'UTR	Island
cg00683158	1.348	(0.943;1.926)	0.1	0.11	q75	19	7660969	KIAA1543	1stExon	Island
cg00683654	1.339	(0.971;1.846)	0.075	0.075	median	19	30156070	PLEKHF1	TSS1500	Island
cg00683895	0.808	(0.553;1.18)	0.27	0.26	mean	19	58739944	ZNF544	TSS200	Island
cg00684776	1.109	(0.752;1.634)	0.6	0.6	q25	19	53465830	ZNF816A	5'UTR	Island
cg00686429	1.145	(0.801;1.636)	0.46	0.46	q75	19	18207235	MAST3	TSS1500	N_Shelf
cg00689651	1.313	(0.884;1.951)	0.18	0.17	q25	19	13209548	NFIX	3'UTR	Island
cg00693060	0.854	(0.619;1.177)	0.33	0.33	median	19	360072	Unknown	Unknown	Island
cg00695561	1.273	(0.896;1.81)	0.18	0.19	q75	19	17531239	FAM125A	Body	Island
cg00698688	0.891	(0.616;1.288)	0.54	0.54	q75	19	49055432	SULT2B1	1stExon;5'UTR	Open_Sea
cg00701809	0.825	(0.598;1.139)	0.24	0.24	median	19	1158843	SBNO2	5'UTR	Island
cg00701992	0.716	(0.516;0.993)	0.045	0.043	median	19	7621749	PNPLA6	Body	Island
cg00702341	1.237	(0.836;1.829)	0.29	0.28	q25	19	21579787	ZNF493	TSS200	Open_Sea
cg00704310	0.791	(0.527;1.187)	0.26	0.25	q75	19	34288103	KCTD15	5'UTR	Island
cg00704626	1.06	(0.768;1.463)	0.72	0.72	median	19	21933450	LOC641367;ZNF100	TSS200;Body	Island
cg00705255	0.808	(0.551;1.185)	0.28	0.27	q75	19	54804613	LILRA3	TSS1500	Open_Sea
cg00705894	1.179	(0.829;1.677)	0.36	0.36	q75	19	53189507	ZNF83	Body	N_Shelf
cg00706019	0.838	(0.577;1.217)	0.35	0.35	q75	19	11546163	CCDC151;PRKCSH	TSS200	Island
cg00706441	0.742	(0.499;1.102)	0.14	0.13	q75	19	12958340	MAST1	Body	Island
cg00707130	0.667	(0.437;1.02)	0.062	0.051	q75	19	40440570	FCGBP	TSS200	Open_Sea
cg00708258	0.825	(0.562;1.209)	0.32	0.32	q75	19	19844076	ZNF14	TSS200	S_Shore
cg00708736	1.062	(0.771;1.463)	0.71	0.71	median	19	9204578	OR1M1	1stExon	S_Shore
cg00709541	1.468	(0.967;2.228)	0.072	0.061	q25	19	58511273	ZNF606	Body	N_Shelf
cg00711090	0.698	(0.488;0.997)	0.048	0.054	q25	19	57018614	ZNF471	TSS1500	N_Shore
cg00711496	0.659	(0.434;1)	0.05	0.041	q75	19	50191497	C19orf76;PRMT1	TSS1500;Body	Island
cg00711596	0.706	(0.467;1.065)	0.097	0.086	q75	19	2115281	AP3D1	Body	Island
cg00711831	1.21	(0.878;1.668)	0.24	0.24	median	19	14682431	NDUFB7	Body	N_Shore
cg00712136	1.329	(0.931;1.898)	0.12	0.13	q75	19	42829564	MEGF8	TSS200	Island
cg00714115	0.765	(0.507;1.154)	0.2	0.19	q75	19	52954462	Unknown	Unknown	Island
cg00714740	0.554	(0.358;0.858)	0.0081	0.0048	q75	19	22715575	Unknown	Unknown	Island
cg00715257	1.78	(1.172;2.703)	0.0068	0.0041	q25	19	9938411	UBL5	TSS200	Island
cg00715682	0.859	(0.596;1.238)	0.41	0.42	q25	19	39881530	PAF1;MED29	5'UTR;1stExon;TSS1500	Island
cg00716294	0.81	(0.554;1.182)	0.27	0.27	q75	19	58697119	ZNF274	Body;5'UTR	S_Shelf
cg00716309	0.903	(0.626;1.302)	0.58	0.59	q25	19	35719621	FAM187B	5'UTR;1stExon	S_Shelf
cg00716812	1.402	(0.929;2.116)	0.11	0.096	q25	19	1429019	DAZAP1	Body	Island
cg00718142	1.168	(0.817;1.669)	0.39	0.4	q75	19	48980706	CYTH2	Body	N_Shelf
cg00720066	0.691	(0.46;1.038)	0.075	0.065	q75	19	46195735	QPCTL;SNRPD2	TSS200;TSS1500	Island
cg00721207	1.233	(0.853;1.784)	0.27	0.27	q75	19	40337107	FBL	TSS200	Island
cg00722300	1.062	(0.741;1.522)	0.74	0.74	q75	19	14138639	RLN3	TSS1500	N_Shelf
cg00723019	1.305	(0.869;1.961)	0.2	0.19	q25	19	48867290	TMEM143;SYNGR4	TSS200;TSS1500	Island
cg00724774	0.811	(0.571;1.152)	0.24	0.25	q25	19	1812282	ATP8B3	TSS200	Island
cg00729627	0.687	(0.498;0.949)	0.023	0.022	median	19	54271827	Unknown	Unknown	Island
cg00730023	1.319	(0.927;1.876)	0.12	0.13	q75	19	17420725	DDA1	Body	Island
cg00733682	1.167	(0.847;1.608)	0.35	0.35	median	19	12405568	ZNF44	5'UTR;1stExon	Island
cg00733683	1.448	(1.022;2.052)	0.037	0.042	q75	19	1244464	ATP5D	3'UTR	S_Shore
cg00734895	0.685	(0.444;1.055)	0.086	0.074	q75	19	7532157	ARHGEF18	Body	Island
cg00734970	0.803	(0.581;1.109)	0.18	0.18	median	19	55996543	NAT14	TSS200	Island
cg00735591	1.278	(0.874;1.867)	0.21	0.2	q25	19	10828665	DNM2;MIR638	TSS200;TSS1500	Island
cg00736283	1.348	(0.911;1.994)	0.14	0.13	q25	19	14247601	ASF1B	TSS200	Island
cg00736819	0.703	(0.469;1.055)	0.089	0.078	q75	19	3871003	Unknown	Unknown	Island
cg00737224	0.834	(0.584;1.192)	0.32	0.33	q25	19	18633523	ELL	TSS1500	S_Shore
cg00737344	0.77	(0.543;1.091)	0.14	0.15	q25	19	33350736	SLC7A9	Body	Island
cg00739120	0.796	(0.543;1.167)	0.24	0.23	q75	19	36035875	GAPDHS;TMEM147	Body;TSS1500	N_Shore
cg00739661	1.204	(0.81;1.787)	0.36	0.35	q25	19	12721658	ZNF490;ZNF791	TSS200	Island
cg00740020	0.918	(0.629;1.34)	0.66	0.66	q75	19	50832812	KCNC3	TSS200	N_Shore
cg00740368	0.813	(0.576;1.148)	0.24	0.23	mean	19	51232007	Unknown	Unknown	S_Shore
cg00740822	0.82	(0.575;1.169)	0.27	0.28	q25	19	49939611	SLC17A7	Body	Island
cg00741012	0.795	(0.576;1.096)	0.16	0.16	median	19	54900031	Unknown	Unknown	Open_Sea
cg00741731	0.753	(0.499;1.136)	0.18	0.16	q75	19	42348676	LYPD4;DMRTC2	TSS200;TSS1500	Island
cg00741774	0.763	(0.514;1.134)	0.18	0.17	q75	19	51222459	Unknown	Unknown	Island
cg00745399	0.609	(0.399;0.93)	0.022	0.016	q75	19	52839924	ZNF610	5'UTR	Island
cg00745731	0.708	(0.466;1.075)	0.11	0.093	q75	19	929724	ARID3A	Body	Island
cg00745745	0.761	(0.526;1.1)	0.15	0.14	mean	19	4247123	CCDC94	1stExon;5'UTR	Island
cg00746693	0.883	(0.64;1.217)	0.45	0.45	median	19	34746153	KIAA0355	5'UTR	Island
cg00747152	0.825	(0.598;1.136)	0.24	0.24	median	19	39339713	HNRNPL	5'UTR;Body	N_Shore
cg00747362	0.811	(0.588;1.119)	0.2	0.2	median	19	7587771	MCOLN1	Body	Island
cg00747647	0.762	(0.552;1.053)	0.1	0.098	median	19	10045441	OLFM2	Body	N_Shore
cg00748226	0.76	(0.522;1.105)	0.15	0.14	q75	19	50970203	FAM71E1	3'UTR	Open_Sea
cg00749220	0.704	(0.464;1.069)	0.1	0.088	q75	19	19757457	ATP13A1	Body	S_Shelf
cg00749609	1.206	(0.822;1.768)	0.34	0.33	q25	19	2507424	Unknown	Unknown	N_Shelf
cg00751072	0.827	(0.6;1.14)	0.25	0.25	median	19	18529121	SSBP4	TSS1500	Island
cg00751958	0.705	(0.497;1.001)	0.05	0.056	q25	19	56459103	NLRP8	TSS200	Open_Sea
cg00752531	0.745	(0.503;1.102)	0.14	0.13	q75	19	578440	BSG	Body	Island
cg00754063	1.506	(0.998;2.271)	0.051	0.042	q25	19	16345954	AP1M1	3'UTR	Open_Sea
cg00754552	0.712	(0.477;1.062)	0.096	0.085	q75	19	50848461	NAPSB	TSS1500	Open_Sea
cg00754617	0.737	(0.496;1.095)	0.13	0.12	q75	19	49109288	FAM83E;SPACA4	Body;TSS1500	S_Shelf
cg00754777	1.227	(0.89;1.692)	0.21	0.21	median	19	14117279	RFX1	TSS200	Island
cg00755063	0.931	(0.676;1.284)	0.66	0.67	median	19	13275288	Unknown	Unknown	S_Shore
cg00756648	0.673	(0.486;0.932)	0.017	0.016	median	19	46215858	FBXO46	Body	Island
cg00757082	0.782	(0.55;1.111)	0.17	0.18	q25	19	30719149	Unknown	Unknown	Island
cg00757182	0.847	(0.569;1.26)	0.41	0.41	q75	19	58011393	ZNF773	5'UTR;1stExon	Island
cg00757391	0.794	(0.56;1.127)	0.2	0.2	q25	19	16987083	SIN3B	Body	Island
cg00758473	0.652	(0.46;0.924)	0.016	0.019	q25	19	48894694	KDELR1	5'UTR;1stExon	Island
cg00759295	1.095	(0.764;1.569)	0.62	0.62	q75	19	42388476	ARHGEF1	1stExon;5'UTR	Island
cg00759699	1.316	(0.877;1.976)	0.18	0.17	q25	19	12991918	DNASE2	Body	Island
cg00759906	1.236	(0.865;1.766)	0.24	0.25	q75	19	34856571	GPI	Body	Island
cg00762326	0.714	(0.516;0.99)	0.043	0.042	median	19	18682511	UBA52	TSS200	Island
cg00763190	0.691	(0.499;0.956)	0.026	0.025	median	19	16463876	Unknown	Unknown	N_Shelf
cg00764668	1.143	(0.802;1.63)	0.46	0.46	q75	19	18108895	KCNN1	Body	Island
cg00766482	0.688	(0.456;1.038)	0.075	0.064	q75	19	6269688	MLLT1	Body	N_Shelf
cg00766729	1.156	(0.785;1.702)	0.46	0.46	q25	19	56136136	ZNF784	TSS200	S_Shore
cg00767042	0.789	(0.551;1.131)	0.2	0.21	q25	19	11517436	RGL3	Body	S_Shore
cg00767222	0.901	(0.654;1.241)	0.52	0.52	mean	19	36169244	UPK1A	3'UTR	Open_Sea
cg00767560	1.322	(0.89;1.963)	0.17	0.16	q25	19	19887256	LOC284440	TSS200	Open_Sea
cg00768350	0.753	(0.546;1.039)	0.084	0.083	median	19	1305061	Unknown	Unknown	Island
cg00768359	0.784	(0.569;1.082)	0.14	0.14	median	19	51456308	KLK5	5'UTR;1stExon	Open_Sea
cg00769112	1.354	(0.944;1.941)	0.1	0.092	mean	19	3981163	EEF2	Body	N_Shore
cg00770155	1.323	(0.925;1.891)	0.13	0.13	q75	19	14887827	EMR2	5'UTR	Open_Sea
cg00770279	0.804	(0.582;1.11)	0.18	0.18	median	19	10679308	CDKN2D	Body;1stExon	Island
cg00771170	1.509	(1.088;2.092)	0.014	0.015	mean	19	3971184	DAPK3	TSS1500	Island
cg00771642	0.604	(0.4;0.912)	0.016	0.012	q75	19	48988436	Unknown	Unknown	Island
cg00772840	1.107	(0.803;1.526)	0.54	0.54	median	19	15490660	AKAP8	TSS200	Island
cg00773902	0.455	(0.284;0.729)	0.0011	0.00034	q75	19	19007324	GDF1;LASS1	TSS1500	Island
cg00773978	1.352	(0.914;1.998)	0.13	0.12	q25	19	44488121	ZNF155	TSS1500	Open_Sea
cg00774375	0.801	(0.557;1.151)	0.23	0.24	q25	19	7989720	CTXN1	3'UTR	Island
cg00780664	0.769	(0.557;1.061)	0.11	0.11	median	19	30935791	ZNF536	Body	Island
cg00781405	0.849	(0.581;1.24)	0.4	0.39	q75	19	53207899	ZNF611	3'UTR	Open_Sea
cg00781723	1.201	(0.809;1.783)	0.36	0.36	q25	19	17666374	GLT25D1	TSS200	Island
cg00782174	0.87	(0.593;1.275)	0.48	0.47	q75	19	47291626	SLC1A5	1stExon;5'UTR;TSS1500	Island
cg00782707	0.634	(0.451;0.89)	0.0086	0.011	q25	19	1460273	APC2	Body	S_Shelf
cg00783549	1.124	(0.775;1.631)	0.54	0.53	q25	19	5784679	PRR22	1stExon;TSS200;5'UTR	N_Shore
cg00784153	0.682	(0.452;1.03)	0.069	0.059	q75	19	10077007	COL5A3	Body	N_Shore
cg00784263	0.784	(0.568;1.084)	0.14	0.14	median	19	52801097	ZNF480	5'UTR	S_Shore
cg00784882	0.66	(0.442;0.986)	0.043	0.035	q75	19	54713372	Unknown	Unknown	S_Shore
cg00786658	0.604	(0.395;0.922)	0.019	0.014	q75	19	31841319	TSHZ3	TSS1500	Island
cg00788048	0.89	(0.646;1.227)	0.48	0.48	median	19	7690852	XAB2	Body	Island
cg00788375	0.938	(0.649;1.356)	0.73	0.73	q25	19	7745377	TRAPPC5	TSS1500	N_Shore
cg00788412	0.88	(0.617;1.253)	0.48	0.48	q25	19	12551876	ZNF443	5'UTR;1stExon	Island
cg00789004	1.367	(0.961;1.946)	0.082	0.089	q75	19	44143830	CADM4	Body	N_Shore
cg00789198	0.926	(0.642;1.335)	0.68	0.68	q75	19	42007378	Unknown	Unknown	Open_Sea
cg00789427	0.916	(0.633;1.325)	0.64	0.64	q75	19	56631288	ZNF787	5'UTR	N_Shore
cg00793543	0.806	(0.553;1.174)	0.26	0.25	q75	19	3650029	PIP5K1C	Body	Island
cg00793605	1.144	(0.785;1.667)	0.48	0.48	q25	19	11639752	ECSIT	5'UTR;TSS200	Island
cg00794927	0.702	(0.472;1.044)	0.08	0.071	q75	19	17187156	MYO9B;HAUS8	5'UTR;TSS1500	Island
cg00796164	0.754	(0.547;1.041)	0.087	0.086	median	19	57654968	ZIM3	5'UTR	Open_Sea
cg00796360	0.765	(0.541;1.084)	0.13	0.14	q25	19	56915650	ZNF583	5'UTR;TSS200	Island
cg00799658	0.672	(0.487;0.926)	0.015	0.015	mean	19	33625468	WDR88	Body	Island
cg00800109	0.836	(0.606;1.153)	0.28	0.28	mean	19	8841140	OR2Z1	TSS1500	Open_Sea
cg00800512	0.575	(0.368;0.896)	0.015	0.0093	q75	19	58095518	ZIK1	TSS200	Island
cg00803004	0.841	(0.61;1.16)	0.29	0.29	mean	19	51359602	KLK3	Body	Open_Sea
cg00803419	1.188	(0.86;1.642)	0.3	0.3	mean	19	49458304	BAX	Body	Island
cg00804031	1.231	(0.829;1.829)	0.3	0.29	q25	19	4007535	PIAS4	TSS1500	Island
cg00804433	1.478	(1.071;2.04)	0.017	0.019	mean	19	7940052	Unknown	Unknown	S_Shore
cg00806126	0.644	(0.429;0.966)	0.033	0.026	q75	19	22604979	ZNF98	Body	Open_Sea
cg00808370	0.873	(0.601;1.268)	0.47	0.48	q25	19	48618862	LIG1	3'UTR	Open_Sea
cg00808721	0.799	(0.563;1.133)	0.21	0.21	q25	19	23654274	Unknown	Unknown	S_Shore
cg00810187	1.203	(0.804;1.798)	0.37	0.36	q25	19	13991090	NANOS3	Body	Island
cg00810914	0.855	(0.62;1.181)	0.34	0.34	median	19	42879857	MEGF8	Body	Island
cg00811961	0.608	(0.401;0.923)	0.019	0.014	q75	19	51685227	Unknown	Unknown	Island
cg00812921	0.707	(0.498;1.003)	0.052	0.058	q25	19	46105314	GPR4	5'UTR	Island
cg00813540	1.255	(0.855;1.843)	0.25	0.24	q25	19	50829104	KCNC3	Body	Island
cg00813603	0.838	(0.608;1.156)	0.28	0.28	median	19	19175730	SLC25A42	5'UTR	S_Shore
cg00813890	0.837	(0.607;1.155)	0.28	0.28	median	19	54927291	TTYH1	Body	N_Shore
cg00814239	0.834	(0.569;1.222)	0.35	0.34	q75	19	3462653	NFIC	Body	N_Shore
cg00815325	0.874	(0.633;1.205)	0.41	0.41	mean	19	5691899	LONP1	3'UTR	Island
cg00815440	0.821	(0.571;1.18)	0.29	0.29	q25	19	29704028	UQCRFS1	1stExon;5'UTR	Island
cg00815658	1.206	(0.823;1.768)	0.34	0.33	q25	19	519885	Unknown	Unknown	Island
cg00816880	1.234	(0.831;1.833)	0.3	0.29	q25	19	54676994	TMC4	TSS200	Open_Sea
cg00818822	1.137	(0.776;1.667)	0.51	0.51	q25	19	6002752	RFX2	Body	Island
cg00819163	0.822	(0.595;1.136)	0.24	0.23	median	19	5340832	PTPRS	TSS200	Island
cg00819362	0.612	(0.398;0.941)	0.025	0.018	q75	19	36524208	CLIP3	TSS1500	S_Shore
cg00819844	1.114	(0.808;1.537)	0.51	0.51	median	19	38853335	CATSPERG	Body	Island
cg00821444	1.248	(0.848;1.838)	0.26	0.25	q25	19	49994149	SNORD34;RPL13AP5;SNORD35A;RPL13A	TSS200;Body;TSS1500	S_Shelf
cg00821760	0.831	(0.603;1.146)	0.26	0.26	mean	19	3834199	ZFR2	Body	N_Shore
cg00822241	1.446	(1.025;2.039)	0.036	0.04	q75	19	49201468	FUT2	5'UTR	S_Shore
cg00823995	1.663	(1.089;2.54)	0.018	0.013	q25	19	46389577	IRF2BP1	TSS1500	Island
cg00824880	0.709	(0.479;1.049)	0.085	0.076	q75	19	12905009	Unknown	Unknown	S_Shore
cg00825309	0.584	(0.418;0.817)	0.0017	0.0023	mean	19	58991885	ZNF446	Body	Island
cg00827164	1.211	(0.84;1.746)	0.3	0.31	q75	19	46498631	CCDC61	Body	Open_Sea
cg00827581	0.721	(0.48;1.082)	0.11	0.1	q75	19	10434088	RAVER1	Body	Island
cg00828468	0.76	(0.55;1.05)	0.096	0.095	median	19	39924004	RPS16	Body	N_Shelf
cg00828618	1.215	(0.826;1.789)	0.32	0.31	q25	19	7754029	FCER2	3'UTR	Open_Sea
cg00830526	1.351	(0.91;2.007)	0.14	0.13	q25	19	33182624	NUDT19	TSS1500	Island
cg00832567	1.233	(0.83;1.831)	0.3	0.29	q25	19	1281113	Unknown	Unknown	Island
cg00833257	1.142	(0.782;1.669)	0.49	0.49	q25	19	51656518	SIGLEC7	3'UTR	Open_Sea
cg00834779	0.736	(0.5;1.084)	0.12	0.11	q75	19	12036415	ZNF700	Body	Island
cg00835193	0.506	(0.327;0.783)	0.0023	0.001	q75	19	2291780	LINGO3	5'UTR	Island
cg00835832	0.786	(0.57;1.085)	0.14	0.14	median	19	44575997	ZNF284	TSS1500	N_Shore
cg00838399	1.306	(0.947;1.8)	0.1	0.1	mean	19	56154867	ZNF581	TSS200	Island
cg00838415	1.222	(0.83;1.799)	0.31	0.3	q25	19	47253604	FKRP	5'UTR	S_Shelf
cg00839675	0.91	(0.656;1.262)	0.57	0.57	mean	19	36119657	RBM42	TSS1500	N_Shore
cg00840926	1.544	(1.029;2.318)	0.036	0.029	q25	19	58919549	ZNF584	TSS1500	Island
cg00841249	0.689	(0.465;1.021)	0.063	0.055	q75	19	58190208	ZSCAN4	Body	N_Shelf
cg00841452	1.289	(0.893;1.861)	0.18	0.18	q75	19	10535506	PDE4A	Body	Island
cg00842231	1.191	(0.843;1.683)	0.32	0.32	mean	19	11352474	LOC55908;DOCK6	3'UTR;Body	N_Shore
cg00842534	1.285	(0.902;1.829)	0.16	0.17	q75	19	42724308	ZNF526	TSS200	Island
cg00843019	0.847	(0.573;1.253)	0.41	0.4	q75	19	48785784	ZNF114	Body	Open_Sea
cg00843623	0.807	(0.54;1.207)	0.3	0.29	q75	19	12146163	ZNF433	Body	Island
cg00843912	1.274	(0.853;1.903)	0.24	0.23	q25	19	45004550	ZNF180	1stExon;5'UTR	Island
cg00844197	0.694	(0.488;0.986)	0.042	0.047	q25	19	55661330	TNNT1	TSS1500	Open_Sea
cg00844600	0.633	(0.42;0.956)	0.03	0.023	q75	19	52839603	ZNF610	5'UTR;1stExon	Island
cg00844791	0.807	(0.586;1.112)	0.19	0.19	median	19	56042579	SBK2	Body	Island
cg00844821	0.722	(0.493;1.056)	0.093	0.085	q75	19	12625049	ZNF709	TSS1500	S_Shore
cg00844950	1.157	(0.803;1.667)	0.43	0.44	q75	19	1789060	ATP8B3	Body	N_Shore
cg00845742	0.739	(0.504;1.084)	0.12	0.11	q75	19	52453199	Unknown	Unknown	S_Shore
cg00846166	1.221	(0.886;1.683)	0.22	0.22	mean	19	10022875	OLFM2	Body	N_Shore
cg00846300	1.424	(1.032;1.965)	0.031	0.031	median	19	57831632	ZNF543	TSS1500	Island
cg00847309	0.74	(0.523;1.049)	0.091	0.097	q25	19	51303252	SNORD88A;C19orf48;SNORD88B	TSS1500;5'UTR	Open_Sea
cg00848780	0.878	(0.593;1.3)	0.52	0.51	q75	19	46174455	GIPR	Body	Island
cg00849435	1.23	(0.864;1.75)	0.25	0.26	q75	19	14607052	GIPC1	TSS200	Island
cg00850039	0.811	(0.542;1.211)	0.31	0.3	q75	19	12476508	ZNF442	TSS200	S_Shore
cg00850501	0.797	(0.555;1.145)	0.22	0.23	q25	19	14530371	DDX39	TSS1500	Island
cg00850683	0.767	(0.556;1.059)	0.11	0.11	median	19	44529286	ZNF222	TSS1500	N_Shore
cg00851394	0.84	(0.573;1.231)	0.37	0.36	q75	19	40730425	CNTD2	Body	Island
cg00852565	0.75	(0.543;1.037)	0.082	0.08	mean	19	4326524	STAP2	Body	N_Shore
cg00853445	1.107	(0.763;1.605)	0.59	0.59	q25	19	41107573	LTBP4	Body	Island
cg00853480	0.883	(0.597;1.307)	0.53	0.53	q75	19	20012036	ZNF93	Body	Island
cg00854006	0.723	(0.482;1.084)	0.12	0.1	q75	19	3557873	C19orf28	TSS1500	Island
cg00855262	1.058	(0.736;1.521)	0.76	0.76	q75	19	21649132	Unknown	Unknown	S_Shelf
cg00855626	1.117	(0.81;1.54)	0.5	0.5	median	19	5690231	RPL36	TSS200	Island
cg00857137	1.374	(0.921;2.052)	0.12	0.11	q25	19	3006720	TLE2	Body	Island
cg00860372	0.772	(0.538;1.106)	0.16	0.17	q25	19	13912327	ZSWIM4	Body	N_Shelf
cg00860550	0.697	(0.467;1.04)	0.077	0.067	q75	19	3757457	APBA3	Body	S_Shelf
cg00861411	0.637	(0.416;0.975)	0.038	0.03	q75	19	2115611	AP3D1	Body	Island
cg00861945	1.389	(0.926;2.084)	0.11	0.1	q25	19	49007025	LMTK3	Body	S_Shelf
cg00863306	1.388	(0.981;1.965)	0.064	0.07	q75	19	13991470	NANOS3	3'UTR	S_Shore
cg00863469	0.794	(0.547;1.152)	0.22	0.22	q75	19	49116423	FAM83E	1stExon	Island
cg00864460	1.679	(1.099;2.564)	0.017	0.011	q25	19	39336980	HNRNPL	5'UTR;Body	N_Shelf
cg00864768	1.469	(0.993;2.172)	0.054	0.046	q25	19	54692102	MBOAT7	Body	N_Shore
cg00865537	1.517	(1.005;2.29)	0.047	0.039	q25	19	9879615	ZNF846	TSS1500	Island
cg00865724	1.091	(0.757;1.573)	0.64	0.64	q25	19	17346507	NR2F6	Body	Island
cg00866667	0.891	(0.602;1.318)	0.56	0.56	q75	19	40031046	EID2	TSS1500	S_Shore
cg00866814	1.381	(0.973;1.96)	0.07	0.077	q75	19	49017364	LMTK3	TSS1500	S_Shore
cg00867461	0.669	(0.484;0.925)	0.015	0.016	mean	19	2980212	TLE6	Body;5'UTR	S_Shelf
cg00868383	0.475	(0.299;0.753)	0.0016	0.00056	q75	19	58951814	ZNF132	TSS1500	Island
cg00868523	0.7	(0.496;0.987)	0.042	0.047	q25	19	54387036	PRKCG	Body	S_Shore
cg00869285	1.43	(0.957;2.136)	0.081	0.071	q25	19	58892602	ZNF837	TSS1500	Island
cg00869989	0.517	(0.326;0.821)	0.0052	0.0026	q75	19	2774197	SGTA	5'UTR	Island
cg00870265	1.211	(0.814;1.801)	0.35	0.34	q25	19	912831	C19orf22	Body	N_Shore
cg00871055	1.376	(0.995;1.902)	0.054	0.052	mean	19	46732220	IGFL1	TSS1500	Open_Sea
cg00871381	0.75	(0.511;1.1)	0.14	0.13	q75	19	3879827	ATCAY	TSS1500	N_Shore
cg00874873	0.618	(0.436;0.878)	0.0072	0.0095	q25	19	1051160	ABCA7	Body	Island
cg00875013	0.7	(0.491;0.998)	0.049	0.055	q25	19	40951060	SERTAD3	TSS1500	S_Shore
cg00875960	0.592	(0.382;0.917)	0.019	0.013	q75	19	12267308	ZNF625	5'UTR	Island
cg00876196	0.835	(0.606;1.152)	0.27	0.27	median	19	55315034	KIR2DL4	TSS200	Open_Sea
cg00876266	0.803	(0.582;1.107)	0.18	0.18	mean	19	5915133	CAPS	Body	Island
cg00876541	0.67	(0.444;1.011)	0.056	0.047	q75	19	10515578	MIR1181;CDC37	TSS1500	Island
cg00876784	0.84	(0.585;1.207)	0.35	0.35	q25	19	39986016	Unknown	Unknown	N_Shelf
cg00878516	0.745	(0.501;1.107)	0.14	0.13	q75	19	35842853	FFAR1	1stExon	Island
cg00878605	1.308	(0.892;1.918)	0.17	0.16	q25	19	17716645	UNC13A	3'UTR	Island
cg00878747	0.756	(0.548;1.044)	0.089	0.089	median	19	45822962	CKM	Body	N_Shelf
cg00879497	0.726	(0.491;1.074)	0.11	0.099	q75	19	5909063	VMAC	Body	S_Shelf
cg00879606	0.782	(0.564;1.083)	0.14	0.14	median	19	8028761	ELAVL1	Body	Island
cg00879667	0.92	(0.634;1.334)	0.66	0.66	q25	19	5915215	CAPS	Body	Island
cg00880079	0.712	(0.515;0.985)	0.04	0.039	mean	19	37157318	ZNF461	5'UTR	N_Shore
cg00880290	0.854	(0.619;1.179)	0.34	0.34	mean	19	14550999	PKN1	TSS200;Body	N_Shore
cg00880452	0.575	(0.412;0.801)	0.0011	0.00087	median	19	39694617	SYCN	1stExon	Island
cg00881370	0.796	(0.541;1.172)	0.25	0.24	q75	19	11348439	LOC55908;DOCK6	TSS1500;Body	Open_Sea
cg00882322	0.734	(0.521;1.035)	0.078	0.084	q25	19	12242840	ZNF20	3'UTR	Open_Sea
cg00886824	0.725	(0.474;1.108)	0.14	0.12	q75	19	54151599	Unknown	Unknown	Island
cg00896043	0.903	(0.64;1.276)	0.56	0.57	mean	19	1228271	STK11	3'UTR	Island
cg00901766	1.453	(1.02;2.069)	0.038	0.044	q75	19	6279546	MLLT1	Body	Island
cg00902741	0.676	(0.451;1.014)	0.059	0.049	q75	19	48964062	KCNJ14	5'UTR;TSS1500	N_Shore
cg00908733	0.648	(0.427;0.983)	0.041	0.033	q75	19	51071294	LRRC4B	1stExon;5'UTR	S_Shore
cg00910052	0.678	(0.478;0.962)	0.029	0.026	mean	19	7981368	Unknown	Unknown	Island
cg00910067	0.8	(0.543;1.18)	0.26	0.25	q75	19	33717545	SLC7A10	TSS1500	Island
cg00910907	0.877	(0.602;1.277)	0.49	0.49	q75	19	4124188	MAP2K2	TSS200	Island
cg00911192	0.666	(0.469;0.945)	0.023	0.027	q25	19	40697601	MAP3K10	TSS200	Island
cg00912035	0.787	(0.552;1.122)	0.19	0.19	q25	19	4852062	PLIN3	Body	Island
cg00912049	0.88	(0.612;1.265)	0.49	0.49	q25	19	42891379	CNFN	Body	Island
cg00919002	0.78	(0.565;1.076)	0.13	0.13	median	19	11201619	LDLR	Body	Island
cg00919077	0.7	(0.471;1.039)	0.077	0.067	q75	19	46406825	MYPOP	TSS1500	S_Shore
cg00920691	1.117	(0.81;1.541)	0.5	0.5	median	19	12075601	ZNF763	TSS1500	N_Shore
cg00920949	0.785	(0.557;1.107)	0.17	0.16	mean	19	1848350	REXO1	1stExon	Island
cg00922143	1.055	(0.766;1.455)	0.74	0.74	median	19	3207921	NCLN	3'UTR	Island
cg00922301	0.719	(0.488;1.06)	0.096	0.087	q75	19	45567390	SFRS16	Body	Island
cg00925020	1.369	(0.963;1.948)	0.08	0.087	q75	19	2543877	GNG7	5'UTR	Island
cg00926680	1.153	(0.783;1.697)	0.47	0.47	q25	19	2269397	OAZ1	TSS200	Island
cg00931339	0.557	(0.359;0.862)	0.0086	0.0051	q75	19	55995242	NAT14;ZNF628	TSS1500;Body	Island
cg00932612	0.512	(0.333;0.787)	0.0023	0.0011	q75	19	7676786	KIAA1543	Body	Island
cg00933242	0.822	(0.573;1.178)	0.29	0.29	q25	19	2061633	Unknown	Unknown	Island
cg00942551	0.546	(0.355;0.839)	0.0058	0.0033	q75	19	3585406	GIPC3	TSS200	Island
cg00945719	0.883	(0.607;1.284)	0.51	0.51	q75	19	39971230	TIMM50	1stExon	N_Shore
cg00946321	0.758	(0.519;1.108)	0.15	0.14	q75	19	17283478	MYO9B	Body	Island
cg00949622	1.417	(1.025;1.961)	0.035	0.034	median	19	12662585	ZNF564	TSS1500	S_Shore
cg00960702	0.786	(0.529;1.168)	0.23	0.22	q75	19	47759791	CCDC9	5'UTR;1stExon	Island
cg00962304	1.283	(0.898;1.833)	0.17	0.18	q75	19	55896449	RPL28	TSS1500	Island
cg00965023	0.635	(0.418;0.964)	0.033	0.026	q75	19	11785188	ZNF833	Body	Island
cg00966686	0.899	(0.651;1.242)	0.52	0.52	mean	19	4103040	MAP2K2	Body	Island
cg00970544	0.788	(0.552;1.125)	0.19	0.2	q25	19	17445782	ANO8	TSS200	Island
cg00970558	0.608	(0.403;0.918)	0.018	0.013	q75	19	7854469	CLEC4GP1	Body	Island
cg00971175	0.765	(0.548;1.069)	0.12	0.12	mean	19	15224784	SYDE1	3'UTR	Island
cg00974598	0.736	(0.532;1.017)	0.063	0.066	mean	19	44223902	IRGC	Body	Island
cg00979628	1.232	(0.837;1.813)	0.29	0.28	q25	19	1355239	MUM1	5'UTR;TSS1500	Island
cg00981415	0.853	(0.594;1.226)	0.39	0.39	q75	19	40502931	ZNF546	TSS200	Island
cg00990635	1.1	(0.792;1.528)	0.57	0.57	mean	19	19745667	GMIP	Body	Island
cg00991576	1.325	(0.939;1.868)	0.11	0.12	q75	19	46406248	MYPOP	TSS1500	Island
cg00992039	1.136	(0.775;1.666)	0.51	0.51	q25	19	45903658	PPP1R13L	5'UTR	S_Shore
cg00992103	1.371	(0.923;2.037)	0.12	0.11	q25	19	2434927	LMNB2	Body	Island
cg00993388	0.563	(0.404;0.783)	0.00066	0.00054	median	19	47505824	GRLF1	3'UTR	N_Shore
cg00994936	0.718	(0.472;1.093)	0.12	0.11	q75	19	1423902	DAZAP1	Body	Island
cg00995911	1.244	(0.887;1.745)	0.21	0.21	mean	19	45004602	ZNF180	TSS200	Island
cg00996764	0.775	(0.524;1.147)	0.2	0.19	q75	19	51382591	KLK2	3'UTR	Open_Sea
cg00997720	1.443	(1.013;2.054)	0.042	0.048	q75	19	39616233	PAK4	TSS200	N_Shore
cg00998135	0.811	(0.562;1.17)	0.26	0.27	q25	19	34302567	KCTD15	Body	Island
cg00998146	0.909	(0.63;1.311)	0.61	0.61	q25	19	18284560	IFI30	TSS200	Island
cg00999243	1.181	(0.803;1.739)	0.4	0.39	q25	19	808526	PTBP1	Body	Island
cg01000408	1.053	(0.763;1.453)	0.75	0.75	median	19	41106994	LTBP4	TSS1500;Body	N_Shore
cg01000657	0.684	(0.484;0.967)	0.032	0.028	mean	19	24270468	ZNF254	Body	Open_Sea
cg01001924	1.244	(0.902;1.714)	0.18	0.18	median	19	50834408	Unknown	Unknown	N_Shore
cg01003902	0.656	(0.434;0.99)	0.045	0.036	q75	19	5622997	SAFB2;SAFB	TSS200	Island
cg01005968	0.675	(0.457;0.999)	0.05	0.042	q75	19	45996460	RTN2	5'UTR;Body;1stExon	N_Shore
cg01007458	0.773	(0.559;1.068)	0.12	0.12	median	19	15084527	SLC1A6	TSS1500	Open_Sea
cg01008361	1.405	(0.936;2.11)	0.1	0.089	q25	19	45593439	GEMIN7	Body	N_Shore
cg01008666	1.367	(0.911;2.051)	0.13	0.12	q25	19	13249123	NACC1	Body	Island
cg01010868	0.864	(0.607;1.232)	0.42	0.42	q25	19	14228654	PRKACA	TSS200	Island
cg01011910	1.326	(0.929;1.893)	0.12	0.13	q75	19	13906174	ZSWIM4	TSS200	Island
cg01011943	1.164	(0.797;1.7)	0.43	0.43	q25	19	43690622	PSG5	1stExon;5'UTR	Open_Sea
cg01012280	1.23	(0.842;1.796)	0.28	0.28	q25	19	53104398	Unknown	Unknown	Island
cg01013317	0.481	(0.308;0.751)	0.0013	0.00047	q75	19	2817363	Unknown	Unknown	N_Shelf
cg01013600	1.46	(0.973;2.19)	0.068	0.058	q25	19	49141177	DBP;SEC1	TSS1500;TSS200	S_Shore
cg01015090	0.935	(0.64;1.367)	0.73	0.73	q75	19	498062	MADCAM1	Body	Island
cg01016660	1.278	(0.861;1.899)	0.22	0.21	q25	19	7660925	KIAA1543	1stExon	Island
cg01016857	1.252	(0.906;1.73)	0.17	0.18	mean	19	405795	C2CD4C	3'UTR	N_Shore
cg01017355	0.866	(0.628;1.195)	0.38	0.38	median	19	50836561	Unknown	Unknown	Island
cg01017773	0.783	(0.53;1.157)	0.22	0.21	q75	19	57988497	ZNF772	Body	Open_Sea
cg01018726	0.804	(0.566;1.141)	0.22	0.23	q25	19	10602314	KEAP1	Body	Island
cg01023593	0.784	(0.568;1.081)	0.14	0.14	mean	19	58962093	ZNF324B	TSS1500	N_Shore
cg01023734	0.651	(0.426;0.995)	0.047	0.038	q75	19	36156455	UPK1A	TSS1500	Open_Sea
cg01024444	0.637	(0.42;0.967)	0.034	0.026	q75	19	52222446	HAS1	Body	Island
cg01027411	0.872	(0.631;1.205)	0.41	0.41	mean	19	45579986	ZNF296	TSS1500	Island
cg01027422	0.744	(0.518;1.067)	0.11	0.12	q25	19	50377337	AKT1S1	5'UTR	S_Shore
cg01027750	0.788	(0.553;1.122)	0.19	0.19	q25	19	42636639	POU2F2	TSS200	N_Shore
cg01029575	1.262	(0.885;1.801)	0.2	0.21	q75	19	54641418	CNOT3	TSS200	Island
cg01029669	1.084	(0.747;1.571)	0.67	0.67	q25	19	46999840	PNMAL2	TSS1500	S_Shore
cg01029901	1.14	(0.775;1.678)	0.51	0.5	q25	19	57989974	ZNF772	TSS1500	Open_Sea
cg01029985	1.253	(0.851;1.845)	0.25	0.24	q25	19	40932112	SERTAD1	TSS200	Island
cg01030321	0.94	(0.648;1.363)	0.74	0.74	q25	19	39191647	ACTN4	Body	Open_Sea
cg01031100	0.661	(0.438;0.998)	0.049	0.04	q75	19	16644066	CHERP	Body	S_Shore
cg01031177	0.836	(0.567;1.233)	0.37	0.36	q75	19	46498321	CCDC61	TSS200	Open_Sea
cg01031269	0.777	(0.564;1.071)	0.12	0.12	mean	19	56045222	SBK2	Body	N_Shelf
cg01032398	0.808	(0.585;1.114)	0.19	0.19	median	19	45408121	APOE	TSS1500	N_Shelf
cg01032675	1.44	(0.976;2.124)	0.066	0.058	q25	19	3136430	GNA15	1stExon;5'UTR	Open_Sea
cg01033005	0.748	(0.506;1.106)	0.15	0.14	q75	19	33350931	SLC7A9	Body	Island
cg01033160	0.82	(0.595;1.131)	0.23	0.23	median	19	33865273	CEBPG	5'UTR	S_Shore
cg01033360	0.625	(0.44;0.887)	0.0085	0.011	q25	19	3381432	NFIC	Body	N_Shore
cg01035107	1.226	(0.833;1.804)	0.3	0.29	q25	19	48281693	SEPW1	TSS200	Island
cg01035190	0.572	(0.372;0.881)	0.011	0.0071	q75	19	49560930	Unknown	Unknown	N_Shore
cg01035931	0.942	(0.65;1.366)	0.75	0.75	q75	19	47367462	Unknown	Unknown	S_Shelf
cg01036779	1.284	(0.929;1.776)	0.13	0.13	median	19	6768251	SH2D3A	TSS1500	S_Shore
cg01037673	1.229	(0.886;1.704)	0.22	0.22	mean	19	11485375	C19orf39	TSS200	Island
cg01037768	1.134	(0.781;1.648)	0.51	0.5	q25	19	56612425	ZNF787	Body	Island
cg01039355	0.811	(0.555;1.186)	0.28	0.27	q75	19	2867410	ZNF556	1stExon;5'UTR	Open_Sea
cg01039573	0.875	(0.597;1.283)	0.49	0.49	q75	19	457696	SHC2	Body	N_Shore
cg01039871	0.73	(0.524;1.016)	0.062	0.066	mean	19	51317679	Unknown	Unknown	N_Shelf
cg01043383	1.139	(0.827;1.57)	0.43	0.43	median	19	57630742	USP29	TSS1500	S_Shore
cg01043729	0.738	(0.522;1.044)	0.086	0.093	q25	19	8029782	ELAVL1	Body	S_Shore
cg01044695	0.797	(0.563;1.128)	0.2	0.21	q25	19	48894882	KDELR1	TSS200	Island
cg01045132	0.838	(0.572;1.229)	0.37	0.36	q75	19	11649571	CNN1	TSS200	Open_Sea
cg01045611	0.668	(0.482;0.926)	0.015	0.014	median	19	8382422	NDUFA7	Body	N_Shelf
cg01046104	0.623	(0.405;0.957)	0.031	0.023	q75	19	58095588	ZIK1	TSS200	Island
cg01047959	0.77	(0.52;1.141)	0.19	0.18	q75	19	17666446	GLT25D1	TSS200	Island
cg01048526	1.159	(0.84;1.598)	0.37	0.37	median	19	56098985	Unknown	Unknown	S_Shore
cg01048834	0.916	(0.633;1.324)	0.64	0.64	q75	19	52643089	ZNF616	1stExon;5'UTR	Island
cg01048904	1.233	(0.825;1.841)	0.31	0.3	q25	19	5712068	LONP1	Body	S_Shore
cg01048962	0.691	(0.449;1.063)	0.093	0.08	q75	19	21646470	Unknown	Unknown	Island
cg01048992	0.758	(0.548;1.049)	0.095	0.098	mean	19	17452542	GTPBP3	3'UTR	S_Shelf
cg01049674	0.584	(0.383;0.893)	0.013	0.0086	q75	19	41073425	SPTBN4	Body	N_Shore
cg01049813	0.539	(0.348;0.835)	0.0057	0.0031	q75	19	17137306	CPAMD8	Body	Open_Sea
cg01050704	0.839	(0.572;1.23)	0.37	0.36	q75	19	59084995	MZF1;LOC100131691	TSS200;Body	Island
cg01052294	0.777	(0.563;1.073)	0.13	0.12	median	19	53088327	Unknown	Unknown	Island
cg01057248	1.352	(0.98;1.865)	0.067	0.066	median	19	2887520	Unknown	Unknown	N_Shore
cg01057656	1.569	(1.046;2.355)	0.03	0.023	q25	19	45281140	CBLC	5'UTR;1stExon	Island
cg01058309	1.424	(1.001;2.025)	0.049	0.055	q75	19	44331454	ZNF283	TSS200	Open_Sea
cg01059747	0.933	(0.677;1.286)	0.67	0.67	median	19	3630649	PIP5K1C	3'UTR	S_Shelf
cg01060165	1.511	(1.007;2.268)	0.046	0.038	q25	19	50321417	MED25	TSS200	Island
cg01061425	1.516	(1.015;2.266)	0.042	0.035	q25	19	12273957	ZNF136	5'UTR;1stExon	Island
cg01061877	1.212	(0.822;1.787)	0.33	0.32	q25	19	47988356	KPTN	TSS1500	S_Shore
cg01062443	1.177	(0.8;1.732)	0.41	0.4	q25	19	1609369	TCF3	3'UTR	S_Shelf
cg01062942	0.744	(0.539;1.028)	0.073	0.072	mean	19	15568935	RASAL3	Body	Island
cg01065100	0.49	(0.314;0.764)	0.0017	0.00067	q75	19	1359366	MUM1	Body	N_Shore
cg01065977	1.18	(0.798;1.745)	0.41	0.4	q25	19	18549689	ISYNA1	TSS1500	S_Shore
cg01068412	0.794	(0.537;1.174)	0.25	0.24	q75	19	58090463	ZNF416	TSS1500	Island
cg01069170	0.792	(0.567;1.107)	0.17	0.17	mean	19	44031473	ETHE1	TSS200	Island
cg01070148	1.191	(0.835;1.7)	0.34	0.34	q75	19	45250754	BCL3	TSS1500	N_Shore
cg01070272	0.685	(0.456;1.029)	0.069	0.059	q75	19	3672087	PIP5K1C	Body	Island
cg01073369	1.371	(0.914;2.057)	0.13	0.12	q25	19	1269071	CIRBP;C19orf23	TSS200;Body	Island
cg01073988	0.654	(0.475;0.902)	0.0096	0.01	mean	19	36726989	ZNF146	5'UTR	Open_Sea
cg01076675	0.73	(0.498;1.071)	0.11	0.098	q75	19	7977612	MAP2K7	3'UTR	Island
cg01076838	0.759	(0.528;1.093)	0.14	0.15	q25	19	55740682	TMEM86B	TSS200	Open_Sea
cg01076874	0.699	(0.506;0.966)	0.03	0.029	median	19	39797966	LRFN1	3'UTR	Island
cg01077808	0.815	(0.571;1.162)	0.26	0.27	q25	19	16607011	C19orf44;CALR3	TSS200	Island
cg01077846	1.482	(0.995;2.207)	0.053	0.045	q25	19	18499128	GDF15	Body	Island
cg01078271	0.898	(0.649;1.242)	0.52	0.52	median	19	47164463	DACT3	TSS200	Island
cg01078627	0.887	(0.643;1.224)	0.47	0.47	median	19	45943203	Unknown	Unknown	Island
cg01079941	0.832	(0.601;1.15)	0.26	0.26	median	19	2193179	DOT1L	Body	S_Shore
cg01080357	0.814	(0.591;1.123)	0.21	0.21	median	19	3201221	NCLN	Body	N_Shore
cg01080410	1.202	(0.82;1.762)	0.35	0.34	q25	19	44617169	ZNF225	TSS1500	N_Shore
cg01080592	0.809	(0.554;1.181)	0.27	0.26	q75	19	36248739	HSPB6;C19orf55	TSS1500	N_Shore
cg01080902	1.296	(0.868;1.935)	0.2	0.19	q25	19	44039870	ZNF575	3'UTR	S_Shore
cg01081069	0.768	(0.557;1.059)	0.11	0.11	median	19	19643269	YJEFN3	Body	Island
cg01083584	1.173	(0.816;1.685)	0.39	0.39	q75	19	14629193	DNAJB1	5'UTR;1stExon	Island
cg01083711	0.716	(0.517;0.99)	0.044	0.042	median	19	3753806	APBA3	Body	Island
cg01085362	0.655	(0.431;0.994)	0.047	0.038	q75	19	31848310	Unknown	Unknown	S_Shore
cg01086369	1.282	(0.87;1.89)	0.21	0.2	q25	19	50885373	NR1H2	Body	Island
cg01089639	0.815	(0.549;1.211)	0.31	0.3	q75	19	17959046	JAK3	TSS1500	S_Shore
cg01091751	0.829	(0.576;1.195)	0.32	0.32	q25	19	1482940	PCSK4	Body	Island
cg01093065	0.905	(0.656;1.247)	0.54	0.54	median	19	49372101	PLEKHA4	TSS1500	N_Shelf
cg01094301	0.622	(0.41;0.945)	0.026	0.019	q75	19	47745212	Unknown	Unknown	N_Shore
cg01094684	1.13	(0.787;1.623)	0.51	0.51	q75	19	1605629	UQCR	TSS200	Island
cg01094891	1.093	(0.792;1.507)	0.59	0.59	median	19	31048117	ZNF536	3'UTR	Open_Sea
cg01096752	1.259	(0.886;1.79)	0.2	0.21	q75	19	49468454	FTL	TSS200	Island
cg01097964	0.924	(0.67;1.274)	0.63	0.63	median	19	58258646	ZNF776	Body	S_Shore
cg01098142	0.646	(0.428;0.974)	0.037	0.029	q75	19	4676492	DPP9	3'UTR	Island
cg01098771	0.825	(0.598;1.139)	0.24	0.24	mean	19	4969087	KDM4B	TSS200	Island
cg01098959	0.642	(0.456;0.904)	0.011	0.0095	mean	19	46284187	DMPK	Body;TSS1500	S_Shore
cg01099031	1.126	(0.774;1.638)	0.54	0.53	q25	19	53466188	ZNF816A	TSS200	Island
cg01100521	0.856	(0.621;1.181)	0.34	0.34	mean	19	15132692	CCDC105	Body	Island
cg01100678	1.219	(0.819;1.814)	0.33	0.32	q25	19	5791279	DUS3L	TSS200	Island
cg01102013	0.837	(0.606;1.156)	0.28	0.28	median	19	1407727	DAZAP1	1stExon;5'UTR	Island
cg01102311	0.838	(0.606;1.159)	0.29	0.28	median	19	36644751	COX7A1	TSS1500	S_Shore
cg01103836	0.778	(0.564;1.073)	0.13	0.13	median	19	17212632	MYO9B	Body	Island
cg01107031	0.62	(0.439;0.877)	0.0069	0.0089	q25	19	41859159	TGFB1	5'UTR;1stExon	Island
cg01112965	0.747	(0.503;1.109)	0.15	0.14	q75	19	38852805	CATSPERG	Body	Island
cg01120132	0.679	(0.483;0.954)	0.026	0.03	mean	19	31640711	DKFZp566F0947	TSS200	Open_Sea
cg01121180	0.865	(0.587;1.273)	0.46	0.46	q75	19	51302454	C19orf48;SNORD88B	5'UTR;TSS200	Open_Sea
cg01121554	0.705	(0.493;1.009)	0.056	0.062	q25	19	23253797	Unknown	Unknown	Island
cg01127878	0.846	(0.589;1.216)	0.37	0.37	q25	19	42811035	PRR19	5'UTR	Island
cg01129847	0.739	(0.5;1.093)	0.13	0.12	q75	19	2281919	C19orf35	5'UTR	S_Shelf
cg01130127	0.698	(0.462;1.054)	0.087	0.076	q75	19	51228821	CLEC11A	3'UTR	Island
cg01133401	0.869	(0.63;1.198)	0.39	0.39	median	19	409679	C2CD4C	TSS1500	S_Shore
cg01139412	0.561	(0.363;0.869)	0.0097	0.0059	q75	19	50316597	FUZ	TSS200	S_Shore
cg01141252	1.223	(0.826;1.81)	0.32	0.31	q25	19	45251925	BCL3	TSS200	N_Shore
cg01151135	0.909	(0.659;1.253)	0.56	0.56	median	19	34311174	Unknown	Unknown	Island
cg01153620	1.341	(0.902;1.994)	0.15	0.14	q25	19	1828388	REXO1	Body	Island
cg01166180	1.311	(0.951;1.806)	0.098	0.099	mean	19	36606541	POLR2I;TBCB	TSS1500;1stExon	Island
cg01168835	0.569	(0.37;0.874)	0.01	0.0063	q75	19	3676464	PIP5K1C	Body	Island
cg01172903	0.654	(0.428;0.999)	0.049	0.04	q75	19	12203315	ZNF788	Body	Island
cg01174276	1.391	(0.932;2.076)	0.11	0.095	q25	19	39805850	LRFN1	1stExon	Island
cg01186457	0.798	(0.544;1.17)	0.25	0.24	q75	19	36336503	NPHS1	Body	Island
cg01186777	0.691	(0.493;0.968)	0.031	0.035	q25	19	6531016	TNFSF9	5'UTR;1stExon	Island
cg01188574	0.801	(0.546;1.174)	0.26	0.25	q75	19	925914	ARID3A	TSS200	Island
cg01189871	0.795	(0.535;1.182)	0.26	0.25	q75	19	49184162	SEC1	Body	Island
cg01190566	0.844	(0.588;1.213)	0.36	0.37	q25	19	47363949	Unknown	Unknown	Island
cg01192952	0.823	(0.571;1.187)	0.3	0.31	q25	19	40195142	LGALS14	5'UTR;1stExon	Open_Sea
cg01193293	1.136	(0.79;1.634)	0.49	0.49	q75	19	51644554	SIGLEC7	TSS1500	Open_Sea
cg01204985	0.772	(0.529;1.128)	0.18	0.17	q75	19	54849738	LILRA4	Body	Open_Sea
cg01205324	1.436	(1.017;2.028)	0.04	0.045	q75	19	10138615	Unknown	Unknown	Island
cg01206970	0.828	(0.567;1.209)	0.33	0.32	q75	19	49621187	PPFIA3;LIN7B	TSS1500;Body	N_Shore
cg01213134	0.677	(0.454;1.011)	0.056	0.048	q75	19	57134168	ZNF71	3'UTR	Island
cg01214989	0.748	(0.498;1.123)	0.16	0.15	q75	19	58514119	ZNF606	5'UTR	Island
cg01215037	0.789	(0.542;1.148)	0.22	0.21	q75	19	50083917	PRRG2;NOSIP	TSS1500;TSS200	Island
cg01215442	1.229	(0.838;1.803)	0.29	0.28	q25	19	18980443	GDF1;LASS1	Body;3'UTR	Island
cg01216308	1.395	(0.94;2.072)	0.099	0.088	q25	19	6464563	CRB3	5'UTR	Island
cg01219129	1.131	(0.818;1.564)	0.46	0.46	median	19	56826779	Unknown	Unknown	Island
cg01220257	0.794	(0.554;1.137)	0.21	0.22	q25	19	45260935	BCL3	Body	Island
cg01221484	0.861	(0.623;1.189)	0.36	0.36	median	19	58920079	ZNF584	1stExon;5'UTR	Island
cg01221623	1.355	(0.943;1.946)	0.1	0.11	q75	19	14142963	IL27RA	Body	Island
cg01223422	0.749	(0.499;1.125)	0.16	0.15	q75	19	42463610	RABAC1	TSS200	Island
cg01224103	1.193	(0.807;1.764)	0.38	0.37	q25	19	18221194	MAST3	Body	Island
cg01226447	1.428	(1.032;1.976)	0.031	0.03	median	19	51870714	CLDND2;ETFB	Body;TSS1500	Island
cg01227084	1.35	(0.909;2.005)	0.14	0.13	q25	19	2774520	SGTA	5'UTR	Island
cg01232410	0.782	(0.528;1.158)	0.22	0.21	q75	19	30097075	POP4	TSS200	Island
cg01235197	0.85	(0.612;1.18)	0.33	0.33	mean	19	1119986	SBNO2	Body	Island
cg01240539	1.209	(0.877;1.667)	0.25	0.25	median	19	39010018	RYR1	Body	Island
cg01247891	0.791	(0.537;1.165)	0.24	0.23	q75	19	10713543	SLC44A2	Body	Island
cg01250212	0.713	(0.502;1.015)	0.06	0.067	q25	19	2650755	GNG7	5'UTR	Island
cg01252496	0.903	(0.629;1.298)	0.58	0.59	q25	19	17326655	USE1	Body	S_Shore
cg01252659	1.471	(0.98;2.206)	0.062	0.053	q25	19	7198410	INSR	Body	Island
cg01254505	1.727	(1.131;2.638)	0.011	0.0074	q25	19	17516470	BST2	TSS200	Open_Sea
cg01256681	1.258	(0.912;1.736)	0.16	0.16	mean	19	17447362	GTPBP3	TSS1500	N_Shore
cg01259702	0.885	(0.608;1.289)	0.52	0.53	q25	19	662807	RNF126	Body	Island
cg01262667	0.882	(0.64;1.217)	0.45	0.45	median	19	19385393	TM6SF2	TSS1500	S_Shore
cg01263077	0.852	(0.618;1.174)	0.33	0.33	median	19	17316300	MYO9B	Body	N_Shore
cg01263386	0.816	(0.554;1.202)	0.3	0.3	q75	19	47933586	SLC8A2	Body	Island
cg01263541	0.831	(0.602;1.147)	0.26	0.26	median	19	34891190	GPI	3'UTR	N_Shelf
cg01263877	0.925	(0.67;1.276)	0.63	0.63	mean	19	3721303	Unknown	Unknown	N_Shore
cg01264379	1.128	(0.775;1.642)	0.53	0.52	q25	19	47617042	ZC3H4	TSS200	Island
cg01268683	0.826	(0.575;1.187)	0.3	0.29	mean	19	53141620	ZNF83	Body;5'UTR;1stExon	Island
cg01268824	0.782	(0.526;1.161)	0.22	0.21	q75	19	58220818	ZNF154	TSS1500	S_Shore
cg01269576	0.778	(0.547;1.106)	0.16	0.17	q25	19	3909415	ATCAY	Body	S_Shore
cg01270246	0.682	(0.449;1.035)	0.072	0.061	q75	19	51228270	CLEC11A	Body	Island
cg01272058	0.925	(0.636;1.347)	0.68	0.68	q75	19	40926777	Unknown	Unknown	Island
cg01273344	0.65	(0.463;0.911)	0.013	0.015	q25	19	11998201	ZNF69	TSS1500	N_Shore
cg01273580	0.897	(0.609;1.32)	0.58	0.58	q75	19	49946108	SLC17A7	TSS1500	N_Shore
cg01274752	1.241	(0.846;1.821)	0.27	0.26	q25	19	49120447	RPL18	Body	N_Shore
cg01275006	0.55	(0.355;0.852)	0.0074	0.0043	q75	19	38876250	GGN	Body	Island
cg01277490	0.814	(0.567;1.167)	0.26	0.26	mean	19	24216202	Unknown	Unknown	Open_Sea
cg01278873	1.852	(1.197;2.867)	0.0057	0.0031	q25	19	44764101	ZNF233	1stExon;5'UTR	Island
cg01279933	1.202	(0.823;1.757)	0.34	0.33	q25	19	10663970	ATG4D;KRI1	3'UTR	Open_Sea
cg01282080	0.792	(0.568;1.104)	0.17	0.17	mean	19	15298078	NOTCH3	Body	N_Shore
cg01282906	1.259	(0.881;1.799)	0.21	0.21	q75	19	37566286	Unknown	Unknown	N_Shelf
cg01284116	0.754	(0.54;1.054)	0.098	0.1	mean	19	58457594	ZNF256	Body	N_Shore
cg01284619	0.901	(0.654;1.243)	0.53	0.53	median	19	589411	HCN2	TSS1500	N_Shore
cg01284702	1.375	(0.962;1.965)	0.081	0.088	q75	19	11039163	C19orf52;YIPF2	TSS1500;5'UTR	Island
cg01285391	1.141	(0.778;1.672)	0.5	0.49	q25	19	53465759	ZNF816A	5'UTR	Island
cg01286319	1.486	(0.996;2.219)	0.053	0.044	q25	19	2695343	GNG7	5'UTR	Open_Sea
cg01287132	1.245	(0.852;1.819)	0.26	0.25	q25	19	4173254	Unknown	Unknown	Island
cg01289421	1.399	(0.937;2.088)	0.1	0.09	q25	19	17908246	B3GNT3	5'UTR	S_Shore
cg01290153	1.295	(0.875;1.916)	0.2	0.18	q25	19	55987415	ZNF628	TSS1500	N_Shore
cg01290613	0.762	(0.521;1.113)	0.16	0.15	q75	19	42681512	Unknown	Unknown	Island
cg01290710	0.608	(0.407;0.908)	0.015	0.011	q75	19	40889978	HIPK4	Body	Island
cg01291544	0.831	(0.562;1.231)	0.36	0.35	q75	19	4101900	MAP2K2	Body	Island
cg01291875	0.683	(0.455;1.026)	0.066	0.057	q75	19	12670423	Unknown	Unknown	S_Shelf
cg01291939	0.766	(0.539;1.089)	0.14	0.14	q25	19	50714060	MYH14	Body	Island
cg01292613	0.701	(0.474;1.037)	0.075	0.066	q75	19	56459108	NLRP8	TSS200	Open_Sea
cg01293418	0.762	(0.513;1.131)	0.18	0.17	q75	19	58984373	ZNF324	3'UTR	S_Shore
cg01293740	1.11	(0.773;1.594)	0.57	0.58	q75	19	54468790	CACNG8	Body	S_Shelf
cg01294023	0.829	(0.579;1.188)	0.31	0.31	q25	19	41816151	CCDC97	5'UTR;1stExon	Island
cg01294028	0.882	(0.612;1.272)	0.5	0.51	q25	19	10529124	Unknown	Unknown	N_Shore
cg01294327	0.562	(0.399;0.792)	0.001	0.0015	q25	19	2291373	LINGO3	Body	Island
cg01295842	0.882	(0.636;1.223)	0.45	0.45	mean	19	16683254	SLC35E1	TSS200	Island
cg01295994	0.692	(0.461;1.04)	0.076	0.066	q75	19	51924572	Unknown	Unknown	N_Shore
cg01297627	0.752	(0.529;1.07)	0.11	0.12	q25	19	55874586	FAM71E2	5'UTR;1stExon	S_Shore
cg01297721	0.614	(0.402;0.939)	0.024	0.018	q75	19	19373566	HAPLN4	5'UTR;1stExon	S_Shore
cg01297744	1.312	(0.858;2.005)	0.21	0.2	q25	19	1230988	C19orf26	Body	Island
cg01300405	1.267	(0.916;1.752)	0.15	0.15	median	19	19626978	NDUFA13;TSSK6	TSS200;TSS1500	Island
cg01300464	0.698	(0.468;1.042)	0.079	0.069	q75	19	56128874	Unknown	Unknown	S_Shore
cg01301276	0.707	(0.51;0.98)	0.037	0.036	median	19	15511562	AKAP8L	Body	N_Shore
cg01303222	1.229	(0.823;1.834)	0.31	0.3	q25	19	17350726	NR2F6	Body	S_Shelf
cg01304027	1.263	(0.858;1.86)	0.24	0.23	q25	19	55903284	RPL28	3'UTR	Open_Sea
cg01304499	1.288	(0.871;1.905)	0.2	0.19	q25	19	2305246	LINGO3	5'UTR	N_Shelf
cg01306005	0.641	(0.454;0.904)	0.011	0.014	q25	19	52511510	ZNF615	TSS200	Island
cg01307007	0.712	(0.468;1.082)	0.11	0.1	q75	19	3522587	FZR1	TSS1500;5'UTR	Open_Sea
cg01308827	0.77	(0.525;1.129)	0.18	0.17	q75	19	36132627	ETV2	TSS200	N_Shore
cg01310750	0.768	(0.517;1.141)	0.19	0.18	q75	19	52996548	ZNF578	5'UTR	Island
cg01311717	0.841	(0.58;1.221)	0.36	0.36	mean	19	7694494	XAB2;LOC100131801	TSS200	Island
cg01313994	0.851	(0.573;1.265)	0.43	0.42	q75	19	19416751	SF4	Body	Island
cg01314003	1.481	(0.987;2.224)	0.058	0.049	q25	19	36705648	ZNF565;ZNF146	TSS200;1stExon;5'UTR	Island
cg01316047	0.845	(0.613;1.166)	0.31	0.3	median	19	33685029	LRP3	TSS1500	N_Shore
cg01316535	1.221	(0.852;1.749)	0.28	0.28	q75	19	9695235	ZNF121	TSS200	Island
cg01316857	0.819	(0.59;1.136)	0.23	0.23	mean	19	48685724	Unknown	Unknown	Island
cg01317270	1.158	(0.793;1.69)	0.45	0.44	q25	19	10217143	PPAN-P2RY11;SNORD105;PPAN	Body;TSS1500	Island
cg01318291	1.242	(0.869;1.774)	0.23	0.24	q75	19	19174957	SLC25A42	5'UTR	Island
cg01318737	1.26	(0.852;1.864)	0.25	0.24	q25	19	2918427	ZNF57	3'UTR	Open_Sea
cg01323993	1.243	(0.847;1.823)	0.27	0.26	q25	19	10218292	SNORD105;PPAN-P2RY11;PPAN	TSS200;Body	S_Shore
cg01324115	0.801	(0.573;1.12)	0.19	0.19	mean	19	42722189	DEDD2	TSS1500	S_Shore
cg01324452	1.209	(0.824;1.773)	0.33	0.32	q25	19	1011666	C19orf6	Body	Island
cg01325460	0.898	(0.65;1.241)	0.51	0.51	median	19	57831819	ZNF543	TSS200	Island
cg01327602	0.611	(0.395;0.947)	0.027	0.02	q75	19	55952038	SHISA7	Body	Island
cg01328269	0.725	(0.508;1.033)	0.075	0.082	q25	19	17759324	UNC13A	Body	Island
cg01328833	1.159	(0.793;1.694)	0.45	0.44	q25	19	4277322	SHD	TSS1500	N_Shore
cg01329005	1.649	(1.086;2.504)	0.019	0.014	q25	19	17516712	BST2	TSS1500	Open_Sea
cg01329093	1.169	(0.848;1.61)	0.34	0.34	median	19	9546029	ZNF266	1stExon;5'UTR	Island
cg01329179	0.699	(0.506;0.967)	0.03	0.029	median	19	39734312	IL28B	Body	N_Shelf
cg01330060	0.73	(0.529;1.008)	0.056	0.056	mean	19	47960809	SLC8A2	Body	Island
cg01330762	0.921	(0.666;1.275)	0.62	0.62	median	19	44030756	ETHE1	Body	N_Shore
cg01331105	1.176	(0.802;1.725)	0.41	0.4	q25	19	37663610	ZNF585A	1stExon;5'UTR;TSS1500	Open_Sea
cg01331274	1.091	(0.779;1.528)	0.61	0.61	mean	19	40975461	SPTBN4	5'UTR	S_Shelf
cg01332181	1.013	(0.699;1.469)	0.94	0.94	q75	19	47290716	SLC1A5	1stExon;TSS200	Island
cg01333225	0.834	(0.583;1.191)	0.32	0.32	q25	19	16222203	RAB8A	TSS1500	Island
cg01333713	1.114	(0.807;1.538)	0.51	0.51	median	19	506852	C19orf20	TSS1500	Island
cg01334632	0.779	(0.564;1.077)	0.13	0.13	median	19	41036807	SPTBN4	5'UTR;Body	S_Shore
cg01335042	1.145	(0.781;1.679)	0.49	0.48	q25	19	3572516	HMG20B	TSS1500	N_Shore
cg01335597	1.253	(0.85;1.845)	0.25	0.24	q25	19	1944192	CSNK1G2	5'UTR	N_Shelf
cg01335785	0.766	(0.516;1.138)	0.19	0.18	q75	19	7505029	ARHGEF18	5'UTR;1stExon	Island
cg01336862	0.57	(0.375;0.865)	0.0082	0.0051	q75	19	8563373	PRAM1	Body	N_Shore
cg01336878	1.168	(0.789;1.729)	0.44	0.43	q25	19	54963396	LENG8	Body	S_Shelf
cg01336912	0.84	(0.57;1.236)	0.38	0.37	q75	19	14170019	PALM3	TSS200	S_Shore
cg01338347	0.857	(0.619;1.188)	0.35	0.35	median	19	23433225	Unknown	Unknown	Open_Sea
cg01338474	0.684	(0.48;0.975)	0.036	0.041	q25	19	41782099	HNRNPUL1	Body	Open_Sea
cg01339029	1.149	(0.781;1.692)	0.48	0.47	q25	19	59055526	TRIM28	TSS1500	Island
cg01347596	0.835	(0.605;1.152)	0.27	0.27	median	19	10252900	DNMT1	Body	Island
cg01358551	1.29	(0.865;1.925)	0.21	0.2	q25	19	47353761	AP2S1	Body	Island
cg01362383	1.123	(0.808;1.56)	0.49	0.49	mean	19	47760943	CCDC9	5'UTR	Island
cg01372202	0.748	(0.508;1.101)	0.14	0.13	q75	19	50097851	PRR12	Body	Island
cg01373896	0.857	(0.582;1.262)	0.43	0.43	q75	19	1854724	KLF16	Body	Island
cg01378677	1.279	(0.884;1.851)	0.19	0.2	q75	19	53237862	ZNF611	5'UTR	Island
cg01380607	0.717	(0.484;1.061)	0.097	0.087	q75	19	996373	Unknown	Unknown	Island
cg01380634	0.645	(0.425;0.98)	0.04	0.031	q75	19	4046108	ZBTB7A	3'UTR	N_Shore
cg01381637	0.785	(0.555;1.112)	0.17	0.18	q25	19	50902842	POLD1	Body	N_Shelf
cg01381795	0.804	(0.561;1.152)	0.23	0.24	q25	19	54496611	CACNG6	Body	Island
cg01382281	0.785	(0.525;1.173)	0.24	0.23	q75	19	56104340	FIZ1	Body	Island
cg01382860	1.409	(0.934;2.125)	0.1	0.091	q25	19	49700021	TRPM4	Body	Island
cg01382936	0.756	(0.51;1.12)	0.16	0.15	q75	19	44716836	ZNF227	5'UTR	Island
cg01382982	0.717	(0.485;1.061)	0.096	0.086	mean	19	52074348	ZNF175	TSS200	Island
cg01384173	1.455	(0.974;2.175)	0.067	0.058	q25	19	17564348	Unknown	Unknown	N_Shelf
cg01386868	0.847	(0.573;1.253)	0.41	0.4	q75	19	1816383	MIR1909;REXO1	TSS200;Body	Island
cg01387972	0.806	(0.547;1.186)	0.27	0.26	q75	19	15550968	WIZ	Body	Island
cg01390135	1.55	(1.121;2.142)	0.008	0.0076	median	19	868220	MED16	Body	Island
cg01392841	0.883	(0.619;1.259)	0.49	0.5	q25	19	47016869	Unknown	Unknown	Island
cg01392930	1.573	(1.03;2.403)	0.036	0.028	q25	19	14683139	NDUFB7	TSS1500	S_Shore
cg01394324	0.698	(0.468;1.042)	0.078	0.069	q75	19	51015807	JOSD2;ASPDH	TSS1500;Body	S_Shore
cg01395261	1.371	(0.963;1.953)	0.08	0.087	q75	19	18260515	MAST3	Body	Island
cg01395690	0.721	(0.49;1.062)	0.098	0.088	q75	19	50478330	SIGLEC16	Body	Open_Sea
cg01396275	0.652	(0.424;1.005)	0.053	0.043	q75	19	4961535	UHRF1	3'UTR	Open_Sea
cg01396418	0.878	(0.596;1.292)	0.51	0.5	q75	19	7554113	PEX11G	TSS1500	S_Shore
cg01397065	1.309	(0.885;1.936)	0.18	0.17	q25	19	1908328	ADAT3;SCAMP4	5'UTR	Island
cg01397912	0.833	(0.57;1.218)	0.35	0.34	q75	19	55670288	C19orf51;TNNI3	3'UTR;TSS1500	N_Shore
cg01397939	0.701	(0.507;0.97)	0.032	0.031	median	19	14583568	PTGER1	Body	Island
cg01400401	0.71	(0.514;0.981)	0.038	0.037	median	19	4769531	MIR7-3;C19orf30	TSS1500;Body	Open_Sea
cg01401265	0.866	(0.606;1.238)	0.43	0.43	q25	19	10791816	ILF3	Body	Open_Sea
cg01401641	1.23	(0.839;1.804)	0.29	0.28	q25	19	31839171	TSHZ3	Body	N_Shore
cg01402698	0.881	(0.637;1.219)	0.44	0.44	median	19	50373141	AKT1S1	3'UTR	Island
cg01403055	0.785	(0.535;1.15)	0.21	0.2	q75	19	401992	Unknown	Unknown	Island
cg01403305	1.165	(0.84;1.616)	0.36	0.36	mean	19	4457764	UBXN6	5'UTR;1stExon	Island
cg01403885	0.766	(0.534;1.098)	0.15	0.16	q25	19	45742140	Unknown	Unknown	Island
cg01403948	1.455	(0.975;2.173)	0.066	0.057	q25	19	7661617	KIAA1543	Body	S_Shore
cg01404518	0.751	(0.532;1.059)	0.1	0.097	mean	19	12147010	ZNF433	TSS1500	S_Shore
cg01405404	0.82	(0.543;1.237)	0.34	0.33	q75	19	37282556	Unknown	Unknown	Island
cg01405445	0.617	(0.411;0.926)	0.02	0.015	q75	19	36246406	HSPB6	3'UTR	Island
cg01408558	0.786	(0.565;1.094)	0.15	0.16	mean	19	10563212	PDE4A	Body;TSS1500	Open_Sea
cg01408817	0.864	(0.625;1.194)	0.37	0.37	mean	19	35606534	FXYD3	TSS200	Open_Sea
cg01409659	1.17	(0.849;1.612)	0.34	0.34	median	19	47291083	SLC1A5	1stExon;TSS1500	Island
cg01410876	0.792	(0.54;1.161)	0.23	0.22	q75	19	49004716	LMTK3	Body	Island
cg01411759	1.187	(0.861;1.636)	0.29	0.29	median	19	54177144	MIR498	TSS1500	Open_Sea
cg01413268	0.496	(0.318;0.774)	0.002	0.00084	q75	19	51602462	CTU1	Body	S_Shore
cg01413516	0.815	(0.556;1.195)	0.29	0.29	q75	19	17932328	INSL3	TSS200	Island
cg01413790	0.646	(0.456;0.916)	0.014	0.017	q25	19	35330180	Unknown	Unknown	Island
cg01415527	0.707	(0.471;1.062)	0.095	0.084	q75	19	1110591	SBNO2	Body	Island
cg01416317	0.537	(0.35;0.826)	0.0046	0.0025	q75	19	45737208	EXOC3L2	5'UTR	N_Shore
cg01416521	0.665	(0.482;0.919)	0.013	0.013	median	19	56047632	SBK2	1stExon	Island
cg01418618	0.802	(0.534;1.205)	0.29	0.28	q75	19	12377078	Unknown	Unknown	Island
cg01418951	1.229	(0.86;1.756)	0.26	0.27	q75	19	2486431	Unknown	Unknown	N_Shore
cg01419084	0.652	(0.465;0.915)	0.013	0.016	q25	19	36236615	PSENEN;U2AF1L4	5'UTR;TSS1500	S_Shore
cg01421963	1.384	(1;1.915)	0.05	0.049	median	19	11877743	ZNF441	TSS200	Island
cg01424839	0.774	(0.54;1.107)	0.16	0.17	q25	19	31213171	Unknown	Unknown	S_Shelf
cg01424997	1.113	(0.808;1.534)	0.51	0.51	mean	19	56443419	NLRP13	1stExon	Open_Sea
cg01427567	0.886	(0.618;1.269)	0.51	0.51	q25	19	54676748	TMC4	1stExon	Open_Sea
cg01427575	0.669	(0.441;1.015)	0.059	0.049	q75	19	51171712	SHANK1	Body	Island
cg01428589	0.643	(0.418;0.989)	0.044	0.035	q75	19	33167718	RGS9BP	1stExon	Island
cg01431960	0.55	(0.355;0.852)	0.0075	0.0044	q75	19	3806098	ZFR2	Body	Island
cg01432010	0.887	(0.619;1.272)	0.51	0.52	q25	19	8006001	TIMM44	Body	N_Shelf
cg01432753	0.853	(0.592;1.229)	0.39	0.4	q25	19	6664926	TNFSF14	3'UTR	Open_Sea
cg01433420	1.274	(0.854;1.901)	0.24	0.22	q25	19	3572873	HMG20B	TSS200	Island
cg01433978	0.772	(0.545;1.093)	0.14	0.15	q25	19	4839175	PLIN3	3'UTR	Open_Sea
cg01435196	0.872	(0.592;1.285)	0.49	0.48	q75	19	46009946	VASP	TSS1500	Island
cg01435791	1.38	(0.924;2.06)	0.12	0.1	q25	19	4585323	Unknown	Unknown	S_Shore
cg01436128	0.548	(0.351;0.855)	0.0081	0.0046	q75	19	22605186	ZNF98	TSS200	Open_Sea
cg01436486	1.303	(0.924;1.837)	0.13	0.14	q75	19	58963005	ZNF324B	1stExon;5'UTR	Island
cg01436526	1.238	(0.872;1.757)	0.23	0.24	q75	19	11641099	ECSIT	TSS1500	S_Shore
cg01436998	0.575	(0.366;0.905)	0.017	0.011	q75	19	38308263	Unknown	Unknown	Island
cg01437571	1.246	(0.838;1.852)	0.28	0.27	q25	19	33792148	CEBPA	3'UTR;1stExon	Island
cg01441114	1.167	(0.845;1.613)	0.35	0.35	mean	19	12900873	JUNB	TSS1500	Island
cg01441945	0.805	(0.549;1.181)	0.27	0.26	q75	19	16643557	CHERP	Body	Island
cg01442620	0.748	(0.543;1.031)	0.076	0.076	mean	19	33162885	ANKRD27	5'UTR	N_Shelf
cg01442953	0.705	(0.472;1.053)	0.088	0.077	q75	19	58549906	ZSCAN1	Body	S_Shore
cg01443452	0.638	(0.414;0.981)	0.041	0.032	q75	19	36024439	GAPDHS	1stExon	Island
cg01443538	1.291	(0.905;1.842)	0.16	0.17	q75	19	40697394	MAP3K10	TSS1500	Island
cg01444487	0.784	(0.569;1.08)	0.14	0.14	mean	19	34174967	CHST8	5'UTR;TSS1500	N_Shore
cg01445659	0.677	(0.476;0.963)	0.03	0.035	q25	19	17414977	MRPL34;ABHD8	TSS1500	N_Shore
cg01446907	0.778	(0.52;1.163)	0.22	0.21	q75	19	18313561	RAB3A	5'UTR	Island
cg01447828	0.689	(0.498;0.953)	0.024	0.023	median	19	40919465	PRX	TSS200	Open_Sea
cg01447902	0.725	(0.481;1.094)	0.13	0.11	q75	19	18555410	ELL	3'UTR	N_Shore
cg01449341	0.944	(0.659;1.352)	0.75	0.75	q25	19	55044295	KIR3DX1	Body	Open_Sea
cg01450390	0.909	(0.631;1.31)	0.61	0.61	q25	19	54483251	CACNG8	Body	Island
cg01450422	0.75	(0.531;1.059)	0.1	0.11	q25	19	44254844	C19orf61	Body	N_Shelf
cg01450682	1.519	(1.013;2.279)	0.043	0.035	q25	19	57946633	ZNF749	TSS200	Island
cg01450953	0.901	(0.625;1.299)	0.58	0.57	mean	19	9649409	ZNF426	TSS200	Island
cg01452452	1.138	(0.826;1.567)	0.43	0.43	median	19	7807999	CD209	Body	Open_Sea
cg01452549	1.128	(0.791;1.607)	0.51	0.51	q75	19	6134933	ACSBG2	TSS1500	Open_Sea
cg01453814	0.755	(0.508;1.123)	0.17	0.15	q75	19	49828641	SLC6A16	TSS200	Island
cg01454859	0.856	(0.601;1.221)	0.39	0.4	q25	19	44809147	ZNF235	1stExon;5'UTR	Island
cg01457413	1.13	(0.775;1.648)	0.53	0.52	q25	19	9879603	ZNF846	TSS200	Island
cg01459807	0.649	(0.43;0.981)	0.04	0.032	q75	19	2290107	LINGO3	Body	Island
cg01462053	1.316	(0.893;1.938)	0.16	0.15	q25	19	18118298	ARRDC2	Body;TSS1500	Island
cg01462607	0.866	(0.628;1.195)	0.38	0.38	mean	19	52206446	NCRNA00085	Body	Island
cg01462884	0.818	(0.591;1.133)	0.23	0.22	mean	19	1848536	REXO1	TSS200	Island
cg01464835	0.808	(0.544;1.201)	0.29	0.28	q75	19	30016147	VSTM2B	TSS1500	Island
cg01466491	1.403	(1.017;1.937)	0.039	0.039	mean	19	10523363	Unknown	Unknown	N_Shelf
cg01467266	0.789	(0.572;1.09)	0.15	0.15	median	19	2252961	JSRP1	Body	Island
cg01467419	1.306	(0.882;1.932)	0.18	0.17	q25	19	2900365	ZNF57	TSS1500	Island
cg01467604	1.239	(0.864;1.775)	0.24	0.25	q75	19	10676318	KRI1	Body	Island
cg01468567	0.803	(0.552;1.168)	0.25	0.24	q75	19	49843922	TEAD2	3'UTR	S_Shore
cg01469421	0.731	(0.511;1.044)	0.085	0.079	mean	19	57999034	ZNF419	TSS200	Island
cg01471710	1.161	(0.797;1.69)	0.44	0.43	q25	19	1953866	C19orf34;CSNK1G2	Body;5'UTR	Island
cg01474003	0.834	(0.58;1.198)	0.33	0.33	q25	19	57705676	ZNF264	Body	S_Shelf
cg01474741	0.848	(0.588;1.222)	0.38	0.38	q25	19	43588025	PSG2	TSS1500	Open_Sea
cg01475757	0.697	(0.497;0.977)	0.036	0.04	q25	19	49303063	BCAT2	Body	Island
cg01476179	1.175	(0.798;1.73)	0.41	0.41	q25	19	652016	RNF126	Body	Island
cg01476969	1.26	(0.888;1.787)	0.2	0.2	q75	19	719323	PALM	Body	Island
cg01479645	1.335	(0.89;2.002)	0.16	0.15	q25	19	10747407	SLC44A2	Body	Island
cg01481970	1.189	(0.854;1.656)	0.3	0.31	mean	19	49623726	PPFIA3;C19orf73	5'UTR;TSS1500	S_Shore
cg01482620	1.421	(0.96;2.103)	0.079	0.07	q25	19	48835971	TMEM143	3'UTR	N_Shore
cg01483459	0.931	(0.676;1.283)	0.66	0.66	median	19	15300166	NOTCH3	Body	Island
cg01483656	0.852	(0.618;1.173)	0.33	0.33	mean	19	21264896	ZNF714	TSS200	N_Shore
cg01483824	0.684	(0.45;1.038)	0.074	0.064	q75	19	48945886	GRIN2D	Body	Island
cg01484843	0.829	(0.565;1.215)	0.34	0.33	q75	19	54275893	Unknown	Unknown	S_Shelf
cg01485046	0.737	(0.494;1.1)	0.14	0.12	q75	19	46498389	CCDC61	1stExon	Open_Sea
cg01485075	0.506	(0.322;0.796)	0.0032	0.0014	q75	19	22817371	ZNF492	5'UTR	Island
cg01485266	1.345	(0.959;1.888)	0.086	0.091	mean	19	2476132	GADD45B	TSS200	Island
cg01485548	1.321	(0.88;1.982)	0.18	0.17	q25	19	18284321	IFI30	TSS1500	N_Shore
cg01486333	1.253	(0.899;1.747)	0.18	0.19	mean	19	4867859	PLIN3	TSS200	Open_Sea
cg01487433	1.083	(0.785;1.495)	0.63	0.63	median	19	19648987	CILP2	TSS200	Island
cg01488362	0.77	(0.518;1.143)	0.19	0.18	q75	19	48825151	Unknown	Unknown	Island
cg01489177	0.78	(0.566;1.076)	0.13	0.13	mean	19	55828178	TMEM150B	Body	S_Shelf
cg01489416	0.72	(0.487;1.065)	0.1	0.09	q75	19	36358613	APLP1	TSS1500	N_Shore
cg01490283	0.809	(0.542;1.208)	0.3	0.29	q75	19	4066033	ZBTB7A	5'UTR	Island
cg01490870	1.122	(0.776;1.622)	0.54	0.55	q75	19	12722019	ZNF791;ZNF490	Body;TSS1500	Island
cg01491360	0.817	(0.581;1.15)	0.25	0.25	mean	19	2421956	TMPRSS9	Body	N_Shelf
cg01496199	0.59	(0.378;0.921)	0.02	0.014	q75	19	39755181	Unknown	Unknown	Island
cg01496380	1.154	(0.818;1.628)	0.41	0.41	mean	19	763654	C19orf21	3'UTR	Open_Sea
cg01496416	1.241	(0.9;1.712)	0.19	0.19	median	19	45147715	PVR	Body	Island
cg01498384	1.356	(0.983;1.871)	0.064	0.063	median	19	47551847	TMEM160	1stExon	Island
cg01500140	0.64	(0.463;0.885)	0.0069	0.0077	mean	19	51890586	LIM2	Body	Open_Sea
cg01501009	0.526	(0.339;0.814)	0.0039	0.002	q75	19	57183268	ZNF835	Body	Island
cg01501406	1.395	(0.943;2.065)	0.096	0.086	q25	19	2197161	DOT1L	Body	Island
cg01501461	0.598	(0.394;0.907)	0.016	0.011	q75	19	54684477	MBOAT7	Body	Island
cg01501819	0.651	(0.428;0.989)	0.044	0.036	q75	19	49576200	KCNA7	TSS200	S_Shore
cg01502743	1.469	(0.979;2.204)	0.063	0.053	q25	19	18883801	CRTC1	Body	N_Shore
cg01503640	0.815	(0.588;1.128)	0.22	0.22	median	19	18963027	UPF1	Body	N_Shelf
cg01504784	0.613	(0.401;0.936)	0.023	0.017	q75	19	6414019	KHSRP	3'UTR	N_Shore
cg01505148	0.808	(0.543;1.2)	0.29	0.28	q75	19	56170617	U2AF2	Body	Island
cg01505690	0.656	(0.426;1.009)	0.055	0.045	q75	19	40411970	FCGBP	Body	S_Shore
cg01506130	0.774	(0.528;1.136)	0.19	0.18	q75	19	409357	C2CD4C	TSS200	Island
cg01507033	1.171	(0.847;1.618)	0.34	0.34	median	19	47505247	GRLF1	3'UTR	N_Shelf
cg01507128	0.709	(0.474;1.06)	0.094	0.084	q75	19	49561220	Unknown	Unknown	Island
cg01508027	0.665	(0.449;0.983)	0.041	0.034	q75	19	44602527	ZNF224	Body	S_Shelf
cg01508159	1.187	(0.797;1.767)	0.4	0.39	q25	19	39421576	SARS2;MRPS12	TSS200;1stExon;5'UTR	Island
cg01508415	0.881	(0.607;1.278)	0.5	0.5	q75	19	50154607	SCAF1	Body	Island
cg01510051	0.673	(0.444;1.022)	0.063	0.053	q75	19	56879262	ZNF542	TSS1500	N_Shore
cg01510332	1.454	(0.969;2.181)	0.07	0.061	q25	19	59087201	MGC2752	Body	Island
cg01513611	0.862	(0.615;1.21)	0.39	0.39	mean	19	5904233	VMAC;NDUFA11	TSS1500	Island
cg01515516	1.105	(0.8;1.526)	0.55	0.54	median	19	14544032	PKN1	TSS200	Island
cg01515534	0.885	(0.642;1.22)	0.45	0.45	median	19	42415665	Unknown	Unknown	N_Shore
cg01515802	1.307	(0.887;1.924)	0.18	0.17	q25	19	54876749	LAIR1	TSS200	Open_Sea
cg01516933	1.335	(0.967;1.843)	0.079	0.078	median	19	14317730	LPHN1	TSS1500	Island
cg01518016	0.812	(0.551;1.195)	0.29	0.28	q75	19	39695237	SYCN	TSS1500	S_Shore
cg01518138	0.674	(0.452;1.007)	0.054	0.045	q75	19	45866874	ERCC2	Body	N_Shore
cg01518977	1.267	(0.853;1.882)	0.24	0.23	q25	19	41768456	HNRNPUL1	1stExon;5'UTR	N_Shore
cg01519158	0.803	(0.553;1.168)	0.25	0.24	q75	19	40476650	PSMC4	TSS1500	Island
cg01519784	0.751	(0.543;1.037)	0.082	0.081	median	19	36450896	Unknown	Unknown	Island
cg01519877	0.661	(0.438;0.999)	0.049	0.041	q75	19	39989802	DLL3	Body	Island
cg01522721	0.703	(0.472;1.046)	0.082	0.073	q75	19	10514734	MIR1181;CDC37	TSS1500	Island
cg01523300	1.267	(0.868;1.85)	0.22	0.21	mean	19	50247430	TSKS	Body	N_Shelf
cg01524501	1.337	(0.911;1.961)	0.14	0.13	q25	19	15575197	RASAL3	5'UTR	Open_Sea
cg01527159	0.532	(0.341;0.83)	0.0054	0.0029	q75	19	21657626	Unknown	Unknown	Island
cg01527441	0.723	(0.52;1.003)	0.052	0.055	mean	19	30195815	C19orf12	Body	Open_Sea
cg01528063	1.231	(0.866;1.751)	0.25	0.25	q75	19	1249902	MIDN	5'UTR	Island
cg01528762	0.903	(0.625;1.306)	0.59	0.59	q25	19	8455291	RAB11B	1stExon;5'UTR	Island
cg01529419	1.211	(0.823;1.782)	0.33	0.32	q25	19	14682919	NDUFB7	TSS200	Island
cg01529770	0.74	(0.519;1.056)	0.097	0.1	q25	19	39421614	SARS2;MRPS12	TSS200;5'UTR;1stExon	Island
cg01530988	0.852	(0.574;1.266)	0.43	0.42	q75	19	13875289	MRI1	TSS200	Island
cg01531058	0.554	(0.36;0.852)	0.0072	0.0042	q75	19	59067255	CHMP2A;UBE2M	TSS1500;3'UTR	S_Shore
cg01531915	0.837	(0.607;1.153)	0.28	0.28	mean	19	38911510	RASGRP4	Body	S_Shelf
cg01532010	0.748	(0.503;1.111)	0.15	0.14	q75	19	57107283	ZNF71	5'UTR	S_Shore
cg01532080	1.239	(0.826;1.859)	0.3	0.29	q25	19	18529846	SSBP4	TSS1500	Island
cg01532436	0.658	(0.466;0.93)	0.018	0.021	q25	19	48983942	CYTH2	3'UTR	Island
cg01532713	0.818	(0.574;1.166)	0.27	0.27	q25	19	55361904	KIR3DL2	1stExon;5'UTR	Open_Sea
cg01533387	0.824	(0.567;1.198)	0.31	0.32	q25	19	18284728	IFI30	1stExon	Island
cg01534273	0.545	(0.346;0.857)	0.0087	0.0049	q75	19	1877553	FAM108A1	Body	Island
cg01534416	0.814	(0.568;1.167)	0.26	0.27	q25	19	51308546	C19orf48	TSS1500	S_Shore
cg01534506	1.398	(0.95;2.059)	0.089	0.08	q25	19	17326432	USE1	Body	Island
cg01536327	0.687	(0.485;0.973)	0.034	0.039	q25	19	1354765	MUM1	TSS1500	Island
cg01537765	0.79	(0.526;1.188)	0.26	0.25	q75	19	42914828	LIPE	Body	Island
cg01538575	1.332	(0.905;1.961)	0.15	0.14	q25	19	6039991	RFX2	Body	Island
cg01539064	1.348	(0.898;2.023)	0.15	0.14	q25	19	49122509	RPL18;SPHK2	TSS200	Island
cg01539133	1.093	(0.788;1.515)	0.6	0.6	mean	19	4607324	Unknown	Unknown	Island
cg01541846	1.289	(0.872;1.906)	0.2	0.19	q25	19	16272242	CIB3	3'UTR	Open_Sea
cg01542019	1.549	(1.032;2.324)	0.035	0.027	q25	19	14673053	TECR	Body	N_Shelf
cg01543300	1.134	(0.789;1.63)	0.5	0.5	q75	19	2426874	TIMM13	3'UTR	Island
cg01544351	1.119	(0.774;1.617)	0.55	0.56	q75	19	46142757	MIR330;EML2	TSS1500;TSS200	N_Shelf
cg01544805	0.746	(0.528;1.054)	0.097	0.091	mean	19	48111904	GLTSCR1	5'UTR	Island
cg01545223	0.738	(0.534;1.02)	0.066	0.065	median	19	22801034	Unknown	Unknown	Island
cg01545242	1.247	(0.87;1.788)	0.23	0.24	q75	19	14248090	ASF1B	TSS1500	Island
cg01548249	1.173	(0.809;1.701)	0.4	0.39	q25	19	7582188	ZNF358	5'UTR	S_Shore
cg01549069	0.879	(0.599;1.288)	0.51	0.5	q75	19	4338807	STAP2	1stExon;5'UTR	Open_Sea
cg01549292	0.808	(0.567;1.151)	0.24	0.25	q25	19	12751278	Unknown	Unknown	N_Shore
cg01550963	0.821	(0.594;1.133)	0.23	0.23	median	19	45873902	ERCC2	TSS200	Island
cg01552731	1.118	(0.811;1.543)	0.5	0.49	median	19	46806907	HIF3A	1stExon;5'UTR;Body	N_Shore
cg01555263	0.697	(0.491;0.989)	0.043	0.049	q25	19	36794212	Unknown	Unknown	N_Shore
cg01555270	1.213	(0.841;1.75)	0.3	0.29	q25	19	41945599	ATP5SL	Body;TSS200	N_Shore
cg01556075	1.384	(0.922;2.076)	0.12	0.11	q25	19	7741454	C19orf59	TSS1500	Open_Sea
cg01557648	0.686	(0.485;0.969)	0.032	0.037	q25	19	51142883	SYT3	5'UTR	Island
cg01559300	1.289	(0.935;1.779)	0.12	0.12	median	19	5683398	HSD11B1L	5'UTR	S_Shore
cg01559302	0.969	(0.703;1.335)	0.85	0.85	median	19	48246266	EHD2	3'UTR	N_Shore
cg01559356	0.73	(0.528;1.009)	0.057	0.056	mean	19	2282568	C19orf35	TSS1500	S_Shelf
cg01559787	1.124	(0.815;1.551)	0.48	0.48	median	19	19416804	SF4	Body	Island
cg01559901	0.554	(0.352;0.871)	0.011	0.0063	q75	19	12624832	ZNF709	TSS200	S_Shore
cg01559912	0.802	(0.544;1.18)	0.26	0.25	q75	19	1487336	PCSK4	Body	Island
cg01560554	1.317	(0.898;1.931)	0.16	0.15	q25	19	55447414	NLRP7	Body	N_Shelf
cg01562385	1.488	(1.002;2.211)	0.049	0.041	q25	19	10698098	AP1M2	TSS200	Island
cg01564640	1.145	(0.806;1.628)	0.45	0.45	q75	19	41129962	LTBP4	Body	Island
cg01565314	0.674	(0.449;1.011)	0.056	0.047	q75	19	45737610	EXOC3L2	TSS200	Island
cg01566552	1.263	(0.886;1.8)	0.2	0.21	q75	19	18977814	UPF1	3'UTR	Island
cg01568269	0.669	(0.446;1.004)	0.053	0.044	q75	19	13987432	NANOS3	TSS1500	N_Shore
cg01568850	1.176	(0.786;1.76)	0.43	0.42	q25	19	4343090	MPND	TSS1500	N_Shore
cg01571625	1.276	(0.873;1.864)	0.21	0.2	q25	19	4759746	Unknown	Unknown	N_Shore
cg01571977	0.69	(0.464;1.026)	0.067	0.058	q75	19	2337318	SPPL2B	Body	N_Shore
cg01573162	1.135	(0.82;1.572)	0.45	0.45	mean	19	1940828	CSNK1G2	TSS1500	Island
cg01573445	1.22	(0.854;1.743)	0.27	0.28	q75	19	45927190	ERCC1	TSS200;TSS1500	Island
cg01573747	0.806	(0.585;1.111)	0.19	0.19	mean	19	17008740	CPAMD8	Body	Island
cg01574234	0.681	(0.458;1.013)	0.058	0.049	q75	19	14273713	LPHN1	Body	Island
cg01574571	1.429	(0.952;2.144)	0.085	0.074	q25	19	18197710	IL12RB1	TSS200	Open_Sea
cg01576737	1.385	(0.923;2.079)	0.12	0.1	q25	19	11924996	ZNF440	TSS200	N_Shore
cg01577001	1.265	(0.875;1.829)	0.21	0.22	q75	19	982767	Unknown	Unknown	Island
cg01578996	1.417	(0.962;2.086)	0.077	0.069	q25	19	57752011	ZNF805	TSS200	Island
cg01580888	1.244	(0.9;1.718)	0.19	0.18	median	19	33556060	RHPN2	TSS1500	Island
cg01581222	0.719	(0.508;1.018)	0.063	0.069	q25	19	10958952	C19orf38	TSS200	Open_Sea
cg01583514	0.707	(0.462;1.081)	0.11	0.097	q75	19	3730768	TJP3	Body	Island
cg01585096	1.238	(0.898;1.708)	0.19	0.19	mean	19	35981517	KRTDAP	TSS200	Open_Sea
cg01586208	0.597	(0.395;0.901)	0.014	0.0097	q75	19	22806647	Unknown	Unknown	Island
cg01586432	0.823	(0.595;1.137)	0.24	0.24	mean	19	10597016	KEAP1	3'UTR	Open_Sea
cg01586682	0.848	(0.615;1.169)	0.31	0.31	median	19	58736106	Unknown	Unknown	N_Shelf
cg01587095	1.148	(0.792;1.665)	0.47	0.46	q25	19	41815869	CCDC97	TSS1500	N_Shore
cg01587190	1.222	(0.834;1.792)	0.3	0.3	q25	19	45874071	ERCC2	TSS1500	S_Shore
cg01587390	0.731	(0.477;1.118)	0.15	0.14	q75	19	10221818	PPAN-P2RY11;P2RY11;PPAN	Body;TSS1500	S_Shore
cg01588546	0.862	(0.588;1.264)	0.45	0.44	q75	19	1104635	GPX4	Body;TSS200	Island
cg01588826	0.672	(0.446;1.014)	0.058	0.049	q75	19	36352459	KIRREL2	Body	S_Shore
cg01589153	0.73	(0.487;1.096)	0.13	0.12	q75	19	3543846	C19orf28;C19orf71	Body	N_Shelf
cg01589629	0.928	(0.635;1.355)	0.7	0.7	q75	19	15537488	WIZ	Body	N_Shore
cg01590848	0.671	(0.442;1.018)	0.061	0.051	q75	19	39997622	DLL3	Body	Island
cg01591881	0.827	(0.548;1.248)	0.37	0.36	q75	19	36612741	TBCB	Body	Island
cg01591973	0.825	(0.596;1.144)	0.25	0.25	median	19	37583283	ZNF420	Body	Open_Sea
cg01592198	0.521	(0.339;0.802)	0.0031	0.0015	q75	19	51827007	IGLON5	Body	N_Shelf
cg01592263	0.81	(0.55;1.193)	0.29	0.28	q75	19	4101811	MAP2K2	Body	Island
cg01592530	1.081	(0.765;1.528)	0.66	0.66	mean	19	50143951	SCAF1;RRAS	TSS1500	Island
cg01592687	1.247	(0.905;1.718)	0.18	0.18	mean	19	59026138	ZBTB45	Body	N_Shore
cg01594262	0.776	(0.563;1.07)	0.12	0.12	median	19	38806145	YIF1B	Body;5'UTR	N_Shore
cg01595204	0.706	(0.467;1.067)	0.099	0.088	q75	19	1642837	TCF3	Body	N_Shelf
cg01595484	0.741	(0.518;1.059)	0.1	0.11	q25	19	1269250	CIRBP;C19orf23	TSS200;Body	Island
cg01595505	0.661	(0.442;0.987)	0.043	0.035	q75	19	39905835	PLEKHG2	Body	S_Shore
cg01596520	1.338	(0.896;1.997)	0.16	0.14	q25	19	14225029	PRKACA	TSS200;Body	N_Shelf
cg01596870	0.666	(0.441;1.006)	0.053	0.044	q75	19	55963115	Unknown	Unknown	Island
cg01597066	1.097	(0.763;1.576)	0.62	0.62	q75	19	49127506	SPHK2	Body	Island
cg01597604	1.275	(0.87;1.87)	0.21	0.2	q25	19	56037800	Unknown	Unknown	N_Shelf
cg01599094	0.869	(0.597;1.264)	0.46	0.46	q75	19	45867461	ERCC2	Body	S_Shore
cg01600621	0.773	(0.523;1.143)	0.2	0.19	q75	19	42681426	Unknown	Unknown	Island
cg01601746	0.676	(0.443;1.033)	0.07	0.059	q75	19	58038689	ZNF549	TSS200	Island
cg01603559	0.623	(0.402;0.965)	0.034	0.026	q75	19	55945009	SHISA7	Body	Island
cg01604348	0.887	(0.619;1.271)	0.51	0.52	q25	19	54663591	LENG1	TSS200	Island
cg01604411	1.072	(0.739;1.557)	0.71	0.71	q25	19	41834514	Unknown	Unknown	N_Shelf
cg01607441	0.929	(0.675;1.28)	0.65	0.65	median	19	36054625	ATP4A	TSS200	Open_Sea
cg01607752	0.778	(0.518;1.169)	0.23	0.22	q75	19	58360769	ZNF587	TSS1500	N_Shore
cg01607934	0.744	(0.523;1.058)	0.099	0.11	q25	19	57751816	ZNF805	TSS1500	N_Shore
cg01608030	0.886	(0.628;1.249)	0.49	0.49	mean	19	1605680	UQCR	TSS200	Island
cg01608045	0.687	(0.458;1.032)	0.07	0.06	q75	19	3532665	FZR1	Body	Island
cg01608732	1.364	(0.913;2.036)	0.13	0.12	q25	19	11909326	ZNF491	TSS200	N_Shore
cg01610561	1.387	(0.929;2.07)	0.11	0.098	q25	19	34895766	PDCD2L	Body	Island
cg01610602	1.53	(1.106;2.116)	0.01	0.011	mean	19	10679784	CDKN2D	TSS200	Island
cg01610636	0.853	(0.595;1.223)	0.39	0.39	q25	19	17463255	PLVAP	Body	S_Shore
cg01611622	0.94	(0.682;1.295)	0.7	0.7	median	19	36020306	SBSN	TSS1500	N_Shelf
cg01611665	1.198	(0.806;1.781)	0.37	0.36	q25	19	17581121	SLC27A1	TSS200	N_Shore
cg01612478	0.83	(0.585;1.178)	0.3	0.3	q25	19	12595882	ZNF709	TSS1500;5'UTR	Island
cg01613691	0.839	(0.572;1.23)	0.37	0.36	q75	19	1105380	GPX4	Body	Island
cg01614597	1.292	(0.866;1.928)	0.21	0.2	q25	19	14185403	LOC113230	Body	Island
cg01615818	0.783	(0.524;1.169)	0.23	0.22	q75	19	23941438	ZNF681	Body	Island
cg01615850	0.746	(0.494;1.129)	0.17	0.15	q75	19	13223484	TRMT1	Body	N_Shelf
cg01617139	1.281	(0.907;1.809)	0.16	0.17	q75	19	2543861	GNG7	5'UTR	Island
cg01618851	0.807	(0.548;1.189)	0.28	0.27	q75	19	7812265	CD209	Body	Open_Sea
cg01619045	0.703	(0.471;1.05)	0.086	0.075	q75	19	21948866	ZNF100	Body	N_Shore
cg01619846	1.179	(0.847;1.641)	0.33	0.33	mean	19	4911475	UHRF1	Body	S_Shore
cg01620580	0.816	(0.552;1.206)	0.31	0.3	q75	19	53696649	ZNF665	TSS200	Island
cg01621132	1.047	(0.722;1.519)	0.81	0.81	q25	19	10221146	PPAN-P2RY11;P2RY11;PPAN	Body;TSS1500	Island
cg01621764	0.703	(0.51;0.969)	0.032	0.032	mean	19	8809175	ACTL9	TSS200	S_Shore
cg01623256	1.415	(0.932;2.148)	0.1	0.091	q25	19	58898072	RPS5	TSS1500	Island
cg01624238	0.829	(0.575;1.196)	0.32	0.32	q25	19	54269320	Unknown	Unknown	N_Shelf
cg01626681	0.594	(0.391;0.902)	0.015	0.01	q75	19	11531874	CCDC151	Body	N_Shore
cg01627741	1.525	(1.016;2.289)	0.042	0.034	q25	19	44668989	ZNF226	TSS1500	Open_Sea
cg01628819	0.815	(0.566;1.172)	0.27	0.28	q25	19	55458958	NLRP7	TSS200	Open_Sea
cg01630130	0.797	(0.544;1.169)	0.25	0.24	q75	19	5831614	FUT6	Body	Island
cg01630444	0.706	(0.512;0.973)	0.033	0.034	mean	19	52796719	Unknown	Unknown	N_Shelf
cg01630925	0.639	(0.426;0.959)	0.031	0.024	q75	19	7615827	PNPLA6	Body	Island
cg01631375	1.129	(0.814;1.566)	0.47	0.47	mean	19	18632968	ELL	TSS200	Island
cg01631764	0.967	(0.701;1.333)	0.84	0.84	median	19	460135	SHC2	Body	Island
cg01632288	0.701	(0.467;1.052)	0.086	0.076	q75	19	12880789	HOOK2	Body	Island
cg01632322	1.147	(0.785;1.677)	0.48	0.48	q75	19	4852205	PLIN3	Body	Island
cg01632803	0.843	(0.611;1.165)	0.3	0.3	median	19	48891159	KDELR1	Body	N_Shelf
cg01634146	0.762	(0.516;1.127)	0.17	0.16	q75	19	13127389	NFIX	Body	S_Shelf
cg01634758	0.784	(0.522;1.178)	0.24	0.23	q75	19	2136136	AP3D1	Body	Island
cg01635063	1.246	(0.902;1.723)	0.18	0.18	mean	19	728385	PALM	Body	S_Shore
cg01635310	0.934	(0.677;1.288)	0.68	0.68	median	19	18061472	KCNN1	TSS1500	Island
cg01638213	0.693	(0.453;1.058)	0.09	0.078	q75	19	1776398	Unknown	Unknown	Island
cg01639562	0.794	(0.575;1.097)	0.16	0.16	median	19	36024876	GAPDHS	Body	S_Shore
cg01641152	0.737	(0.494;1.101)	0.14	0.13	q75	19	40368830	FCGBP	Body	S_Shelf
cg01641792	1.062	(0.732;1.541)	0.75	0.75	q75	19	10572362	PDE4A	Body	Open_Sea
cg01642168	1.271	(0.922;1.751)	0.14	0.14	median	19	55791471	HSPBP1	5'UTR;1stExon	Island
cg01642183	0.839	(0.609;1.158)	0.29	0.29	median	19	36266266	SNX26	TSS1500	Island
cg01642564	0.821	(0.595;1.132)	0.23	0.23	median	19	2716464	DIRAS1	3'UTR	N_Shore
cg01642824	0.755	(0.508;1.121)	0.16	0.15	q75	19	39574513	PAPL	TSS1500	N_Shore
cg01643250	1.203	(0.821;1.765)	0.34	0.33	q25	19	15292485	NOTCH3	Body	Island
cg01644518	0.743	(0.505;1.094)	0.13	0.12	q75	19	40889848	HIPK4	Body	Island
cg01644850	0.751	(0.525;1.075)	0.12	0.13	q25	19	58193231	ZNF551	TSS200	N_Shore
cg01646610	1.182	(0.82;1.705)	0.37	0.38	q75	19	19976784	ZNF253	5'UTR;1stExon	Open_Sea
cg01648131	0.802	(0.531;1.213)	0.3	0.29	q75	19	58838208	ZSCAN22	TSS200	Island
cg01655123	0.756	(0.519;1.101)	0.14	0.14	q75	19	44008476	PHLDB3	5'UTR	Island
cg01655341	1.098	(0.77;1.567)	0.61	0.61	q75	19	41903697	BCKDHA;EXOSC5	1stExon;5'UTR;TSS1500	S_Shore
cg01655355	1.238	(0.829;1.849)	0.3	0.29	q25	19	17982748	SLC5A5	TSS200	Island
cg01656470	0.597	(0.388;0.917)	0.019	0.013	q75	19	57350096	PEG3;ZIM2	5'UTR	Island
cg01656853	1.328	(0.936;1.884)	0.11	0.12	q75	19	49199172	FUT2	TSS200	N_Shore
cg01660035	0.725	(0.506;1.04)	0.081	0.088	q25	19	7968837	MAP2K7	1stExon	Island
cg01662455	0.803	(0.548;1.178)	0.26	0.25	q75	19	17487896	PLVAP	1stExon	Island
cg01665550	1.138	(0.79;1.64)	0.49	0.49	q75	19	34850575	Unknown	Unknown	Island
cg01666793	1.314	(0.912;1.894)	0.14	0.15	q75	19	54485460	CACNG8;MIR935	Body;TSS200	Island
cg01667384	1.139	(0.826;1.571)	0.43	0.43	median	19	49977266	FLT3LG	TSS1500	Open_Sea
cg01669732	0.681	(0.456;1.016)	0.06	0.051	q75	19	14074320	RFX1	Body	Island
cg01674009	0.851	(0.615;1.177)	0.33	0.33	mean	19	45655294	NKPD1	Body	Island
cg01677302	0.703	(0.509;0.972)	0.033	0.032	median	19	5832190	FUT6	Body	Island
cg01677310	0.708	(0.476;1.051)	0.087	0.077	q75	19	16989293	SIN3B	Body	Island
cg01678893	1.043	(0.719;1.513)	0.82	0.82	q25	19	13049949	CALR	Body	S_Shore
cg01680573	0.618	(0.441;0.865)	0.0051	0.0042	mean	19	19256777	LOC729991-MEF2B;MEF2B	Body	Island
cg01695406	0.72	(0.505;1.026)	0.069	0.076	q25	19	55889276	TMEM190	Body	Island
cg01701634	0.86	(0.62;1.193)	0.37	0.36	mean	19	51876119	NKG7	TSS200	Open_Sea
cg01709425	0.866	(0.586;1.281)	0.47	0.47	q75	19	11404513	Unknown	Unknown	Island
cg01710791	1.15	(0.833;1.589)	0.39	0.4	mean	19	19144494	SFRS14;ARMC6	TSS200;1stExon;5'UTR	Island
cg01718065	0.67	(0.447;1.006)	0.053	0.044	q75	19	51774429	Unknown	Unknown	Island
cg01718139	1.33	(0.963;1.836)	0.083	0.082	median	19	54566838	VSTM1	Body	Open_Sea
cg01719577	0.766	(0.535;1.097)	0.15	0.15	q25	19	15838756	OR10H2	TSS200	N_Shore
cg01726393	0.676	(0.481;0.949)	0.024	0.021	mean	19	19281461	LOC729991-MEF2B;MEF2B	Body;5'UTR;TSS1500	Island
cg01729837	0.547	(0.389;0.767)	0.00048	0.00077	q25	19	719622	PALM	Body	Island
cg01735101	1.454	(1.051;2.013)	0.024	0.023	median	19	19774554	ATP13A1	TSS200	Island
cg01737592	0.771	(0.558;1.064)	0.11	0.11	median	19	46522135	MIR769	TSS200	N_Shelf
cg01738202	0.658	(0.476;0.91)	0.011	0.011	median	19	49828347	SLC6A16	1stExon;5'UTR	N_Shore
cg01742826	0.741	(0.485;1.133)	0.17	0.15	q75	19	47104737	CALM3	Body	Island
cg01743901	0.771	(0.546;1.09)	0.14	0.13	mean	19	12936741	RTBDN	Body	Island
cg01746532	0.815	(0.574;1.157)	0.25	0.25	mean	19	55791817	HSPBP1	TSS200	Island
cg01748275	0.849	(0.596;1.211)	0.37	0.37	q25	19	18965636	UPF1	Body	Island
cg01755369	1.154	(0.837;1.591)	0.38	0.38	median	19	10764728	ILF3;LOC147727	TSS1500;TSS200	Island
cg01772700	0.768	(0.52;1.136)	0.19	0.18	q75	19	56904442	ZNF582	5'UTR	N_Shore
cg01773515	0.743	(0.497;1.109)	0.15	0.13	q75	19	7584680	ZNF358	Body	Island
cg01773685	0.805	(0.584;1.109)	0.19	0.19	mean	19	51330453	KLK15	Body	Island
cg01774027	0.741	(0.494;1.111)	0.15	0.13	q75	19	947712	ARID3A	Body	Island
cg01775098	0.636	(0.43;0.94)	0.023	0.018	mean	19	42829412	MEGF8	TSS1500	N_Shore
cg01795122	0.708	(0.513;0.978)	0.036	0.035	median	19	48828859	EMP3	1stExon;5'UTR	S_Shelf
cg01797160	0.611	(0.403;0.928)	0.021	0.015	q75	19	7531966	ARHGEF18	Body	Island
cg01799734	0.547	(0.391;0.767)	0.00046	0.00072	q25	19	2307592	LINGO3	5'UTR	Island
cg01804363	0.78	(0.548;1.111)	0.17	0.18	q25	19	1568552	MEX3D	TSS1500	Island
cg01807649	0.684	(0.485;0.965)	0.03	0.035	q25	19	55014357	LAIR2	Body	Open_Sea
cg01808171	0.561	(0.362;0.868)	0.0095	0.0058	q75	19	20844422	ZNF626	TSS200	Open_Sea
cg01814364	0.682	(0.45;1.035)	0.072	0.061	q75	19	15285108	NOTCH3	Body	Island
cg01814731	1.167	(0.796;1.711)	0.43	0.42	q25	19	45567904	SFRS16	Body	Island
cg01823541	1.325	(0.892;1.969)	0.16	0.15	q25	19	2579285	GNG7	5'UTR	Island
cg01829856	0.797	(0.567;1.12)	0.19	0.19	mean	19	19773992	ATP13A1	Body	Island
cg01846824	1.161	(0.84;1.603)	0.37	0.36	median	19	12939416	RTBDN	Body	Island
cg01850179	0.691	(0.489;0.977)	0.036	0.041	q25	19	10340795	S1PR2	5'UTR	Island
cg01852272	1.146	(0.83;1.582)	0.41	0.41	mean	19	19887484	LOC284440	TSS1500	Open_Sea
cg01852543	0.599	(0.424;0.847)	0.0038	0.0051	q25	19	56104970	FIZ1	Body	Island
cg01853216	0.941	(0.651;1.361)	0.75	0.75	q75	19	17404960	ABHD8	Body	Island
cg01854969	0.825	(0.597;1.138)	0.24	0.24	median	19	35644903	FXYD5;FXYD7	TSS1500;3'UTR	N_Shore
cg01857260	0.865	(0.628;1.193)	0.38	0.38	median	19	50666552	C19orf41	TSS200	S_Shore
cg01857594	0.93	(0.675;1.283)	0.66	0.66	median	19	38085752	ZNF540;ZNF571	5'UTR;TSS200	Island
cg01859460	1.341	(0.971;1.851)	0.074	0.074	mean	19	2273050	OAZ1	Body	Island
cg01859486	0.871	(0.606;1.251)	0.45	0.46	q25	19	52430378	ZNF613	TSS1500	Open_Sea
cg01859739	0.779	(0.537;1.13)	0.19	0.18	mean	19	58739986	ZNF544	TSS200	Island
cg01860947	0.868	(0.61;1.234)	0.43	0.43	q25	19	15442741	Unknown	Unknown	Island
cg01861031	1.396	(1.012;1.925)	0.042	0.043	mean	19	17326121	USE1	TSS200	Island
cg01861377	0.866	(0.6;1.249)	0.44	0.45	q25	19	281445	PPAP2C	Body	Open_Sea
cg01863319	0.837	(0.57;1.228)	0.36	0.36	q75	19	1429261	DAZAP1	Body	Island
cg01864982	0.73	(0.527;1.012)	0.059	0.057	mean	19	54409631	PRKCG	Body	N_Shore
cg01865484	1.234	(0.835;1.823)	0.29	0.28	q25	19	49609888	SNRNP70	Body	N_Shore
cg01865721	0.874	(0.596;1.283)	0.49	0.49	q75	19	45150552	PVR	Body	Island
cg01868222	0.79	(0.532;1.173)	0.24	0.23	q75	19	7660500	KIAA1543	TSS1500	N_Shore
cg01869405	1.146	(0.832;1.579)	0.4	0.4	median	19	33166228	ANKRD27;RGS9BP	TSS200	Island
cg01869643	0.808	(0.544;1.2)	0.29	0.28	q75	19	46002841	FLJ40125	Body	S_Shore
cg01870249	1.423	(0.948;2.134)	0.088	0.078	q25	19	45909277	PPP1R13L;CD3EAP	5'UTR;TSS1500;TSS200	Island
cg01870679	0.684	(0.493;0.95)	0.023	0.026	mean	19	19903883	ZNF506	3'UTR	Open_Sea
cg01871428	1.241	(0.875;1.76)	0.23	0.23	mean	19	11999130	ZNF69	Body	Island
cg01871581	0.604	(0.431;0.847)	0.0035	0.0045	q25	19	12707946	ZNF490	Body	Island
cg01871907	0.653	(0.431;0.991)	0.045	0.037	q75	19	2703055	GNG7	TSS1500	S_Shore
cg01872324	0.815	(0.591;1.125)	0.21	0.22	mean	19	17684869	GLT25D1	Body	N_Shelf
cg01873234	0.703	(0.495;1)	0.05	0.056	q25	19	56915732	ZNF583	1stExon;5'UTR	Island
cg01874877	0.582	(0.381;0.889)	0.012	0.008	q75	19	23253455	Unknown	Unknown	Island
cg01877644	1.304	(0.915;1.859)	0.14	0.15	q75	19	5804248	Unknown	Unknown	Island
cg01879458	1.249	(0.844;1.847)	0.27	0.26	q25	19	50529288	VRK3;ZNF473	TSS1500;5'UTR;1stExon	Island
cg01879460	0.665	(0.448;0.989)	0.044	0.036	q75	19	55459137	NLRP7	TSS1500	Open_Sea
cg01879534	0.787	(0.568;1.092)	0.15	0.15	median	19	23870054	ZNF675	TSS200	Open_Sea
cg01879693	1.187	(0.83;1.695)	0.35	0.35	q75	19	57067420	ZFP28	3'UTR	Open_Sea
cg01880404	1.432	(0.959;2.136)	0.079	0.069	q25	19	44079527	XRCC1	Body	N_Shore
cg01881255	0.896	(0.625;1.283)	0.55	0.55	q25	19	40950703	SERTAD3	TSS1500	Island
cg01895124	1.336	(0.965;1.85)	0.081	0.079	mean	19	3584954	GIPC3	TSS1500	N_Shore
cg01895482	0.787	(0.549;1.128)	0.19	0.2	q25	19	2556145	GNG7	5'UTR	Island
cg01895740	0.613	(0.402;0.936)	0.024	0.017	q75	19	7852739	CLEC4GP1	Body	N_Shore
cg01896999	1.233	(0.849;1.79)	0.27	0.28	q75	19	51925272	Unknown	Unknown	Island
cg01906703	1.191	(0.863;1.642)	0.29	0.29	median	19	50381457	AKT1S1;TBC1D17	TSS1500;Body	Island
cg01914743	1.162	(0.795;1.699)	0.44	0.43	q25	19	9270907	ZNF317	Body	Island
cg01915791	0.653	(0.472;0.904)	0.01	0.0097	median	19	36247526	HSPB6	Body	Island
cg01924434	0.753	(0.545;1.039)	0.084	0.083	median	19	1275121	C19orf24	TSS1500	Island
cg01930621	0.773	(0.538;1.111)	0.16	0.16	mean	19	52408350	ZNF649	TSS200	Open_Sea
cg01935722	0.943	(0.68;1.307)	0.72	0.72	mean	19	45683155	BLOC1S3	Body	Island
cg01936942	0.756	(0.547;1.047)	0.092	0.095	mean	19	646591	Unknown	Unknown	Island
cg01937055	0.626	(0.446;0.879)	0.0069	0.0085	q25	19	23654159	Unknown	Unknown	Island
cg01940336	0.857	(0.621;1.182)	0.35	0.35	mean	19	47935484	SLC8A2	Body	Island
cg01947224	1.326	(0.901;1.952)	0.15	0.14	q25	19	58089885	ZNF416	Body	Island
cg01950129	1.392	(0.932;2.077)	0.11	0.095	q25	19	941919	ARID3A	Body	Island
cg01952724	1.684	(1.109;2.558)	0.014	0.0099	q25	19	51611733	CTU1	TSS200	Island
cg01956717	1.26	(0.852;1.863)	0.25	0.24	q25	19	55866635	FAM71E2;COX6B2	3'UTR;TSS1500	S_Shore
cg01958934	0.635	(0.459;0.878)	0.006	0.0057	median	19	45449099	APOC2	TSS200	Open_Sea
cg01960970	0.635	(0.452;0.892)	0.0088	0.011	q25	19	34269288	Unknown	Unknown	Island
cg01961560	0.716	(0.517;0.992)	0.045	0.047	mean	19	42914501	LIPE	Body	Island
cg01967510	0.723	(0.493;1.06)	0.096	0.087	q75	19	59028492	ZBTB45	Body	Island
cg01969392	0.901	(0.641;1.268)	0.55	0.55	mean	19	45954345	Unknown	Unknown	Island
cg01969558	1.303	(0.878;1.936)	0.19	0.18	q25	19	6215016	MLLT1	Body	N_Shore
cg01969586	1.135	(0.824;1.564)	0.44	0.44	mean	19	45663415	NKPD1	TSS200	Open_Sea
cg01970519	0.713	(0.514;0.991)	0.044	0.042	mean	19	47524918	NPAS1	Body	Island
cg01971089	1.241	(0.846;1.82)	0.27	0.26	q25	19	4400703	SH3GL1	TSS1500	Island
cg01971579	1.254	(0.88;1.787)	0.21	0.22	q75	19	2164932	DOT1L	Body	Island
cg01973771	0.778	(0.53;1.141)	0.2	0.19	q75	19	2740143	SLC39A3	TSS200	Island
cg01973804	0.923	(0.669;1.272)	0.62	0.62	median	19	49929853	Unknown	Unknown	N_Shore
cg01975502	0.788	(0.571;1.088)	0.15	0.15	median	19	54291017	MIR372;MIR373	TSS200;TSS1500	Open_Sea
cg01975672	1.41	(1.001;1.986)	0.049	0.054	q75	19	55880593	IL11	Body	Island
cg01977762	0.664	(0.445;0.991)	0.045	0.037	q75	19	4909193	UHRF1	TSS1500	N_Shore
cg01980562	1.175	(0.801;1.722)	0.41	0.4	q25	19	1174207	SBNO2	1stExon;5'UTR	Island
cg01980587	0.739	(0.516;1.056)	0.097	0.1	q25	19	18321929	PDE4C	Body	S_Shelf
cg01980928	1.268	(0.887;1.814)	0.19	0.2	q75	19	1952821	C19orf34;CSNK1G2	3'UTR;5'UTR	N_Shore
cg01981187	1.142	(0.828;1.573)	0.42	0.42	median	19	42928195	LIPE	Body	Island
cg01982724	0.768	(0.557;1.06)	0.11	0.11	median	19	47781227	Unknown	Unknown	S_Shelf
cg01983454	1.306	(0.944;1.807)	0.11	0.1	median	19	4174165	SIRT6	3'UTR	S_Shore
cg01983759	0.797	(0.527;1.205)	0.28	0.27	q75	19	868083	MED16	3'UTR	Island
cg01985054	1.181	(0.856;1.629)	0.31	0.31	median	19	1679518	Unknown	Unknown	S_Shelf
cg01985482	1.469	(0.968;2.23)	0.071	0.06	q25	19	8376374	NDUFA7	3'UTR	S_Shelf
cg01988009	0.817	(0.57;1.17)	0.27	0.28	q25	19	50881509	NR1H2	Body	Island
cg01989908	1.439	(0.976;2.122)	0.066	0.058	q25	19	13120555	NFIX	Body	N_Shore
cg01990304	0.873	(0.585;1.305)	0.51	0.5	q75	19	46088010	OPA3	1stExon	Island
cg01990342	0.676	(0.453;1.01)	0.056	0.047	q75	19	36228064	MLL4	Body	N_Shore
cg01990874	0.885	(0.641;1.222)	0.46	0.46	median	19	36644277	COX7A1	TSS1500	S_Shore
cg01991687	0.753	(0.517;1.095)	0.14	0.13	q75	19	5290521	PTPRS	5'UTR	Island
cg01993552	1.523	(1.029;2.253)	0.035	0.029	q25	19	46584209	Unknown	Unknown	S_Shore
cg01993907	1.605	(1.058;2.434)	0.026	0.02	q25	19	7007910	FLJ25758	TSS1500	Open_Sea
cg01995078	1.148	(0.772;1.706)	0.49	0.49	q25	19	39109698	MAP4K1;EIF3K	TSS1500;TSS200	Island
cg01995393	0.624	(0.451;0.863)	0.0044	0.0041	median	19	8563628	PRAM1	Body	Island
cg01995718	0.808	(0.541;1.206)	0.3	0.29	q75	19	53913889	ZNF765	3'UTR	Open_Sea
cg01995811	1.175	(0.825;1.671)	0.37	0.38	q75	19	44079904	XRCC1	TSS200	Island
cg01996091	0.771	(0.521;1.14)	0.19	0.18	q75	19	4246782	CCDC94	TSS1500	N_Shore
cg01996325	1.271	(0.911;1.773)	0.16	0.15	mean	19	16741758	Unknown	Unknown	S_Shelf
cg01996497	1.576	(1.039;2.392)	0.032	0.025	q25	19	11404592	Unknown	Unknown	Island
cg01997529	1.166	(0.839;1.621)	0.36	0.36	mean	19	913524	C19orf22	TSS1500	Island
cg01999026	0.666	(0.452;0.981)	0.04	0.033	mean	19	46932100	Unknown	Unknown	Island
cg01999229	1.3	(0.892;1.895)	0.17	0.16	q25	19	49588434	SNRNP70	TSS200	Island
cg01999333	0.914	(0.635;1.317)	0.63	0.63	q25	19	15162623	CASP14	TSS1500	Open_Sea
cg02000253	0.846	(0.575;1.246)	0.4	0.39	q75	19	13107687	NFIX	Body	Island
cg02001279	1.586	(1.145;2.197)	0.0056	0.0053	mean	19	940967	ARID3A	Body	Island
cg02002583	0.606	(0.397;0.926)	0.02	0.015	q75	19	53811940	Unknown	Unknown	Island
cg02002960	1.325	(0.927;1.894)	0.12	0.13	q75	19	5455386	ZNRF4	TSS200	N_Shore
cg02003184	0.822	(0.56;1.205)	0.31	0.31	q75	19	51324465	KLK1	Body	S_Shelf
cg02005505	0.662	(0.438;0.999)	0.05	0.041	q75	19	19005959	GDF1;LASS1	5'UTR;Body	N_Shore
cg02005847	0.722	(0.488;1.067)	0.1	0.092	q75	19	1487605	PCSK4	Body	S_Shore
cg02006647	0.776	(0.563;1.069)	0.12	0.12	mean	19	45738115	EXOC3L2	TSS1500	Island
cg02007638	1.236	(0.895;1.707)	0.2	0.2	mean	19	2785672	THOP1	1stExon	Island
cg02008951	1.262	(0.914;1.743)	0.16	0.16	median	19	5703619	LONP1	Body	N_Shelf
cg02010738	0.679	(0.45;1.026)	0.066	0.056	q75	19	2095466	C19orf36;MOBKL2A	TSS1500;5'UTR	Island
cg02010868	0.671	(0.478;0.943)	0.022	0.019	mean	19	4067159	ZBTB7A	TSS1500	Island
cg02010894	0.932	(0.633;1.373)	0.72	0.72	q75	19	16653629	CHERP	TSS1500	Island
cg02011374	0.833	(0.604;1.148)	0.26	0.26	median	19	1761780	ONECUT3	Body	N_Shore
cg02011446	0.807	(0.548;1.188)	0.28	0.27	q75	19	13213716	LYL1	TSS200	Island
cg02011723	0.611	(0.403;0.928)	0.021	0.015	q75	19	12831888	TNPO2	5'UTR	Island
cg02012442	0.919	(0.637;1.324)	0.65	0.65	q25	19	39322657	ECH1	TSS200	S_Shore
cg02012703	0.693	(0.457;1.052)	0.085	0.073	q75	19	30016478	VSTM2B	TSS1500	Island
cg02013987	0.654	(0.437;0.977)	0.038	0.031	q75	19	44529223	ZNF222	TSS1500	N_Shore
cg02014147	1.158	(0.838;1.601)	0.37	0.37	median	19	12817498	SNORD41;TNPO2	TSS200;Body	Open_Sea
cg02014733	1.461	(1.056;2.02)	0.022	0.021	mean	19	34989280	WTIP	Body	S_Shore
cg02017041	0.753	(0.507;1.119)	0.16	0.15	q75	19	35521054	SCN1B	TSS1500	N_Shore
cg02017155	1.141	(0.797;1.636)	0.47	0.48	q75	19	35849393	FFAR3	TSS200	Open_Sea
cg02017200	0.76	(0.551;1.048)	0.094	0.094	median	19	49256361	FUT1	5'UTR	Island
cg02018326	1.343	(0.904;1.995)	0.14	0.13	q25	19	51670251	SIGLECP3	TSS1500	Open_Sea
cg02018544	0.902	(0.654;1.245)	0.53	0.53	median	19	45391646	PVRL2	3'UTR	N_Shelf
cg02019118	1.155	(0.801;1.664)	0.44	0.45	q75	19	2235924	PLEKHJ1;SF3A2	Body;TSS1500	Island
cg02020019	1.291	(0.928;1.796)	0.13	0.13	mean	19	8455027	RAB11B	TSS200	Island
cg02020350	0.816	(0.572;1.163)	0.26	0.27	q25	19	52255413	FPR1	TSS1500	Open_Sea
cg02020518	0.736	(0.533;1.015)	0.062	0.061	median	19	6376549	PSPN	TSS1500	S_Shelf
cg02020969	0.929	(0.641;1.348)	0.7	0.7	q75	19	2484938	Unknown	Unknown	N_Shelf
cg02021789	1.145	(0.83;1.58)	0.41	0.41	mean	19	15162515	CASP14	TSS1500	Open_Sea
cg02024579	0.808	(0.563;1.159)	0.25	0.25	q25	19	14313682	LPHN1	5'UTR	N_Shelf
cg02025270	0.678	(0.452;1.018)	0.061	0.051	q75	19	16250654	HSH2D	5'UTR	Open_Sea
cg02026160	0.92	(0.639;1.326)	0.66	0.66	q25	19	38924182	RYR1	TSS200	N_Shore
cg02026306	1.141	(0.793;1.642)	0.48	0.48	mean	19	50184053	PRMT1	Body	Island
cg02026498	1.202	(0.871;1.658)	0.26	0.26	median	19	47139338	GNG8	TSS1500	Island
cg02026535	0.579	(0.381;0.88)	0.01	0.0068	q75	19	7580217	ZNF358	TSS1500	N_Shore
cg02028332	0.882	(0.608;1.28)	0.51	0.5	q75	19	19335919	NCAN	Body	Island
cg02028970	1.431	(1.011;2.027)	0.043	0.049	q75	19	41770983	HNRNPUL1	Body;5'UTR	Island
cg02033116	1.124	(0.785;1.611)	0.52	0.53	q75	19	33571857	GPATCH1	1stExon;5'UTR	Island
cg02035330	1.176	(0.802;1.724)	0.41	0.4	q25	19	36036387	TMEM147	TSS200	Island
cg02036581	1.141	(0.8;1.627)	0.47	0.47	q75	19	1267269	Unknown	Unknown	Island
cg02043651	1.255	(0.873;1.804)	0.22	0.23	q75	19	3556970	C19orf28	Body	Island
cg02044337	0.8	(0.579;1.105)	0.18	0.17	median	19	50270616	AP2A1	Body	S_Shore
cg02045294	1.261	(0.887;1.792)	0.2	0.2	q75	19	49223814	MAMSTR	TSS1500	N_Shore
cg02048674	1.383	(0.922;2.075)	0.12	0.11	q25	19	49991517	RPL13AP5;RPL13A	Body	Island
cg02075221	1.197	(0.819;1.749)	0.35	0.35	q25	19	51376639	KLK2	TSS200	Open_Sea
cg02076378	0.657	(0.475;0.908)	0.011	0.01	median	19	7677739	KIAA1543	Body	Island
cg02077793	1.431	(1.038;1.973)	0.029	0.03	mean	19	10983098	CARM1	Body	Island
cg02082462	0.898	(0.649;1.244)	0.52	0.52	mean	19	848001	PRTN3	3'UTR	Island
cg02085507	0.805	(0.575;1.128)	0.21	0.2	mean	19	6739192	TRIP10	TSS1500	N_Shore
cg02086742	1.378	(0.918;2.069)	0.12	0.11	q25	19	804311	PTBP1	Body	Island
cg02091489	1.179	(0.81;1.715)	0.39	0.38	q25	19	39574186	PAPL	TSS1500	N_Shore
cg02091605	0.833	(0.563;1.231)	0.36	0.35	q75	19	1776102	Unknown	Unknown	Island
cg02097082	1.381	(0.925;2.06)	0.11	0.1	q25	19	44507052	ZNF230	TSS200	N_Shore
cg02097309	1.158	(0.799;1.681)	0.44	0.43	q25	19	13266390	Unknown	Unknown	Island
cg02097636	0.899	(0.617;1.309)	0.58	0.57	q75	19	42806344	PAFAH1B3;PRR19	Body;1stExon;5'UTR	Island
cg02106978	0.712	(0.516;0.982)	0.038	0.04	mean	19	56127960	Unknown	Unknown	Island
cg02118194	0.89	(0.609;1.302)	0.55	0.54	q75	19	46404538	MYPOP	Body	Island
cg02124291	0.589	(0.391;0.889)	0.012	0.0079	q75	19	14939260	OR7A5	1stExon;5'UTR	Open_Sea
cg02124835	1.071	(0.73;1.574)	0.72	0.72	q25	19	1242098	ATP5D	Body	Island
cg02127209	1.08	(0.749;1.557)	0.68	0.68	q75	19	35786961	MAG	Body	Island
cg02127965	1.032	(0.749;1.421)	0.85	0.85	median	19	45175197	CEACAM19	5'UTR;1stExon	Open_Sea
cg02128244	0.577	(0.373;0.893)	0.014	0.0088	q75	19	31848008	Unknown	Unknown	Island
cg02128655	1.263	(0.864;1.845)	0.23	0.22	q25	19	17186722	MYO9B;HAUS8	5'UTR;TSS1500	Island
cg02131995	0.762	(0.552;1.051)	0.098	0.097	median	19	35772917	HAMP	TSS1500	S_Shelf
cg02133098	0.848	(0.615;1.171)	0.32	0.32	median	19	407880	C2CD4C	Body	Island
cg02144298	0.884	(0.62;1.26)	0.5	0.5	q25	19	33792681	CEBPA;LOC80054	1stExon;TSS1500	Island
cg02146857	0.643	(0.426;0.972)	0.036	0.029	q75	19	18901748	COMP	Body	Island
cg02147126	1.488	(1.077;2.056)	0.016	0.016	median	19	827715	AZU1	TSS200	Open_Sea
cg02147592	0.738	(0.52;1.048)	0.089	0.096	q25	19	4090388	MAP2K2	3'UTR	Island
cg02149446	0.853	(0.588;1.237)	0.4	0.4	q75	19	47812519	C5AR1	TSS1500	Open_Sea
cg02160627	1.152	(0.833;1.595)	0.39	0.39	mean	19	14517447	CD97	Body	Island
cg02161471	1.265	(0.887;1.803)	0.19	0.2	q75	19	1857442	KLF16	Body	Island
cg02162069	0.5	(0.315;0.793)	0.0032	0.0014	q75	19	57352134	ZIM2;PEG3;MIMT1	TSS200	Island
cg02163486	1.109	(0.756;1.626)	0.6	0.59	q25	19	4008018	PIAS4	Body	Island
cg02169973	1.565	(1.038;2.361)	0.033	0.025	q25	19	50983986	C19orf63	Body	Island
cg02182476	1.5	(1.071;2.102)	0.018	0.017	mean	19	7538084	LOC100128573	Body	Open_Sea
cg02184280	1.259	(0.913;1.736)	0.16	0.16	median	19	49954649	PIH1D1	Body	N_Shore
cg02189760	0.742	(0.521;1.055)	0.097	0.1	q25	19	49842655	CD37	Body	Island
cg02189888	0.646	(0.458;0.911)	0.013	0.016	q25	19	46582065	Unknown	Unknown	Island
cg02190636	0.772	(0.53;1.125)	0.18	0.17	q75	19	541711	CDC34	3'UTR	Island
cg02192974	0.704	(0.469;1.056)	0.09	0.079	q75	19	50734272	MYH14	Body	Island
cg02194396	0.807	(0.555;1.175)	0.26	0.26	q75	19	427162	SHC2	Body	Island
cg02197293	0.616	(0.424;0.893)	0.011	0.008	mean	19	39523158	FBXO27	5'UTR;1stExon	Island
cg02197392	1.203	(0.813;1.779)	0.36	0.35	q25	19	13049544	CALR	1stExon	Island
cg02201774	0.754	(0.544;1.044)	0.089	0.087	median	19	54372476	MYADM	TSS1500;5'UTR;TSS200	Island
cg02207610	0.897	(0.611;1.317)	0.58	0.57	q75	19	55628570	PPP1R12C	Body	Island
cg02217814	0.809	(0.554;1.18)	0.27	0.26	q75	19	17530319	FAM125A	TSS1500	N_Shore
cg02218324	0.855	(0.62;1.18)	0.34	0.34	mean	19	46318439	RSPH6A	1stExon;5'UTR	N_Shore
cg02218768	1.202	(0.837;1.726)	0.32	0.31	q25	19	4064604	ZBTB7A	5'UTR	Island
cg02221750	0.77	(0.521;1.139)	0.19	0.18	q75	19	17393354	ANKLE1	Body	Island
cg02221863	1.264	(0.902;1.772)	0.17	0.18	mean	19	49140338	SEC1;DBP	TSS1500;5'UTR;1stExon	Island
cg02224021	0.778	(0.563;1.077)	0.13	0.13	median	19	836716	Unknown	Unknown	Island
cg02227904	0.683	(0.457;1.019)	0.062	0.053	q75	19	30165555	PLEKHF1	Body	Island
cg02229261	0.692	(0.456;1.05)	0.084	0.072	q75	19	52222431	HAS1	Body	Island
cg02229516	1.178	(0.854;1.624)	0.32	0.32	median	19	13227228	TRMT1	1stExon;5'UTR	Island
cg02233414	1.112	(0.806;1.534)	0.52	0.52	median	19	36391117	NFKBID	5'UTR	Island
cg02234314	1.185	(0.86;1.634)	0.3	0.3	median	19	55986224	ZNF628	TSS1500	N_Shore
cg02237493	1.118	(0.774;1.616)	0.55	0.56	q75	19	21949978	ZNF100	Body	Island
cg02239082	1.38	(0.914;2.085)	0.13	0.11	q25	19	48972844	CYTH2	Body	Island
cg02241330	0.621	(0.404;0.955)	0.03	0.022	q75	19	15122142	CCDC105	1stExon	Island
cg02245612	0.831	(0.581;1.189)	0.31	0.3	mean	19	5293611	PTPRS	5'UTR	Island
cg02247561	0.736	(0.495;1.093)	0.13	0.12	q75	19	53030958	ZNF808	1stExon;5'UTR	Island
cg02247591	1.358	(0.929;1.985)	0.11	0.1	q25	19	43979372	PHLDB3	3'UTR	Island
cg02250846	0.625	(0.409;0.954)	0.029	0.022	q75	19	23258484	Unknown	Unknown	Island
cg02251027	1.225	(0.883;1.699)	0.22	0.23	mean	19	56028687	SSC5D	Body	Island
cg02252907	0.792	(0.574;1.094)	0.16	0.16	median	19	2151887	AP3D1	TSS1500	Island
cg02253236	1.395	(0.939;2.072)	0.099	0.089	q25	19	1046996	ABCA7	Body	Island
cg02254462	0.644	(0.429;0.966)	0.033	0.026	q75	19	15905011	OR10H5	1stExon	Open_Sea
cg02255098	1.294	(0.874;1.916)	0.2	0.19	q25	19	45317924	BCAM	Body	S_Shore
cg02255619	1.304	(0.873;1.947)	0.19	0.18	q25	19	1546257	Unknown	Unknown	Island
cg02255983	1.396	(0.94;2.075)	0.099	0.088	q25	19	2798801	THOP1	Body	N_Shore
cg02257300	0.931	(0.636;1.362)	0.71	0.71	q75	19	45873380	ERCC2	Body	Island
cg02257675	1.16	(0.797;1.688)	0.44	0.43	q25	19	53466020	ZNF816A	1stExon;5'UTR	Island
cg02258614	1.174	(0.852;1.62)	0.33	0.33	median	19	38975245	RYR1	Body	N_Shore
cg02258724	0.811	(0.57;1.153)	0.24	0.25	q25	19	53832577	Unknown	Unknown	Island
cg02259934	0.817	(0.563;1.186)	0.29	0.28	q75	19	4566484	Unknown	Unknown	Island
cg02260839	0.634	(0.458;0.877)	0.006	0.0056	median	19	53897971	ZNF765	TSS1500	N_Shore
cg02261174	0.841	(0.571;1.239)	0.38	0.37	q75	19	52216726	HAS1	Body	Island
cg02261780	1.173	(0.851;1.617)	0.33	0.33	median	19	3097728	GNA11	Body	Island
cg02262775	1.182	(0.825;1.693)	0.36	0.37	q75	19	1942132	CSNK1G2	5'UTR	S_Shore
cg02262987	0.819	(0.593;1.13)	0.22	0.22	median	19	53445971	ZNF321	TSS200	S_Shore
cg02265056	0.793	(0.543;1.159)	0.23	0.22	q75	19	49016928	LMTK3	TSS1500	Island
cg02267698	0.912	(0.659;1.262)	0.58	0.58	mean	19	7991119	CTXN1	TSS200	Island
cg02268424	0.796	(0.543;1.167)	0.24	0.23	q75	19	12274129	ZNF136	Body	Island
cg02268750	0.772	(0.516;1.155)	0.21	0.2	q75	19	22320975	Unknown	Unknown	Island
cg02272751	0.756	(0.515;1.11)	0.15	0.14	q75	19	33882848	PEPD	Body	S_Shelf
cg02272795	0.765	(0.515;1.137)	0.19	0.17	q75	19	15279244	NOTCH3	Body	N_Shore
cg02274869	0.552	(0.354;0.861)	0.0087	0.0051	q75	19	11784955	ZNF833	Body	N_Shore
cg02275713	1.2	(0.871;1.654)	0.27	0.27	median	19	49404253	NUCB1	Body	S_Shore
cg02276614	0.767	(0.516;1.14)	0.19	0.18	q75	19	55837381	TMEM150B	TSS1500	Open_Sea
cg02276695	1.416	(1.024;1.957)	0.035	0.034	median	19	19774628	ATP13A1	TSS200	Island
cg02277383	0.737	(0.494;1.101)	0.14	0.12	q75	19	8429166	ANGPTL4	5'UTR;1stExon	Island
cg02278114	0.642	(0.45;0.917)	0.015	0.018	q25	19	51457835	KLK5	TSS1500	Open_Sea
cg02278307	1.114	(0.773;1.606)	0.56	0.57	q75	19	14801245	ZNF333	5'UTR	S_Shore
cg02279127	0.87	(0.593;1.276)	0.48	0.47	mean	19	55574702	RDH13	TSS200;5'UTR	Island
cg02280912	0.742	(0.497;1.107)	0.14	0.13	q75	19	58400095	ZNF814	Body	Island
cg02281038	0.66	(0.478;0.91)	0.011	0.012	mean	19	14139137	RLN3	1stExon	N_Shelf
cg02281970	1.398	(1.013;1.929)	0.042	0.041	median	19	1271307	C19orf23;CIRBP	TSS1500;Body	S_Shore
cg02282382	0.685	(0.457;1.028)	0.068	0.058	q75	19	32836354	ZNF507	TSS200	Island
cg02283353	0.822	(0.553;1.223)	0.33	0.33	q75	19	622406	POLRMT	Body	Island
cg02283691	1.105	(0.767;1.592)	0.59	0.6	q75	19	33182526	NUDT19	TSS1500	N_Shore
cg02285278	0.806	(0.583;1.113)	0.19	0.19	median	19	6517069	Unknown	Unknown	S_Shore
cg02285920	0.678	(0.449;1.023)	0.064	0.055	q75	19	17958956	JAK3	TSS200	S_Shore
cg02286642	0.811	(0.586;1.122)	0.21	0.2	mean	19	24270073	ZNF254	1stExon;5'UTR	Open_Sea
cg02286761	0.668	(0.447;0.997)	0.048	0.04	q75	19	14315694	LPHN1	5'UTR	N_Shore
cg02288564	0.598	(0.391;0.915)	0.018	0.013	q75	19	49934404	SLC17A7	Body	Island
cg02289689	1.722	(1.242;2.387)	0.0011	0.00099	median	19	36236844	U2AF1L4;PSENEN	TSS1500;Body	S_Shore
cg02289741	0.781	(0.55;1.108)	0.17	0.16	mean	19	39616340	PAK4	TSS200	Island
cg02290110	1.502	(0.995;2.266)	0.053	0.043	q25	19	461808	SHC2	TSS1500	Island
cg02290823	1.232	(0.829;1.831)	0.3	0.29	q25	19	10947236	TMED1	TSS1500	Island
cg02291424	0.89	(0.635;1.249)	0.5	0.5	mean	19	17448344	GTPBP3	TSS200	Island
cg02291533	0.737	(0.534;1.018)	0.064	0.063	median	19	36427210	LRFN3	TSS1500	Island
cg02293228	0.761	(0.55;1.052)	0.099	0.098	median	19	51222322	Unknown	Unknown	Island
cg02293766	1.227	(0.876;1.718)	0.23	0.23	mean	19	19742514	GMIP	Body	N_Shelf
cg02294312	0.651	(0.426;0.995)	0.047	0.038	q75	19	15281357	NOTCH3	Body	Island
cg02296807	0.897	(0.614;1.313)	0.58	0.57	q75	19	10657681	ATG4D	Body	S_Shelf
cg02296992	0.868	(0.615;1.225)	0.42	0.42	mean	19	39926764	RPS16	TSS200	Island
cg02297063	1.386	(0.933;2.059)	0.11	0.095	q25	19	1132389	SBNO2	Body;TSS200	Open_Sea
cg02297936	0.788	(0.537;1.157)	0.22	0.21	q75	19	13208599	NFIX	3'UTR	Island
cg02298523	0.844	(0.578;1.233)	0.38	0.37	q75	19	50904919	POLD1	Body	N_Shore
cg02298956	0.688	(0.483;0.982)	0.039	0.035	mean	19	57989134	ZNF772	TSS200	Open_Sea
cg02300764	0.737	(0.523;1.039)	0.082	0.088	q25	19	34012536	PEPD	Body	Island
cg02300825	0.645	(0.457;0.909)	0.012	0.015	q25	19	1496416	REEP6	Body	Island
cg02301740	1.382	(0.942;2.027)	0.098	0.089	q25	19	8804930	Unknown	Unknown	N_Shelf
cg02301978	1.185	(0.802;1.753)	0.39	0.39	q25	19	7069707	ZNF557	5'UTR;1stExon	Island
cg02303361	1.274	(0.922;1.762)	0.14	0.14	median	19	47354240	AP2S1	TSS200	S_Shore
cg02305149	1.378	(0.927;2.047)	0.11	0.1	q25	19	2819808	ZNF554	TSS200	Island
cg02306127	0.573	(0.37;0.887)	0.013	0.008	q75	19	37157922	ZNF461	TSS200	Island
cg02306493	1.127	(0.817;1.555)	0.46	0.46	median	19	13044967	FARSA	TSS1500	S_Shore
cg02306730	1.287	(0.889;1.863)	0.18	0.19	q75	19	39109456	MAP4K1;EIF3K	TSS1500	Island
cg02307130	1.263	(0.84;1.899)	0.26	0.25	q25	19	40030840	EID2	TSS200	Island
cg02307165	1.224	(0.844;1.775)	0.29	0.28	q25	19	13273910	Unknown	Unknown	Island
cg02307597	0.745	(0.525;1.057)	0.1	0.11	q25	19	17402942	ABHD8	3'UTR	N_Shore
cg02308560	0.734	(0.499;1.081)	0.12	0.11	q75	19	1071176	HMHA1	Body	Island
cg02309029	0.891	(0.614;1.294)	0.54	0.55	q25	19	52272839	FPR2	Body	Open_Sea
cg02309627	0.745	(0.501;1.107)	0.14	0.13	q75	19	32715385	Unknown	Unknown	Island
cg02309655	0.903	(0.623;1.31)	0.59	0.59	q75	19	2588629	GNG7	5'UTR	S_Shore
cg02312594	0.766	(0.541;1.084)	0.13	0.14	q25	19	1584571	MBD3	Body	Island
cg02314091	1.377	(0.971;1.954)	0.073	0.079	q75	19	36207131	ZBTB32	Body	Island
cg02314896	1.221	(0.822;1.813)	0.32	0.31	q25	19	49059802	SULT2B1	Body	N_Shore
cg02315597	0.882	(0.64;1.215)	0.44	0.44	median	19	52598999	ZNF841	5'UTR;1stExon	Island
cg02316216	0.701	(0.499;0.983)	0.039	0.036	mean	19	11650799	CNN1	Body	Open_Sea
cg02316735	1.148	(0.832;1.582)	0.4	0.4	median	19	17449042	GTPBP3	Body	Island
cg02317055	0.851	(0.617;1.172)	0.32	0.32	median	19	10172712	C3P1	Body	Island
cg02318527	0.642	(0.417;0.987)	0.044	0.034	q75	19	41318069	Unknown	Unknown	Island
cg02319453	0.747	(0.542;1.03)	0.075	0.076	mean	19	15350307	BRD4	Body	S_Shore
cg02319549	0.521	(0.334;0.814)	0.0042	0.0021	q75	19	10463037	TYK2	Body	N_Shore
cg02319986	1.31	(0.95;1.806)	0.1	0.099	median	19	8568712	PRAM1	TSS1500	N_Shore
cg02319988	1.129	(0.819;1.556)	0.46	0.46	mean	19	50380784	AKT1S1;TBC1D17	TSS1500;5'UTR;1stExon;TSS200	Island
cg02321885	1.066	(0.774;1.469)	0.7	0.7	median	19	11032537	CARM1	3'UTR	S_Shore
cg02322048	0.777	(0.528;1.145)	0.2	0.19	q75	19	3646574	PIP5K1C	Body	N_Shore
cg02322653	0.849	(0.581;1.24)	0.4	0.39	q75	19	9296688	OR7D2	1stExon	Open_Sea
cg02323779	0.655	(0.436;0.983)	0.041	0.033	q75	19	48794420	Unknown	Unknown	Island
cg02324006	1.187	(0.803;1.754)	0.39	0.38	q25	19	1080034	HMHA1	Body	Island
cg02324774	0.817	(0.571;1.171)	0.27	0.28	q25	19	50980121	C19orf63;FAM71E1	Body;TSS200	Island
cg02325243	1.355	(0.981;1.87)	0.065	0.064	median	19	19729568	PBX4	TSS200	Island
cg02326386	0.794	(0.529;1.19)	0.26	0.25	q75	19	2085286	MOBKL2A	5'UTR	Open_Sea
cg02327894	1.105	(0.753;1.62)	0.61	0.61	q25	19	6479667	DENND1C	Body	S_Shelf
cg02328221	0.784	(0.536;1.147)	0.21	0.2	q75	19	46178388	GIPR	Body	N_Shore
cg02329010	0.852	(0.618;1.175)	0.33	0.33	median	19	4373196	SH3GL1	Body	S_Shore
cg02330271	1.495	(0.996;2.243)	0.052	0.044	q25	19	4835716	Unknown	Unknown	S_Shelf
cg02336334	0.893	(0.648;1.231)	0.49	0.49	median	19	54242243	MIR518A2	TSS1500	Open_Sea
cg02337283	1.106	(0.8;1.528)	0.54	0.54	median	19	10599976	KEAP1	Body	N_Shelf
cg02337960	0.83	(0.586;1.176)	0.29	0.3	q25	19	17378645	C19orf62	5'UTR	Open_Sea
cg02338487	0.699	(0.506;0.966)	0.03	0.029	median	19	48183747	GLTSCR1	Body	Island
cg02339198	0.773	(0.56;1.067)	0.12	0.12	median	19	52693970	PPP2R1A	Body	S_Shore
cg02339243	1.615	(1.07;2.437)	0.023	0.017	q25	19	8810253	ACTL9	TSS1500	S_Shore
cg02340056	0.575	(0.374;0.884)	0.012	0.0075	q75	19	55141979	LILRB1	1stExon;5'UTR	Open_Sea
cg02340223	0.767	(0.534;1.101)	0.15	0.16	q25	19	30938840	ZNF536	Body	N_Shelf
cg02341090	1.322	(0.932;1.875)	0.12	0.13	q75	19	36266317	SNX26	TSS200	Island
cg02342362	1.611	(1.048;2.477)	0.03	0.022	q25	19	12792713	DHPS	TSS200	Island
cg02343803	0.86	(0.616;1.2)	0.37	0.38	mean	19	58300127	Unknown	Unknown	S_Shelf
cg02344201	0.787	(0.56;1.106)	0.17	0.17	q25	19	18632488	ELL	Body	Island
cg02344833	0.55	(0.353;0.858)	0.0085	0.0049	q75	19	58545285	ZSCAN1	TSS200	Island
cg02344868	0.734	(0.51;1.055)	0.095	0.1	q25	19	39691009	NCCRP1	Body	Island
cg02346135	1.329	(0.886;1.994)	0.17	0.16	q25	19	648389	RNF126	Body	Island
cg02346997	0.878	(0.597;1.293)	0.51	0.51	q75	19	7733883	RETN	TSS200	N_Shore
cg02348449	1.273	(0.923;1.755)	0.14	0.14	mean	19	58630429	ZSCAN18	TSS1500	S_Shore
cg02349096	1.186	(0.798;1.763)	0.4	0.39	q25	19	11450198	RAB3D	5'UTR;1stExon	Island
cg02349373	0.75	(0.507;1.109)	0.15	0.14	q75	19	38281559	Unknown	Unknown	S_Shore
cg02349638	0.829	(0.581;1.181)	0.3	0.31	q25	19	47852356	DHX34	TSS200	Island
cg02349739	0.754	(0.521;1.091)	0.13	0.13	mean	19	50354824	PTOV1	Body	Island
cg02350107	0.892	(0.624;1.274)	0.53	0.53	q25	19	44037044	ZNF575	TSS1500	N_Shore
cg02350677	0.564	(0.369;0.862)	0.0082	0.005	q75	19	23254381	Unknown	Unknown	Island
cg02351555	1.217	(0.833;1.777)	0.31	0.3	q25	19	1526463	PLK5P	Body	Island
cg02351925	0.691	(0.486;0.983)	0.04	0.045	mean	19	4770775	C19orf30;MIR7-3	Body	Open_Sea
cg02352723	0.613	(0.398;0.943)	0.026	0.019	q75	19	58666456	Unknown	Unknown	Island
cg02353148	1.179	(0.829;1.677)	0.36	0.36	q75	19	11670241	ELOF1	TSS200	Island
cg02355049	0.851	(0.578;1.255)	0.42	0.41	q75	19	49540075	CGB1;SNAR-G1	1stExon;TSS1500;5'UTR	Open_Sea
cg02355339	0.867	(0.629;1.195)	0.38	0.38	median	19	35517344	GRAMD1A	3'UTR	N_Shelf
cg02355411	1.36	(0.984;1.88)	0.063	0.062	median	19	49700427	TRPM4	Body	S_Shore
cg02356872	1.171	(0.85;1.615)	0.33	0.33	median	19	49617495	LIN7B	TSS200	Island
cg02358804	1.332	(0.927;1.914)	0.12	0.13	q75	19	36719212	ZNF146	5'UTR	Open_Sea
cg02359181	0.892	(0.612;1.299)	0.55	0.55	q75	19	34860339	GPI	Body	S_Shelf
cg02359186	0.838	(0.561;1.251)	0.39	0.38	q75	19	1407997	DAZAP1	Body	Island
cg02359773	0.685	(0.477;0.983)	0.04	0.046	q25	19	46307846	RSPH6A	Body	Island
cg02360514	0.75	(0.527;1.067)	0.11	0.12	q25	19	45975990	FOSB	Body	Island
cg02360676	1.219	(0.854;1.742)	0.28	0.28	q75	19	418205	SHC2	3'UTR	N_Shore
cg02362385	1.299	(0.937;1.801)	0.12	0.12	mean	19	19739192	LPAR2	TSS200	Island
cg02363969	0.862	(0.625;1.189)	0.37	0.37	median	19	56048075	SBK2	TSS1500	S_Shore
cg02364038	1.192	(0.832;1.707)	0.34	0.35	q75	19	797109	PTBP1	TSS1500	Island
cg02364276	0.748	(0.495;1.131)	0.17	0.16	q75	19	9271301	ZNF317	Body	Island
cg02364408	1.35	(0.909;2.005)	0.14	0.13	q25	19	16627498	C19orf44	Body	N_Shelf
cg02365577	0.893	(0.645;1.236)	0.5	0.5	mean	19	38486137	SIPA1L3	5'UTR	Open_Sea
cg02366228	0.757	(0.506;1.132)	0.17	0.16	q75	19	33667241	Unknown	Unknown	N_Shore
cg02367916	0.79	(0.531;1.173)	0.24	0.23	q75	19	55424299	NCR1	Body;3'UTR	Open_Sea
cg02368428	0.709	(0.475;1.059)	0.093	0.083	q75	19	1816405	MIR1909;REXO1	TSS200;Body	Island
cg02369015	0.621	(0.442;0.873)	0.0061	0.0077	q25	19	2702924	GNG7	TSS200	Island
cg02369028	0.804	(0.58;1.115)	0.19	0.19	median	19	1368995	MUM1	Body	Island
cg02369193	1.238	(0.829;1.847)	0.3	0.29	q25	19	11587407	ELAVL3	Body	N_Shelf
cg02370417	0.736	(0.522;1.038)	0.081	0.087	q25	19	37407060	ZNF829;ZNF568	1stExon;TSS200;5'UTR	Island
cg02371040	1.18	(0.801;1.738)	0.4	0.39	q25	19	8942841	Unknown	Unknown	Island
cg02371777	0.829	(0.601;1.144)	0.25	0.25	median	19	49552017	CGB8	1stExon;5'UTR	Open_Sea
cg02372201	1.083	(0.758;1.547)	0.66	0.66	mean	19	41725152	AXL	5'UTR;1stExon	Open_Sea
cg02372889	0.669	(0.474;0.945)	0.022	0.02	mean	19	36247523	HSPB6	Body	Island
cg02374868	1.258	(0.828;1.913)	0.28	0.27	q25	19	19779560	ZNF101	TSS200	Island
cg02376097	0.863	(0.6;1.241)	0.43	0.43	q25	19	46275166	DMPK	Body	Island
cg02376178	1.445	(0.958;2.179)	0.079	0.069	q25	19	1969988	CSNK1G2	Body	Island
cg02381279	0.636	(0.422;0.961)	0.032	0.025	q75	19	16394366	Unknown	Unknown	N_Shore
cg02381385	1.115	(0.776;1.602)	0.56	0.56	q75	19	52005188	SIGLEC12	TSS200	Open_Sea
cg02383368	1.323	(0.957;1.827)	0.09	0.089	median	19	7684468	XAB2	3'UTR	N_Shore
cg02383626	0.772	(0.526;1.134)	0.19	0.18	q75	19	18455508	PGPEP1	Body	S_Shelf
cg02384122	0.733	(0.485;1.108)	0.14	0.13	q75	19	18451192	PGPEP1	TSS1500	N_Shore
cg02384543	0.785	(0.519;1.186)	0.25	0.24	q75	19	58879857	ZNF837	Body	Island
cg02385167	0.941	(0.646;1.371)	0.75	0.75	q75	19	7565757	C19orf45	Body	Island
cg02385661	0.75	(0.5;1.126)	0.17	0.15	q75	19	13215729	TRMT1	3'UTR	S_Shore
cg02385791	0.724	(0.482;1.087)	0.12	0.11	q75	19	37960542	ZNF570	5'UTR	Island
cg02385820	0.775	(0.562;1.069)	0.12	0.12	mean	19	39359726	RINL	3'UTR	N_Shore
cg02389270	0.772	(0.558;1.069)	0.12	0.12	median	19	18717781	CRLF1	TSS200	Island
cg02390188	0.767	(0.517;1.139)	0.19	0.18	q75	19	10802968	ILF3	3'UTR	Open_Sea
cg02390241	0.842	(0.563;1.26)	0.4	0.4	q75	19	1506255	ADAMTSL5	Body	Island
cg02391441	1.218	(0.883;1.681)	0.23	0.23	median	19	37893981	Unknown	Unknown	N_Shore
cg02391549	0.797	(0.536;1.184)	0.26	0.25	q75	19	9091983	MUC16	1stExon;5'UTR	Open_Sea
cg02392025	0.687	(0.458;1.032)	0.071	0.061	q75	19	56658502	ZNF444	Body	Island
cg02392228	1.146	(0.832;1.579)	0.4	0.4	mean	19	4523345	PLIN5	3'UTR	N_Shore
cg02393114	1.497	(1.061;2.112)	0.022	0.025	q75	19	1241627	ATP5D	TSS200	Island
cg02394686	0.874	(0.633;1.205)	0.41	0.41	median	19	55973099	ISOC2	TSS200	Island
cg02395245	1.467	(0.966;2.226)	0.072	0.061	q25	19	3035327	TLE2	Body	N_Shore
cg02395441	0.779	(0.546;1.11)	0.17	0.16	mean	19	42788248	CIC	TSS1500	S_Shelf
cg02395768	1.221	(0.885;1.683)	0.22	0.22	median	19	41945578	ATP5SL	Body;TSS200	N_Shore
cg02396668	1.547	(1.103;2.169)	0.011	0.014	q75	19	50528878	VRK3;ZNF473	TSS200;TSS1500	Island
cg02397525	0.839	(0.587;1.199)	0.34	0.34	q25	19	39666095	PAK4	Body	S_Shelf
cg02398998	1.288	(0.898;1.846)	0.17	0.18	q75	19	45257704	BCL3	Body	Island
cg02399469	1.154	(0.83;1.604)	0.39	0.39	mean	19	57631118	USP29	TSS1500	S_Shore
cg02400238	0.816	(0.549;1.212)	0.31	0.3	q75	19	44507710	ZNF230	5'UTR	S_Shore
cg02402024	0.644	(0.466;0.892)	0.0081	0.0076	median	19	34397955	Unknown	Unknown	Island
cg02402423	1.097	(0.741;1.623)	0.64	0.64	q25	19	41255444	C19orf54;SNRPA	1stExon;TSS1500	N_Shore
cg02404575	0.832	(0.601;1.152)	0.27	0.27	mean	19	53237871	ZNF611	5'UTR	Island
cg02405662	1.23	(0.883;1.712)	0.22	0.22	mean	19	1429696	DAZAP1	Body	S_Shore
cg02406092	0.934	(0.636;1.373)	0.73	0.73	q25	19	39876337	PAF1	3'UTR	Open_Sea
cg02408333	0.594	(0.381;0.926)	0.022	0.015	q75	19	37288291	Unknown	Unknown	N_Shore
cg02408356	0.746	(0.497;1.119)	0.16	0.14	q75	19	58111177	ZNF530	TSS200	N_Shore
cg02410867	1.328	(0.885;1.993)	0.17	0.16	q25	19	16198843	TPM4	Body	Open_Sea
cg02412123	1.105	(0.801;1.524)	0.54	0.54	mean	19	51628204	SIGLEC9	5'UTR;1stExon	Open_Sea
cg02413187	0.854	(0.619;1.18)	0.34	0.34	mean	19	1356269	MUM1	TSS200;5'UTR	S_Shore
cg02414586	0.737	(0.519;1.045)	0.087	0.094	q25	19	10335193	S1PR2	Body	Island
cg02415125	0.74	(0.521;1.051)	0.092	0.099	q25	19	3474599	C19orf77	3'UTR	Open_Sea
cg02418025	1.259	(0.852;1.861)	0.25	0.24	q25	19	4584005	Unknown	Unknown	N_Shore
cg02418055	0.844	(0.602;1.184)	0.33	0.33	mean	19	53632221	ZNF415	5'UTR;Body	N_Shelf
cg02418698	0.524	(0.343;0.8)	0.0028	0.0014	q75	19	2389018	TMPRSS9	TSS1500	Open_Sea
cg02421734	1.188	(0.829;1.702)	0.35	0.35	q75	19	55172736	LILRB4	TSS1500	Open_Sea
cg02422689	1.332	(0.966;1.837)	0.081	0.083	mean	19	45873808	ERCC2	5'UTR;1stExon	Island
cg02426178	0.733	(0.491;1.095)	0.13	0.12	q75	19	10747142	SLC44A2	Body	Island
cg02427230	0.796	(0.537;1.178)	0.25	0.24	q75	19	20278013	ZNF486	TSS200	Open_Sea
cg02427831	0.92	(0.667;1.269)	0.61	0.61	median	19	51961937	SIGLEC8	TSS1500	Open_Sea
cg02428100	0.845	(0.575;1.241)	0.39	0.38	q75	19	10614022	KEAP1	TSS1500;1stExon;5'UTR	Island
cg02428119	0.504	(0.317;0.8)	0.0037	0.0017	q75	19	58520874	Unknown	Unknown	Island
cg02429459	0.76	(0.507;1.141)	0.19	0.17	q75	19	12175639	ZNF844	5'UTR;1stExon	Island
cg02429595	1.181	(0.856;1.629)	0.31	0.31	median	19	18279515	PIK3R2	Body	Island
cg02429669	1.277	(0.876;1.862)	0.2	0.2	q25	19	52430771	ZNF613	1stExon;5'UTR	Open_Sea
cg02429684	1.198	(0.839;1.71)	0.32	0.33	q75	19	48018185	NAPA	1stExon	Island
cg02430562	1.193	(0.809;1.758)	0.37	0.37	q25	19	4831721	TICAM1	1stExon;5'UTR	Island
cg02432888	0.848	(0.576;1.249)	0.4	0.4	q75	19	11094931	SMARCA4	1stExon;Body	N_Shelf
cg02433671	0.562	(0.374;0.844)	0.0054	0.0033	mean	19	11529856	RGL3	Body	Island
cg02434051	0.697	(0.504;0.963)	0.029	0.028	mean	19	54848878	LILRA4	Body	Open_Sea
cg02434381	1.291	(0.901;1.85)	0.16	0.17	q75	19	5904655	VMAC;NDUFA11	TSS200;TSS1500	Island
cg02436098	1.368	(0.957;1.955)	0.085	0.092	q75	19	4640159	TNFAIP8L1	1stExon;5'UTR	S_Shore
cg02436686	1.236	(0.846;1.805)	0.27	0.26	q25	19	39826150	GMFG	Body	Open_Sea
cg02438054	1.247	(0.847;1.835)	0.26	0.25	q25	19	4791315	FEM1A	TSS1500	Island
cg02438781	0.588	(0.383;0.905)	0.016	0.011	q75	19	22469533	Unknown	Unknown	Island
cg02439053	1.209	(0.82;1.782)	0.34	0.33	q25	19	18390991	JUND	1stExon;3'UTR	Island
cg02440177	1.319	(0.899;1.936)	0.16	0.15	q25	19	53496695	ZNF702P	Body	N_Shore
cg02440214	0.887	(0.633;1.243)	0.49	0.49	mean	19	55912388	Unknown	Unknown	N_Shore
cg02441015	0.68	(0.49;0.943)	0.021	0.023	mean	19	5244038	PTPRS	Body	Island
cg02443847	0.68	(0.475;0.974)	0.035	0.04	q25	19	31162884	Unknown	Unknown	Open_Sea
cg02444300	0.86	(0.623;1.185)	0.36	0.36	median	19	48613831	PLA2G4C	5'UTR;1stExon	Open_Sea
cg02445229	0.716	(0.486;1.055)	0.091	0.082	q75	19	4634006	Unknown	Unknown	N_Shelf
cg02446106	0.564	(0.405;0.787)	0.00074	0.00059	median	19	57751691	ZNF805	TSS1500	N_Shore
cg02446225	0.839	(0.567;1.242)	0.38	0.37	q75	19	10662782	ATG4D;MIR1238	Body;TSS200	Open_Sea
cg02446378	1.394	(0.995;1.954)	0.054	0.058	mean	19	57922510	ZNF17	TSS200	Island
cg02446487	0.759	(0.508;1.135)	0.18	0.17	q75	19	49177504	NTN5;SEC1	TSS1500;Body	S_Shelf
cg02447462	0.879	(0.605;1.275)	0.5	0.49	q75	19	861071	CFD	Body	Island
cg02449373	1.171	(0.849;1.615)	0.34	0.33	median	19	49256123	FUT1	5'UTR	Island
cg02449638	0.853	(0.619;1.175)	0.33	0.33	median	19	36607078	TBCB;POLR2I	Body;TSS1500	S_Shore
cg02452310	0.577	(0.411;0.812)	0.0016	0.0023	q25	19	46178005	MIR642;GIPR	TSS200;Body	N_Shelf
cg02452418	0.816	(0.576;1.155)	0.25	0.26	q25	19	39056126	RYR1	Body	Island
cg02452966	0.742	(0.538;1.023)	0.069	0.068	mean	19	39056216	RYR1	Body	Island
cg02453828	0.713	(0.479;1.059)	0.094	0.084	q75	19	38987924	RYR1	Body	N_Shelf
cg02454028	0.63	(0.418;0.95)	0.028	0.021	q75	19	17838815	MAP1S	Body	Island
cg02454210	1.164	(0.838;1.616)	0.37	0.37	mean	19	44100593	ZNF576;IRGQ	1stExon;TSS200;5'UTR;TSS1500	Island
cg02454464	1.301	(0.876;1.933)	0.19	0.18	q25	19	49957206	ALDH16A1	Body	S_Shore
cg02454815	0.62	(0.409;0.941)	0.025	0.018	q75	19	50363877	PTOV1	3'UTR	N_Shore
cg02454884	1.45	(0.955;2.201)	0.081	0.07	q25	19	46389466	IRF2BP1	TSS200	Island
cg02455501	1.214	(0.821;1.796)	0.33	0.32	q25	19	44079945	XRCC1	TSS1500	S_Shore
cg02455703	1.186	(0.82;1.714)	0.37	0.36	q25	19	17412272	ABHD8	Body	Island
cg02455723	1.354	(0.919;1.993)	0.13	0.12	q25	19	9731811	ZNF561	5'UTR	Island
cg02456292	0.733	(0.488;1.101)	0.13	0.12	q75	19	42817262	TMEM145	TSS1500	N_Shore
cg02456406	0.699	(0.466;1.051)	0.085	0.075	q75	19	36288702	Unknown	Unknown	Open_Sea
cg02456521	0.607	(0.402;0.915)	0.017	0.012	q75	19	36046428	ATP4A	Body	N_Shelf
cg02456552	1.323	(0.886;1.975)	0.17	0.16	q25	19	10426933	FDX1L;RAVER1	TSS1500;3'UTR	S_Shore
cg02457644	0.705	(0.461;1.077)	0.11	0.093	q75	19	36245325	LIN37	Body	N_Shore
cg02458065	1.182	(0.809;1.727)	0.39	0.38	q25	19	52598653	ZNF841	5'UTR	Island
cg02459604	0.598	(0.386;0.925)	0.021	0.015	q75	19	37407284	ZNF568;ZNF829	5'UTR;1stExon;TSS200	Island
cg02459818	0.89	(0.621;1.275)	0.53	0.53	q25	19	53770873	VN1R4	1stExon	Open_Sea
cg02462353	0.754	(0.507;1.12)	0.16	0.15	q75	19	55549799	GP6	TSS200	Open_Sea
cg02463426	1.185	(0.859;1.633)	0.3	0.3	mean	19	16683387	SLC35E1	TSS200	Island
cg02464563	0.75	(0.543;1.036)	0.081	0.079	median	19	55996329	NAT14	TSS1500	Island
cg02464895	0.748	(0.499;1.122)	0.16	0.15	q75	19	54704704	RPS9	TSS200	Island
cg02466798	1.326	(0.962;1.829)	0.085	0.086	mean	19	941571	ARID3A	Body	Island
cg02467002	1.237	(0.897;1.706)	0.19	0.2	mean	19	53290312	ZNF600	TSS1500	S_Shore
cg02467518	0.574	(0.407;0.809)	0.0015	0.0023	q25	19	1816372	MIR1909;REXO1	TSS200;Body	Island
cg02468417	0.793	(0.534;1.177)	0.25	0.24	q75	19	36239455	LIN37	TSS200	N_Shore
cg02472499	0.788	(0.539;1.153)	0.22	0.21	q75	19	8571257	Unknown	Unknown	S_Shore
cg02473103	0.864	(0.627;1.19)	0.37	0.37	median	19	46272606	SIX5	TSS200	Island
cg02473540	0.744	(0.496;1.116)	0.15	0.14	q75	19	58570454	ZNF135	TSS200	Island
cg02473889	0.733	(0.485;1.107)	0.14	0.13	q75	19	15483990	AKAP8	Body	Island
cg02474116	0.785	(0.549;1.122)	0.18	0.19	q25	19	55625184	PPP1R12C	Body	N_Shelf
cg02474193	1.259	(0.859;1.846)	0.24	0.23	q25	19	41630546	CYP2F1	Body	Island
cg02474799	0.764	(0.517;1.131)	0.18	0.17	q75	19	19072780	Unknown	Unknown	Open_Sea
cg02475871	0.747	(0.524;1.064)	0.11	0.11	q25	19	5684969	HSD11B1L	Body;5'UTR	N_Shore
cg02476580	0.725	(0.488;1.077)	0.11	0.1	q75	19	52193776	Unknown	Unknown	Open_Sea
cg02477834	0.793	(0.557;1.13)	0.2	0.21	q25	19	475575	ODF3L2	TSS1500	Open_Sea
cg02478023	0.594	(0.381;0.927)	0.022	0.015	q75	19	57351322	MIMT1;PEG3;ZIM2	TSS1500;5'UTR	Island
cg02478247	1.266	(0.872;1.836)	0.21	0.21	q25	19	23941207	ZNF681	Body	N_Shore
cg02478708	0.615	(0.406;0.934)	0.022	0.016	q75	19	55401611	FCAR	3'UTR	Open_Sea
cg02478789	1.159	(0.793;1.692)	0.45	0.44	q25	19	9649310	ZNF426	TSS200	Island
cg02479575	1.316	(0.882;1.964)	0.18	0.17	q25	19	4769653	MIR7-3;C19orf30	TSS1500;Body	Open_Sea
cg02479816	0.729	(0.507;1.048)	0.088	0.096	q25	19	9273931	ZNF317	3'UTR	S_Shelf
cg02479949	1.478	(0.999;2.186)	0.05	0.043	q25	19	18668558	C19orf50	TSS200	Island
cg02480840	0.735	(0.515;1.049)	0.09	0.098	q25	19	1383702	NDUFS7	TSS200	Island
cg02481256	1.055	(0.722;1.54)	0.78	0.78	q25	19	11465868	LPPR2	TSS200	N_Shore
cg02481918	1.08	(0.784;1.489)	0.64	0.64	median	19	7615222	PNPLA6	Body	Island
cg02483188	0.808	(0.54;1.209)	0.3	0.29	q75	19	535988	CDC34	Body	Island
cg02484047	1.102	(0.798;1.521)	0.56	0.55	median	19	12777341	MORG1;MAN2B1	TSS1500;Body	Island
cg02484774	0.683	(0.45;1.037)	0.074	0.063	q75	19	14196418	Unknown	Unknown	Island
cg02487452	0.716	(0.487;1.051)	0.088	0.079	q75	19	855899	ELANE	Body	Island
cg02489438	1.183	(0.804;1.741)	0.39	0.39	q25	19	3721465	Unknown	Unknown	Island
cg02489552	0.608	(0.405;0.913)	0.017	0.012	q75	19	15121531	CCDC105	TSS200	N_Shore
cg02493939	0.735	(0.495;1.092)	0.13	0.12	q75	19	33794746	LOC80054;CEBPA	Body;TSS1500	Island
cg02495971	1.175	(0.839;1.645)	0.35	0.35	mean	19	56166164	U2AF2	1stExon;5'UTR	Island
cg02497902	1.471	(0.98;2.209)	0.063	0.053	q25	19	10380810	ICAM1	TSS1500	Island
cg02505002	0.713	(0.517;0.982)	0.039	0.039	mean	19	10172899	C3P1	Body	Island
cg02505267	0.803	(0.545;1.183)	0.27	0.26	q75	19	51128770	SYT3	Body	Island
cg02505409	0.707	(0.501;0.999)	0.05	0.055	q25	19	8429160	ANGPTL4	5'UTR;1stExon	Island
cg02513409	0.749	(0.504;1.113)	0.15	0.14	q75	19	17559666	Unknown	Unknown	Island
cg02518671	1.319	(0.884;1.968)	0.18	0.16	q25	19	4182691	SIRT6;ANKRD24	TSS200;TSS1500	Island
cg02527726	1.097	(0.751;1.602)	0.63	0.63	q25	19	35264182	ZNF599	TSS200	Island
cg02533173	1.16	(0.784;1.715)	0.46	0.45	q25	19	15391124	BRD4	1stExon;5'UTR	Open_Sea
cg02534744	0.89	(0.606;1.307)	0.55	0.55	q75	19	863226	CFD	Body	Island
cg02538135	0.806	(0.543;1.198)	0.29	0.28	q75	19	2200125	DOT1L	Body	Island
cg02546618	0.776	(0.514;1.173)	0.23	0.22	q75	19	19431379	KIAA0892;SF4	TSS1500;TSS200	Island
cg02549834	0.803	(0.546;1.182)	0.27	0.26	q75	19	49164913	SEC1;NTN5	Body;3'UTR	Island
cg02560973	1.293	(0.905;1.847)	0.16	0.17	q75	19	14444344	Unknown	Unknown	Island
cg02571816	0.479	(0.299;0.768)	0.0023	0.00087	q75	19	38747378	PPP1R14A	TSS1500	Island
cg02572755	0.74	(0.526;1.041)	0.083	0.089	q25	19	19144637	SFRS14;ARMC6	TSS1500;1stExon;5'UTR	Island
cg02573587	0.767	(0.555;1.058)	0.11	0.1	median	19	7504549	ARHGEF18	5'UTR;TSS200	N_Shore
cg02574502	1.232	(0.894;1.698)	0.2	0.2	median	19	54486058	CACNG8	Body	Island
cg02576468	0.62	(0.403;0.955)	0.03	0.022	q75	19	41074006	SPTBN4	Body	Island
cg02576503	1.257	(0.863;1.83)	0.23	0.22	q25	19	17581430	SLC27A1	1stExon	Island
cg02576701	0.721	(0.516;1.007)	0.055	0.051	mean	19	11266500	SPC24	TSS200	Island
cg02577963	0.888	(0.644;1.224)	0.47	0.47	median	19	5041570	KDM4B	Body	N_Shore
cg02578673	1.13	(0.81;1.576)	0.47	0.48	mean	19	50379958	AKT1S1;TBC1D17	5'UTR;TSS1500;1stExon	Island
cg02580895	0.724	(0.485;1.081)	0.11	0.1	q75	19	2754563	Unknown	Unknown	Island
cg02581146	0.791	(0.554;1.128)	0.19	0.2	q25	19	9846701	Unknown	Unknown	S_Shore
cg02581667	0.776	(0.52;1.158)	0.21	0.2	q75	19	39322242	ECH1	Body	N_Shore
cg02582520	0.664	(0.447;0.987)	0.043	0.035	q75	19	1009172	GRIN3B	Body	Island
cg02583252	0.732	(0.514;1.041)	0.083	0.077	mean	19	42417029	Unknown	Unknown	Island
cg02583309	0.916	(0.63;1.333)	0.65	0.64	mean	19	49127327	SPHK2	Body	N_Shore
cg02584867	1.171	(0.849;1.615)	0.34	0.34	mean	19	1861099	KLF16	Body	N_Shore
cg02587316	0.755	(0.498;1.147)	0.19	0.17	q75	19	37096321	ZNF529;ZNF382	TSS200;5'UTR	Island
cg02587685	0.829	(0.6;1.145)	0.25	0.25	median	19	44123912	ZNF428	1stExon;5'UTR	Island
cg02590401	0.654	(0.428;0.999)	0.05	0.04	q75	19	48984071	CYTH2	3'UTR	Island
cg02591871	1.16	(0.811;1.661)	0.42	0.42	q75	19	14228565	PRKACA	TSS200	Island
cg02592062	0.652	(0.43;0.99)	0.044	0.036	q75	19	19043788	HOMER3	Body	S_Shore
cg02592403	1.236	(0.843;1.812)	0.28	0.27	q25	19	51614910	Unknown	Unknown	S_Shelf
cg02592727	1.162	(0.843;1.601)	0.36	0.36	median	19	55574733	RDH13	TSS200;5'UTR	Island
cg02593082	1.28	(0.861;1.903)	0.22	0.21	q25	19	11616670	ZNF653	TSS200	Island
cg02593218	0.684	(0.488;0.959)	0.028	0.031	mean	19	51517502	KLK10	3'UTR	N_Shelf
cg02593507	0.898	(0.651;1.239)	0.51	0.51	mean	19	4535582	PLIN5	TSS1500	S_Shore
cg02594940	0.67	(0.436;1.031)	0.068	0.057	q75	19	35759230	USF2	TSS1500	Island
cg02595575	0.835	(0.606;1.151)	0.27	0.27	median	19	19221316	SLC25A42	Body	Island
cg02595770	0.855	(0.597;1.225)	0.39	0.4	q25	19	45867304	ERCC2	Body	Island
cg02595807	0.768	(0.557;1.06)	0.11	0.11	mean	19	19611999	GATAD2A	Body	Island
cg02595819	0.755	(0.547;1.042)	0.087	0.086	median	19	57874541	ZNF547;TRAPPC2P1	TSS1500	N_Shore
cg02596089	0.872	(0.631;1.206)	0.41	0.41	mean	19	47759400	CCDC9	TSS1500	N_Shore
cg02596107	0.822	(0.573;1.178)	0.29	0.29	q25	19	13080124	DAND5	TSS1500	Open_Sea
cg02599912	0.645	(0.427;0.973)	0.037	0.029	q75	19	6472086	DENND1C	Body	N_Shelf
cg02600551	1.258	(0.887;1.785)	0.2	0.21	q75	19	2950360	Unknown	Unknown	Island
cg02603434	0.863	(0.623;1.195)	0.37	0.37	mean	19	49122389	RPL18;SPHK2	Body;TSS200	Island
cg02604121	0.776	(0.544;1.107)	0.16	0.17	q25	19	19843707	ZNF14	Body	Island
cg02605007	0.899	(0.613;1.317)	0.58	0.58	q75	19	10541304	PDE4A	Body;TSS1500	N_Shore
cg02605173	1.2	(0.824;1.749)	0.34	0.33	q25	19	7566312	C19orf45	Body	Island
cg02605370	0.836	(0.606;1.154)	0.28	0.28	median	19	12946274	RTBDN	TSS200	S_Shore
cg02606627	0.804	(0.537;1.202)	0.29	0.28	q75	19	5047711	KDM4B	Body	Island
cg02607026	1.128	(0.818;1.555)	0.46	0.46	mean	19	50270560	AP2A1	Body	S_Shore
cg02607130	0.523	(0.34;0.804)	0.0031	0.0016	q75	19	1008643	GRIN3B	Body	Island
cg02608292	0.83	(0.574;1.201)	0.32	0.32	q75	19	55897501	RPL28	5'UTR	Island
cg02608596	1.306	(0.947;1.801)	0.1	0.1	median	19	4343422	MPND	TSS200	Island
cg02610102	0.677	(0.448;1.021)	0.063	0.053	q75	19	7700064	PCP2	TSS1500	N_Shore
cg02612618	0.681	(0.454;1.024)	0.065	0.055	q75	19	22018605	ZNF43	Body	Island
cg02612712	0.827	(0.6;1.141)	0.25	0.25	median	19	3985498	EEF2	TSS200	Island
cg02613937	1.396	(0.926;2.106)	0.11	0.099	q25	19	45395297	TOMM40	Body	S_Shore
cg02614657	1.206	(0.875;1.662)	0.25	0.25	median	19	1568833	MEX3D	TSS1500	Island
cg02615157	0.898	(0.619;1.303)	0.57	0.57	q75	19	9946560	PIN1	Body	S_Shore
cg02615582	0.774	(0.558;1.073)	0.12	0.12	mean	19	49939549	SLC17A7	Body	N_Shore
cg02617655	0.857	(0.622;1.182)	0.35	0.35	median	19	17791197	UNC13A	Body	Island
cg02617702	0.851	(0.59;1.227)	0.39	0.39	q25	19	17858018	FCHO1	TSS1500	N_Shore
cg02618733	1.131	(0.821;1.558)	0.45	0.45	median	19	1789460	ATP8B3	Body	Island
cg02619805	0.884	(0.622;1.257)	0.49	0.5	q25	19	5623015	SAFB2;SAFB	TSS200	Island
cg02620189	0.853	(0.617;1.179)	0.34	0.33	mean	19	40927363	Unknown	Unknown	Island
cg02623991	0.833	(0.603;1.149)	0.26	0.26	median	19	54926431	TTYH1	TSS1500	N_Shore
cg02624019	0.67	(0.473;0.948)	0.024	0.028	q25	19	46521467	CCDC61;MIR769	Body;TSS1500	S_Shore
cg02624701	0.612	(0.401;0.935)	0.023	0.017	q75	19	49937176	SLC17A7	Body	Island
cg02624809	0.61	(0.402;0.926)	0.02	0.015	q75	19	18899876	COMP	Body	Island
cg02624855	1.318	(0.948;1.834)	0.1	0.11	mean	19	41111297	LTBP4	Body	Island
cg02625925	0.791	(0.537;1.165)	0.23	0.23	q75	19	1976376	CSNK1G2	Body	N_Shore
cg02626388	1.349	(0.908;2.003)	0.14	0.13	q25	19	13954572	Unknown	Unknown	S_Shore
cg02627531	0.625	(0.409;0.954)	0.03	0.022	q75	19	52873085	ZNF880	TSS200	Island
cg02628881	1.186	(0.853;1.648)	0.31	0.31	mean	19	34745219	KIAA0355	TSS1500	Island
cg02630704	1.353	(0.931;1.967)	0.11	0.12	q75	19	13260775	IER2;STX10	TSS1500;Body	Island
cg02631082	0.639	(0.452;0.902)	0.011	0.014	q25	19	51192440	SHANK1	Body	S_Shelf
cg02631462	0.621	(0.406;0.948)	0.027	0.02	q75	19	44324856	LYPD5	TSS200	Island
cg02632643	1.175	(0.852;1.619)	0.33	0.33	median	19	8370165	CD320	Body	N_Shelf
cg02633117	0.87	(0.631;1.2)	0.4	0.4	median	19	17187589	MYO9B;HAUS8	5'UTR;TSS1500	S_Shore
cg02633409	0.792	(0.533;1.176)	0.25	0.24	q75	19	5051110	KDM4B	Body	S_Shelf
cg02633817	1.055	(0.722;1.541)	0.78	0.78	q25	19	35606732	FXYD3	5'UTR;1stExon	Open_Sea
cg02636798	0.847	(0.612;1.173)	0.32	0.31	mean	19	12917429	RNASEH2A	5'UTR;1stExon	Island
cg02636834	0.694	(0.501;0.96)	0.027	0.026	median	19	47126783	PTGIR	Body	Island
cg02637078	0.792	(0.535;1.172)	0.24	0.23	q75	19	55684939	SYT5	Body	Island
cg02637086	1.085	(0.757;1.555)	0.66	0.66	q75	19	41117232	LTBP4	Body	N_Shore
cg02637414	0.94	(0.682;1.295)	0.7	0.7	median	19	13613091	CACNA1A	Body	N_Shelf
cg02638760	0.754	(0.512;1.11)	0.15	0.14	q75	19	12230447	Unknown	Unknown	S_Shore
cg02639931	0.821	(0.594;1.135)	0.23	0.23	mean	19	1387894	NDUFS7	Body	Island
cg02644301	0.819	(0.58;1.155)	0.25	0.25	mean	19	14640456	TECR	5'UTR;1stExon	Island
cg02644494	0.698	(0.5;0.976)	0.035	0.033	mean	19	6412686	Unknown	Unknown	N_Shelf
cg02644867	1.293	(0.933;1.792)	0.12	0.12	mean	19	1271057	C19orf23;CIRBP	TSS1500;Body	S_Shore
cg02646398	0.56	(0.397;0.788)	0.00088	0.0014	q25	19	41798299	HNRNPUL1	Body	Open_Sea
cg02646480	0.906	(0.62;1.324)	0.61	0.61	q75	19	42431565	Unknown	Unknown	N_Shore
cg02647247	0.88	(0.602;1.285)	0.51	0.5	q75	19	42909519	LIPE	Body	S_Shelf
cg02648464	0.903	(0.629;1.298)	0.58	0.59	q25	19	1698959	Unknown	Unknown	Island
cg02648939	0.883	(0.608;1.283)	0.51	0.51	q75	19	7976860	MAP2K7	Body	N_Shore
cg02651945	1.249	(0.872;1.79)	0.23	0.23	q75	19	14629212	DNAJB1	TSS200	Island
cg02653557	0.516	(0.328;0.811)	0.0041	0.002	q75	19	58095424	ZIK1	TSS1500	Island
cg02657401	0.647	(0.426;0.983)	0.041	0.033	q75	19	22469223	Unknown	Unknown	N_Shore
cg02658272	1.314	(0.952;1.813)	0.097	0.096	median	19	18546719	ISYNA1	Body	Island
cg02659867	1.433	(0.96;2.138)	0.078	0.068	q25	19	5033098	KDM4B	Body	Island
cg02660119	0.852	(0.615;1.181)	0.34	0.34	median	19	56196747	EPN1	Body	Island
cg02660440	0.677	(0.48;0.955)	0.026	0.03	q25	19	10928233	MIR199A1;DNM2	TSS200;Body	Open_Sea
cg02660564	1.168	(0.793;1.721)	0.43	0.43	q25	19	42749039	Unknown	Unknown	Island
cg02660791	0.694	(0.46;1.047)	0.082	0.071	q75	19	9420566	Unknown	Unknown	Island
cg02660823	0.625	(0.447;0.873)	0.0059	0.0074	q25	19	54410305	PRKCG	3'UTR	N_Shore
cg02663137	0.84	(0.576;1.225)	0.37	0.37	q25	19	6745717	TRIP10	Body	N_Shore
cg02663230	0.622	(0.446;0.868)	0.0052	0.0064	q25	19	39109626	MAP4K1;EIF3K	TSS1500;TSS200	Island
cg02664162	1.287	(0.871;1.903)	0.21	0.19	q25	19	49469375	FTL	Body	Island
cg02665744	0.615	(0.397;0.953)	0.03	0.022	q75	19	50223325	Unknown	Unknown	Island
cg02666638	0.887	(0.644;1.222)	0.46	0.46	median	19	40732804	CNTD2	TSS1500	S_Shore
cg02667291	0.859	(0.601;1.229)	0.41	0.41	q25	19	897142	C19orf22	3'UTR	N_Shore
cg02668248	0.709	(0.47;1.07)	0.1	0.09	q75	19	16437789	KLF2	Body	Island
cg02669964	0.852	(0.617;1.176)	0.33	0.33	median	19	12894077	Unknown	Unknown	Island
cg02671333	1.538	(1.019;2.32)	0.04	0.032	q25	19	39806102	LRFN1	TSS200	S_Shore
cg02671671	1.663	(1.174;2.356)	0.0042	0.0057	q75	19	1205696	STK11	TSS200	Island
cg02672759	0.712	(0.474;1.07)	0.1	0.091	q75	19	39739058	Unknown	Unknown	Island
cg02673351	1.19	(0.816;1.734)	0.37	0.36	q25	19	3532544	FZR1	Body	Island
cg02674126	0.774	(0.526;1.14)	0.2	0.18	q75	19	40336878	FBL	Body	Island
cg02674562	0.793	(0.525;1.198)	0.27	0.26	q75	19	17837854	MAP1S	Body	Island
[truncated: 18,253 more rows]
