# Supplementary material for: Integrated pan-cancer analysis and experimental verification of the roles of tropomyosin 4 in gastric cancer
Source: Front Immunol. 2023 Mar 13;14:1148056. doi: 10.3389/fimmu.2023.1148056 (PMC10041708; doi:10.3389/fimmu.2023.1148056)
Supplement: Supplementary file 3 [file DataSheet_1.zip › Supplementary Tables/Table S5.xlsx]

## Sheet: mRNA 修饰
TYPE	GENE	UVM	PRAD	UCEC	DLBC	THYM	TGCT	UCS	LUAD	LUSC	GBMLGG	CHOL	MESO	LGG	LIHC	KIPAN	READ	PAAD	THCA	KICH	KIRP	KIRC	SKCM	LAML	CESC	HNSC	BRCA	OV	BLCA	COAD	COADREAD	ESCA	STAD	STES	SARC	ACC	GBM	PCPG	UVM	PRAD	UCEC	DLBC	THYM	TGCT	UCS	LUAD	LUSC	GBMLGG	CHOL
m1A_writer	TRMT61A	0.264597	-0.26908	0.00436643	-0.318686	-0.118872	-0.0254086	-0.275024	0.0207457	-0.0256541	0.0464115	0.396293	0.014116	0.100776	0.1262	-0.278051	0.0980858	-0.086802	-0.175792	-0.0848137	0.00448215	0.0695722	0.0429008	0.182564	-0.0406044	-0.00833249	-0.0902476	0.0853714	-0.0336475	-0.052331	-0.0196696	0.0499531	-0.0629444	0.0114472	0.3098	0.172765	0.152184	0.225328	0.0184497	1.17162e-09	0.95361	0.0290175	0.197877	0.759195	0.0384059	0.639224	0.567898	0.233056	0.0167233
m1A_writer	TRMT6	0.630817	0.503795	0.627177	0.665356	0.265024	0.124313	0.0734379	0.207741	0.0960095	0.486828	0.449936	0.456325	0.463908	0.431439	0.334693	0.301574	0.257121	0.425746	0.395695	0.463355	0.340539	0.359302	0.0581004	0.232659	0.255063	0.237738	0.172343	0.279476	0.080121	0.130081	0.0887088	0.0571497	0.115356	0.368203	0.225868	0.273595	0.160226	4.63251e-10	3.22115e-33	4.53445e-21	3.35678e-07	0.00358174	0.132232	0.587202	2.07866e-06	0.0321849	1.08479e-40	0.00589965
m1A_writer	TRMT10C	0.617384	0.311019	0.581403	0.321818	0.491263	0.170596	0.191859	0.120935	-0.042715	0.392106	0.163202	-0.0791179	0.281214	0.330454	0.0933043	0.287163	0.374747	0.272683	0.318321	0.263708	0.210241	0.385768	0.143406	0.154508	0.102914	0.269434	0.177679	0.198636	0.0722639	0.122142	0.177045	0.229333	0.257829	0.315098	0.197594	0.123319	0.218665	1.36117e-09	1.45671e-12	1.15252e-17	0.0273901	1.40472e-08	0.0381713	0.152794	0.00609706	0.341471	9.33526e-26	0.341578
m1A_writer	TRMT61B	0.599564	0.19546	0.444331	0.401133	0.387099	0.0552945	-0.156893	0.00828617	-0.0773028	0.296918	-0.021879	-0.000820158	0.224818	0.297438	0.153817	0.026502	0.302569	0.109131	0.397015	0.135785	0.110252	0.261503	0.265072	-0.0349832	0.0948683	0.115059	0.012706	0.019916	0.0181381	0.0226185	0.0746133	0.0339629	0.124044	0.127584	0.0616238	-0.12727	-0.00614387	5.2689e-09	1.18666e-05	4.15018e-10	0.00519976	1.36775e-05	0.504457	0.243814	0.851486	0.0848293	6.10839e-15	0.899212
m1A_reader	YTHDC1	0.636157	0.643594	0.695764	0.796947	0.788098	0.475164	0.150376	0.149497	0.0931227	-0.087845	0.533591	0.251351	0.261724	0.542598	0.425699	0.501225	0.333571	0.37473	0.425806	0.418056	0.308092	0.456545	0.342805	0.420977	0.351381	0.321413	0.405748	0.188034	0.386488	0.411706	0.255971	0.306963	0.360149	0.267918	0.255245	0.218872	0.30525	2.97463e-10	3.11379e-59	2.24053e-27	2.06335e-11	2.05093e-26	1.04641e-09	0.264198	0.000681589	0.0377637	0.0238029	0.000804381
m1A_reader	YTHDF1	0.648255	0.614542	0.620787	0.711725	0.678315	0.16691	0.0470573	0.133441	0.132041	0.329274	0.445045	0.431275	0.428803	0.505899	0.193088	0.37862	0.302208	0.283521	0.392256	0.437892	0.288638	0.261423	0.238532	0.218334	0.340715	0.218274	0.260606	0.191724	0.133436	0.183578	0.104971	0.131502	0.166019	0.225382	0.218324	0.170016	0.268722	1.0555e-10	9.8384e-53	1.46426e-20	2.04141e-08	2.35016e-17	0.0426032	0.728143	0.00245731	0.00315576	3.32576e-18	0.00653243
m1A_reader	YTHDF2	0.532549	0.520584	0.591963	0.739325	0.630707	0.138509	0.191794	0.154815	0.0695511	0.516135	0.456371	0.201524	0.379916	0.441075	0.55734	0.301454	0.459539	0.427195	0.564513	0.496759	0.39583	0.278172	0.441835	0.337415	0.331929	0.302238	0.363246	0.275109	0.245338	0.254084	0.13719	0.294864	0.266435	0.376064	0.169173	0.326349	0.308823	4.37786e-07	9.94742e-36	2.10743e-18	2.93436e-09	1.50298e-14	0.0931815	0.152935	0.000432912	0.121124	2.39834e-46	0.0051479
m1A_reader	YTHDF3	0.71014	0.566156	0.643061	0.822387	0.757322	0.363071	0.320327	0.171096	0.173187	0.408047	0.450193	0.252007	0.446522	0.314008	0.431604	0.394757	0.558082	0.438308	0.333848	0.449442	0.322498	0.343715	0.392469	0.32727	0.421722	0.359829	0.400096	0.376565	0.247458	0.28056	0.252509	0.420961	0.407838	0.353981	0.198618	0.376297	0.387814	2.32638e-13	2.6919e-43	2.18032e-22	1.3525e-12	2.15291e-23	5.75382e-06	0.0151313	9.83813e-05	0.000102542	5.97834e-28	0.00586786
m1A_eraser	ALKBH1	0.607744	0.422751	0.538208	0.647008	0.468522	0.00476244	0.217022	0.0463969	0.0277069	0.36372	0.442371	0.373306	0.283846	0.382567	0.243111	0.336768	0.151305	0.265594	0.163036	0.284764	0.204739	0.322242	0.240583	0.149251	0.176993	0.204989	0.188687	0.284339	0.179258	0.211553	0.187193	0.175376	0.230575	0.31318	0.105028	0.305555	0.309746	2.86035e-09	7.03959e-23	6.59953e-15	8.9196e-07	7.71712e-08	0.954189	0.104895	0.294239	0.53732	3.89317e-22	0.00690245
m1A_eraser	ALKBH3	0.361555	-0.113609	0.150579	-0.168478	-0.454927	0.328418	0.0892872	0.119778	0.10774	0.198516	0.0687259	0.0896432	0.0950353	0.130631	0.293285	0.165499	0.129245	-0.099459	0.24935	0.267461	0.342694	0.28981	0.245534	0.068288	-0.105263	0.113394	0.278012	0.184735	0.0943849	0.111307	0.124296	0.109426	0.153219	0.0501057	0.239603	0.101319	0.00815108	0.00106092	0.0114241	0.0436252	0.257617	2.01733e-07	4.59899e-05	0.508939	0.00660587	0.0161597	2.6136e-07	0.690428
m5C_writer	NSUN5	0.108302	-0.223122	0.121032	-0.309907	-0.473048	-0.274656	-0.11233	0.101456	-0.00927924	0.375586	0.0447876	-0.0771123	0.229731	0.210084	-0.369256	0.0802367	-0.00204697	-0.0325783	-0.059055	-0.0157662	-0.0423546	-0.116262	-0.20951	-0.13498	-0.126243	-0.144565	0.0884398	0.0525996	-0.0659633	-0.0305644	0.0185033	-0.0233304	0.0518187	0.211692	0.384631	0.0556877	0.0687183	0.342082	5.30426e-07	0.105565	0.034014	5.55212e-08	0.000729595	0.405453	0.0215476	0.836354	1.31906e-23	0.795348
m5C_writer	TRDMT1	0.554831	0.582163	0.260088	0.628054	0.747669	0.294923	0.361211	-0.0271045	0.030455	0.251135	0.573341	0.48717	0.38332	0.477062	0.575183	0.426568	0.361325	0.239079	0.512463	0.431172	0.369839	0.519053	0.287305	0.213539	0.372412	0.371967	0.22961	0.319894	0.148422	0.22	0.0455189	0.208683	0.172218	0.376519	0.15833	0.0460326	0.370577	1.12084e-07	3.03519e-46	0.000421851	2.29111e-06	1.54697e-22	0.00027396	0.00577052	0.540194	0.497721	5.57673e-11	0.000257028
m5C_writer	NSUN3	0.530789	0.655909	0.60861	0.747268	0.718414	0.556946	0.295863	0.221826	0.0944272	0.281551	0.28987	0.164417	0.373574	0.390789	0.376535	0.448848	0.455775	0.414303	0.335129	0.374125	0.357085	0.463175	0.209337	0.363903	0.243819	0.391564	0.365565	0.277431	0.36681	0.385903	0.158471	0.374097	0.320439	0.460808	0.2119	0.194471	0.353394	4.85534e-07	3.30938e-62	1.27111e-19	1.60455e-09	3.66769e-20	1.96874e-13	0.0254492	3.86768e-07	0.0351485	1.57985e-13	0.0863678
m5C_writer	NSUN4	0.384956	0.589137	0.548018	0.630782	0.624886	0.0850966	0.248935	0.118251	0.107137	0.5524	0.417761	0.342808	0.491947	0.328496	0.237603	0.42849	0.456778	0.285632	0.561131	0.247048	0.235159	0.263823	0.404675	0.365333	0.333198	0.307334	0.198819	0.326255	0.18561	0.238234	0.190027	0.273489	0.301014	0.488084	0.235163	0.257801	0.328247	0.000459949	1.3998e-47	1.68925e-15	2.00807e-06	3.0711e-14	0.303793	0.0618611	0.00733558	0.0167688	3.74255e-54	0.0112374
m5C_writer	DNMT1	0.66665	0.360652	0.319833	0.415009	0.210252	0.13859	0.214808	0.168507	0.113557	0.464248	0.232576	0.596796	0.411405	0.539528	0.483673	0.429297	0.239576	0.453448	0.499786	0.50536	0.463344	0.43265	0.229817	0.13282	0.113495	0.200193	0.264347	0.325636	0.22408	0.262023	0.220504	0.217004	0.265875	0.436677	0.483411	0.322205	0.159759	1.9926e-11	1.18972e-16	1.20526e-05	0.00372435	0.0217283	0.092989	0.108576	0.000125699	0.0112135	1.08068e-36	0.172249
m5C_writer	DNMT3A	0.669348	0.429841	0.572979	0.5232	0.459415	0.0644694	0.0472201	0.0475351	-0.118443	0.535836	0.227299	0.455953	0.498653	0.466163	0.456155	0.475375	0.412946	0.542769	0.435484	0.285686	0.505404	0.397651	0.516465	0.0236381	0.120336	0.267706	0.235256	0.0519344	0.132237	0.200786	0.12948	0.0940856	0.14155	0.0820148	0.150875	0.379138	0.316465	1.54499e-11	1.1211e-23	4.28071e-17	0.000161065	1.47568e-07	0.436295	0.727239	0.282541	0.00814883	1.80639e-50	0.182469
m5C_writer	NSUN7	0.212382	0.362448	0.321654	0.226269	0.688228	0.229568	0.224145	-0.0694054	-0.22712	0.522396	0.556185	0.0835448	0.296273	0.443361	-0.350333	0.0308638	0.0553804	0.1117	0.0549629	0.089917	-0.0770035	0.114725	0.207977	-0.0236894	-0.0493571	0.0745716	0.222486	-0.136436	-0.0493542	-0.0322781	-0.171989	-0.0225152	-0.0332595	0.0370197	0.142406	0.233633	0.146539	0.060231	8.19251e-17	1.06786e-05	0.126175	5.24078e-18	0.0050048	0.093705	0.116402	3.01106e-07	1.25526e-47	0.000428012
m5C_writer	NSUN6	0.649553	0.311603	0.494609	0.666975	0.617099	0.287604	0.0146165	0.00816923	-0.00267529	-0.377254	0.02574	-0.0373548	-0.0495767	0.05093	0.183683	0.217762	-0.0747229	0.171239	0.469653	0.183383	0.191355	0.403284	0.380077	0.258045	0.105019	0.21178	0.285776	-0.198885	0.0953541	0.115292	-0.0483663	0.146311	0.130287	0.155052	0.236977	0.0168521	0.155579	9.41877e-11	1.31661e-12	1.70025e-12	3.06949e-07	7.80648e-14	0.000393548	0.914065	0.853558	0.952513	8.10503e-24	0.881542
m5C_writer	DNMT3B	0.672092	0.243081	0.4759	0.698016	0.342628	-0.0908748	0.23873	0.111397	-0.0365064	0.465874	0.310682	0.627497	0.425846	0.432532	0.0916441	0.192154	0.211255	0.166707	0.362429	0.288841	0.143442	0.335444	0.328699	0.131654	0.28091	0.184096	0.27354	-0.0648638	-0.0105843	0.0398201	0.14983	-0.020088	0.110526	0.315706	0.557641	0.306676	0.0710553	1.18954e-11	4.32829e-08	1.46102e-11	4.93319e-08	0.000136572	0.272012	0.0737124	0.0115763	0.416277	5.69787e-37	0.065148
m5C_writer	NOP2	0.409645	0.181788	0.348989	0.596438	0.195637	-0.15325	-0.285779	0.0730739	-0.0411458	0.351169	0.381725	0.42597	0.335442	0.404518	0.145642	0.221738	0.125309	0.281177	0.281062	0.232111	0.208106	0.0040995	0.238388	0.0356904	0.213965	0.0429085	0.159835	0.145872	0.0799082	0.10808	0.0736103	0.0643821	0.143697	0.144592	0.236554	0.213264	0.144848	0.000177615	4.73665e-05	1.57575e-06	9.67902e-06	0.0329849	0.0629472	0.031166	0.098278	0.359517	1.20099e-20	0.0216028
m5C_writer	NSUN2	0.615263	0.384146	0.640114	0.748034	0.46909	0.0936012	0.119784	0.0902001	0.0326349	0.198953	0.230373	0.276465	0.274043	0.354353	0.294503	0.266568	0.191185	0.348215	0.209978	0.359618	0.266073	0.163969	0.285256	0.203433	0.268272	0.16689	0.264388	0.282497	0.0309724	0.077976	0.237432	0.159277	0.272396	0.421635	0.119854	0.255589	0.182969	1.60618e-09	7.47266e-19	3.88079e-22	1.51201e-09	7.40651e-08	0.257828	0.374801	0.0411349	0.467445	2.4572e-07	0.176465
m5C_eraser	TET2	0.659027	0.629195	0.460511	0.796126	0.74676	0.509359	0.248367	0.142463	0.130021	-0.0484639	0.499936	0.292031	0.258899	0.465918	0.480058	0.393301	0.404742	0.485987	0.292836	0.459767	0.370851	0.51748	-0.0307989	0.397203	0.361567	0.417727	0.354587	0.19025	0.312454	0.326205	0.444158	0.374818	0.455287	0.246012	0.254216	0.267336	0.25715	4.03257e-11	6.32274e-56	7.79293e-11	2.23855e-11	1.85425e-22	3.81579e-11	0.0624769	0.00121493	0.00365388	0.213014	0.0019049
m5C_reader	ALYREF	0.515385	0.144319	0.26234	-0.0210453	-0.296155	-0.167612	-0.302567	0.27086	-0.0791678	0.475088	-0.00694981	0.342221	0.314792	0.30677	0.281334	0.154755	0.17864	0.220768	0.461293	0.379942	0.406209	0.287796	0.0548311	-0.108613	-0.0086803	0.00654677	-0.0235103	0.21737	-0.00795954	0.022776	0.126297	0.0176469	0.0721083	0.16792	0.448972	0.218	0.410786	1.17218e-06	0.00128347	0.000374188	0.888336	0.00107451	0.0417279	0.0221592	4.46503e-10	0.077558	1.41711e-38	0.967912
m6A_writer	RBM15B	-0.0710321	0.442286	0.639239	0.676534	0.636564	0.559735	0.324086	0.246405	0.116502	0.258149	0.683442	0.377189	0.314954	0.423541	0.122282	0.370147	0.377859	0.457305	0.373055	0.381023	0.52534	0.317461	0.260628	0.356748	0.321653	0.24518	0.268547	0.206514	0.199768	0.23806	0.15698	0.192715	0.227312	0.482698	0.410611	0.317124	0.330262	0.533895	4.00522e-25	4.60002e-22	1.78932e-07	7.21087e-15	1.40813e-13	0.0139183	1.56068e-08	0.00926321	1.5398e-11	4.35036e-06
m6A_writer	ZC3H13	0.190144	0.681537	0.692614	0.778953	0.77152	0.473282	0.158932	0.307737	0.232405	-0.0430046	0.456113	0.46952	0.377288	0.339192	0.495407	0.369018	0.498046	0.474734	0.470195	0.468346	0.403849	0.157788	0.179178	0.454459	0.460367	0.425263	0.409406	0.330113	0.263537	0.288014	0.050755	0.0428882	0.112693	0.25518	0.313493	0.327075	0.354438	0.0932603	7.26896e-69	4.77027e-27	1.13552e-10	9.95302e-25	1.24263e-09	0.237663	1.02766e-12	1.56031e-07	0.269202	0.0051763
m6A_writer	RBM15	0.595311	0.543935	0.44504	0.553885	0.306252	0.0108483	0.226093	0.136734	0.12029	0.339249	0.165004	0.261849	0.483215	0.320542	0.512314	0.36634	0.441064	0.397405	0.54635	0.459363	0.277137	0.334035	0.351534	0.251515	0.277092	0.312427	0.270762	0.263367	0.179532	0.217429	0.0895758	0.229085	0.257083	0.451674	0.379143	0.35433	0.51557	7.1902e-09	1.84032e-39	3.86406e-10	5.37132e-05	0.000705772	0.895886	0.0908126	0.00190925	0.00720084	2.71205e-19	0.336201
m6A_writer	WTAP	0.602799	0.48127	0.670935	0.636448	0.665452	0.55292	0.229258	0.36506	0.222104	0.680974	0.307336	0.467843	0.50351	0.606284	0.624787	0.535004	0.364419	0.466213	0.575687	0.589138	0.409049	0.525789	0.241643	0.39896	0.304732	0.391749	0.204387	0.472372	0.435296	0.458127	0.364658	0.368791	0.426114	0.345124	0.28093	0.305333	0.352475	4.14648e-09	4.61728e-30	6.72947e-25	1.52065e-06	1.51267e-16	3.17653e-13	0.0862632	1.28615e-17	5.53795e-07	2.26845e-91	0.0682503
m6A_writer	METTL14	0.548266	0.674941	0.663053	0.829999	0.74561	0.528105	0.367455	0.360389	0.188402	0.178707	0.54955	0.118405	0.442972	0.25506	0.374512	0.443485	0.375263	0.394615	0.355349	0.378321	0.267639	0.436163	0.324908	0.448065	0.413899	0.360888	0.39126	0.422391	0.393886	0.404133	0.226438	0.430355	0.357676	0.429057	0.190469	0.220454	0.291651	1.69179e-07	4.35975e-67	3.674e-24	5.49633e-13	2.32898e-22	5.28363e-12	0.00492558	3.52951e-17	2.31871e-05	3.7166e-06	0.000517534
m6A_writer	CBLL1	0.614532	0.407372	0.639439	0.678173	0.646412	0.241601	0.256158	0.361415	0.126468	0.297961	0.479279	0.235414	0.363898	0.439056	0.374892	0.517196	0.41878	0.253479	0.32055	0.388009	0.275398	0.354996	0.16396	0.359259	0.398517	0.343728	0.41075	0.323339	0.281372	0.330984	0.275061	0.357441	0.344304	0.450215	0.22233	0.253397	0.253048	1.70004e-09	3.27074e-21	4.42505e-22	1.62797e-07	2.02327e-15	0.00309407	0.0544391	2.83127e-17	0.00470583	4.86347e-15	0.00310137
m6A_writer	METTL3	0.66332	0.26331	0.488205	0.637026	0.537479	0.299384	0.0370754	-0.233616	-0.0382721	0.0450205	0.126263	0.148922	0.129685	0.348105	0.0822778	0.241621	-0.0268915	0.197593	0.169589	0.215992	0.127445	0.300801	0.410018	0.094855	0.0755512	0.0305192	0.217529	-0.115418	-0.0460139	0.0191329	0.11191	0.0926484	0.164482	0.300318	0.207845	0.141375	0.236347	2.71816e-11	2.70189e-09	3.60285e-12	1.47764e-06	2.92763e-10	0.000218648	0.784234	8.6693e-08	0.39408	0.247376	0.463079
m6A_writer	KIAA1429	0.694401	-0.306044	0.163247	0.106036	-0.0100306	0.0423343	-0.00158807	-0.0374001	-0.117845	0.0564729	0.206178	0.0499749	0.0202638	0.0499923	0.554333	-0.137255	0.141012	0.0486499	0.28066	0.278751	0.364503	0.26268	0.299035	-0.215849	-0.16253	-0.0421726	0.168588	0.0276486	-0.0889735	-0.107663	0.0681878	0.109591	0.158757	-0.146915	0.315857	0.189289	0.00224525	1.27473e-12	3.41457e-12	0.02855	0.478091	0.913782	0.609434	0.990646	0.397931	0.0084786	0.146662	0.227655
m6A_eraser	ALKBH5	0.327436	0.508508	0.383092	0.647895	0.439367	0.382686	0.18784	0.108755	0.142228	0.260772	0.209524	0.318347	0.315608	0.211244	0.447568	0.360859	0.194184	0.0490645	0.392965	0.341965	0.181628	0.194961	-0.0929979	0.0816111	0.210575	0.141477	0.303933	0.361559	0.377277	0.373939	0.234983	0.290434	0.322369	0.553513	0.257453	0.283874	0.185847	0.00322339	6.56679e-34	1.10951e-07	8.5205e-07	5.76371e-07	1.58584e-06	0.161743	0.0137187	0.0014618	9.42174e-12	0.220031
m6A_eraser	FTO	0.43491	0.663455	0.50462	0.764441	0.76817	0.64234	0.226212	0.26333	0.308033	-0.0735189	0.379923	0.343289	0.210272	0.352037	0.507225	0.593679	0.486731	0.322179	0.480591	0.349578	0.199804	0.395277	0.248846	0.438633	0.46672	0.279105	0.44425	0.483789	0.512106	0.532675	0.37791	0.399228	0.42768	0.189428	0.255928	0.190383	0.333668	6.19594e-05	4.24256e-64	5.09207e-13	4.01926e-10	2.09688e-24	1.37822e-18	0.0906388	1.38707e-09	2.08967e-12	0.0586806	0.0222811
m6A_reader	FMR1	0.605196	0.683669	0.583558	0.761332	0.641168	0.412025	0.338022	0.109519	0.0487618	-0.0500412	0.351889	-0.124035	0.207477	0.199568	0.300399	0.397386	0.435356	0.324127	0.239917	0.523334	0.286261	0.302122	0.24472	0.310337	0.215821	0.32418	0.214927	0.292754	0.145323	0.20126	0.261806	0.338118	0.37782	0.471939	0.296337	0.0697066	0.291875	3.46621e-09	1.89038e-69	8.18984e-18	5.20798e-10	4.00357e-15	1.96081e-07	0.0101214	0.0130658	0.277446	0.198478	0.0353209
m6A_reader	YTHDC1	0.636157	0.643594	0.695764	0.796947	0.788098	0.475164	0.150376	0.149497	0.0931227	-0.087845	0.533591	0.251351	0.261724	0.542598	0.425699	0.501225	0.333571	0.37473	0.425806	0.418056	0.308092	0.456545	0.342805	0.420977	0.351381	0.321413	0.405748	0.188034	0.386488	0.411706	0.255971	0.306963	0.360149	0.267918	0.255245	0.218872	0.30525	2.97463e-10	3.11379e-59	2.24053e-27	2.06335e-11	2.05093e-26	1.04641e-09	0.264198	0.000681589	0.0377637	0.0238029	0.000804381
m6A_reader	YTHDC2	0.618999	0.622655	0.476753	0.836277	0.738279	0.468545	0.401433	0.205067	0.0981605	0.166275	0.479696	0.23949	0.440621	0.389234	0.471564	0.496309	0.394271	0.435352	0.365314	0.401317	0.251765	0.356297	0.206836	0.356406	0.299627	0.320523	0.29816	0.267401	0.332243	0.370294	0.281708	0.366126	0.410226	0.3162	0.150666	0.242902	0.300952	1.19896e-09	1.76393e-54	1.32821e-11	2.52776e-13	9.68802e-22	1.90643e-09	0.00196871	2.82442e-06	0.0285004	1.70781e-05	0.00307191
m6A_reader	YTHDF3	0.71014	0.566156	0.643061	0.822387	0.757322	0.363071	0.320327	0.171096	0.173187	0.408047	0.450193	0.252007	0.446522	0.314008	0.431604	0.394757	0.558082	0.438308	0.333848	0.449442	0.322498	0.343715	0.392469	0.32727	0.421722	0.359829	0.400096	0.376565	0.247458	0.28056	0.252509	0.420961	0.407838	0.353981	0.198618	0.376297	0.387814	2.32638e-13	2.6919e-43	2.18032e-22	1.3525e-12	2.15291e-23	5.75382e-06	0.0151313	9.83813e-05	0.000102542	5.97834e-28	0.00586786
m6A_reader	ELAVL1	0.56118	0.576462	0.589455	0.769311	0.544179	0.534795	0.365115	0.384392	0.174407	0.664572	0.638095	0.502023	0.586422	0.483516	0.326308	0.499917	0.604326	0.486096	0.451816	0.503617	0.398037	0.462215	0.272556	0.409832	0.364072	0.367648	0.346008	0.340396	0.274045	0.327917	0.265601	0.227846	0.281546	0.545508	0.378887	0.364566	0.500294	7.46272e-08	3.55398e-45	3.17307e-18	2.65681e-10	1.58915e-10	2.53226e-12	0.0052285	1.64795e-19	9.1425e-05	1.40027e-85	2.83042e-05
m6A_reader	HNRNPA2B1	0.718598	0.462552	0.612171	0.703862	0.452201	0.242011	0.300687	0.190201	0.0118751	0.277946	0.374003	0.46703	0.347402	0.498431	0.32776	0.38779	0.449209	0.407187	0.453042	0.408412	0.395034	0.370023	0.0542273	0.305536	0.172644	0.195002	0.331315	0.334847	0.223596	0.264025	0.0123662	0.0635913	0.129386	0.31192	0.323703	0.268791	0.415761	8.89416e-14	1.30274e-27	6.82184e-20	3.40685e-08	2.43376e-07	0.00304247	0.0230432	1.44378e-05	0.791513	3.29341e-13	0.0246356
m6A_reader	HNRNPC	0.620083	0.391609	0.558341	0.555157	0.375657	0.108242	0.296928	0.16122	0.0624185	0.292392	0.271557	0.459006	0.293755	0.558439	0.489007	0.360927	0.458227	0.421075	0.545141	0.514158	0.325738	0.379904	0.16992	0.237335	0.253601	0.229028	0.138556	0.370591	0.229028	0.260665	0.183625	0.234099	0.273937	0.118233	0.357958	0.238446	0.349448	1.10063e-09	1.36708e-19	3.83503e-16	5.12027e-05	2.55449e-05	0.190364	0.0249008	0.00024574	0.164291	1.62563e-14	0.109131
m6A_reader	YTHDF1	0.648255	0.614542	0.620787	0.711725	0.678315	0.16691	0.0470573	0.133441	0.132041	0.329274	0.445045	0.431275	0.428803	0.505899	0.193088	0.37862	0.302208	0.283521	0.392256	0.437892	0.288638	0.261423	0.238532	0.218334	0.340715	0.218274	0.260606	0.191724	0.133436	0.183578	0.104971	0.131502	0.166019	0.225382	0.218324	0.170016	0.268722	1.0555e-10	9.8384e-53	1.46426e-20	2.04141e-08	2.35016e-17	0.0426032	0.728143	0.00245731	0.00315576	3.32576e-18	0.00653243
m6A_reader	YTHDF2	0.532549	0.520584	0.591963	0.739325	0.630707	0.138509	0.191794	0.154815	0.0695511	0.516135	0.456371	0.201524	0.379916	0.441075	0.55734	0.301454	0.459539	0.427195	0.564513	0.496759	0.39583	0.278172	0.441835	0.337415	0.331929	0.302238	0.363246	0.275109	0.245338	0.254084	0.13719	0.294864	0.266435	0.376064	0.169173	0.326349	0.308823	4.37786e-07	9.94742e-36	2.10743e-18	2.93436e-09	1.50298e-14	0.0931815	0.152935	0.000432912	0.121124	2.39834e-46	0.0051479
m6A_reader	IGF2BP1	0.32981	0.109453	0.255593	-0.0137199	0.538535	-0.0136005	-0.110614	0.183639	-0.0478039	0.44721	0.201741	0.343093	0.157739	0.256513	0.137804	0.178432	0.221339	0.252015	0.0327417	-0.0336053	0.069599	0.272658	-0.0203181	-0.0937881	0.0746096	0.219877	0.0935697	0.146614	-0.069897	-0.0146216	0.0714913	-0.0339972	0.0366619	0.112242	0.0959919	0.269494	0.238436	0.0029953	0.0148362	0.000534275	0.927071	2.66118e-10	0.869682	0.412709	2.85372e-05	0.287005	7.23122e-34	0.238038
m6A_reader	LRPPRC	0.574431	0.014361	0.20973	-0.0106383	-0.248527	-0.278512	-0.428831	-0.0509617	-0.16779	0.0886752	-0.363192	-0.0312845	0.16529	0.229965	0.0995766	0.000886214	0.150078	0.0263908	0.258493	0.0524958	0.0544477	0.193045	0.233311	-0.28464	-0.1193	0.11205	-0.0224896	0.0041191	-0.309477	-0.239739	0.012773	-0.00654654	0.0629718	-0.141771	0.0928294	-0.0767713	-0.0528612	3.10527e-08	0.749939	0.00471751	0.943421	0.00642259	0.00060897	0.000873907	0.249243	0.000168769	0.0225047	0.0294657
[truncated: 26 more columns]

## Sheet: STAD
TYPE	GENE	STAD	p
m6A_writer	METTL14	0.430355	3.42e-08
m1A_reader	YTHDF3	0.420961	6.81e-09
m6A_reader	YTHDF3	0.420961	6.81e-09
m6A_eraser	FTO	0.399228	2.76e-09
m5C_eraser	TET2	0.374818	5.08e-09
m5C_writer	NSUN3	0.374097	1.62e-08
m6A_writer	WTAP	0.368791	3.95e-08
m6A_reader	YTHDC2	0.366126	1.81e-07
m6A_writer	CBLL1	0.357441	0.000143
m6A_reader	FMR1	0.338118	1.61e-07
m1A_reader	YTHDC1	0.306963	0.00141
m6A_reader	YTHDC1	0.306963
m1A_reader	YTHDF2	0.294864
m6A_reader	YTHDF2	0.294864
m6A_eraser	ALKBH5	0.290434
m5C_writer	NSUN4	0.273489
m6A_reader	HNRNPC	0.234099
m1A_writer	TRMT10C	0.229333
m6A_writer	RBM15	0.229085
m6A_reader	ELAVL1	0.227846
m5C_writer	DNMT1	0.217004
m5C_writer	TRDMT1	0.208683
m6A_writer	RBM15B	0.192715
m1A_eraser	ALKBH1	0.175376
m5C_writer	NSUN2	0.159277
m5C_writer	NSUN6	0.146311
m1A_reader	YTHDF1	0.131502
m6A_reader	YTHDF1	0.131502
m6A_writer	KIAA1429	0.109591
m1A_eraser	ALKBH3	0.109426
m5C_writer	DNMT3A	0.0940856
m6A_writer	METTL3	0.0926484
m5C_writer	NOP2	0.0643821
m6A_reader	HNRNPA2B1	0.0635913
m1A_writer	TRMT6	0.0571497
m6A_writer	ZC3H13	0.0428882
m1A_writer	TRMT61B	0.0339629
m5C_reader	ALYREF	0.0176469
m6A_reader	LRPPRC	-0.00654654
m5C_writer	DNMT3B	-0.020088
m5C_writer	NSUN7	-0.0225152
m5C_writer	NSUN5	-0.0233304
m6A_reader	IGF2BP1	-0.0339972
m1A_writer	TRMT61A	-0.0629444
