# Supplementary material for: Integrated pan-cancer analysis and experimental verification of the roles of tropomyosin 4 in gastric cancer
Source: Front Immunol. 2023 Mar 13;14:1148056. doi: 10.3389/fimmu.2023.1148056 (PMC10041708; doi:10.3389/fimmu.2023.1148056)
Supplement: Supplementary file 3 [file DataSheet_1.zip › Supplementary Tables/Table S6.xlsx]

## Sheet: 相关性
	ACC	BLCA	BRCA	CESC	CHOL	COAD	DLBC	ESCA	GBM	HNSC	KICH	KIRC	KIRP	LAML	LGG	LIHC	LUAD	LUSC	MESO	OV	PAAD	PCPG	PRAD	READ	SARC	SKCM	STAD	TGCT	THCA	THYM	UCEC	UCS	UVM
CD274	0.081	0.418	0.202	0.174	0.178	0.298	0.63	0.23	0.181	0.18	0.329	0.055	0.132	0.114	0.308	0.302	0.359	0.203	0.139	0.078	0.441	0.115055	0.437	0.43	0.201	0.113	0.386	-0.002	0.253	-0.142	0.201	0.194	0.577
CTLA4	0.054	0.304	0.054	0.014	0.188	0.185	0.128	0.033	0.009	-0.041	0.655	0.1	0.332	0.111	0.251	0.408	0.115	-0.052	0.118	0.034	0.242	0.000190504	0.245	0.318	-0.057	0.087	0.157	-0.088	0.36	-0.057	-0.061	0.09	0.484
HAVCR2	0.214	0.42	0.215	0.004	0.323	0.366	0.331	0.113	-0.019	0.132	0.516	-0.004	-0.169	-0.079	0.33	0.545	0.395	0.118	0.008	0.087	0.46	1.5083e-11	0.386	0.392	-0.006	0.201	0.439	-0.061	0.427	0.311	0.094	0.292	0.608
LAG3	0.243	0.313	-0.065	-0.109	0.098	0.102	0.066	0.026	-0.018	-0.16	0.489	0.102	0.366	0.018	0.297	0.199	0.095	-0.17	-0.197	-0.03	0.121	0.000348596	0.048	0.025	-0.131	-0.037	0.185	-0.026	0.182	-0.087	0.081	0.091	0.466
PDCD1	0.126	0.297	-0.029	-0.102	0.384	0.115	0.021	-0.069	0.116	-0.119	0.532	0.052	0.349	0.145	0.435	0.441	0.112	-0.111	0.112	-0.036	0.151	6.17062e-13	0.233	0.064	-0.144	-0.087	0.107	-0.066	0.138	-0.016	-0.085	-0.156	0.498
PDCD1LG2	0.105	0.49	0.283	0.173	0.406	0.4	0.537	0.236	0.053	0.321	0.793	0.444	0.456	-0.108	0.326	0.337	0.387	0.24	0.169	0.103	0.502	2.78779e-09	0.467	0.431	0.249	0.254	0.439	-0.016	0.299	-0.346	0.256	0.27	0.587
TIGIT	-0.024	0.28	0.075	0.004	0.127	0.309	0.002	-0.025	-0.02	-0.044	0.546	0.169	0.43	0.176	0.125	0.389	0.162	-0.086	0.085	0.04	0.277	0.000577102	0.327	0.312	-0.008	0.01	0.142	-0.066	0.354	0.133	0.036	0.093	0.54
SIGLEC15	0.212	-0.245	0.11	-0.024	0.33	0.129	0.106	0.012	0.211	0.136	0.059	0.331	0.363	-0.1	0.261	0.03	0.36	0.127	-0.05	0.087	0.279	0.00608886	0.422	0.173	0.267	0.151	0.097	0.022	0.297	0.521	0.231	0.253	0.212

## Sheet: p值
	ACC	BLCA	BRCA	CESC	CHOL	COAD	DLBC	ESCA	GBM	HNSC	KICH	KIRC	KIRP	LAML	LGG	LIHC	LUAD	LUSC	MESO	OV	PAAD	PCPG	PRAD	READ	SARC	SKCM	STAD	TGCT	THCA	THYM	UCEC	UCS	UVM
CD274	0.478135	2.2e-116	1.21935e-11	0.00224172	0.304608	8.76923e-11	2.88183e-06	0.00321309	0.0249276	4.65262e-05	0.00772411	0.208219	0.024451	0.164033	1.04211e-12	2.97569e-09	2.50654e-17	4.40663e-06	0.199867	0.132565	9.51241e-10	0.115055	1.38192e-24	1.20146e-08	0.00116024	0.0142332	8.43398e-15	0.977383	7.59903e-09	0.122915	2.20364e-06	0.148716	4.0447e-08
CTLA4	0.636985	4.0084e-10	0.0715266	0.802127	0.278416	7.52509e-05	0.386443	0.675376	0.914431	0.359831	3.26383e-09	0.0204461	7.18317e-09	0.177319	8.18109e-09	2.6617e-16	0.00877863	0.246882	0.275233	0.505682	0.00112568	0.000190504	3.19649e-08	3.55894e-05	0.363866	0.059083	0.00224319	0.308901	3.77967e-17	0.534044	0.156668	0.507705	5.42796e-06
HAVCR2	0.0578585	2.2e-116	5.29663e-13	0.939228	0.0591642	7.34922e-16	0.0221582	0.152287	0.816073	0.00309312	1.47514e-05	0.931334	0.00400771	0.334553	1.61778e-14	4.32484e-30	2.2e-116	0.00811951	0.937837	0.0929097	1.26998e-10	1.5083e-11	3.45126e-19	2.43255e-07	0.919216	1.1137e-05	4.13954e-19	0.483734	4.42126e-24	0.000575612	0.0280684	0.0280669	3.65061e-09
LAG3	0.0314481	1.47867e-10	0.0315041	0.0580023	0.573949	0.0302096	0.653298	0.741003	0.827247	0.000297259	4.55247e-05	0.0191399	1.33555e-10	0.8252	6.98228e-12	0.000113143	0.0304321	0.000137241	0.067953	0.564806	0.106699	0.000348596	0.283351	0.746558	0.0348566	0.418726	0.000319628	0.762272	3.47604e-05	0.345752	0.0592191	0.500066	1.68066e-05
PDCD1	0.270056	1.04929e-09	0.329693	0.0750661	0.0234247	0.0139506	0.889194	0.379586	0.154918	0.00759558	5.02931e-06	0.231678	1.33975e-09	0.0759103	4.12838e-25	4.00988e-19	0.010632	0.0129455	0.300545	0.482062	0.0431226	6.17062e-13	1.54116e-07	0.41222	0.0205508	0.059714	0.0390482	0.451067	0.00178931	0.861046	0.0481496	0.245373	2.62252e-06
PDCD1LG2	0.355783	7.44947e-26	1.02693e-21	0.0023885	0.0162755	6.37624e-19	0.000106316	0.00245726	0.513867	1.5722e-13	2.2e-116	2.2e-116	2.53419e-16	0.188418	3.48307e-14	2.6065e-11	2.2e-116	5.48516e-08	0.118474	0.0454128	2.2e-116	2.78779e-09	2.43185e-28	1.09561e-08	4.98107e-05	2.22515e-08	2.2e-116	0.854981	5.23667e-12	0.000120162	1.27414e-09	0.042682	2.03902e-08
TIGIT	0.834659	9.4637e-09	0.0131222	0.94036	0.465118	1.50634e-11	0.992081	0.746374	0.806543	0.320557	3.71347e-06	8.62106e-05	1.73836e-14	0.0309044	0.00446748	7.46079e-15	0.000219875	0.0549968	0.433211	0.439966	0.000180249	0.000577102	6.77484e-14	4.46911e-05	0.900029	0.831101	0.00582072	0.450998	1.41828e-16	0.1473	0.395922	0.488184	2.31442e-07
SIGLEC15	0.0612943	5.91383e-07	0.000249278	0.681165	0.0532139	0.00575012	0.474177	0.877849	0.00877959	0.00219388	0.639821	4.76582e-15	1.87078e-10	0.225214	2.10274e-09	0.558336	2.91629e-17	0.00452569	0.648297	0.0930545	0.000159907	0.00608886	6.73776e-23	0.0266618	1.23322e-05	0.000978702	0.0612198	0.7981	7.3481e-12	1.706e-09	4.72782e-08	0.0574526	0.0585689
