# Supplementary material for: Integrated pan-cancer analysis and experimental verification of the roles of tropomyosin 4 in gastric cancer
Source: Front Immunol. 2023 Mar 13;14:1148056. doi: 10.3389/fimmu.2023.1148056 (PMC10041708; doi:10.3389/fimmu.2023.1148056)
Supplement: Supplementary file 3 [file DataSheet_1.zip › Supplementary Tables/Table S7.xlsx]

## Sheet: Sheet1
	TMB	Expression	SampleName
GBM(N=149)	10.74	7.6507	TCGA-19-1787-01
GBM(N=149)	0.96	7.8937	TCGA-06-5412-01
GBM(N=149)	0.58	7.3929	TCGA-12-5299-01
GBM(N=149)	0.94	8.4433	TCGA-06-2565-01
GBM(N=149)	0.6	6.7236	TCGA-06-2561-01
GBM(N=149)	0.32	6.9998	TCGA-06-0132-01
GBM(N=149)	1.44	7.6563	TCGA-19-2629-01
GBM(N=149)	0.72	6.8581	TCGA-06-0238-01
GBM(N=149)	0.8	6.067	TCGA-06-0749-01
GBM(N=149)	1.18	8.2455	TCGA-06-0174-01
GBM(N=149)	0.38	7.842	TCGA-06-5410-01
GBM(N=149)	1.5	9.0091	TCGA-28-2513-01
GBM(N=149)	0.98	6.4489	TCGA-76-4929-01
GBM(N=149)	0.86	8.4423	TCGA-06-0645-01
GBM(N=149)	0.78	8.0683	TCGA-32-2634-01
GBM(N=149)	0.26	7.2383	TCGA-06-0141-01
GBM(N=149)	1.1	8.5896	TCGA-06-0125-01
GBM(N=149)	0.56	6.6368	TCGA-26-1442-01
GBM(N=149)	0.76	7.1131	TCGA-26-5136-01
GBM(N=149)	1.38	7.6213	TCGA-14-1034-01
GBM(N=149)	0.96	7.7435	TCGA-06-0184-01
GBM(N=149)	1	7.1631	TCGA-12-3652-01
GBM(N=149)	0.84	8.227	TCGA-76-4927-01
GBM(N=149)	1.04	7.6379	TCGA-14-0790-01
GBM(N=149)	0.78	7.9082	TCGA-26-5132-01
GBM(N=149)	0.94	7.321	TCGA-76-4932-01
GBM(N=149)	1.2	6.9758	TCGA-32-1970-01
GBM(N=149)	0.72	7.0417	TCGA-06-0219-01
GBM(N=149)	0.62	7.2528	TCGA-14-0787-01
GBM(N=149)	0.76	7.6182	TCGA-12-0618-01
GBM(N=149)	0.64	8.1884	TCGA-27-2524-01
GBM(N=149)	0.22	7.9136	TCGA-08-0386-01
GBM(N=149)	1	9.1211	TCGA-06-0190-01
GBM(N=149)	0.88	7.419	TCGA-06-0745-01
GBM(N=149)	0.92	8.1192	TCGA-26-5135-01
GBM(N=149)	0.54	7.7791	TCGA-41-3915-01
GBM(N=149)	0.94	6.9992	TCGA-27-1831-01
GBM(N=149)	0.78	8.5529	TCGA-28-1753-01
GBM(N=149)	1.24	6.6375	TCGA-12-5295-01
GBM(N=149)	0.7	7.7293	TCGA-28-5204-01
GBM(N=149)	0.58	7.4596	TCGA-06-2569-01
GBM(N=149)	0.74	7.9543	TCGA-27-1830-01
GBM(N=149)	0.92	8.7922	TCGA-06-2559-01
GBM(N=149)	0.1	7.9632	TCGA-06-0139-01
GBM(N=149)	0.86	5.7388	TCGA-27-2526-01
GBM(N=149)	0.96	8.058	TCGA-06-5856-01
GBM(N=149)	0.68	7.8287	TCGA-06-5418-01
GBM(N=149)	0.54	8.3324	TCGA-06-5414-01
GBM(N=149)	0.94	6.9466	TCGA-06-5417-01
GBM(N=149)	0.88	4.9723	TCGA-26-5134-01
GBM(N=149)	1.1	7.8331	TCGA-76-4925-01
GBM(N=149)	0.48	7.4643	TCGA-28-2510-01
GBM(N=149)	0.8	8.2145	TCGA-06-5413-01
GBM(N=149)	0.58	7.9439	TCGA-06-0646-01
GBM(N=149)	0.84	8.0652	TCGA-12-3650-01
GBM(N=149)	0.64	7.5931	TCGA-12-0616-01
GBM(N=149)	0.46	8.0197	TCGA-28-5215-01
GBM(N=149)	1.14	7.5418	TCGA-19-2620-01
GBM(N=149)	1.14	6.6005	TCGA-16-0846-01
GBM(N=149)	1.16	7.7826	TCGA-02-0047-01
GBM(N=149)	0.7	7.801	TCGA-19-2624-01
GBM(N=149)	1.16	7.8151	TCGA-32-1982-01
GBM(N=149)	1.16	6.8561	TCGA-27-1835-01
GBM(N=149)	1.26	7.8079	TCGA-06-0747-01
GBM(N=149)	0.58	6.5934	TCGA-28-5220-01
GBM(N=149)	1.2	7.6457	TCGA-14-0817-01
GBM(N=149)	0.56	7.6141	TCGA-06-2570-01
GBM(N=149)	0.52	7.8545	TCGA-41-4097-01
GBM(N=149)	0.94	8.41246	TCGA-06-0211-01
GBM(N=149)	0.76	8.0288	TCGA-02-2483-01
GBM(N=149)	0.72	7.6669	TCGA-76-4931-01
GBM(N=149)	0.78	7.9461	TCGA-27-2523-01
GBM(N=149)	0.68	7.3549	TCGA-27-1837-01
GBM(N=149)	1.18	7.3881	TCGA-06-0744-01
GBM(N=149)	0.68	7.547	TCGA-06-0750-01
GBM(N=149)	1.04	7.9147	TCGA-32-5222-01
GBM(N=149)	0.74	6.4373	TCGA-27-2519-01
GBM(N=149)	1.18	7.8018	TCGA-12-0821-01
GBM(N=149)	0.84	7.6416	TCGA-19-2619-01
GBM(N=149)	0.94	7.7731	TCGA-12-0619-01
GBM(N=149)	0.84	7.6989	TCGA-28-5213-01
GBM(N=149)	1.08	8.5824	TCGA-14-0789-01
GBM(N=149)	1.5	9.1827	TCGA-28-5209-01
GBM(N=149)	0.32	9.246	TCGA-28-5218-01
GBM(N=149)	0.88	8.6845	TCGA-28-2514-01
GBM(N=149)	0.78	6.3808	TCGA-06-5859-01
GBM(N=149)	0.88	7.932	TCGA-28-2509-01
GBM(N=149)	0.92	7.5496	TCGA-14-1825-01
GBM(N=149)	0.82	7.9343	TCGA-19-4065-01
GBM(N=149)	1	8.0867	TCGA-02-2485-01
GBM(N=149)	1.04	7.0064	TCGA-12-1597-01
GBM(N=149)	0.84	6.9272	TCGA-28-1747-01
GBM(N=149)	0.52	6.3584	TCGA-28-2499-01
GBM(N=149)	1.48	6.796	TCGA-06-0649-01
GBM(N=149)	1	8.065	TCGA-06-2564-01
GBM(N=149)	0.72	8.0286	TCGA-06-5408-01
GBM(N=149)	0.6	7.7527	TCGA-27-1832-01
GBM(N=149)	0.72	7.45	TCGA-14-1829-01
GBM(N=149)	0.54	7.6097	TCGA-32-2615-01
GBM(N=149)	0.84	8.1005	TCGA-06-0158-01
GBM(N=149)	1.28	7.8071	TCGA-06-2558-01
GBM(N=149)	0.72	8.3506	TCGA-28-5216-01
GBM(N=149)	0.78	7.1097	TCGA-28-5207-01
GBM(N=149)	0.8	8.0601	TCGA-41-2572-01
GBM(N=149)	0.54	9.2859	TCGA-06-0130-01
GBM(N=149)	204.9	8.4605	TCGA-06-5416-01
GBM(N=149)	0.66	7.3107	TCGA-06-0168-01
GBM(N=149)	0.92	9.739	TCGA-02-0055-01
GBM(N=149)	0.86	7.4494	TCGA-06-5415-01
GBM(N=149)	0.48	7.5613	TCGA-06-5411-01
GBM(N=149)	0.74	8.2619	TCGA-26-5139-01
GBM(N=149)	1.32	7.9492	TCGA-76-4928-01
GBM(N=149)	0.9	8.7934	TCGA-06-0644-01
GBM(N=149)	0.94	8.4273	TCGA-14-0871-01
GBM(N=149)	1.54	7.5016	TCGA-32-2632-01
GBM(N=149)	0.58	7.0971	TCGA-06-0882-01
GBM(N=149)	0.98	8.1877	TCGA-19-2625-01
GBM(N=149)	0.24	7.2661	TCGA-32-1980-01
GBM(N=149)	0.8	6.7667	TCGA-27-1834-01
GBM(N=149)	0.76	6.2711	TCGA-41-2571-01
GBM(N=149)	0.52	8.2282	TCGA-14-0781-01
GBM(N=149)	0.86	7.8664	TCGA-06-0157-01
GBM(N=149)	0.52	6.8781	TCGA-12-3653-01
GBM(N=149)	1.02	7.0986	TCGA-76-4926-01
GBM(N=149)	0.58	7.4367	TCGA-26-5133-01
GBM(N=149)	1.08	8.3073	TCGA-06-2562-01
GBM(N=149)	0.98	7.3964	TCGA-27-2521-01
GBM(N=149)	1.38	7.7527	TCGA-41-5651-01
GBM(N=149)	1.02	7.9882	TCGA-06-0210-01
GBM(N=149)	0.74	7.4104	TCGA-19-5960-01
GBM(N=149)	1.02	7.6906	TCGA-06-0686-01
GBM(N=149)	1.18	7.9258	TCGA-06-2563-01
GBM(N=149)	0.76	6.6206	TCGA-32-4213-01
GBM(N=149)	1.2	7.1874	TCGA-15-0742-01
GBM(N=149)	0.8	8.0236	TCGA-06-0187-01
GBM(N=149)	1.7	8.6848	TCGA-19-1390-01
GBM(N=149)	0.68	7.0009	TCGA-06-2557-01
GBM(N=149)	0.64	8.4265	TCGA-06-0878-01
GBM(N=149)	0.66	6.9479	TCGA-06-0129-01
GBM(N=149)	1.2	8.027	TCGA-16-1045-01
GBM(N=149)	0.86	7.4185	TCGA-06-2567-01
GBM(N=149)	18.58	7.3522	TCGA-32-2616-01
GBM(N=149)	1.02	8.5532	TCGA-28-5208-01
GBM(N=149)	1.2	6.7277	TCGA-06-1804-01
GBM(N=149)	1.18	7.0887	TCGA-14-2554-01
GBM(N=149)	1	8.3532	TCGA-27-2528-01
GBM(N=149)	3.04	8.1645	TCGA-06-5858-01
GBM(N=149)	1.08	7.2328	TCGA-14-1823-01
GBM(N=149)	1.54	7.1204	TCGA-06-0743-01
GBMLGG(N=650)	10.74	7.6507	TCGA-19-1787-01
GBMLGG(N=650)	0.18	6.4783	TCGA-S9-A7J2-01
GBMLGG(N=650)	0.8	7.9438	TCGA-E1-A7YI-01
GBMLGG(N=650)	0.96	7.8937	TCGA-06-5412-01
GBMLGG(N=650)	0.7	6.6259	TCGA-DU-7302-01
GBMLGG(N=650)	0.58	7.3929	TCGA-12-5299-01
GBMLGG(N=650)	0.4	7.4174	TCGA-P5-A5EX-01
GBMLGG(N=650)	0.42	7.9651	TCGA-HT-8563-01
GBMLGG(N=650)	0.4	6.2821	TCGA-FG-A60K-01
GBMLGG(N=650)	0.94	8.4433	TCGA-06-2565-01
GBMLGG(N=650)	0.6	6.7236	TCGA-06-2561-01
GBMLGG(N=650)	0.6	6.7678	TCGA-CS-5397-01
GBMLGG(N=650)	0.4	6.7267	TCGA-E1-5322-01
GBMLGG(N=650)	0.08	6.868	TCGA-HT-8558-01
GBMLGG(N=650)	0.44	6.2373	TCGA-S9-A6U8-01
GBMLGG(N=650)	0.38	6.3868	TCGA-HT-7854-01
GBMLGG(N=650)	0.52	6.8165	TCGA-HT-7467-01
GBMLGG(N=650)	0.48	6.1893	TCGA-HT-7874-01
GBMLGG(N=650)	0.66	7.7576	TCGA-S9-A6TV-01
GBMLGG(N=650)	0.36	5.8694	TCGA-VM-A8CD-01
GBMLGG(N=650)	0.32	6.9998	TCGA-06-0132-01
GBMLGG(N=650)	0.74	7.0739	TCGA-HT-7616-01
GBMLGG(N=650)	0.7	7.4053	TCGA-KT-A7W1-01
GBMLGG(N=650)	0.54	5.7798	TCGA-P5-A5F2-01
GBMLGG(N=650)	1.44	7.6563	TCGA-19-2629-01
GBMLGG(N=650)	0.48	6.2267	TCGA-HT-7607-01
GBMLGG(N=650)	0.72	6.8581	TCGA-06-0238-01
GBMLGG(N=650)	0.46	7.8338	TCGA-HT-7873-01
GBMLGG(N=650)	0.8	6.067	TCGA-06-0749-01
GBMLGG(N=650)	0.42	5.8385	TCGA-HT-7603-01
GBMLGG(N=650)	0.5	6.4	TCGA-DB-A64P-01
GBMLGG(N=650)	1.18	8.2455	TCGA-06-0174-01
GBMLGG(N=650)	0.16	6.8212	TCGA-HW-7486-01
GBMLGG(N=650)	0.32	5.6574	TCGA-P5-A5F1-01
GBMLGG(N=650)	0.34	6.5054	TCGA-DU-7011-01
GBMLGG(N=650)	0.54	5.4516	TCGA-P5-A77X-01
GBMLGG(N=650)	0.46	6.154	TCGA-VM-A8CA-01
GBMLGG(N=650)	0.64	5.9425	TCGA-DU-7015-01
GBMLGG(N=650)	0.5	6.0719	TCGA-TM-A7C5-01
GBMLGG(N=650)	0.4	6.5084	TCGA-DU-8162-01
GBMLGG(N=650)	0.5	6.4591	TCGA-TM-A84O-01
GBMLGG(N=650)	0.38	7.842	TCGA-06-5410-01
GBMLGG(N=650)	0.54	5.9378	TCGA-S9-A7R3-01
GBMLGG(N=650)	0.44	6.5261	TCGA-TQ-A7RN-01
GBMLGG(N=650)	1.5	9.0091	TCGA-28-2513-01
GBMLGG(N=650)	0.22	6.0777	TCGA-DU-A6S6-01
GBMLGG(N=650)	0.48	5.9062	TCGA-P5-A735-01
GBMLGG(N=650)	0.08	6.0568	TCGA-HT-7691-01
GBMLGG(N=650)	0.32	4.9942	TCGA-FG-A6J1-01
GBMLGG(N=650)	0.42	7.0911	TCGA-S9-A7R7-01
GBMLGG(N=650)	0.98	6.4489	TCGA-76-4929-01
GBMLGG(N=650)	0.74	7.4721	TCGA-DU-6402-01
GBMLGG(N=650)	0.6	5.8939	TCGA-HT-7684-01
GBMLGG(N=650)	1	7.5002	TCGA-HT-8104-01
GBMLGG(N=650)	0.36	6.5784	TCGA-FN-7833-01
GBMLGG(N=650)	0.34	6.1701	TCGA-HT-7473-01
GBMLGG(N=650)	0.86	8.4423	TCGA-06-0645-01
GBMLGG(N=650)	0.46	6.28	TCGA-TQ-A7RU-01
GBMLGG(N=650)	0.52	6.3475	TCGA-DB-A4XF-01
GBMLGG(N=650)	0.42	6.1477	TCGA-FG-A713-01
GBMLGG(N=650)	0.86	7.5463	TCGA-E1-A7YL-01
GBMLGG(N=650)	0.52	6.6971	TCGA-CS-5396-01
GBMLGG(N=650)	0.48	7.0208	TCGA-HW-8322-01
GBMLGG(N=650)	0.34	6.8084	TCGA-S9-A6U9-01
GBMLGG(N=650)	0.24	5.8677	TCGA-HT-7676-01
GBMLGG(N=650)	0.58	8.0841	TCGA-HT-7469-01
GBMLGG(N=650)	0.78	8.0683	TCGA-32-2634-01
GBMLGG(N=650)	0.52	6.6366	TCGA-HT-7478-01
GBMLGG(N=650)	0.76	5.8503	TCGA-DU-A5TW-01
GBMLGG(N=650)	0.6	6.5892	TCGA-S9-A6TX-01
GBMLGG(N=650)	0.86	5.9784	TCGA-RY-A83Z-01
GBMLGG(N=650)	0.26	7.2383	TCGA-06-0141-01
GBMLGG(N=650)	1.1	8.5896	TCGA-06-0125-01
GBMLGG(N=650)	0.88	4.5374	TCGA-FG-A6IZ-01
GBMLGG(N=650)	0.88	6.7773	TCGA-CS-4941-01
GBMLGG(N=650)	0.32	6.5308	TCGA-DH-A7UT-01
GBMLGG(N=650)	0.48	5.7137	TCGA-DU-5871-01
GBMLGG(N=650)	0.54	6.4629	TCGA-HW-8321-01
GBMLGG(N=650)	0.42	6.1314	TCGA-EZ-7264-01
GBMLGG(N=650)	0.66	7.2984	TCGA-CS-6666-01
GBMLGG(N=650)	0.26	6.5621	TCGA-HW-7491-01
GBMLGG(N=650)	0.3	6.4567	TCGA-S9-A6U1-01
GBMLGG(N=650)	1.04	5.7549	TCGA-E1-5307-01
GBMLGG(N=650)	0.64	8.6573	TCGA-DU-A76L-01
GBMLGG(N=650)	0.3	6.4516	TCGA-HW-7495-01
GBMLGG(N=650)	0	5.4526	TCGA-CS-6669-01
GBMLGG(N=650)	0.54	6.4153	TCGA-HT-7481-01
GBMLGG(N=650)	0.26	6.3183	TCGA-DU-8163-01
GBMLGG(N=650)	0.56	6.6368	TCGA-26-1442-01
GBMLGG(N=650)	7.14	6.1973	TCGA-HT-8110-01
GBMLGG(N=650)	0.24	5.8692	TCGA-RY-A840-01
GBMLGG(N=650)	0.1	5.6517	TCGA-VM-A8C9-01
GBMLGG(N=650)	0.5	6.5734	TCGA-HW-8319-01
GBMLGG(N=650)	0.74	6.3853	TCGA-QH-A6CW-01
GBMLGG(N=650)	0.22	6.2978	TCGA-DU-5870-01
GBMLGG(N=650)	0.28	6.1048	TCGA-TM-A84S-01
GBMLGG(N=650)	0.76	7.1131	TCGA-26-5136-01
GBMLGG(N=650)	1.38	7.6213	TCGA-14-1034-01
GBMLGG(N=650)	0.96	7.7435	TCGA-06-0184-01
GBMLGG(N=650)	1	7.1631	TCGA-12-3652-01
GBMLGG(N=650)	0.48	5.8033	TCGA-RY-A845-01
GBMLGG(N=650)	0.84	8.227	TCGA-76-4927-01
GBMLGG(N=650)	0.48	6.2077	TCGA-FG-8182-01
GBMLGG(N=650)	1.04	7.6379	TCGA-14-0790-01
GBMLGG(N=650)	0.78	7.9082	TCGA-26-5132-01
GBMLGG(N=650)	1.06	6.8993	TCGA-FG-6688-01
GBMLGG(N=650)	0.8	6.0581	TCGA-TQ-A7RP-01
GBMLGG(N=650)	0.36	6.086	TCGA-HT-8113-01
GBMLGG(N=650)	0.94	7.321	TCGA-76-4932-01
GBMLGG(N=650)	0.74	6.2608	TCGA-HT-7689-01
GBMLGG(N=650)	0.28	5.9941	TCGA-FG-7638-01
GBMLGG(N=650)	0.64	7.1707	TCGA-DU-7013-01
GBMLGG(N=650)	1.2	6.9758	TCGA-32-1970-01
GBMLGG(N=650)	0.28	6.4787	TCGA-E1-A7Z3-01
GBMLGG(N=650)	0.4	6.6442	TCGA-HT-7476-01
GBMLGG(N=650)	0.48	6.2377	TCGA-TQ-A7RG-01
GBMLGG(N=650)	2.04	7.274	TCGA-DU-A7T6-01
GBMLGG(N=650)	0.38	6.1619	TCGA-DB-A4XC-01
GBMLGG(N=650)	1.1	7.0811	TCGA-FG-A4MW-01
GBMLGG(N=650)	0.72	7.0417	TCGA-06-0219-01
GBMLGG(N=650)	0.54	7.2639	TCGA-DH-5142-01
GBMLGG(N=650)	0.62	7.2528	TCGA-14-0787-01
GBMLGG(N=650)	0.44	6.1932	TCGA-S9-A6U2-01
GBMLGG(N=650)	0.76	7.6182	TCGA-12-0618-01
GBMLGG(N=650)	0.64	8.1884	TCGA-27-2524-01
GBMLGG(N=650)	0.68	6.0092	TCGA-TQ-A7RH-01
GBMLGG(N=650)	0.22	7.9136	TCGA-08-0386-01
GBMLGG(N=650)	0.46	5.784	TCGA-DB-A75M-01
GBMLGG(N=650)	0.4	6.1235	TCGA-HT-8012-01
GBMLGG(N=650)	0.56	5.7345	TCGA-S9-A7QW-01
GBMLGG(N=650)	0.56	4.7404	TCGA-P5-A733-01
GBMLGG(N=650)	0.32	5.5996	TCGA-E1-A7Z4-01
GBMLGG(N=650)	0.7	6.0171	TCGA-DU-A5TR-01
GBMLGG(N=650)	0.58	6.0785	TCGA-FG-8185-01
GBMLGG(N=650)	0.46	6.1841	TCGA-HW-8320-01
GBMLGG(N=650)	0.46	5.8248	TCGA-CS-6667-01
GBMLGG(N=650)	0.56	6.0157	TCGA-DU-5849-01
GBMLGG(N=650)	0.7	5.9778	TCGA-DB-5279-01
GBMLGG(N=650)	1	9.1211	TCGA-06-0190-01
GBMLGG(N=650)	0.58	5.6778	TCGA-CS-6670-01
GBMLGG(N=650)	0.5	6.2327	TCGA-DB-A64V-01
GBMLGG(N=650)	0.88	7.419	TCGA-06-0745-01
GBMLGG(N=650)	0.8	7.2338	TCGA-DU-5854-01
GBMLGG(N=650)	1.06	6.3484	TCGA-DH-A7UR-01
GBMLGG(N=650)	0.98	6.7078	TCGA-S9-A6WL-01
GBMLGG(N=650)	0.12	6.142	TCGA-HT-7880-01
GBMLGG(N=650)	0.92	8.1192	TCGA-26-5135-01
GBMLGG(N=650)	0.68	6.8062	TCGA-E1-5318-01
GBMLGG(N=650)	0.48	6.2825	TCGA-DU-6393-01
GBMLGG(N=650)	0.54	7.7791	TCGA-41-3915-01
GBMLGG(N=650)	0.38	6.1865	TCGA-DU-5853-01
GBMLGG(N=650)	0.64	8.0714	TCGA-TM-A84J-01
GBMLGG(N=650)	0.68	6.0947	TCGA-FG-5962-01
GBMLGG(N=650)	0.94	6.9992	TCGA-27-1831-01
GBMLGG(N=650)	0.48	5.3144	TCGA-F6-A8O4-01
GBMLGG(N=650)	0.78	8.5529	TCGA-28-1753-01
GBMLGG(N=650)	0.34	5.9496	TCGA-S9-A7R1-01
GBMLGG(N=650)	1.24	6.6375	TCGA-12-5295-01
GBMLGG(N=650)	0.54	7.1141	TCGA-TM-A84M-01
GBMLGG(N=650)	0.02	6.6595	TCGA-HT-8107-01
GBMLGG(N=650)	0.36	6.1958	TCGA-P5-A5ET-01
GBMLGG(N=650)	0.72	5.1811	TCGA-P5-A72W-01
GBMLGG(N=650)	0.3	5.9919	TCGA-FG-A70Y-01
GBMLGG(N=650)	0.1	5.9957	TCGA-TM-A84R-01
GBMLGG(N=650)	0.34	6.6362	TCGA-HW-A5KM-01
GBMLGG(N=650)	0.84	7.5599	TCGA-HT-7477-01
GBMLGG(N=650)	1.06	6.4454	TCGA-FG-A87Q-01
GBMLGG(N=650)	1	6.9684	TCGA-FG-A70Z-01
GBMLGG(N=650)	1.02	8.871	TCGA-FG-A4MU-01
GBMLGG(N=650)	0.5	6.5661	TCGA-DB-A4XB-01
GBMLGG(N=650)	0.64	5.5796	TCGA-WY-A85D-01
GBMLGG(N=650)	0.46	6.1461	TCGA-FG-7641-01
GBMLGG(N=650)	0.48	6.1645	TCGA-DU-5872-01
GBMLGG(N=650)	0.36	6.0659	TCGA-FG-6689-01
GBMLGG(N=650)	0.7	7.325	TCGA-DB-5277-01
GBMLGG(N=650)	0.7	7.7293	TCGA-28-5204-01
GBMLGG(N=650)	0.64	5.8612	TCGA-HT-A615-01
GBMLGG(N=650)	0.5	6.2778	TCGA-DU-7301-01
GBMLGG(N=650)	0.28	5.8558	TCGA-P5-A5EW-01
GBMLGG(N=650)	0.58	7.4596	TCGA-06-2569-01
GBMLGG(N=650)	0.3	5.9265	TCGA-HT-A5RB-01
GBMLGG(N=650)	1.08	6.9619	TCGA-E1-A7YN-01
GBMLGG(N=650)	0.74	7.9543	TCGA-27-1830-01
GBMLGG(N=650)	0.82	6.7346	TCGA-QH-A6XC-01
GBMLGG(N=650)	0.92	8.7922	TCGA-06-2559-01
GBMLGG(N=650)	0.62	7.6152	TCGA-S9-A6WN-01
GBMLGG(N=650)	0.1	7.9632	TCGA-06-0139-01
GBMLGG(N=650)	1.38	5.7759	TCGA-DB-A64L-01
GBMLGG(N=650)	0.6	6.4666	TCGA-TM-A84I-01
GBMLGG(N=650)	0.56	5.7986	TCGA-QH-A6CZ-01
GBMLGG(N=650)	0.58	6.2767	TCGA-WY-A858-01
GBMLGG(N=650)	0.44	5.7782	TCGA-VM-A8CB-01
GBMLGG(N=650)	0.86	5.7388	TCGA-27-2526-01
GBMLGG(N=650)	0.64	5.5979	TCGA-VM-A8CF-01
GBMLGG(N=650)	0.96	8.058	TCGA-06-5856-01
GBMLGG(N=650)	0.36	5.2788	TCGA-HT-7608-01
GBMLGG(N=650)	0.28	6.1185	TCGA-CS-4938-01
GBMLGG(N=650)	0.48	6.231	TCGA-QH-A6X5-01
GBMLGG(N=650)	0.48	6.4637	TCGA-DU-8166-01
GBMLGG(N=650)	0.36	7.3446	TCGA-HT-8018-01
GBMLGG(N=650)	0.7	6.4941	TCGA-DU-7292-01
GBMLGG(N=650)	0.28	5.8968	TCGA-S9-A6TU-01
GBMLGG(N=650)	0.06	5.6282	TCGA-DB-A75P-01
GBMLGG(N=650)	0.68	7.8287	TCGA-06-5418-01
GBMLGG(N=650)	0.22	6.0319	TCGA-FG-6691-01
GBMLGG(N=650)	0.84	6.4075	TCGA-DU-6399-01
GBMLGG(N=650)	0.3	5.9479	TCGA-S9-A7IQ-01
GBMLGG(N=650)	0.54	8.3324	TCGA-06-5414-01
GBMLGG(N=650)	0.4	6.4534	TCGA-S9-A6WI-01
GBMLGG(N=650)	0.18	6.4753	TCGA-DB-A64S-01
GBMLGG(N=650)	1.2	7.6095	TCGA-FG-6692-01
GBMLGG(N=650)	0.34	5.8999	TCGA-HW-7489-01
GBMLGG(N=650)	0.18	6.4346	TCGA-R8-A6YH-01
GBMLGG(N=650)	0.94	6.9466	TCGA-06-5417-01
GBMLGG(N=650)	0.4	6.4301	TCGA-HT-A618-01
GBMLGG(N=650)	0.88	4.9723	TCGA-26-5134-01
GBMLGG(N=650)	0.34	5.9975	TCGA-QH-A65S-01
GBMLGG(N=650)	0.48	6.5509	TCGA-DU-7019-01
GBMLGG(N=650)	1.1	7.8331	TCGA-76-4925-01
GBMLGG(N=650)	0.68	7.4218	TCGA-DU-A7TJ-01
GBMLGG(N=650)	0.74	5.9409	TCGA-TM-A84H-01
GBMLGG(N=650)	0.48	7.4643	TCGA-28-2510-01
GBMLGG(N=650)	0.5	6.4621	TCGA-S9-A7R8-01
GBMLGG(N=650)	0.42	6.7089	TCGA-S9-A7R4-01
GBMLGG(N=650)	0.46	6.3472	TCGA-S9-A7J3-01
GBMLGG(N=650)	0.36	5.821	TCGA-TM-A84L-01
GBMLGG(N=650)	0.44	6.2062	TCGA-E1-A7YH-01
GBMLGG(N=650)	0.8	8.2145	TCGA-06-5413-01
GBMLGG(N=650)	0.58	7.9439	TCGA-06-0646-01
GBMLGG(N=650)	1.46	5.197	TCGA-P5-A5EV-01
GBMLGG(N=650)	0.68	7.3475	TCGA-DU-A7TD-01
GBMLGG(N=650)	0.4	5.5457	TCGA-HW-A5KL-01
GBMLGG(N=650)	0.26	6.3544	TCGA-RY-A83X-01
GBMLGG(N=650)	0.7	6.497	TCGA-HT-7687-01
GBMLGG(N=650)	0.2	5.7732	TCGA-WY-A85A-01
GBMLGG(N=650)	0.84	8.0652	TCGA-12-3650-01
GBMLGG(N=650)	0.92	6.7457	TCGA-DB-5281-01
GBMLGG(N=650)	0.92	6.8401	TCGA-E1-A7YK-01
GBMLGG(N=650)	0.72	5.9108	TCGA-DU-A5TU-01
GBMLGG(N=650)	0.64	5.848	TCGA-DU-A7TA-01
GBMLGG(N=650)	0.74	7.5433	TCGA-CS-5395-01
GBMLGG(N=650)	0.44	6.4992	TCGA-TQ-A7RR-01
GBMLGG(N=650)	0.44	6.6131	TCGA-HT-A5R5-01
GBMLGG(N=650)	0.64	7.5931	TCGA-12-0616-01
GBMLGG(N=650)	0.42	6.359	TCGA-QH-A65V-01
GBMLGG(N=650)	0.64	6.4204	TCGA-S9-A6WP-01
GBMLGG(N=650)	0.46	8.0197	TCGA-28-5215-01
GBMLGG(N=650)	1.14	7.5418	TCGA-19-2620-01
GBMLGG(N=650)	0.32	5.8281	TCGA-S9-A6U5-01
GBMLGG(N=650)	0.62	6.3118	TCGA-E1-A7YO-01
GBMLGG(N=650)	0.44	6.5154	TCGA-QH-A6X8-01
GBMLGG(N=650)	0.28	6.0777	TCGA-HT-7610-01
GBMLGG(N=650)	0.54	6.4393	TCGA-HT-7875-01
GBMLGG(N=650)	1.14	6.6005	TCGA-16-0846-01
GBMLGG(N=650)	0.44	5.9757	TCGA-R8-A6MK-01
GBMLGG(N=650)	0.52	6.127	TCGA-P5-A5F0-01
GBMLGG(N=650)	0.52	5.4992	TCGA-R8-A73M-01
GBMLGG(N=650)	1.16	7.7826	TCGA-02-0047-01
GBMLGG(N=650)	1.12	5.8071	TCGA-S9-A6TS-01
GBMLGG(N=650)	0.52	5.9512	TCGA-S9-A6TW-01
GBMLGG(N=650)	0.52	6.2067	TCGA-E1-5303-01
GBMLGG(N=650)	0.46	7.4675	TCGA-HT-7606-01
GBMLGG(N=650)	0.3	6.1805	TCGA-DU-6408-01
GBMLGG(N=650)	0.66	6.2821	TCGA-FG-5964-01
GBMLGG(N=650)	0.36	6.3087	TCGA-DB-A64Q-01
GBMLGG(N=650)	0.48	5.7626	TCGA-S9-A7IZ-01
GBMLGG(N=650)	1.22	5.682	TCGA-S9-A6WH-01
GBMLGG(N=650)	0.24	6.5688	TCGA-HT-7602-01
GBMLGG(N=650)	0.7	7.801	TCGA-19-2624-01
GBMLGG(N=650)	0.9	6.1181	TCGA-DU-A6S8-01
GBMLGG(N=650)	0.34	6.3937	TCGA-HT-7858-01
GBMLGG(N=650)	1.16	7.8151	TCGA-32-1982-01
GBMLGG(N=650)	1.16	6.8561	TCGA-27-1835-01
GBMLGG(N=650)	1.2	6.8257	TCGA-HT-7860-01
GBMLGG(N=650)	1.04	7.7501	TCGA-DU-7006-01
GBMLGG(N=650)	0.3	6.2192	TCGA-TQ-A7RS-01
GBMLGG(N=650)	0.34	6.4601	TCGA-DU-7009-01
GBMLGG(N=650)	1.26	7.8079	TCGA-06-0747-01
GBMLGG(N=650)	1.62	7.5793	TCGA-DU-7010-01
GBMLGG(N=650)	0.4	6.042	TCGA-QH-A6X3-01
GBMLGG(N=650)	0.6	6.7556	TCGA-DU-8164-01
GBMLGG(N=650)	0.6	6.3856	TCGA-DU-7018-01
GBMLGG(N=650)	0.3	5.8696	TCGA-RY-A843-01
GBMLGG(N=650)	0.56	6.8065	TCGA-HT-7693-01
GBMLGG(N=650)	1.12	7.1417	TCGA-FG-A6J3-01
GBMLGG(N=650)	0.58	6.5934	TCGA-28-5220-01
GBMLGG(N=650)	0.52	7.6182	TCGA-HT-8106-01
GBMLGG(N=650)	0.28	6.7913	TCGA-HT-7472-01
GBMLGG(N=650)	1.2	7.6457	TCGA-14-0817-01
GBMLGG(N=650)	0.6	6.1546	TCGA-HT-7855-01
GBMLGG(N=650)	0.56	7.6141	TCGA-06-2570-01
GBMLGG(N=650)	0.34	6.2733	TCGA-DB-A4XG-01
GBMLGG(N=650)	0.84	8.0064	TCGA-HT-A5RC-01
GBMLGG(N=650)	0.64	5.6927	TCGA-VM-A8C8-01
GBMLGG(N=650)	0.22	6.0957	TCGA-HT-7681-01
GBMLGG(N=650)	0.52	7.8545	TCGA-41-4097-01
GBMLGG(N=650)	0.28	7.11	TCGA-DU-A6S2-01
GBMLGG(N=650)	0.6	5.6713	TCGA-DU-7309-01
GBMLGG(N=650)	0.66	5.2495	TCGA-DB-A4XH-01
GBMLGG(N=650)	0.26	5.9752	TCGA-HT-7485-01
GBMLGG(N=650)	0.6	6.5569	TCGA-VW-A7QS-01
GBMLGG(N=650)	0.94	8.41246	TCGA-06-0211-01
GBMLGG(N=650)	0.22	5.9832	TCGA-VV-A86M-01
GBMLGG(N=650)	0.68	6.6235	TCGA-E1-A7YV-01
GBMLGG(N=650)	0.26	6.8934	TCGA-HT-7468-01
GBMLGG(N=650)	0.76	8.0288	TCGA-02-2483-01
GBMLGG(N=650)	0.64	6.8881	TCGA-HT-7677-01
GBMLGG(N=650)	0.72	7.6669	TCGA-76-4931-01
GBMLGG(N=650)	0.82	6.86	TCGA-DU-A5TY-01
GBMLGG(N=650)	0.62	6.212	TCGA-HT-8109-01
GBMLGG(N=650)	0.46	6.3792	TCGA-HT-7479-01
GBMLGG(N=650)	0.7	6.6607	TCGA-DB-5275-01
GBMLGG(N=650)	0.62	5.7192	TCGA-TM-A7C4-01
GBMLGG(N=650)	0.78	7.9461	TCGA-27-2523-01
GBMLGG(N=650)	0.68	7.3549	TCGA-27-1837-01
GBMLGG(N=650)	0.76	6.3147	TCGA-DH-A7UU-01
GBMLGG(N=650)	1.18	7.3881	TCGA-06-0744-01
GBMLGG(N=650)	0.28	6.8501	TCGA-HT-A4DV-01
GBMLGG(N=650)	0.48	6.4058	TCGA-FG-8186-01
GBMLGG(N=650)	0.28	5.8123	TCGA-FG-A4MT-01
GBMLGG(N=650)	0.5	6.4468	TCGA-E1-5305-01
GBMLGG(N=650)	0.38	5.996	TCGA-CS-5393-01
GBMLGG(N=650)	0.36	5.773	TCGA-DU-6395-01
GBMLGG(N=650)	1.12	5.6634	TCGA-DB-A64X-01
GBMLGG(N=650)	0.88	7.767	TCGA-S9-A7IS-01
GBMLGG(N=650)	4.28	6.1396	TCGA-HT-7856-01
GBMLGG(N=650)	0.68	7.547	TCGA-06-0750-01
GBMLGG(N=650)	1.04	7.9147	TCGA-32-5222-01
GBMLGG(N=650)	0.18	5.9203	TCGA-QH-A6XA-01
GBMLGG(N=650)	0.44	5.6648	TCGA-P5-A77W-01
GBMLGG(N=650)	0.74	6.4373	TCGA-27-2519-01
GBMLGG(N=650)	0.42	6.1952	TCGA-CS-4942-01
GBMLGG(N=650)	0.9	6.1196	TCGA-CS-6186-01
GBMLGG(N=650)	0.48	5.9579	TCGA-DU-7008-01
GBMLGG(N=650)	1.24	6.363	TCGA-HT-7688-01
GBMLGG(N=650)	0.3	6.1544	TCGA-DU-A7T8-01
GBMLGG(N=650)	0.5	5.7279	TCGA-DU-A6S3-01
GBMLGG(N=650)	0.18	6.7516	TCGA-DB-A64U-01
GBMLGG(N=650)	0.74	8.2095	TCGA-HT-A61C-01
GBMLGG(N=650)	1.18	7.8018	TCGA-12-0821-01
GBMLGG(N=650)	0.36	6.2873	TCGA-TQ-A7RF-01
GBMLGG(N=650)	0.84	7.6416	TCGA-19-2619-01
GBMLGG(N=650)	0.38	6.1548	TCGA-F6-A8O3-01
GBMLGG(N=650)	0.38	5.9503	TCGA-R8-A6ML-01
GBMLGG(N=650)	0.84	6.1463	TCGA-DU-A5TT-01
GBMLGG(N=650)	0.34	5.6834	TCGA-QH-A870-01
GBMLGG(N=650)	0.32	5.5769	TCGA-DB-A75O-01
GBMLGG(N=650)	0.24	6.4706	TCGA-HT-8111-01
GBMLGG(N=650)	1.02	6.0753	TCGA-S9-A7QZ-01
GBMLGG(N=650)	0.94	7.7731	TCGA-12-0619-01
GBMLGG(N=650)	0.28	6.3263	TCGA-DB-5273-01
GBMLGG(N=650)	0.72	6.0648	TCGA-HT-7470-01
GBMLGG(N=650)	0.58	6.2865	TCGA-FG-A4MY-01
GBMLGG(N=650)	0.28	6.0328	TCGA-HT-8108-01
GBMLGG(N=650)	0.44	6.2854	TCGA-DB-A4XE-01
GBMLGG(N=650)	0.6	5.4565	TCGA-HT-A4DS-01
GBMLGG(N=650)	0.62	6.4514	TCGA-DU-8158-01
GBMLGG(N=650)	0.32	6.0751	TCGA-HT-7474-01
GBMLGG(N=650)	0.52	5.5678	TCGA-DH-5143-01
GBMLGG(N=650)	0.68	5.4098	TCGA-TQ-A7RJ-01
GBMLGG(N=650)	0.66	5.9236	TCGA-S9-A7QY-01
GBMLGG(N=650)	0.22	6.0268	TCGA-DB-A4XA-01
GBMLGG(N=650)	0.84	7.6989	TCGA-28-5213-01
GBMLGG(N=650)	0.42	6.5463	TCGA-P5-A731-01
GBMLGG(N=650)	1.12	7.6829	TCGA-E1-A7YE-01
GBMLGG(N=650)	0.56	6.5771	TCGA-FG-A710-01
GBMLGG(N=650)	0.22	5.4273	TCGA-HT-8010-01
GBMLGG(N=650)	0.4	6.1863	TCGA-DU-7299-01
GBMLGG(N=650)	0.34	6.1669	TCGA-DB-5270-01
GBMLGG(N=650)	1.08	8.5824	TCGA-14-0789-01
GBMLGG(N=650)	0.16	6.0809	TCGA-KT-A74X-01
GBMLGG(N=650)	0.6	6.4016	TCGA-DB-A75L-01
GBMLGG(N=650)	0.34	6.0032	TCGA-HT-A616-01
GBMLGG(N=650)	0.56	6.3457	TCGA-HT-A74K-01
GBMLGG(N=650)	0.56	5.579	TCGA-WY-A85C-01
GBMLGG(N=650)	0.46	6.744	TCGA-FG-8188-01
GBMLGG(N=650)	0.44	6.4989	TCGA-DU-A6S7-01
GBMLGG(N=650)	0.34	6.5037	TCGA-DU-7294-01
GBMLGG(N=650)	0.66	5.5574	TCGA-DB-5274-01
GBMLGG(N=650)	1.5	9.1827	TCGA-28-5209-01
GBMLGG(N=650)	0.72	5.9435	TCGA-HT-7604-01
GBMLGG(N=650)	0.36	5.9718	TCGA-TM-A84F-01
GBMLGG(N=650)	0.34	5.846	TCGA-DB-A64O-01
GBMLGG(N=650)	0.62	6.2754	TCGA-HT-7884-01
GBMLGG(N=650)	0.18	6.3486	TCGA-S9-A6WE-01
GBMLGG(N=650)	0.3	6.0124	TCGA-QH-A6CY-01
GBMLGG(N=650)	1.06	7.211	TCGA-S9-A6WM-01
GBMLGG(N=650)	0.32	9.246	TCGA-28-5218-01
GBMLGG(N=650)	0.72	8.3159	TCGA-HT-A5RA-01
GBMLGG(N=650)	0.82	6.4224	TCGA-QH-A6CV-01
GBMLGG(N=650)	0.2	6.7233	TCGA-VM-A8CE-01
GBMLGG(N=650)	1.18	7.2397	TCGA-DU-5852-01
GBMLGG(N=650)	0.94	6.4893	TCGA-P5-A72U-01
GBMLGG(N=650)	0.88	8.6845	TCGA-28-2514-01
GBMLGG(N=650)	0.78	6.3808	TCGA-06-5859-01
GBMLGG(N=650)	0.58	6.8875	TCGA-DB-A75K-01
GBMLGG(N=650)	0.66	6.0446	TCGA-DU-6410-01
GBMLGG(N=650)	0.88	7.932	TCGA-28-2509-01
GBMLGG(N=650)	0.56	5.7263	TCGA-QH-A65Z-01
GBMLGG(N=650)	0.92	7.5496	TCGA-14-1825-01
GBMLGG(N=650)	0.52	5.5877	TCGA-S9-A7IY-01
GBMLGG(N=650)	0.26	5.8893	TCGA-P5-A781-01
GBMLGG(N=650)	0.52	5.8273	TCGA-TM-A84G-01
GBMLGG(N=650)	0.68	6.2015	TCGA-HW-A5KK-01
GBMLGG(N=650)	0.3	6.6582	TCGA-E1-5311-01
GBMLGG(N=650)	0.3	7.7362	TCGA-FG-7634-01
GBMLGG(N=650)	0.7	6.6789	TCGA-DU-5855-01
GBMLGG(N=650)	0.66	7.7792	TCGA-DU-6396-01
GBMLGG(N=650)	0.82	7.9343	TCGA-19-4065-01
GBMLGG(N=650)	0.82	6.6081	TCGA-FG-7643-01
GBMLGG(N=650)	0.28	7.9922	TCGA-TM-A84C-01
GBMLGG(N=650)	1	8.0867	TCGA-02-2485-01
GBMLGG(N=650)	1.04	6.1847	TCGA-WY-A85E-01
GBMLGG(N=650)	1.04	7.0064	TCGA-12-1597-01
GBMLGG(N=650)	0.84	6.9272	TCGA-28-1747-01
GBMLGG(N=650)	0.52	6.3584	TCGA-28-2499-01
GBMLGG(N=650)	0.62	6.9214	TCGA-DU-7298-01
GBMLGG(N=650)	0.42	5.9552	TCGA-TM-A84T-01
GBMLGG(N=650)	0.52	6.937	TCGA-FG-7637-01
GBMLGG(N=650)	0.56	6.0043	TCGA-HT-A5R9-01
GBMLGG(N=650)	0.56	6.2904	TCGA-HT-A614-01
GBMLGG(N=650)	1.48	6.796	TCGA-06-0649-01
GBMLGG(N=650)	0.56	5.8087	TCGA-QH-A65R-01
GBMLGG(N=650)	0.66	6.0242	TCGA-FG-A60J-01
GBMLGG(N=650)	0.08	6.2141	TCGA-FG-8189-01
GBMLGG(N=650)	0.04	5.3643	TCGA-P5-A5EY-01
GBMLGG(N=650)	1	8.065	TCGA-06-2564-01
GBMLGG(N=650)	0.72	8.0286	TCGA-06-5408-01
GBMLGG(N=650)	0.6	7.7527	TCGA-27-1832-01
GBMLGG(N=650)	0.72	7.45	TCGA-14-1829-01
GBMLGG(N=650)	0.54	7.6097	TCGA-32-2615-01
GBMLGG(N=650)	0.84	8.1005	TCGA-06-0158-01
GBMLGG(N=650)	0.76	9.739	TCGA-HT-7882-01
GBMLGG(N=650)	1.28	7.8071	TCGA-06-2558-01
GBMLGG(N=650)	0.92	7.0295	TCGA-HT-8011-01
GBMLGG(N=650)	0.5	7.2022	TCGA-DU-6394-01
GBMLGG(N=650)	0.72	8.3506	TCGA-28-5216-01
GBMLGG(N=650)	0.5	6.0146	TCGA-WY-A859-01
GBMLGG(N=650)	0.22	5.957	TCGA-WY-A85B-01
GBMLGG(N=650)	0.42	6.2843	TCGA-S9-A6UB-01
GBMLGG(N=650)	0.78	7.1097	TCGA-28-5207-01
GBMLGG(N=650)	0.6	5.9921	TCGA-S9-A6U6-01
GBMLGG(N=650)	0.82	7.1289	TCGA-DU-8168-01
GBMLGG(N=650)	0.8	8.0601	TCGA-41-2572-01
GBMLGG(N=650)	0.54	9.2859	TCGA-06-0130-01
GBMLGG(N=650)	0.6	7.3694	TCGA-DU-7290-01
GBMLGG(N=650)	204.9	8.4605	TCGA-06-5416-01
GBMLGG(N=650)	0.66	7.3107	TCGA-06-0168-01
GBMLGG(N=650)	0.36	6.1617	TCGA-DU-6407-01
GBMLGG(N=650)	0.92	9.739	TCGA-02-0055-01
GBMLGG(N=650)	0.38	6.8856	TCGA-HT-7601-01
GBMLGG(N=650)	0.98	7.3884	TCGA-DU-6403-01
GBMLGG(N=650)	0.86	7.4494	TCGA-06-5415-01
GBMLGG(N=650)	0.28	6.2631	TCGA-DB-A64R-01
GBMLGG(N=650)	0.58	7.2668	TCGA-E1-A7YQ-01
GBMLGG(N=650)	0.94	7.0433	TCGA-DU-6405-01
GBMLGG(N=650)	0.3	6.0911	TCGA-HW-7487-01
GBMLGG(N=650)	0.68	6.1369	TCGA-S9-A7R2-01
GBMLGG(N=650)	0.38	6.3942	TCGA-S9-A7J1-01
GBMLGG(N=650)	0.18	6.3218	TCGA-P5-A72X-01
GBMLGG(N=650)	0.62	7.1733	TCGA-E1-A7YJ-01
GBMLGG(N=650)	0.48	7.5613	TCGA-06-5411-01
GBMLGG(N=650)	0.74	8.2619	TCGA-26-5139-01
GBMLGG(N=650)	0.42	7.0859	TCGA-HT-7690-01
GBMLGG(N=650)	0.64	7.6678	TCGA-HT-8105-01
GBMLGG(N=650)	1.32	7.9492	TCGA-76-4928-01
GBMLGG(N=650)	0.9	8.7934	TCGA-06-0644-01
GBMLGG(N=650)	0.14	6.4431	TCGA-E1-A7YY-01
GBMLGG(N=650)	0.88	6.2674	TCGA-HT-A619-01
GBMLGG(N=650)	0.8	6.0708	TCGA-DU-6400-01
GBMLGG(N=650)	0.36	5.7554	TCGA-P5-A737-01
GBMLGG(N=650)	0.94	8.4273	TCGA-14-0871-01
GBMLGG(N=650)	0.64	6.0614	TCGA-RY-A83Y-01
GBMLGG(N=650)	8.14	6.3698	TCGA-HT-8564-01
GBMLGG(N=650)	0.32	6.3187	TCGA-HT-7686-01
GBMLGG(N=650)	0.68	6.6053	TCGA-E1-A7YM-01
GBMLGG(N=650)	0.32	5.8525	TCGA-DH-A66F-01
GBMLGG(N=650)	0.74	6.416	TCGA-CS-5390-01
GBMLGG(N=650)	0.68	7.138	TCGA-S9-A6UA-01
GBMLGG(N=650)	1.54	7.5016	TCGA-32-2632-01
GBMLGG(N=650)	0.46	7.631	TCGA-FG-A87N-01
GBMLGG(N=650)	0.58	6.496	TCGA-VV-A829-01
GBMLGG(N=650)	0.74	7.1291	TCGA-DH-A66B-01
GBMLGG(N=650)	0.44	6.1046	TCGA-HT-A5R7-01
GBMLGG(N=650)	0.46	6.5806	TCGA-CS-5394-01
GBMLGG(N=650)	0.8	6.3628	TCGA-DH-A66D-01
GBMLGG(N=650)	0.26	6.4091	TCGA-HT-7877-01
GBMLGG(N=650)	0.58	7.0971	TCGA-06-0882-01
GBMLGG(N=650)	0.44	6.8352	TCGA-DU-6542-01
GBMLGG(N=650)	0.32	5.865	TCGA-QH-A6CS-01
GBMLGG(N=650)	0.42	5.7554	TCGA-E1-A7YU-01
GBMLGG(N=650)	0.46	5.8063	TCGA-W9-A837-01
GBMLGG(N=650)	0.72	6.6541	TCGA-IK-7675-01
GBMLGG(N=650)	1	6.1113	TCGA-DU-7306-01
GBMLGG(N=650)	0.8	5.6625	TCGA-QH-A6X9-01
GBMLGG(N=650)	0.66	7.9147	TCGA-S9-A6U0-01
GBMLGG(N=650)	0.52	6.1673	TCGA-HT-7611-01
GBMLGG(N=650)	0.34	5.8873	TCGA-S9-A6TY-01
GBMLGG(N=650)	0.58	7.0631	TCGA-DU-A7TB-01
GBMLGG(N=650)	0.98	8.1877	TCGA-19-2625-01
GBMLGG(N=650)	0.9	6.1088	TCGA-IK-8125-01
GBMLGG(N=650)	0.68	5.5775	TCGA-WH-A86K-01
GBMLGG(N=650)	0.42	5.9768	TCGA-DH-5141-01
GBMLGG(N=650)	0.44	5.8861	TCGA-FG-A60L-01
GBMLGG(N=650)	0.36	6.6581	TCGA-DB-5280-01
GBMLGG(N=650)	0.52	6.5797	TCGA-S9-A7IX-01
GBMLGG(N=650)	0.24	7.2661	TCGA-32-1980-01
GBMLGG(N=650)	0.7	6.4428	TCGA-FG-5965-01
GBMLGG(N=650)	0.02	5.7716	TCGA-P5-A5F6-01
GBMLGG(N=650)	0.8	6.7667	TCGA-27-1834-01
GBMLGG(N=650)	0.66	7.839	TCGA-DU-7007-01
GBMLGG(N=650)	0.68	6.0059	TCGA-HW-7490-01
GBMLGG(N=650)	0.6	7.9448	TCGA-CS-6188-01
GBMLGG(N=650)	0.34	6.5468	TCGA-CS-6668-01
GBMLGG(N=650)	1.16	7.7087	TCGA-DU-8165-01
GBMLGG(N=650)	0.4	5.838	TCGA-HT-7692-01
GBMLGG(N=650)	1.2	6.9729	TCGA-TQ-A7RM-01
GBMLGG(N=650)	0.7	6.242	TCGA-DU-8161-01
GBMLGG(N=650)	0.56	5.6375	TCGA-P5-A736-01
GBMLGG(N=650)	0.42	6.6104	TCGA-DU-6401-01
GBMLGG(N=650)	0.86	5.7085	TCGA-HT-A74H-01
GBMLGG(N=650)	0.76	6.2711	TCGA-41-2571-01
GBMLGG(N=650)	0.4	6.1964	TCGA-TQ-A7RV-01
GBMLGG(N=650)	0.52	8.2282	TCGA-14-0781-01
GBMLGG(N=650)	0.22	6.885	TCGA-HT-7483-01
GBMLGG(N=650)	0.3	6.5037	TCGA-HT-7620-01
GBMLGG(N=650)	0.44	6.3815	TCGA-HT-7480-01
GBMLGG(N=650)	0.86	7.8664	TCGA-06-0157-01
GBMLGG(N=650)	0.74	7.3816	TCGA-S9-A7J0-01
GBMLGG(N=650)	0.52	6.8781	TCGA-12-3653-01
GBMLGG(N=650)	0.5	6.6772	TCGA-TM-A84Q-01
GBMLGG(N=650)	1.02	7.0986	TCGA-76-4926-01
GBMLGG(N=650)	0.58	7.4367	TCGA-26-5133-01
GBMLGG(N=650)	1.08	8.3073	TCGA-06-2562-01
GBMLGG(N=650)	0.28	5.8721	TCGA-RY-A847-01
GBMLGG(N=650)	0.44	6.1725	TCGA-TQ-A7RQ-01
GBMLGG(N=650)	0.7	6.1283	TCGA-TQ-A7RW-01
GBMLGG(N=650)	0.36	7.113	TCGA-FG-8191-01
GBMLGG(N=650)	0.34	6.2344	TCGA-E1-A7YW-01
GBMLGG(N=650)	0.12	6.3892	TCGA-DB-5278-01
GBMLGG(N=650)	0.96	6.6424	TCGA-E1-A7YS-01
GBMLGG(N=650)	0.26	6.3376	TCGA-HT-7695-01
GBMLGG(N=650)	0.9	6.9807	TCGA-DU-7012-01
GBMLGG(N=650)	0.26	6.7334	TCGA-HT-7879-01
GBMLGG(N=650)	0.42	5.403	TCGA-DU-A7TC-01
GBMLGG(N=650)	0.98	7.3964	TCGA-27-2521-01
GBMLGG(N=650)	0.02	6.3613	TCGA-HT-7680-01
GBMLGG(N=650)	0.44	5.4948	TCGA-DB-A4X9-01
GBMLGG(N=650)	0.54	5.9623	TCGA-TQ-A7RI-01
GBMLGG(N=650)	0.62	5.865	TCGA-TM-A7CA-01
GBMLGG(N=650)	0.36	6.0444	TCGA-QH-A86X-01
GBMLGG(N=650)	0.72	6.1177	TCGA-DU-A76R-01
GBMLGG(N=650)	0.58	5.8357	TCGA-DH-5144-01
GBMLGG(N=650)	1.38	7.7527	TCGA-41-5651-01
GBMLGG(N=650)	0.54	5.6317	TCGA-E1-A7Z2-01
GBMLGG(N=650)	0.54	7.7126	TCGA-DU-A5TP-01
GBMLGG(N=650)	1.02	7.9882	TCGA-06-0210-01
GBMLGG(N=650)	0.26	6.4313	TCGA-FG-8187-01
GBMLGG(N=650)	0.6	7.4993	TCGA-E1-5304-01
GBMLGG(N=650)	0.42	6.7141	TCGA-CS-4943-01
GBMLGG(N=650)	0.74	7.4104	TCGA-19-5960-01
GBMLGG(N=650)	1.02	7.6906	TCGA-06-0686-01
GBMLGG(N=650)	0.4	7.2938	TCGA-DH-5140-01
GBMLGG(N=650)	0.66	5.4925	TCGA-TM-A7CF-01
GBMLGG(N=650)	0.6	6.4501	TCGA-DH-A7US-01
GBMLGG(N=650)	0.66	6.9988	TCGA-HT-A61B-01
GBMLGG(N=650)	0.3	5.5841	TCGA-E1-A7Z6-01
GBMLGG(N=650)	0.26	7.7121	TCGA-HT-7857-01
GBMLGG(N=650)	0.66	6.2373	TCGA-E1-5319-01
GBMLGG(N=650)	0.66	5.9141	TCGA-DU-A5TS-01
GBMLGG(N=650)	192.7	7.1602	TCGA-DU-6392-01
GBMLGG(N=650)	0.3	5.689	TCGA-QH-A6CU-01
GBMLGG(N=650)	0.2	6.8183	TCGA-DU-6404-01
GBMLGG(N=650)	0.8	6.4413	TCGA-VW-A8FI-01
GBMLGG(N=650)	0.24	6.4779	TCGA-HT-A74L-01
GBMLGG(N=650)	0.44	8.3571	TCGA-P5-A5EU-01
GBMLGG(N=650)	0.68	5.9885	TCGA-P5-A5EZ-01
GBMLGG(N=650)	1.12	7.86	TCGA-S9-A89Z-01
GBMLGG(N=650)	0.48	6.3065	TCGA-S9-A6TZ-01
GBMLGG(N=650)	0.54	7.3115	TCGA-FG-5963-01
GBMLGG(N=650)	0.14	5.9635	TCGA-HT-A61A-01
GBMLGG(N=650)	0.78	6.8992	TCGA-S9-A89V-01
GBMLGG(N=650)	0.72	6.9595	TCGA-DB-A64W-01
GBMLGG(N=650)	0.46	5.8545	TCGA-FG-A4MX-01
GBMLGG(N=650)	0.5	6.7761	TCGA-P5-A72Z-01
GBMLGG(N=650)	0.36	6.5181	TCGA-HT-8114-01
GBMLGG(N=650)	1.18	7.9258	TCGA-06-2563-01
GBMLGG(N=650)	0.76	6.6206	TCGA-32-4213-01
GBMLGG(N=650)	0.18	6.5347	TCGA-HT-7881-01
GBMLGG(N=650)	1.2	7.1874	TCGA-15-0742-01
GBMLGG(N=650)	0.36	5.4013	TCGA-CS-4944-01
GBMLGG(N=650)	0.8	8.0236	TCGA-06-0187-01
GBMLGG(N=650)	1.7	8.6848	TCGA-19-1390-01
GBMLGG(N=650)	0.46	5.7743	TCGA-S9-A7QX-01
GBMLGG(N=650)	0.2	6.0915	TCGA-DU-A7TG-01
GBMLGG(N=650)	0.7	6.4557	TCGA-DU-5874-01
GBMLGG(N=650)	0.66	5.8515	TCGA-TQ-A8XE-01
GBMLGG(N=650)	0.82	6.1542	TCGA-DU-7300-01
GBMLGG(N=650)	0.62	6.3418	TCGA-HT-7694-01
GBMLGG(N=650)	0.24	7.0185	TCGA-HT-7471-01
GBMLGG(N=650)	0.58	6.2497	TCGA-DB-A4XD-01
GBMLGG(N=650)	0.44	5.854	TCGA-TQ-A7RK-01
GBMLGG(N=650)	0.86	5.9291	TCGA-HT-7475-01
GBMLGG(N=650)	0.3	6.7313	TCGA-TQ-A7RO-01
GBMLGG(N=650)	0.48	6.8348	TCGA-HT-7902-01
GBMLGG(N=650)	0.66	5.3158	TCGA-FG-A711-01
GBMLGG(N=650)	0.68	7.0009	TCGA-06-2557-01
GBMLGG(N=650)	0.28	6.7195	TCGA-DB-5276-01
GBMLGG(N=650)	0.42	6.4004	TCGA-P5-A730-01
GBMLGG(N=650)	0.92	6.3153	TCGA-E1-A7YD-01
GBMLGG(N=650)	0.38	6.4603	TCGA-HT-A74O-01
GBMLGG(N=650)	0.04	6.2099	TCGA-HT-8015-01
GBMLGG(N=650)	0.42	5.5601	TCGA-HT-A74J-01
GBMLGG(N=650)	0.64	8.4265	TCGA-06-0878-01
GBMLGG(N=650)	0.98	7.0265	TCGA-DH-A669-01
GBMLGG(N=650)	0.66	6.9479	TCGA-06-0129-01
GBMLGG(N=650)	0.34	6.0477	TCGA-HT-A617-01
GBMLGG(N=650)	1.2	8.027	TCGA-16-1045-01
GBMLGG(N=650)	0.86	7.4185	TCGA-06-2567-01
GBMLGG(N=650)	18.58	7.3522	TCGA-32-2616-01
GBMLGG(N=650)	0.5	6.2306	TCGA-HT-7605-01
GBMLGG(N=650)	0.54	5.8802	TCGA-S9-A6WO-01
GBMLGG(N=650)	1.02	8.5532	TCGA-28-5208-01
GBMLGG(N=650)	1.2	6.7277	TCGA-06-1804-01
GBMLGG(N=650)	0.58	6.6672	TCGA-QH-A6CX-01
GBMLGG(N=650)	1.18	7.0887	TCGA-14-2554-01
GBMLGG(N=650)	0.58	6.0339	TCGA-P5-A5F4-01
GBMLGG(N=650)	0.88	5.7866	TCGA-DU-A76K-01
GBMLGG(N=650)	0.12	6.4653	TCGA-VM-A8CH-01
GBMLGG(N=650)	0.44	6.2705	TCGA-HT-7609-01
GBMLGG(N=650)	1	8.3532	TCGA-27-2528-01
GBMLGG(N=650)	0.38	6.5333	TCGA-QH-A6X4-01
GBMLGG(N=650)	0.56	5.3356	TCGA-DH-A7UV-01
GBMLGG(N=650)	1.12	6.9965	TCGA-TM-A7C3-01
GBMLGG(N=650)	0.32	7.772	TCGA-S9-A6WG-01
GBMLGG(N=650)	3.04	8.1645	TCGA-06-5858-01
GBMLGG(N=650)	0.54	5.2423	TCGA-FG-6690-01
GBMLGG(N=650)	0.9	6.5284	TCGA-DU-8167-01
GBMLGG(N=650)	0.46	6.0702	TCGA-QH-A65X-01
GBMLGG(N=650)	0.7	6.4121	TCGA-P5-A780-01
GBMLGG(N=650)	0.56	6.0989	TCGA-E1-5302-01
GBMLGG(N=650)	1.08	7.2328	TCGA-14-1823-01
GBMLGG(N=650)	0.62	5.605	TCGA-HW-A5KJ-01
GBMLGG(N=650)	0.58	6.5833	TCGA-R8-A6MO-01
GBMLGG(N=650)	0.74	5.8654	TCGA-FG-7636-01
GBMLGG(N=650)	0.34	6.1388	TCGA-CS-6290-01
GBMLGG(N=650)	0.66	7.62	TCGA-DU-5847-01
GBMLGG(N=650)	0.14	7.8173	TCGA-DU-6406-01
GBMLGG(N=650)	1.54	7.1204	TCGA-06-0743-01
GBMLGG(N=650)	0.5	5.9889	TCGA-TM-A84B-01
LGG(N=501)	0.18	6.4783	TCGA-S9-A7J2-01
LGG(N=501)	0.8	7.9438	TCGA-E1-A7YI-01
LGG(N=501)	0.7	6.6259	TCGA-DU-7302-01
LGG(N=501)	0.4	7.4174	TCGA-P5-A5EX-01
LGG(N=501)	0.42	7.9651	TCGA-HT-8563-01
LGG(N=501)	0.4	6.2821	TCGA-FG-A60K-01
LGG(N=501)	0.6	6.7678	TCGA-CS-5397-01
LGG(N=501)	0.4	6.7267	TCGA-E1-5322-01
LGG(N=501)	0.08	6.868	TCGA-HT-8558-01
LGG(N=501)	0.44	6.2373	TCGA-S9-A6U8-01
LGG(N=501)	0.38	6.3868	TCGA-HT-7854-01
LGG(N=501)	0.52	6.8165	TCGA-HT-7467-01
LGG(N=501)	0.48	6.1893	TCGA-HT-7874-01
LGG(N=501)	0.66	7.7576	TCGA-S9-A6TV-01
LGG(N=501)	0.36	5.8694	TCGA-VM-A8CD-01
LGG(N=501)	0.74	7.0739	TCGA-HT-7616-01
LGG(N=501)	0.7	7.4053	TCGA-KT-A7W1-01
LGG(N=501)	0.54	5.7798	TCGA-P5-A5F2-01
LGG(N=501)	0.48	6.2267	TCGA-HT-7607-01
LGG(N=501)	0.46	7.8338	TCGA-HT-7873-01
LGG(N=501)	0.42	5.8385	TCGA-HT-7603-01
LGG(N=501)	0.5	6.4	TCGA-DB-A64P-01
LGG(N=501)	0.16	6.8212	TCGA-HW-7486-01
LGG(N=501)	0.32	5.6574	TCGA-P5-A5F1-01
LGG(N=501)	0.34	6.5054	TCGA-DU-7011-01
LGG(N=501)	0.54	5.4516	TCGA-P5-A77X-01
LGG(N=501)	0.46	6.154	TCGA-VM-A8CA-01
LGG(N=501)	0.64	5.9425	TCGA-DU-7015-01
LGG(N=501)	0.5	6.0719	TCGA-TM-A7C5-01
LGG(N=501)	0.4	6.5084	TCGA-DU-8162-01
LGG(N=501)	0.5	6.4591	TCGA-TM-A84O-01
LGG(N=501)	0.54	5.9378	TCGA-S9-A7R3-01
LGG(N=501)	0.44	6.5261	TCGA-TQ-A7RN-01
LGG(N=501)	0.22	6.0777	TCGA-DU-A6S6-01
LGG(N=501)	0.48	5.9062	TCGA-P5-A735-01
LGG(N=501)	0.08	6.0568	TCGA-HT-7691-01
LGG(N=501)	0.32	4.9942	TCGA-FG-A6J1-01
LGG(N=501)	0.42	7.0911	TCGA-S9-A7R7-01
LGG(N=501)	0.74	7.4721	TCGA-DU-6402-01
LGG(N=501)	0.6	5.8939	TCGA-HT-7684-01
LGG(N=501)	1	7.5002	TCGA-HT-8104-01
LGG(N=501)	0.36	6.5784	TCGA-FN-7833-01
LGG(N=501)	0.34	6.1701	TCGA-HT-7473-01
LGG(N=501)	0.46	6.28	TCGA-TQ-A7RU-01
LGG(N=501)	0.52	6.3475	TCGA-DB-A4XF-01
LGG(N=501)	0.42	6.1477	TCGA-FG-A713-01
LGG(N=501)	0.86	7.5463	TCGA-E1-A7YL-01
LGG(N=501)	0.52	6.6971	TCGA-CS-5396-01
LGG(N=501)	0.48	7.0208	TCGA-HW-8322-01
LGG(N=501)	0.34	6.8084	TCGA-S9-A6U9-01
LGG(N=501)	0.24	5.8677	TCGA-HT-7676-01
LGG(N=501)	0.58	8.0841	TCGA-HT-7469-01
LGG(N=501)	0.52	6.6366	TCGA-HT-7478-01
LGG(N=501)	0.76	5.8503	TCGA-DU-A5TW-01
LGG(N=501)	0.6	6.5892	TCGA-S9-A6TX-01
LGG(N=501)	0.86	5.9784	TCGA-RY-A83Z-01
LGG(N=501)	0.88	4.5374	TCGA-FG-A6IZ-01
LGG(N=501)	0.88	6.7773	TCGA-CS-4941-01
LGG(N=501)	0.32	6.5308	TCGA-DH-A7UT-01
LGG(N=501)	0.48	5.7137	TCGA-DU-5871-01
LGG(N=501)	0.54	6.4629	TCGA-HW-8321-01
LGG(N=501)	0.42	6.1314	TCGA-EZ-7264-01
LGG(N=501)	0.66	7.2984	TCGA-CS-6666-01
LGG(N=501)	0.26	6.5621	TCGA-HW-7491-01
LGG(N=501)	0.3	6.4567	TCGA-S9-A6U1-01
LGG(N=501)	1.04	5.7549	TCGA-E1-5307-01
LGG(N=501)	0.64	8.6573	TCGA-DU-A76L-01
LGG(N=501)	0.3	6.4516	TCGA-HW-7495-01
LGG(N=501)	0	5.4526	TCGA-CS-6669-01
LGG(N=501)	0.54	6.4153	TCGA-HT-7481-01
LGG(N=501)	0.26	6.3183	TCGA-DU-8163-01
LGG(N=501)	7.14	6.1973	TCGA-HT-8110-01
LGG(N=501)	0.24	5.8692	TCGA-RY-A840-01
LGG(N=501)	0.1	5.6517	TCGA-VM-A8C9-01
LGG(N=501)	0.5	6.5734	TCGA-HW-8319-01
LGG(N=501)	0.74	6.3853	TCGA-QH-A6CW-01
LGG(N=501)	0.22	6.2978	TCGA-DU-5870-01
LGG(N=501)	0.28	6.1048	TCGA-TM-A84S-01
LGG(N=501)	0.48	5.8033	TCGA-RY-A845-01
LGG(N=501)	0.48	6.2077	TCGA-FG-8182-01
LGG(N=501)	1.06	6.8993	TCGA-FG-6688-01
LGG(N=501)	0.8	6.0581	TCGA-TQ-A7RP-01
LGG(N=501)	0.36	6.086	TCGA-HT-8113-01
LGG(N=501)	0.74	6.2608	TCGA-HT-7689-01
LGG(N=501)	0.28	5.9941	TCGA-FG-7638-01
LGG(N=501)	0.64	7.1707	TCGA-DU-7013-01
LGG(N=501)	0.28	6.4787	TCGA-E1-A7Z3-01
LGG(N=501)	0.4	6.6442	TCGA-HT-7476-01
LGG(N=501)	0.48	6.2377	TCGA-TQ-A7RG-01
LGG(N=501)	2.04	7.274	TCGA-DU-A7T6-01
LGG(N=501)	0.38	6.1619	TCGA-DB-A4XC-01
LGG(N=501)	1.1	7.0811	TCGA-FG-A4MW-01
LGG(N=501)	0.54	7.2639	TCGA-DH-5142-01
LGG(N=501)	0.44	6.1932	TCGA-S9-A6U2-01
LGG(N=501)	0.68	6.0092	TCGA-TQ-A7RH-01
LGG(N=501)	0.46	5.784	TCGA-DB-A75M-01
LGG(N=501)	0.4	6.1235	TCGA-HT-8012-01
LGG(N=501)	0.56	5.7345	TCGA-S9-A7QW-01
LGG(N=501)	0.56	4.7404	TCGA-P5-A733-01
LGG(N=501)	0.32	5.5996	TCGA-E1-A7Z4-01
LGG(N=501)	0.7	6.0171	TCGA-DU-A5TR-01
LGG(N=501)	0.58	6.0785	TCGA-FG-8185-01
LGG(N=501)	0.46	6.1841	TCGA-HW-8320-01
LGG(N=501)	0.46	5.8248	TCGA-CS-6667-01
LGG(N=501)	0.56	6.0157	TCGA-DU-5849-01
LGG(N=501)	0.7	5.9778	TCGA-DB-5279-01
LGG(N=501)	0.58	5.6778	TCGA-CS-6670-01
LGG(N=501)	0.5	6.2327	TCGA-DB-A64V-01
LGG(N=501)	0.8	7.2338	TCGA-DU-5854-01
LGG(N=501)	1.06	6.3484	TCGA-DH-A7UR-01
LGG(N=501)	0.98	6.7078	TCGA-S9-A6WL-01
LGG(N=501)	0.12	6.142	TCGA-HT-7880-01
LGG(N=501)	0.68	6.8062	TCGA-E1-5318-01
LGG(N=501)	0.48	6.2825	TCGA-DU-6393-01
LGG(N=501)	0.38	6.1865	TCGA-DU-5853-01
LGG(N=501)	0.64	8.0714	TCGA-TM-A84J-01
LGG(N=501)	0.68	6.0947	TCGA-FG-5962-01
LGG(N=501)	0.48	5.3144	TCGA-F6-A8O4-01
LGG(N=501)	0.34	5.9496	TCGA-S9-A7R1-01
LGG(N=501)	0.54	7.1141	TCGA-TM-A84M-01
LGG(N=501)	0.02	6.6595	TCGA-HT-8107-01
LGG(N=501)	0.36	6.1958	TCGA-P5-A5ET-01
LGG(N=501)	0.72	5.1811	TCGA-P5-A72W-01
LGG(N=501)	0.3	5.9919	TCGA-FG-A70Y-01
LGG(N=501)	0.1	5.9957	TCGA-TM-A84R-01
LGG(N=501)	0.34	6.6362	TCGA-HW-A5KM-01
LGG(N=501)	0.84	7.5599	TCGA-HT-7477-01
LGG(N=501)	1.06	6.4454	TCGA-FG-A87Q-01
LGG(N=501)	1	6.9684	TCGA-FG-A70Z-01
LGG(N=501)	1.02	8.871	TCGA-FG-A4MU-01
LGG(N=501)	0.5	6.5661	TCGA-DB-A4XB-01
LGG(N=501)	0.64	5.5796	TCGA-WY-A85D-01
LGG(N=501)	0.46	6.1461	TCGA-FG-7641-01
LGG(N=501)	0.48	6.1645	TCGA-DU-5872-01
LGG(N=501)	0.36	6.0659	TCGA-FG-6689-01
LGG(N=501)	0.7	7.325	TCGA-DB-5277-01
LGG(N=501)	0.64	5.8612	TCGA-HT-A615-01
LGG(N=501)	0.5	6.2778	TCGA-DU-7301-01
LGG(N=501)	0.28	5.8558	TCGA-P5-A5EW-01
LGG(N=501)	0.3	5.9265	TCGA-HT-A5RB-01
LGG(N=501)	1.08	6.9619	TCGA-E1-A7YN-01
LGG(N=501)	0.82	6.7346	TCGA-QH-A6XC-01
LGG(N=501)	0.62	7.6152	TCGA-S9-A6WN-01
LGG(N=501)	1.38	5.7759	TCGA-DB-A64L-01
LGG(N=501)	0.6	6.4666	TCGA-TM-A84I-01
LGG(N=501)	0.56	5.7986	TCGA-QH-A6CZ-01
LGG(N=501)	0.58	6.2767	TCGA-WY-A858-01
LGG(N=501)	0.44	5.7782	TCGA-VM-A8CB-01
LGG(N=501)	0.64	5.5979	TCGA-VM-A8CF-01
LGG(N=501)	0.36	5.2788	TCGA-HT-7608-01
LGG(N=501)	0.28	6.1185	TCGA-CS-4938-01
LGG(N=501)	0.48	6.231	TCGA-QH-A6X5-01
LGG(N=501)	0.48	6.4637	TCGA-DU-8166-01
LGG(N=501)	0.36	7.3446	TCGA-HT-8018-01
LGG(N=501)	0.7	6.4941	TCGA-DU-7292-01
LGG(N=501)	0.28	5.8968	TCGA-S9-A6TU-01
LGG(N=501)	0.06	5.6282	TCGA-DB-A75P-01
LGG(N=501)	0.22	6.0319	TCGA-FG-6691-01
LGG(N=501)	0.84	6.4075	TCGA-DU-6399-01
LGG(N=501)	0.3	5.9479	TCGA-S9-A7IQ-01
LGG(N=501)	0.4	6.4534	TCGA-S9-A6WI-01
LGG(N=501)	0.18	6.4753	TCGA-DB-A64S-01
LGG(N=501)	1.2	7.6095	TCGA-FG-6692-01
LGG(N=501)	0.34	5.8999	TCGA-HW-7489-01
LGG(N=501)	0.18	6.4346	TCGA-R8-A6YH-01
LGG(N=501)	0.4	6.4301	TCGA-HT-A618-01
LGG(N=501)	0.34	5.9975	TCGA-QH-A65S-01
LGG(N=501)	0.48	6.5509	TCGA-DU-7019-01
LGG(N=501)	0.68	7.4218	TCGA-DU-A7TJ-01
LGG(N=501)	0.74	5.9409	TCGA-TM-A84H-01
LGG(N=501)	0.5	6.4621	TCGA-S9-A7R8-01
LGG(N=501)	0.42	6.7089	TCGA-S9-A7R4-01
LGG(N=501)	0.46	6.3472	TCGA-S9-A7J3-01
LGG(N=501)	0.36	5.821	TCGA-TM-A84L-01
LGG(N=501)	0.44	6.2062	TCGA-E1-A7YH-01
LGG(N=501)	1.46	5.197	TCGA-P5-A5EV-01
LGG(N=501)	0.68	7.3475	TCGA-DU-A7TD-01
LGG(N=501)	0.4	5.5457	TCGA-HW-A5KL-01
LGG(N=501)	0.26	6.3544	TCGA-RY-A83X-01
LGG(N=501)	0.7	6.497	TCGA-HT-7687-01
LGG(N=501)	0.2	5.7732	TCGA-WY-A85A-01
LGG(N=501)	0.92	6.7457	TCGA-DB-5281-01
LGG(N=501)	0.92	6.8401	TCGA-E1-A7YK-01
LGG(N=501)	0.72	5.9108	TCGA-DU-A5TU-01
LGG(N=501)	0.64	5.848	TCGA-DU-A7TA-01
LGG(N=501)	0.74	7.5433	TCGA-CS-5395-01
LGG(N=501)	0.44	6.4992	TCGA-TQ-A7RR-01
LGG(N=501)	0.44	6.6131	TCGA-HT-A5R5-01
LGG(N=501)	0.42	6.359	TCGA-QH-A65V-01
LGG(N=501)	0.64	6.4204	TCGA-S9-A6WP-01
LGG(N=501)	0.32	5.8281	TCGA-S9-A6U5-01
LGG(N=501)	0.62	6.3118	TCGA-E1-A7YO-01
LGG(N=501)	0.44	6.5154	TCGA-QH-A6X8-01
LGG(N=501)	0.28	6.0777	TCGA-HT-7610-01
LGG(N=501)	0.54	6.4393	TCGA-HT-7875-01
LGG(N=501)	0.44	5.9757	TCGA-R8-A6MK-01
LGG(N=501)	0.52	6.127	TCGA-P5-A5F0-01
LGG(N=501)	0.52	5.4992	TCGA-R8-A73M-01
LGG(N=501)	1.12	5.8071	TCGA-S9-A6TS-01
LGG(N=501)	0.52	5.9512	TCGA-S9-A6TW-01
LGG(N=501)	0.52	6.2067	TCGA-E1-5303-01
LGG(N=501)	0.46	7.4675	TCGA-HT-7606-01
LGG(N=501)	0.3	6.1805	TCGA-DU-6408-01
LGG(N=501)	0.66	6.2821	TCGA-FG-5964-01
LGG(N=501)	0.36	6.3087	TCGA-DB-A64Q-01
LGG(N=501)	0.48	5.7626	TCGA-S9-A7IZ-01
LGG(N=501)	1.22	5.682	TCGA-S9-A6WH-01
LGG(N=501)	0.24	6.5688	TCGA-HT-7602-01
LGG(N=501)	0.9	6.1181	TCGA-DU-A6S8-01
LGG(N=501)	0.34	6.3937	TCGA-HT-7858-01
LGG(N=501)	1.2	6.8257	TCGA-HT-7860-01
LGG(N=501)	1.04	7.7501	TCGA-DU-7006-01
LGG(N=501)	0.3	6.2192	TCGA-TQ-A7RS-01
LGG(N=501)	0.34	6.4601	TCGA-DU-7009-01
LGG(N=501)	1.62	7.5793	TCGA-DU-7010-01
LGG(N=501)	0.4	6.042	TCGA-QH-A6X3-01
LGG(N=501)	0.6	6.7556	TCGA-DU-8164-01
LGG(N=501)	0.6	6.3856	TCGA-DU-7018-01
LGG(N=501)	0.3	5.8696	TCGA-RY-A843-01
LGG(N=501)	0.56	6.8065	TCGA-HT-7693-01
LGG(N=501)	1.12	7.1417	TCGA-FG-A6J3-01
LGG(N=501)	0.52	7.6182	TCGA-HT-8106-01
LGG(N=501)	0.28	6.7913	TCGA-HT-7472-01
LGG(N=501)	0.6	6.1546	TCGA-HT-7855-01
LGG(N=501)	0.34	6.2733	TCGA-DB-A4XG-01
LGG(N=501)	0.84	8.0064	TCGA-HT-A5RC-01
LGG(N=501)	0.64	5.6927	TCGA-VM-A8C8-01
LGG(N=501)	0.22	6.0957	TCGA-HT-7681-01
LGG(N=501)	0.28	7.11	TCGA-DU-A6S2-01
LGG(N=501)	0.6	5.6713	TCGA-DU-7309-01
LGG(N=501)	0.66	5.2495	TCGA-DB-A4XH-01
LGG(N=501)	0.26	5.9752	TCGA-HT-7485-01
LGG(N=501)	0.6	6.5569	TCGA-VW-A7QS-01
LGG(N=501)	0.22	5.9832	TCGA-VV-A86M-01
LGG(N=501)	0.68	6.6235	TCGA-E1-A7YV-01
LGG(N=501)	0.26	6.8934	TCGA-HT-7468-01
LGG(N=501)	0.64	6.8881	TCGA-HT-7677-01
LGG(N=501)	0.82	6.86	TCGA-DU-A5TY-01
LGG(N=501)	0.62	6.212	TCGA-HT-8109-01
LGG(N=501)	0.46	6.3792	TCGA-HT-7479-01
LGG(N=501)	0.7	6.6607	TCGA-DB-5275-01
LGG(N=501)	0.62	5.7192	TCGA-TM-A7C4-01
LGG(N=501)	0.76	6.3147	TCGA-DH-A7UU-01
LGG(N=501)	0.28	6.8501	TCGA-HT-A4DV-01
LGG(N=501)	0.48	6.4058	TCGA-FG-8186-01
LGG(N=501)	0.28	5.8123	TCGA-FG-A4MT-01
LGG(N=501)	0.5	6.4468	TCGA-E1-5305-01
LGG(N=501)	0.38	5.996	TCGA-CS-5393-01
LGG(N=501)	0.36	5.773	TCGA-DU-6395-01
LGG(N=501)	1.12	5.6634	TCGA-DB-A64X-01
LGG(N=501)	0.88	7.767	TCGA-S9-A7IS-01
LGG(N=501)	4.28	6.1396	TCGA-HT-7856-01
LGG(N=501)	0.18	5.9203	TCGA-QH-A6XA-01
LGG(N=501)	0.44	5.6648	TCGA-P5-A77W-01
LGG(N=501)	0.42	6.1952	TCGA-CS-4942-01
LGG(N=501)	0.9	6.1196	TCGA-CS-6186-01
LGG(N=501)	0.48	5.9579	TCGA-DU-7008-01
LGG(N=501)	1.24	6.363	TCGA-HT-7688-01
LGG(N=501)	0.3	6.1544	TCGA-DU-A7T8-01
LGG(N=501)	0.5	5.7279	TCGA-DU-A6S3-01
LGG(N=501)	0.18	6.7516	TCGA-DB-A64U-01
LGG(N=501)	0.74	8.2095	TCGA-HT-A61C-01
LGG(N=501)	0.36	6.2873	TCGA-TQ-A7RF-01
LGG(N=501)	0.38	6.1548	TCGA-F6-A8O3-01
LGG(N=501)	0.38	5.9503	TCGA-R8-A6ML-01
LGG(N=501)	0.84	6.1463	TCGA-DU-A5TT-01
LGG(N=501)	0.34	5.6834	TCGA-QH-A870-01
LGG(N=501)	0.32	5.5769	TCGA-DB-A75O-01
LGG(N=501)	0.24	6.4706	TCGA-HT-8111-01
LGG(N=501)	1.02	6.0753	TCGA-S9-A7QZ-01
LGG(N=501)	0.28	6.3263	TCGA-DB-5273-01
LGG(N=501)	0.72	6.0648	TCGA-HT-7470-01
LGG(N=501)	0.58	6.2865	TCGA-FG-A4MY-01
LGG(N=501)	0.28	6.0328	TCGA-HT-8108-01
LGG(N=501)	0.44	6.2854	TCGA-DB-A4XE-01
LGG(N=501)	0.6	5.4565	TCGA-HT-A4DS-01
LGG(N=501)	0.62	6.4514	TCGA-DU-8158-01
LGG(N=501)	0.32	6.0751	TCGA-HT-7474-01
LGG(N=501)	0.52	5.5678	TCGA-DH-5143-01
LGG(N=501)	0.68	5.4098	TCGA-TQ-A7RJ-01
LGG(N=501)	0.66	5.9236	TCGA-S9-A7QY-01
LGG(N=501)	0.22	6.0268	TCGA-DB-A4XA-01
LGG(N=501)	0.42	6.5463	TCGA-P5-A731-01
LGG(N=501)	1.12	7.6829	TCGA-E1-A7YE-01
LGG(N=501)	0.56	6.5771	TCGA-FG-A710-01
LGG(N=501)	0.22	5.4273	TCGA-HT-8010-01
LGG(N=501)	0.4	6.1863	TCGA-DU-7299-01
LGG(N=501)	0.34	6.1669	TCGA-DB-5270-01
LGG(N=501)	0.16	6.0809	TCGA-KT-A74X-01
LGG(N=501)	0.6	6.4016	TCGA-DB-A75L-01
LGG(N=501)	0.34	6.0032	TCGA-HT-A616-01
LGG(N=501)	0.56	6.3457	TCGA-HT-A74K-01
LGG(N=501)	0.56	5.579	TCGA-WY-A85C-01
LGG(N=501)	0.46	6.744	TCGA-FG-8188-01
LGG(N=501)	0.44	6.4989	TCGA-DU-A6S7-01
LGG(N=501)	0.34	6.5037	TCGA-DU-7294-01
LGG(N=501)	0.66	5.5574	TCGA-DB-5274-01
LGG(N=501)	0.72	5.9435	TCGA-HT-7604-01
LGG(N=501)	0.36	5.9718	TCGA-TM-A84F-01
LGG(N=501)	0.34	5.846	TCGA-DB-A64O-01
LGG(N=501)	0.62	6.2754	TCGA-HT-7884-01
LGG(N=501)	0.18	6.3486	TCGA-S9-A6WE-01
LGG(N=501)	0.3	6.0124	TCGA-QH-A6CY-01
LGG(N=501)	1.06	7.211	TCGA-S9-A6WM-01
LGG(N=501)	0.72	8.3159	TCGA-HT-A5RA-01
LGG(N=501)	0.82	6.4224	TCGA-QH-A6CV-01
LGG(N=501)	0.2	6.7233	TCGA-VM-A8CE-01
LGG(N=501)	1.18	7.2397	TCGA-DU-5852-01
LGG(N=501)	0.94	6.4893	TCGA-P5-A72U-01
LGG(N=501)	0.58	6.8875	TCGA-DB-A75K-01
LGG(N=501)	0.66	6.0446	TCGA-DU-6410-01
LGG(N=501)	0.56	5.7263	TCGA-QH-A65Z-01
LGG(N=501)	0.52	5.5877	TCGA-S9-A7IY-01
LGG(N=501)	0.26	5.8893	TCGA-P5-A781-01
LGG(N=501)	0.52	5.8273	TCGA-TM-A84G-01
LGG(N=501)	0.68	6.2015	TCGA-HW-A5KK-01
LGG(N=501)	0.3	6.6582	TCGA-E1-5311-01
LGG(N=501)	0.3	7.7362	TCGA-FG-7634-01
LGG(N=501)	0.7	6.6789	TCGA-DU-5855-01
LGG(N=501)	0.66	7.7792	TCGA-DU-6396-01
LGG(N=501)	0.82	6.6081	TCGA-FG-7643-01
LGG(N=501)	0.28	7.9922	TCGA-TM-A84C-01
LGG(N=501)	1.04	6.1847	TCGA-WY-A85E-01
LGG(N=501)	0.62	6.9214	TCGA-DU-7298-01
LGG(N=501)	0.42	5.9552	TCGA-TM-A84T-01
LGG(N=501)	0.52	6.937	TCGA-FG-7637-01
LGG(N=501)	0.56	6.0043	TCGA-HT-A5R9-01
LGG(N=501)	0.56	6.2904	TCGA-HT-A614-01
LGG(N=501)	0.56	5.8087	TCGA-QH-A65R-01
LGG(N=501)	0.66	6.0242	TCGA-FG-A60J-01
LGG(N=501)	0.08	6.2141	TCGA-FG-8189-01
LGG(N=501)	0.04	5.3643	TCGA-P5-A5EY-01
LGG(N=501)	0.76	9.739	TCGA-HT-7882-01
LGG(N=501)	0.92	7.0295	TCGA-HT-8011-01
LGG(N=501)	0.5	7.2022	TCGA-DU-6394-01
LGG(N=501)	0.5	6.0146	TCGA-WY-A859-01
LGG(N=501)	0.22	5.957	TCGA-WY-A85B-01
LGG(N=501)	0.42	6.2843	TCGA-S9-A6UB-01
LGG(N=501)	0.6	5.9921	TCGA-S9-A6U6-01
LGG(N=501)	0.82	7.1289	TCGA-DU-8168-01
LGG(N=501)	0.6	7.3694	TCGA-DU-7290-01
LGG(N=501)	0.36	6.1617	TCGA-DU-6407-01
LGG(N=501)	0.38	6.8856	TCGA-HT-7601-01
LGG(N=501)	0.98	7.3884	TCGA-DU-6403-01
LGG(N=501)	0.28	6.2631	TCGA-DB-A64R-01
LGG(N=501)	0.58	7.2668	TCGA-E1-A7YQ-01
LGG(N=501)	0.94	7.0433	TCGA-DU-6405-01
LGG(N=501)	0.3	6.0911	TCGA-HW-7487-01
LGG(N=501)	0.68	6.1369	TCGA-S9-A7R2-01
LGG(N=501)	0.38	6.3942	TCGA-S9-A7J1-01
LGG(N=501)	0.18	6.3218	TCGA-P5-A72X-01
LGG(N=501)	0.62	7.1733	TCGA-E1-A7YJ-01
LGG(N=501)	0.42	7.0859	TCGA-HT-7690-01
LGG(N=501)	0.64	7.6678	TCGA-HT-8105-01
LGG(N=501)	0.14	6.4431	TCGA-E1-A7YY-01
LGG(N=501)	0.88	6.2674	TCGA-HT-A619-01
LGG(N=501)	0.8	6.0708	TCGA-DU-6400-01
LGG(N=501)	0.36	5.7554	TCGA-P5-A737-01
LGG(N=501)	0.64	6.0614	TCGA-RY-A83Y-01
LGG(N=501)	8.14	6.3698	TCGA-HT-8564-01
LGG(N=501)	0.32	6.3187	TCGA-HT-7686-01
LGG(N=501)	0.68	6.6053	TCGA-E1-A7YM-01
LGG(N=501)	0.32	5.8525	TCGA-DH-A66F-01
LGG(N=501)	0.74	6.416	TCGA-CS-5390-01
LGG(N=501)	0.68	7.138	TCGA-S9-A6UA-01
LGG(N=501)	0.46	7.631	TCGA-FG-A87N-01
LGG(N=501)	0.58	6.496	TCGA-VV-A829-01
LGG(N=501)	0.74	7.1291	TCGA-DH-A66B-01
LGG(N=501)	0.44	6.1046	TCGA-HT-A5R7-01
LGG(N=501)	0.46	6.5806	TCGA-CS-5394-01
LGG(N=501)	0.8	6.3628	TCGA-DH-A66D-01
LGG(N=501)	0.26	6.4091	TCGA-HT-7877-01
LGG(N=501)	0.44	6.8352	TCGA-DU-6542-01
LGG(N=501)	0.32	5.865	TCGA-QH-A6CS-01
LGG(N=501)	0.42	5.7554	TCGA-E1-A7YU-01
LGG(N=501)	0.46	5.8063	TCGA-W9-A837-01
LGG(N=501)	0.72	6.6541	TCGA-IK-7675-01
LGG(N=501)	1	6.1113	TCGA-DU-7306-01
LGG(N=501)	0.8	5.6625	TCGA-QH-A6X9-01
LGG(N=501)	0.66	7.9147	TCGA-S9-A6U0-01
LGG(N=501)	0.52	6.1673	TCGA-HT-7611-01
LGG(N=501)	0.34	5.8873	TCGA-S9-A6TY-01
LGG(N=501)	0.58	7.0631	TCGA-DU-A7TB-01
LGG(N=501)	0.9	6.1088	TCGA-IK-8125-01
LGG(N=501)	0.68	5.5775	TCGA-WH-A86K-01
LGG(N=501)	0.42	5.9768	TCGA-DH-5141-01
LGG(N=501)	0.44	5.8861	TCGA-FG-A60L-01
LGG(N=501)	0.36	6.6581	TCGA-DB-5280-01
LGG(N=501)	0.52	6.5797	TCGA-S9-A7IX-01
LGG(N=501)	0.7	6.4428	TCGA-FG-5965-01
LGG(N=501)	0.02	5.7716	TCGA-P5-A5F6-01
LGG(N=501)	0.66	7.839	TCGA-DU-7007-01
LGG(N=501)	0.68	6.0059	TCGA-HW-7490-01
LGG(N=501)	0.6	7.9448	TCGA-CS-6188-01
LGG(N=501)	0.34	6.5468	TCGA-CS-6668-01
LGG(N=501)	1.16	7.7087	TCGA-DU-8165-01
LGG(N=501)	0.4	5.838	TCGA-HT-7692-01
LGG(N=501)	1.2	6.9729	TCGA-TQ-A7RM-01
LGG(N=501)	0.7	6.242	TCGA-DU-8161-01
LGG(N=501)	0.56	5.6375	TCGA-P5-A736-01
LGG(N=501)	0.42	6.6104	TCGA-DU-6401-01
LGG(N=501)	0.86	5.7085	TCGA-HT-A74H-01
LGG(N=501)	0.4	6.1964	TCGA-TQ-A7RV-01
LGG(N=501)	0.22	6.885	TCGA-HT-7483-01
LGG(N=501)	0.3	6.5037	TCGA-HT-7620-01
LGG(N=501)	0.44	6.3815	TCGA-HT-7480-01
LGG(N=501)	0.74	7.3816	TCGA-S9-A7J0-01
LGG(N=501)	0.5	6.6772	TCGA-TM-A84Q-01
LGG(N=501)	0.28	5.8721	TCGA-RY-A847-01
LGG(N=501)	0.44	6.1725	TCGA-TQ-A7RQ-01
LGG(N=501)	0.7	6.1283	TCGA-TQ-A7RW-01
LGG(N=501)	0.36	7.113	TCGA-FG-8191-01
LGG(N=501)	0.34	6.2344	TCGA-E1-A7YW-01
LGG(N=501)	0.12	6.3892	TCGA-DB-5278-01
LGG(N=501)	0.96	6.6424	TCGA-E1-A7YS-01
LGG(N=501)	0.26	6.3376	TCGA-HT-7695-01
LGG(N=501)	0.9	6.9807	TCGA-DU-7012-01
LGG(N=501)	0.26	6.7334	TCGA-HT-7879-01
LGG(N=501)	0.42	5.403	TCGA-DU-A7TC-01
LGG(N=501)	0.02	6.3613	TCGA-HT-7680-01
LGG(N=501)	0.44	5.4948	TCGA-DB-A4X9-01
LGG(N=501)	0.54	5.9623	TCGA-TQ-A7RI-01
LGG(N=501)	0.62	5.865	TCGA-TM-A7CA-01
LGG(N=501)	0.36	6.0444	TCGA-QH-A86X-01
LGG(N=501)	0.72	6.1177	TCGA-DU-A76R-01
LGG(N=501)	0.58	5.8357	TCGA-DH-5144-01
LGG(N=501)	0.54	5.6317	TCGA-E1-A7Z2-01
LGG(N=501)	0.54	7.7126	TCGA-DU-A5TP-01
LGG(N=501)	0.26	6.4313	TCGA-FG-8187-01
LGG(N=501)	0.6	7.4993	TCGA-E1-5304-01
LGG(N=501)	0.42	6.7141	TCGA-CS-4943-01
LGG(N=501)	0.4	7.2938	TCGA-DH-5140-01
LGG(N=501)	0.66	5.4925	TCGA-TM-A7CF-01
LGG(N=501)	0.6	6.4501	TCGA-DH-A7US-01
LGG(N=501)	0.66	6.9988	TCGA-HT-A61B-01
LGG(N=501)	0.3	5.5841	TCGA-E1-A7Z6-01
LGG(N=501)	0.26	7.7121	TCGA-HT-7857-01
LGG(N=501)	0.66	6.2373	TCGA-E1-5319-01
LGG(N=501)	0.66	5.9141	TCGA-DU-A5TS-01
LGG(N=501)	192.7	7.1602	TCGA-DU-6392-01
LGG(N=501)	0.3	5.689	TCGA-QH-A6CU-01
LGG(N=501)	0.2	6.8183	TCGA-DU-6404-01
LGG(N=501)	0.8	6.4413	TCGA-VW-A8FI-01
LGG(N=501)	0.24	6.4779	TCGA-HT-A74L-01
LGG(N=501)	0.44	8.3571	TCGA-P5-A5EU-01
LGG(N=501)	0.68	5.9885	TCGA-P5-A5EZ-01
LGG(N=501)	1.12	7.86	TCGA-S9-A89Z-01
LGG(N=501)	0.48	6.3065	TCGA-S9-A6TZ-01
LGG(N=501)	0.54	7.3115	TCGA-FG-5963-01
LGG(N=501)	0.14	5.9635	TCGA-HT-A61A-01
LGG(N=501)	0.78	6.8992	TCGA-S9-A89V-01
LGG(N=501)	0.72	6.9595	TCGA-DB-A64W-01
LGG(N=501)	0.46	5.8545	TCGA-FG-A4MX-01
LGG(N=501)	0.5	6.7761	TCGA-P5-A72Z-01
LGG(N=501)	0.36	6.5181	TCGA-HT-8114-01
LGG(N=501)	0.18	6.5347	TCGA-HT-7881-01
LGG(N=501)	0.36	5.4013	TCGA-CS-4944-01
LGG(N=501)	0.46	5.7743	TCGA-S9-A7QX-01
LGG(N=501)	0.2	6.0915	TCGA-DU-A7TG-01
LGG(N=501)	0.7	6.4557	TCGA-DU-5874-01
LGG(N=501)	0.66	5.8515	TCGA-TQ-A8XE-01
LGG(N=501)	0.82	6.1542	TCGA-DU-7300-01
LGG(N=501)	0.62	6.3418	TCGA-HT-7694-01
LGG(N=501)	0.24	7.0185	TCGA-HT-7471-01
LGG(N=501)	0.58	6.2497	TCGA-DB-A4XD-01
LGG(N=501)	0.44	5.854	TCGA-TQ-A7RK-01
LGG(N=501)	0.86	5.9291	TCGA-HT-7475-01
LGG(N=501)	0.3	6.7313	TCGA-TQ-A7RO-01
LGG(N=501)	0.48	6.8348	TCGA-HT-7902-01
LGG(N=501)	0.66	5.3158	TCGA-FG-A711-01
LGG(N=501)	0.28	6.7195	TCGA-DB-5276-01
LGG(N=501)	0.42	6.4004	TCGA-P5-A730-01
LGG(N=501)	0.92	6.3153	TCGA-E1-A7YD-01
LGG(N=501)	0.38	6.4603	TCGA-HT-A74O-01
LGG(N=501)	0.04	6.2099	TCGA-HT-8015-01
LGG(N=501)	0.42	5.5601	TCGA-HT-A74J-01
LGG(N=501)	0.98	7.0265	TCGA-DH-A669-01
LGG(N=501)	0.34	6.0477	TCGA-HT-A617-01
LGG(N=501)	0.5	6.2306	TCGA-HT-7605-01
LGG(N=501)	0.54	5.8802	TCGA-S9-A6WO-01
LGG(N=501)	0.58	6.6672	TCGA-QH-A6CX-01
LGG(N=501)	0.58	6.0339	TCGA-P5-A5F4-01
LGG(N=501)	0.88	5.7866	TCGA-DU-A76K-01
LGG(N=501)	0.12	6.4653	TCGA-VM-A8CH-01
LGG(N=501)	0.44	6.2705	TCGA-HT-7609-01
LGG(N=501)	0.38	6.5333	TCGA-QH-A6X4-01
LGG(N=501)	0.56	5.3356	TCGA-DH-A7UV-01
LGG(N=501)	1.12	6.9965	TCGA-TM-A7C3-01
LGG(N=501)	0.32	7.772	TCGA-S9-A6WG-01
LGG(N=501)	0.54	5.2423	TCGA-FG-6690-01
LGG(N=501)	0.9	6.5284	TCGA-DU-8167-01
LGG(N=501)	0.46	6.0702	TCGA-QH-A65X-01
LGG(N=501)	0.7	6.4121	TCGA-P5-A780-01
LGG(N=501)	0.56	6.0989	TCGA-E1-5302-01
LGG(N=501)	0.62	5.605	TCGA-HW-A5KJ-01
LGG(N=501)	0.58	6.5833	TCGA-R8-A6MO-01
LGG(N=501)	0.74	5.8654	TCGA-FG-7636-01
LGG(N=501)	0.34	6.1388	TCGA-CS-6290-01
LGG(N=501)	0.66	7.62	TCGA-DU-5847-01
LGG(N=501)	0.14	7.8173	TCGA-DU-6406-01
LGG(N=501)	0.5	5.9889	TCGA-TM-A84B-01
CESC(N=286)	0.36	8.8801	TCGA-EK-A2RE-01
CESC(N=286)	0.52	7.6526	TCGA-IR-A3L7-01
CESC(N=286)	1.06	8.0154	TCGA-Q1-A73Q-01
CESC(N=286)	1.68	6.9248	TCGA-C5-A1MF-01
CESC(N=286)	0.66	9.4452	TCGA-EX-A3L1-01
CESC(N=286)	1.36	9.1783	TCGA-JW-A5VI-01
CESC(N=286)	1.3	7.9304	TCGA-EA-A1QT-01
CESC(N=286)	4.54	9.0582	TCGA-UC-A7PG-01
CESC(N=286)	1.92	9.7994	TCGA-EA-A97N-01
CESC(N=286)	1.74	7.7057	TCGA-EA-A3QD-01
CESC(N=286)	1.08	6.797	TCGA-C5-A1ME-01
CESC(N=286)	1.82	8.6931	TCGA-C5-A8YR-01
CESC(N=286)	3.72	8.4103	TCGA-FU-A40J-01
CESC(N=286)	2.26	8.0496	TCGA-VS-A9V5-01
CESC(N=286)	2.78	9.492	TCGA-MY-A913-01
CESC(N=286)	0.82	7.7616	TCGA-VS-A8Q9-01
CESC(N=286)	1.24	9.1897	TCGA-DS-A0VL-01
CESC(N=286)	1.14	8.2692	TCGA-VS-A9UU-01
CESC(N=286)	0.92	8.6052	TCGA-ZJ-AAXN-01
CESC(N=286)	7.64	8.1598	TCGA-VS-A9U6-01
CESC(N=286)	3.48	6.8556	TCGA-C5-A2LX-01
CESC(N=286)	1.2	8.5855	TCGA-C5-A1M8-01
CESC(N=286)	1.12	9.0834	TCGA-C5-A7CJ-01
CESC(N=286)	1.24	9.5858	TCGA-GH-A9DA-01
CESC(N=286)	0.98	8.3728	TCGA-EA-A5O9-01
CESC(N=286)	4.22	8.5777	TCGA-Q1-A73P-01
CESC(N=286)	3.4	7.8339	TCGA-C5-A8XK-01
CESC(N=286)	0.96	7.7793	TCGA-C5-A907-01
CESC(N=286)	2.9	6.5023	TCGA-VS-A9UD-01
CESC(N=286)	0.26	9.6162	TCGA-C5-A7CM-01
CESC(N=286)	0.78	7.3133	TCGA-VS-A9V2-01
CESC(N=286)	0.74	8.0616	TCGA-VS-A94Y-01
CESC(N=286)	1.62	9.0339	TCGA-C5-A8ZZ-01
CESC(N=286)	6.54	8.7235	TCGA-VS-A9UJ-01
CESC(N=286)	1.1	7.3164	TCGA-ZJ-AAXI-01
CESC(N=286)	2.96	8.2887	TCGA-Q1-A6DT-01
CESC(N=286)	0.42	8.8038	TCGA-VS-A9UQ-01
CESC(N=286)	0.64	9.2848	TCGA-VS-A8EG-01
CESC(N=286)	1.02	7.4473	TCGA-EX-A69L-01
CESC(N=286)	23.66	9.6638	TCGA-Q1-A73O-01
CESC(N=286)	2.5	8.2497	TCGA-VS-A8QC-01
CESC(N=286)	0.96	7.6745	TCGA-EA-A5ZE-01
CESC(N=286)	1.26	8.0324	TCGA-ZJ-A8QO-01
CESC(N=286)	0.9	7.9753	TCGA-JX-A5QV-01
CESC(N=286)	1.28	8.1491	TCGA-EK-A2GZ-01
CESC(N=286)	0.96	7.5008	TCGA-EK-A2R9-01
CESC(N=286)	6.66	8.5757	TCGA-IR-A3LL-01
CESC(N=286)	1.2	8.4645	TCGA-C5-A1M5-01
CESC(N=286)	0.98	8.4673	TCGA-C5-A7X8-01
CESC(N=286)	12.84	8.1802	TCGA-EA-A3HS-01
CESC(N=286)	13.36	8.8317	TCGA-IR-A3LH-01
CESC(N=286)	0.86	8.6761	TCGA-C5-A1M9-01
CESC(N=286)	1.42	4.9846	TCGA-DG-A2KJ-01
CESC(N=286)	1.12	6.6429	TCGA-Q1-A5R3-01
CESC(N=286)	1.4	9.2701	TCGA-HG-A2PA-01
CESC(N=286)	2.9	9.3853	TCGA-VS-A9V3-01
CESC(N=286)	3.44	8.3219	TCGA-VS-A9UH-01
CESC(N=286)	0.96	7.6919	TCGA-JX-A3PZ-01
CESC(N=286)	0.8	8.1344	TCGA-C5-A1MP-01
CESC(N=286)	1.04	8.1797	TCGA-MU-A5YI-01
CESC(N=286)	2.92	8.6916	TCGA-VS-A8QA-01
CESC(N=286)	1.68	8.9641	TCGA-FU-A5XV-01
CESC(N=286)	0.8	8.3984	TCGA-EX-A8YF-01
CESC(N=286)	2.22	8.7128	TCGA-ZJ-A8QR-01
CESC(N=286)	0.96	8.8003	TCGA-IR-A3LB-01
CESC(N=286)	1.5	7.8281	TCGA-EK-A2PI-01
CESC(N=286)	0.92	7.1244	TCGA-HM-A6W2-01
CESC(N=286)	2	7.9235	TCGA-IR-A3LF-01
CESC(N=286)	2	8.4839	TCGA-VS-A8QF-01
CESC(N=286)	1.64	9.0202	TCGA-VS-AA62-01
CESC(N=286)	3	8.4654	TCGA-C5-A7UE-01
CESC(N=286)	1.7	8.5734	TCGA-DS-A5RQ-01
CESC(N=286)	1.22	7.5985	TCGA-BI-A20A-01
CESC(N=286)	18.68	9.646	TCGA-EA-A3HU-01
CESC(N=286)	1.48	8.5983	TCGA-EK-A2RM-01
CESC(N=286)	5.66	9.0022	TCGA-DG-A2KK-01
CESC(N=286)	0.96	9.102	TCGA-C5-A1MI-01
CESC(N=286)	1.7	6.5443	TCGA-JW-A852-01
CESC(N=286)	3.72	6.788	TCGA-EK-A2RA-01
CESC(N=286)	1.94	7.0308	TCGA-EK-A2RB-01
CESC(N=286)	1.58	8.1811	TCGA-C5-A1MJ-01
CESC(N=286)	1.28	8.9729	TCGA-C5-A1BE-01
CESC(N=286)	2.74	8.258	TCGA-ZJ-AAXT-01
CESC(N=286)	2.82	7.3101	TCGA-LP-A7HU-01
CESC(N=286)	196.12	8.2642	TCGA-2W-A8YY-01
CESC(N=286)	1.08	8.6212	TCGA-EA-A411-01
CESC(N=286)	2.68	9.042	TCGA-C5-A1MN-01
CESC(N=286)	1.12	8.406	TCGA-C5-A2M2-01
CESC(N=286)	0.44	7.5478	TCGA-EK-A2PK-01
CESC(N=286)	27.84	8.0945	TCGA-EA-A410-01
CESC(N=286)	2.02	8.2731	TCGA-VS-A952-01
CESC(N=286)	2.16	8.8099	TCGA-EK-A2IP-01
CESC(N=286)	9.44	7.1858	TCGA-EK-A2PG-01
CESC(N=286)	1.4	8.8935	TCGA-FU-A3YQ-01
CESC(N=286)	23.8	8.9268	TCGA-DS-A1OB-01
CESC(N=286)	4.38	8.8218	TCGA-VS-A959-01
CESC(N=286)	2.4	7.0692	TCGA-EK-A2R7-01
CESC(N=286)	3.76	7.632	TCGA-JW-A5VJ-01
CESC(N=286)	3.96	8.5593	TCGA-C5-A7UH-01
CESC(N=286)	2.92	8.7096	TCGA-MA-AA3Z-01
CESC(N=286)	1.74	9.0526	TCGA-VS-A9UR-01
CESC(N=286)	1	7.3825	TCGA-EK-A3GN-01
CESC(N=286)	0.68	8.7072	TCGA-DS-A3LQ-01
CESC(N=286)	6.48	7.9977	TCGA-ZJ-AAXU-01
CESC(N=286)	2	9.7494	TCGA-VS-A9UY-01
CESC(N=286)	1.08	9.8096	TCGA-ZJ-AAXA-01
CESC(N=286)	2.4	8.5237	TCGA-EK-A2RO-01
CESC(N=286)	5.04	9.0738	TCGA-DS-A0VM-01
CESC(N=286)	0.78	8.6792	TCGA-EX-A1H5-01
CESC(N=286)	0.92	7.1049	TCGA-FU-A3EO-01
CESC(N=286)	4	8.2215	TCGA-EK-A2RK-01
CESC(N=286)	3.84	8.7861	TCGA-C5-A1BL-01
CESC(N=286)	0.38	6.7111	TCGA-Q1-A73S-01
CESC(N=286)	2.42	7.442	TCGA-PN-A8MA-01
CESC(N=286)	0.82	9.4646	TCGA-DS-A7WF-01
CESC(N=286)	1.3	7.5152	TCGA-C5-A7X3-01
CESC(N=286)	0.98	8.7123	TCGA-HM-A3JK-01
CESC(N=286)	1.6	9.2167	TCGA-ZJ-AAXJ-01
CESC(N=286)	2.66	7.4657	TCGA-VS-A9V1-01
CESC(N=286)	37.44	7.0752	TCGA-FU-A3HZ-01
CESC(N=286)	1.06	7.89	TCGA-EA-A78R-01
CESC(N=286)	0.7	8.6181	TCGA-JW-A5VG-01
CESC(N=286)	1.42	8.9345	TCGA-VS-A9UV-01
CESC(N=286)	0.08	9.0274	TCGA-C5-A8YT-01
CESC(N=286)	1.02	8.8386	TCGA-ZX-AA5X-01
CESC(N=286)	13.28	8.7312	TCGA-VS-A958-01
CESC(N=286)	5.64	8.6494	TCGA-VS-A8EL-01
CESC(N=286)	1.86	8.5087	TCGA-ZJ-AB0I-01
CESC(N=286)	1.78	8.9244	TCGA-VS-A950-01
CESC(N=286)	22.44	9.2127	TCGA-IR-A3LK-01
CESC(N=286)	17.38	9.9604	TCGA-DS-A1OC-01
CESC(N=286)	1.22	8.7417	TCGA-MA-AA3W-01
CESC(N=286)	2.14	8.5671	TCGA-VS-A9UL-01
CESC(N=286)	0.9	8.3879	TCGA-VS-A9UO-01
CESC(N=286)	4.98	8.3379	TCGA-C5-A8XJ-01
CESC(N=286)	2.08	8.8298	TCGA-C5-A7CL-01
CESC(N=286)	1.88	8.6409	TCGA-FU-A3NI-01
CESC(N=286)	1.78	8.6288	TCGA-EA-A439-01
CESC(N=286)	0.88	7.1585	TCGA-VS-A9V0-01
CESC(N=286)	21.02	8.9918	TCGA-EK-A3GK-01
CESC(N=286)	1.08	7.755	TCGA-C5-A7CG-01
CESC(N=286)	2	9.0496	TCGA-C5-A1BI-01
CESC(N=286)	1.2	8.9724	TCGA-HM-A3JJ-01
CESC(N=286)	2	7.3718	TCGA-C5-A7UI-01
CESC(N=286)	1.48	9.7206	TCGA-ZJ-AAXD-01
CESC(N=286)	5.06	9.2211	TCGA-EK-A2R8-01
CESC(N=286)	3.26	6.5168	TCGA-VS-A9UP-01
CESC(N=286)	1.24	8.9785	TCGA-C5-A1BF-01
CESC(N=286)	0.9	8.0681	TCGA-EX-A69M-01
CESC(N=286)	0.42	8.8518	TCGA-EA-A5ZD-01
CESC(N=286)	11.9	9.4102	TCGA-JX-A3Q0-01
CESC(N=286)	2.04	8.8413	TCGA-BI-A0VS-01
CESC(N=286)	2.64	7.7577	TCGA-VS-A8EJ-01
CESC(N=286)	1.2	9.0705	TCGA-DR-A0ZL-01
CESC(N=286)	8.46	8.0175	TCGA-MA-AA41-01
CESC(N=286)	1.58	8.5672	TCGA-EA-A3HQ-01
CESC(N=286)	3.72	6.849	TCGA-LP-A5U2-01
CESC(N=286)	3.32	7.6966	TCGA-EA-A43B-01
CESC(N=286)	6.12	7.962	TCGA-IR-A3LI-01
CESC(N=286)	2.26	7.6996	TCGA-VS-A8EI-01
CESC(N=286)	2.32	7.0185	TCGA-EA-A3Y4-01
CESC(N=286)	7.02	8.6737	TCGA-UC-A7PF-01
CESC(N=286)	1.86	8.5938	TCGA-VS-A9UB-01
CESC(N=286)	1.02	9.1955	TCGA-UC-A7PI-01
CESC(N=286)	2.96	10.2776	TCGA-DG-A2KL-01
CESC(N=286)	1.8	8.3864	TCGA-JW-AAVH-01
CESC(N=286)	1.1	7.9092	TCGA-Q1-A5R1-01
CESC(N=286)	3.16	7.8304	TCGA-EK-A2PL-01
CESC(N=286)	1.72	9.8348	TCGA-Q1-A6DW-01
CESC(N=286)	1.68	8.6942	TCGA-C5-A2M1-01
CESC(N=286)	1.84	7.5625	TCGA-R2-A69V-01
CESC(N=286)	1.22	7.9628	TCGA-EA-A5ZF-01
CESC(N=286)	2.9	7.9236	TCGA-FU-A23L-01
CESC(N=286)	7.7	8.626	TCGA-DS-A1OA-01
CESC(N=286)	0.54	8.4949	TCGA-EK-A2H1-01
CESC(N=286)	0.78	9.2032	TCGA-LP-A4AU-01
CESC(N=286)	2.64	8.1172	TCGA-VS-A9U7-01
CESC(N=286)	0.8	8.5536	TCGA-C5-A2LS-01
CESC(N=286)	2.72	9.5279	TCGA-MA-AA3Y-01
CESC(N=286)	3.18	8.1562	TCGA-DG-A2KM-01
CESC(N=286)	0.74	8.6084	TCGA-C5-A3HF-01
CESC(N=286)	0.62	9.1162	TCGA-C5-A2LT-01
CESC(N=286)	2.92	8.7782	TCGA-C5-A1BK-01
CESC(N=286)	0.64	9.1324	TCGA-UC-A7PD-01
CESC(N=286)	2.86	7.664	TCGA-VS-A9UZ-01
CESC(N=286)	11.84	8.208	TCGA-DS-A1OD-01
CESC(N=286)	4.7	7.8173	TCGA-C5-A8XH-01
CESC(N=286)	3.02	8.5306	TCGA-EK-A2RC-01
CESC(N=286)	1.1	7.986	TCGA-JX-A3Q8-01
CESC(N=286)	33.68	9.3214	TCGA-JW-A5VL-01
CESC(N=286)	0.58	7.0136	TCGA-DS-A7WI-01
CESC(N=286)	6.22	8.3313	TCGA-VS-A953-01
CESC(N=286)	1.22	8.4337	TCGA-VS-A957-01
CESC(N=286)	1.36	7.5758	TCGA-JW-A5VH-01
CESC(N=286)	1.18	9.6213	TCGA-EA-A3HR-01
CESC(N=286)	1.08	8.3007	TCGA-EA-A3QE-01
CESC(N=286)	1.76	9.3752	TCGA-WL-A834-01
CESC(N=286)	1.5	9.6714	TCGA-C5-A901-01
CESC(N=286)	0.8	7.6351	TCGA-JW-A69B-01
CESC(N=286)	3.14	9.0821	TCGA-FU-A3HY-01
CESC(N=286)	2.48	8.9763	TCGA-C5-A1M6-01
CESC(N=286)	2.04	7.6342	TCGA-VS-A9V4-01
CESC(N=286)	1.36	8.5203	TCGA-VS-A8Q8-01
CESC(N=286)	2.34	8.1194	TCGA-DS-A0VN-01
CESC(N=286)	1.56	9.7239	TCGA-MU-A8JM-01
CESC(N=286)	1.64	7.4832	TCGA-C5-A2LY-01
CESC(N=286)	1.76	5.8922	TCGA-FU-A23K-01
CESC(N=286)	1.1	7.4605	TCGA-EA-A6QX-01
CESC(N=286)	1.12	8.8057	TCGA-C5-A7CH-01
CESC(N=286)	2.82	8.3215	TCGA-EK-A2RN-01
CESC(N=286)	6.72	8.2995	TCGA-EK-A2RJ-01
CESC(N=286)	2.38	8.8781	TCGA-C5-A1BM-01
CESC(N=286)	0.78	9.3195	TCGA-Q1-A73R-01
CESC(N=286)	1.82	10.1971	TCGA-DS-A7WH-01
CESC(N=286)	0.98	8.4474	TCGA-ZJ-AAX4-01
CESC(N=286)	2.38	8.9081	TCGA-C5-A7CK-01
CESC(N=286)	3.68	8.443	TCGA-VS-A8EK-01
CESC(N=286)	1.08	10.2502	TCGA-EA-A1QS-01
CESC(N=286)	1.32	9.0859	TCGA-FU-A3WB-01
CESC(N=286)	1.06	9.9527	TCGA-FU-A3TQ-01
CESC(N=286)	0.96	9.0299	TCGA-C5-A8XI-01
CESC(N=286)	1.22	7.8593	TCGA-C5-A1BN-01
CESC(N=286)	17.48	7.8259	TCGA-IR-A3LA-01
CESC(N=286)	4.84	7.4576	TCGA-VS-A94X-01
CESC(N=286)	8.84	6.9781	TCGA-MA-AA42-01
CESC(N=286)	2.94	6.7307	TCGA-C5-A8YQ-01
CESC(N=286)	1.92	8.4266	TCGA-ZJ-AB0H-01
CESC(N=286)	3.68	9.0822	TCGA-C5-A7X5-01
CESC(N=286)	1.32	7.8704	TCGA-VS-A9U5-01
CESC(N=286)	1.94	9.0565	TCGA-C5-A1M7-01
CESC(N=286)	1.56	8.6156	TCGA-C5-A905-01
CESC(N=286)	7.18	7.3766	TCGA-Q1-A5R2-01
CESC(N=286)	4.04	8.639	TCGA-EK-A3GJ-01
CESC(N=286)	1.24	8.3171	TCGA-DG-A2KH-01
CESC(N=286)	1.16	8.4731	TCGA-VS-A8EB-01
CESC(N=286)	0.82	9.1529	TCGA-LP-A4AX-01
CESC(N=286)	12.98	8.6746	TCGA-VS-A94Z-01
CESC(N=286)	2.54	7.583	TCGA-ZJ-AAXB-01
CESC(N=286)	0.88	7.4641	TCGA-C5-A1MQ-01
CESC(N=286)	1.64	8.3347	TCGA-EX-A1H6-01
CESC(N=286)	0.96	7.9015	TCGA-ZJ-AAXF-01
CESC(N=286)	1.08	8.8854	TCGA-VS-A9UM-01
CESC(N=286)	1.08	7.7485	TCGA-VS-A8EH-01
CESC(N=286)	1.98	8.5672	TCGA-BI-A0VR-01
CESC(N=286)	1.32	8.7038	TCGA-EA-A5FO-01
CESC(N=286)	20.78	7.9623	TCGA-DR-A0ZM-01
CESC(N=286)	1.26	9.3951	TCGA-MA-AA43-01
CESC(N=286)	1.12	9.6179	TCGA-C5-A7UC-01
CESC(N=286)	1.12	8.8414	TCGA-C5-A7XC-01
CESC(N=286)	2.38	8.4177	TCGA-VS-A8QH-01
CESC(N=286)	0.76	9.3661	TCGA-LP-A5U3-01
CESC(N=286)	1.72	9.5104	TCGA-EA-A3HT-01
CESC(N=286)	0.8	7.4125	TCGA-IR-A3LC-01
CESC(N=286)	0.88	8.662	TCGA-FU-A770-01
CESC(N=286)	2.24	7.0664	TCGA-VS-A8EC-01
CESC(N=286)	2.3	9.3394	TCGA-4J-AA1J-01
CESC(N=286)	7.14	6.4212	TCGA-LP-A4AV-01
CESC(N=286)	0.44	9.1671	TCGA-EK-A2RL-01
CESC(N=286)	3.12	8.7247	TCGA-EK-A3GM-01
CESC(N=286)	2.92	8.4759	TCGA-VS-A9UC-01
CESC(N=286)	1.44	9.0362	TCGA-FU-A2QG-01
CESC(N=286)	5.32	8.8479	TCGA-EK-A2PM-01
CESC(N=286)	2.12	8.7062	TCGA-DS-A0VK-01
CESC(N=286)	1.14	8.2724	TCGA-VS-A94W-01
CESC(N=286)	5.48	9.6319	TCGA-C5-A1MK-01
CESC(N=286)	8.34	8.9481	TCGA-C5-A1MH-01
CESC(N=286)	0.46	9.1012	TCGA-C5-A0TN-01
CESC(N=286)	2.32	8.9906	TCGA-VS-A9UI-01
CESC(N=286)	1.08	7.898	TCGA-FU-A3TX-01
CESC(N=286)	0.6	8.6438	TCGA-Q1-A6DV-01
CESC(N=286)	1.32	7.7605	TCGA-C5-A1ML-01
CESC(N=286)	1.62	8.6887	TCGA-VS-A8QM-01
CESC(N=286)	0.68	6.8966	TCGA-RA-A741-01
CESC(N=286)	1.28	7.9223	TCGA-VS-A954-01
CESC(N=286)	1.7	8.5329	TCGA-XS-A8TJ-01
CESC(N=286)	1.88	8.8631	TCGA-LP-A4AW-01
CESC(N=286)	0.88	7.6311	TCGA-JW-A5VK-01
CESC(N=286)	3.04	8.0875	TCGA-EK-A2H0-01
CESC(N=286)	0.54	7.3457	TCGA-EX-A449-01
CESC(N=286)	4.66	6.7927	TCGA-C5-A902-01
CESC(N=286)	1.02	9.1966	TCGA-MA-AA3X-01
CESC(N=286)	2.02	7.3083	TCGA-C5-A7CO-01
CESC(N=286)	1.14	8.2323	TCGA-C5-A2LV-01
CESC(N=286)	0.52	6.8535	TCGA-VS-A9UT-01
CESC(N=286)	1.26	9.092	TCGA-ZJ-AAX8-01
CESC(N=286)	2.66	9.3906	TCGA-C5-A1BJ-01
LUAD(N=509)	6.56	7.7689	TCGA-44-6778-01
LUAD(N=509)	4.66	7.5484	TCGA-05-4420-01
LUAD(N=509)	8.96	8.9472	TCGA-64-1679-01
LUAD(N=509)	3.68	8.2566	TCGA-49-6744-01
LUAD(N=509)	3.38	8.0524	TCGA-55-6982-01
LUAD(N=509)	7.54	7.853	TCGA-NJ-A4YI-01
LUAD(N=509)	5.94	8.1516	TCGA-73-4666-01
LUAD(N=509)	7.7	7.5768	TCGA-MN-A4N1-01
LUAD(N=509)	3.96	7.6959	TCGA-55-7911-01
LUAD(N=509)	13.62	6.9324	TCGA-55-A4DG-01
LUAD(N=509)	4.96	8.0554	TCGA-L9-A5IP-01
LUAD(N=509)	3.54	6.969	TCGA-73-4662-01
LUAD(N=509)	2.28	8.3241	TCGA-55-6712-01
LUAD(N=509)	0.8	8.4343	TCGA-97-7553-01
LUAD(N=509)	20.54	9.0167	TCGA-49-AARE-01
LUAD(N=509)	0.54	7.531	TCGA-50-8460-01
LUAD(N=509)	8.52	8.9888	TCGA-50-5933-01
LUAD(N=509)	4.78	9.0011	TCGA-44-6774-01
LUAD(N=509)	5.96	8.6638	TCGA-73-4670-01
LUAD(N=509)	0.9	7.6042	TCGA-55-A48Z-01
LUAD(N=509)	3.38	6.1811	TCGA-75-7031-01
LUAD(N=509)	3.86	7.8561	TCGA-44-A47A-01
LUAD(N=509)	12	8.5146	TCGA-05-4398-01
LUAD(N=509)	1.8	7.3483	TCGA-67-3773-01
LUAD(N=509)	18.56	8.4182	TCGA-64-5781-01
LUAD(N=509)	0.54	8.6154	TCGA-97-7552-01
LUAD(N=509)	13.9	7.9113	TCGA-49-AARN-01
LUAD(N=509)	0.68	8.0657	TCGA-44-3919-01
LUAD(N=509)	6.74	7.4657	TCGA-99-8032-01
LUAD(N=509)	3.52	8.5626	TCGA-55-8299-01
LUAD(N=509)	6.32	7.7074	TCGA-55-A491-01
LUAD(N=509)	1.56	8.8941	TCGA-50-6595-01
LUAD(N=509)	2.14	7.2414	TCGA-95-A4VP-01
LUAD(N=509)	11.84	8.0754	TCGA-55-8302-01
LUAD(N=509)	6.64	7.80232	TCGA-44-4112-01
LUAD(N=509)	4.8	8.8226	TCGA-05-4430-01
LUAD(N=509)	3.94	9.0628	TCGA-75-7027-01
LUAD(N=509)	5.06	8.68204	TCGA-44-2668-01
LUAD(N=509)	17.7	7.2789	TCGA-55-8507-01
LUAD(N=509)	1.4	8.0379	TCGA-69-8254-01
LUAD(N=509)	12.58	8.1859	TCGA-78-8640-01
LUAD(N=509)	25.1	8.187	TCGA-69-7979-01
LUAD(N=509)	0.88	7.7394	TCGA-55-7573-01
LUAD(N=509)	2	6.9034	TCGA-49-4506-01
LUAD(N=509)	2.12	7.6901	TCGA-05-4402-01
LUAD(N=509)	10.72	8.1215	TCGA-44-8119-01
LUAD(N=509)	3.82	8.0866	TCGA-55-7724-01
LUAD(N=509)	3.4	7.2584	TCGA-44-6776-01
LUAD(N=509)	5.32	7.4691	TCGA-49-4514-01
LUAD(N=509)	3.52	7.6829	TCGA-05-4396-01
LUAD(N=509)	3.5	8.8493	TCGA-55-8204-01
LUAD(N=509)	0.14	7.8373	TCGA-L4-A4E6-01
LUAD(N=509)	0.88	8.1846	TCGA-75-6205-01
LUAD(N=509)	16.24	8.2228	TCGA-62-A46O-01
LUAD(N=509)	26.1	8.2732	TCGA-78-7155-01
LUAD(N=509)	0.96	7.4628	TCGA-62-A472-01
LUAD(N=509)	4.6	6.7	TCGA-NJ-A55R-01
LUAD(N=509)	1.42	7.7829	TCGA-62-8395-01
LUAD(N=509)	15.56	7.9925	TCGA-95-7567-01
LUAD(N=509)	1.76	6.8359	TCGA-50-5051-01
LUAD(N=509)	6.28	8.022	TCGA-55-A48Y-01
LUAD(N=509)	6.16	7.1353	TCGA-86-A456-01
LUAD(N=509)	1.54	7.607	TCGA-50-5068-01
LUAD(N=509)	1.86	7.6575	TCGA-NJ-A55A-01
LUAD(N=509)	1.4	7.5346	TCGA-J2-A4AG-01
LUAD(N=509)	6.28	8.4275	TCGA-05-4405-01
LUAD(N=509)	1	7.8972	TCGA-50-5944-01
LUAD(N=509)	5.28	7.5786	TCGA-86-7955-01
LUAD(N=509)	0.92	7.985	TCGA-50-6673-01
LUAD(N=509)	4.1	7.5239	TCGA-55-7727-01
LUAD(N=509)	5.26	7.3881	TCGA-55-8510-01
LUAD(N=509)	2.06	7.9601	TCGA-MP-A4T8-01
LUAD(N=509)	8.76	8.7094	TCGA-86-8279-01
LUAD(N=509)	4.04	6.3968	TCGA-55-A494-01
LUAD(N=509)	3.72	5.31873	TCGA-44-3917-01
LUAD(N=509)	2.94	7.7882	TCGA-75-5125-01
LUAD(N=509)	1.78	6.8656	TCGA-55-8615-01
LUAD(N=509)	7.12	8.1507	TCGA-MP-A4TF-01
LUAD(N=509)	2.08	7.5534	TCGA-55-6979-01
LUAD(N=509)	23	8.4353	TCGA-86-A4JF-01
LUAD(N=509)	3.22	7.2575	TCGA-86-7701-01
LUAD(N=509)	1.46	8.3025	TCGA-62-8398-01
LUAD(N=509)	4.52	6.8156	TCGA-L9-A443-01
LUAD(N=509)	4.28	7.5244	TCGA-78-8660-01
LUAD(N=509)	3.9	7.5635	TCGA-78-7148-01
LUAD(N=509)	1.76	8.1731	TCGA-67-6215-01
LUAD(N=509)	22.36	7.7022	TCGA-55-A490-01
LUAD(N=509)	8.72	8.2992	TCGA-69-7974-01
LUAD(N=509)	10.18	7.4978	TCGA-49-AAR4-01
LUAD(N=509)	4.66	7.1358	TCGA-05-4418-01
LUAD(N=509)	4.36	7.6327	TCGA-35-4123-01
LUAD(N=509)	6.72	7.2958	TCGA-55-6969-01
LUAD(N=509)	0.76	7.235	TCGA-91-8497-01
LUAD(N=509)	2.08	6.7569	TCGA-62-A470-01
LUAD(N=509)	8.32	6.2517	TCGA-53-A4EZ-01
LUAD(N=509)	1.38	7.5261	TCGA-78-7162-01
LUAD(N=509)	0.68	7.9478	TCGA-62-A46Y-01
LUAD(N=509)	3.16	6.5005	TCGA-62-A46R-01
LUAD(N=509)	3.74	7.0346	TCGA-05-4244-01
LUAD(N=509)	13.32	7.5588	TCGA-L9-A8F4-01
LUAD(N=509)	1.84	9.0378	TCGA-55-7726-01
LUAD(N=509)	0.68	7.8749	TCGA-49-4512-01
LUAD(N=509)	15.8	7.0471	TCGA-73-A9RS-01
LUAD(N=509)	1.28	7.7285	TCGA-MP-A4TD-01
LUAD(N=509)	0.74	7.8038	TCGA-75-5147-01
LUAD(N=509)	3.9	7.6185	TCGA-44-7671-01
LUAD(N=509)	12.58	8.0066	TCGA-38-4631-01
LUAD(N=509)	2.5	7.3097	TCGA-NJ-A55O-01
LUAD(N=509)	6.42	7.3081	TCGA-75-6211-01
LUAD(N=509)	1.46	7.2393	TCGA-05-5420-01
LUAD(N=509)	2.46	7.1818	TCGA-55-1594-01
LUAD(N=509)	2.34	7.3133	TCGA-64-5774-01
LUAD(N=509)	6.48	8.3011	TCGA-50-5941-01
LUAD(N=509)	2.9	8.35074	TCGA-44-2662-01
LUAD(N=509)	0.46	6.9409	TCGA-97-A4M2-01
LUAD(N=509)	10.96	7.3938	TCGA-55-7995-01
LUAD(N=509)	18.1	5.7824	TCGA-95-7043-01
LUAD(N=509)	8.76	8.1656	TCGA-NJ-A4YP-01
LUAD(N=509)	0.72	6.9065	TCGA-97-A4M1-01
LUAD(N=509)	2.38	6.4293	TCGA-78-7149-01
LUAD(N=509)	4.42	8.5187	TCGA-MP-A4TC-01
LUAD(N=509)	2.6	7.8751	TCGA-97-A4M5-01
LUAD(N=509)	7.84	7.5061	TCGA-99-8028-01
LUAD(N=509)	3.42	6.9315	TCGA-67-6217-01
LUAD(N=509)	0.88	8.4447	TCGA-44-A47B-01
LUAD(N=509)	2.16	6.8816	TCGA-38-4628-01
LUAD(N=509)	5.92	8.9497	TCGA-05-4250-01
LUAD(N=509)	1.62	7.6075	TCGA-67-3774-01
LUAD(N=509)	2.84	7.0243	TCGA-80-5608-01
LUAD(N=509)	3.64	6.6984	TCGA-05-4389-01
LUAD(N=509)	0.2	7.6001	TCGA-75-6203-01
LUAD(N=509)	0.92	7.4273	TCGA-55-6981-01
LUAD(N=509)	2.7	7.0978	TCGA-55-7903-01
LUAD(N=509)	2.14	7.8772	TCGA-62-8394-01
LUAD(N=509)	4.84	7.2592	TCGA-49-4488-01
LUAD(N=509)	2.56	7.4648	TCGA-78-7537-01
LUAD(N=509)	3.42	8.5896	TCGA-80-5611-01
LUAD(N=509)	4.46	5.3306	TCGA-55-6972-01
LUAD(N=509)	1.54	8.0643	TCGA-97-7941-01
LUAD(N=509)	2.1	7.3882	TCGA-91-6840-01
LUAD(N=509)	10.02	8.8218	TCGA-69-7978-01
LUAD(N=509)	18.68	7.5665	TCGA-50-5930-01
LUAD(N=509)	8.36	8.4527	TCGA-93-8067-01
LUAD(N=509)	5.24	7.2085	TCGA-44-A479-01
LUAD(N=509)	0.5	7.9185	TCGA-55-8087-01
LUAD(N=509)	0.84	8.4116	TCGA-86-6562-01
LUAD(N=509)	0.72	8.4825	TCGA-05-4425-01
LUAD(N=509)	1.04	7.7866	TCGA-MP-A4SW-01
LUAD(N=509)	0.76	8.0929	TCGA-55-8512-01
LUAD(N=509)	3.56	6.1787	TCGA-67-3770-01
LUAD(N=509)	5.02	8.7612	TCGA-50-6592-01
LUAD(N=509)	1.38	8.997	TCGA-55-6975-01
LUAD(N=509)	1.94	7.6243	TCGA-S2-AA1A-01
LUAD(N=509)	9.28	8.2378	TCGA-55-8511-01
LUAD(N=509)	0.78	8.4103	TCGA-05-4434-01
LUAD(N=509)	9.1	7.2938	TCGA-55-8092-01
LUAD(N=509)	0.64	7.7254	TCGA-L9-A50W-01
LUAD(N=509)	4.4	9.0131	TCGA-44-7661-01
LUAD(N=509)	0.82	8.3964	TCGA-05-4426-01
LUAD(N=509)	9.4	7.2956	TCGA-05-4390-01
LUAD(N=509)	2.94	8.7017	TCGA-64-5815-01
LUAD(N=509)	0.5	7.8323	TCGA-69-7761-01
LUAD(N=509)	4.8	7.3003	TCGA-55-8301-01
LUAD(N=509)	2.54	7.1431	TCGA-44-A4SU-01
LUAD(N=509)	10.18	8.0821	TCGA-69-7765-01
LUAD(N=509)	0.62	8.587	TCGA-05-4433-01
LUAD(N=509)	3.16	7.185	TCGA-55-8508-01
LUAD(N=509)	2	9.5645	TCGA-50-5044-01
LUAD(N=509)	2.14	7.0896	TCGA-05-4384-01
LUAD(N=509)	2.94	7.2315	TCGA-O1-A52J-01
LUAD(N=509)	13.7	8.3551	TCGA-78-7220-01
LUAD(N=509)	0.66	6.632	TCGA-05-4422-01
LUAD(N=509)	1.58	8.0319	TCGA-44-6779-01
LUAD(N=509)	5.02	8.7734	TCGA-86-8672-01
LUAD(N=509)	1.98	7.714	TCGA-55-6983-01
LUAD(N=509)	5.64	7.9413	TCGA-91-8499-01
LUAD(N=509)	7.28	7.9432	TCGA-91-6836-01
LUAD(N=509)	1.04	7.5761	TCGA-38-7271-01
LUAD(N=509)	2.86	7.8671	TCGA-NJ-A4YG-01
LUAD(N=509)	5.9	8.7699	TCGA-73-4658-01
LUAD(N=509)	1.02	6.987	TCGA-86-8076-01
LUAD(N=509)	3.06	7.3463	TCGA-55-6987-01
LUAD(N=509)	3.3	7.4108	TCGA-78-7152-01
LUAD(N=509)	2.52	7.8454	TCGA-55-8096-01
LUAD(N=509)	2.1	8.1812	TCGA-75-5122-01
LUAD(N=509)	5.22	8.0716	TCGA-50-5931-01
LUAD(N=509)	10.04	8.1916	TCGA-49-AARO-01
LUAD(N=509)	2.68	7.0653	TCGA-44-2655-01
LUAD(N=509)	7.38	8.0799	TCGA-73-4668-01
LUAD(N=509)	4.68	7.7311	TCGA-91-6831-01
LUAD(N=509)	9.64	6.6113	TCGA-L9-A444-01
LUAD(N=509)	9.84	7.7296	TCGA-05-5425-01
LUAD(N=509)	1.08	8.29619	TCGA-44-6775-01
LUAD(N=509)	0.5	7.3244	TCGA-75-7025-01
LUAD(N=509)	0.54	9.186	TCGA-05-5429-01
LUAD(N=509)	7.96	7.9729	TCGA-99-7458-01
LUAD(N=509)	4.6	7.8401	TCGA-97-7546-01
LUAD(N=509)	1.46	7.6686	TCGA-67-3772-01
LUAD(N=509)	4.16	7.2063	TCGA-05-4395-01
LUAD(N=509)	3.34	7.6904	TCGA-91-7771-01
LUAD(N=509)	0.38	8.2325	TCGA-55-6984-01
LUAD(N=509)	16.62	7.51119	TCGA-44-3918-01
LUAD(N=509)	1.48	9.2882	TCGA-50-8459-01
LUAD(N=509)	13.96	8.3731	TCGA-69-7980-01
LUAD(N=509)	1.32	8.078	TCGA-50-5939-01
LUAD(N=509)	10.04	8.8891	TCGA-75-5126-01
LUAD(N=509)	9.16	7.4936	TCGA-50-6594-01
LUAD(N=509)	1.22	7.202	TCGA-MP-A5C7-01
LUAD(N=509)	0.68	7.16904	TCGA-44-5645-01
LUAD(N=509)	1.74	7.0875	TCGA-50-5935-01
LUAD(N=509)	2.98	7.3233	TCGA-55-7914-01
LUAD(N=509)	6.4	7.4683	TCGA-55-7576-01
LUAD(N=509)	0.7	7.08395	TCGA-44-2666-01
LUAD(N=509)	0.68	8.8982	TCGA-55-7284-01
LUAD(N=509)	1.58	8.2027	TCGA-73-4676-01
LUAD(N=509)	3.66	6.1881	TCGA-78-7166-01
LUAD(N=509)	4.06	9.5238	TCGA-83-5908-01
LUAD(N=509)	13.86	8.5441	TCGA-50-5049-01
LUAD(N=509)	3.44	8.6259	TCGA-44-3396-01
LUAD(N=509)	4.5	7.8179	TCGA-97-8172-01
LUAD(N=509)	0.72	6.6528	TCGA-50-6597-01
LUAD(N=509)	5.04	6.3916	TCGA-69-8255-01
LUAD(N=509)	0.86	7.6616	TCGA-62-A46U-01
LUAD(N=509)	2.52	8.5384	TCGA-97-8176-01
LUAD(N=509)	19	8.0036	TCGA-86-8358-01
LUAD(N=509)	3.3	7.9044	TCGA-05-4415-01
LUAD(N=509)	7.76	8.1014	TCGA-55-7281-01
LUAD(N=509)	2.9	6.921	TCGA-78-7161-01
LUAD(N=509)	3.38	7.1617	TCGA-49-4507-01
LUAD(N=509)	1.08	7.8899	TCGA-55-8621-01
LUAD(N=509)	2.96	7.8245	TCGA-55-6970-01
LUAD(N=509)	0.92	7.7946	TCGA-75-6207-01
LUAD(N=509)	9.64	8.6287	TCGA-55-8205-01
LUAD(N=509)	1.18	7.9409	TCGA-69-7763-01
LUAD(N=509)	5.72	7.4016	TCGA-55-7913-01
LUAD(N=509)	0.48	6.4276	TCGA-62-8397-01
LUAD(N=509)	3.64	7.807	TCGA-73-4659-01
LUAD(N=509)	7.48	7.4454	TCGA-91-A4BC-01
LUAD(N=509)	0.98	8.6144	TCGA-97-8547-01
LUAD(N=509)	0.52	9.2056	TCGA-97-8175-01
LUAD(N=509)	0.76	8.5953	TCGA-86-8075-01
LUAD(N=509)	7.62	8.453	TCGA-55-6985-01
LUAD(N=509)	7.02	7.6493	TCGA-55-A48X-01
LUAD(N=509)	6.78	7.7511	TCGA-44-2657-01
LUAD(N=509)	7.02	7.0892	TCGA-95-7562-01
LUAD(N=509)	2.34	7.3295	TCGA-55-7725-01
LUAD(N=509)	8.08	8.0151	TCGA-69-A59K-01
LUAD(N=509)	1.86	8.2865	TCGA-05-5715-01
LUAD(N=509)	5.58	5.6485	TCGA-55-A492-01
LUAD(N=509)	3.14	7.8096	TCGA-78-7145-01
LUAD(N=509)	1.74	8.8614	TCGA-86-8278-01
LUAD(N=509)	7.7	7.9149	TCGA-MN-A4N5-01
LUAD(N=509)	8.12	7.4468	TCGA-64-5778-01
LUAD(N=509)	2.54	7.7951	TCGA-J2-8194-01
LUAD(N=509)	0.72	7.6696	TCGA-55-A57B-01
LUAD(N=509)	0.52	9.3803	TCGA-38-4627-01
LUAD(N=509)	3.6	7.6648	TCGA-86-7711-01
LUAD(N=509)	2.58	7.1696	TCGA-05-5423-01
LUAD(N=509)	0.66	7.2267	TCGA-91-8496-01
LUAD(N=509)	0.8	7.6901	TCGA-86-8280-01
LUAD(N=509)	0.52	7.70986	TCGA-44-6146-01
LUAD(N=509)	5.96	9.1536	TCGA-78-7146-01
LUAD(N=509)	5.48	7.9915	TCGA-35-4122-01
LUAD(N=509)	0.16	8.4962	TCGA-78-8648-01
LUAD(N=509)	0.9	8.1098	TCGA-86-7953-01
LUAD(N=509)	2.12	8.0678	TCGA-44-5643-01
LUAD(N=509)	1.84	7.303	TCGA-73-7498-01
LUAD(N=509)	11.7	7.555	TCGA-75-6214-01
LUAD(N=509)	1.92	8.1885	TCGA-93-7348-01
LUAD(N=509)	2.96	7.7211	TCGA-97-8174-01
LUAD(N=509)	8.52	7.908	TCGA-55-8620-01
LUAD(N=509)	8.66	8.6033	TCGA-62-8399-01
LUAD(N=509)	2.04	8.4511	TCGA-80-5607-01
LUAD(N=509)	6.88	5.7991	TCGA-49-AAR2-01
LUAD(N=509)	0.38	8.2913	TCGA-55-6543-01
LUAD(N=509)	0.82	7.1847	TCGA-49-4501-01
LUAD(N=509)	5.28	5.6168	TCGA-78-7156-01
LUAD(N=509)	2.06	6.6518	TCGA-62-A46S-01
LUAD(N=509)	12.14	6.6666	TCGA-49-AARQ-01
LUAD(N=509)	1.32	8.2734	TCGA-93-A4JN-01
LUAD(N=509)	1.12	8.5123	TCGA-91-6847-01
LUAD(N=509)	1.98	7.9912	TCGA-55-6642-01
LUAD(N=509)	7.14	7.6207	TCGA-55-8203-01
LUAD(N=509)	18.18	7.876	TCGA-44-7670-01
LUAD(N=509)	1.66	7.9899	TCGA-MP-A4TJ-01
LUAD(N=509)	0.96	8.2744	TCGA-38-6178-01
LUAD(N=509)	1.22	8.7912	TCGA-86-8074-01
LUAD(N=509)	12.78	7.0987	TCGA-55-8616-01
LUAD(N=509)	6.64	7.0372	TCGA-97-A4M0-01
LUAD(N=509)	7.66	7.7422	TCGA-49-6767-01
LUAD(N=509)	5.42	7.7364	TCGA-55-1595-01
LUAD(N=509)	0.06	8.0019	TCGA-49-AARR-01
LUAD(N=509)	0.56	8.4079	TCGA-MP-A4T9-01
LUAD(N=509)	1.64	7.28927	TCGA-44-6147-01
LUAD(N=509)	24.52	8.2162	TCGA-86-8073-01
LUAD(N=509)	25.56	9.1928	TCGA-MN-A4N4-01
LUAD(N=509)	3.7	7.3965	TCGA-97-A4M3-01
LUAD(N=509)	1.34	8.1109	TCGA-86-7714-01
LUAD(N=509)	6.16	8.2977	TCGA-49-4487-01
LUAD(N=509)	5.96	9.1412	TCGA-78-7542-01
LUAD(N=509)	4.46	7.0863	TCGA-95-A4VK-01
LUAD(N=509)	26.44	7.9664	TCGA-55-7994-01
LUAD(N=509)	4.48	7.8791	TCGA-49-6742-01
LUAD(N=509)	1.42	6.6093	TCGA-MP-A4T6-01
LUAD(N=509)	29.64	8.1757	TCGA-55-8506-01
LUAD(N=509)	6.22	7.4227	TCGA-MP-A4TA-01
LUAD(N=509)	0.48	8.7565	TCGA-55-8091-01
LUAD(N=509)	5.04	7.5497	TCGA-91-6828-01
LUAD(N=509)	7.28	6.5856	TCGA-35-5375-01
LUAD(N=509)	5.24	7.7211	TCGA-97-A4M7-01
LUAD(N=509)	7.96	5.9475	TCGA-78-7539-01
LUAD(N=509)	1.18	8.9544	TCGA-J2-8192-01
LUAD(N=509)	2.54	6.5671	TCGA-86-7713-01
LUAD(N=509)	0.62	8.5658	TCGA-67-6216-01
LUAD(N=509)	1.48	7.6963	TCGA-44-A47G-01
LUAD(N=509)	0.08	8.23	TCGA-55-7816-01
LUAD(N=509)	5.6	6.9499	TCGA-78-7147-01
LUAD(N=509)	3.02	9.0035	TCGA-44-3398-01
LUAD(N=509)	1.9	6.7822	TCGA-78-7633-01
LUAD(N=509)	0	7.9165	TCGA-86-A4P8-01
LUAD(N=509)	2.74	7.3655	TCGA-78-7535-01
LUAD(N=509)	0.52	7.8072	TCGA-86-8671-01
LUAD(N=509)	1.32	7.9369	TCGA-91-6835-01
LUAD(N=509)	2.1	6.6538	TCGA-35-3615-01
LUAD(N=509)	0.28	7.8917	TCGA-55-6980-01
LUAD(N=509)	1.92	8.5394	TCGA-50-5936-01
LUAD(N=509)	1.14	7.8258	TCGA-73-4675-01
LUAD(N=509)	1.36	7.2322	TCGA-50-5932-01
LUAD(N=509)	1.06	7.7023	TCGA-93-A4JO-01
LUAD(N=509)	2.24	8.6809	TCGA-49-AAR3-01
LUAD(N=509)	3.66	8.1495	TCGA-78-7154-01
LUAD(N=509)	5.36	6.6455	TCGA-55-7910-01
LUAD(N=509)	2.48	5.1461	TCGA-4B-A93V-01
LUAD(N=509)	1.92	6.8867	TCGA-91-6849-01
LUAD(N=509)	2.78	8.0577	TCGA-MP-A4SY-01
LUAD(N=509)	5.78	7.6417	TCGA-MP-A4SV-01
LUAD(N=509)	0.1	7.8803	TCGA-55-8513-01
LUAD(N=509)	6.7	7.5666	TCGA-MP-A4T4-01
LUAD(N=509)	1.58	8.6318	TCGA-71-8520-01
LUAD(N=509)	2.94	7.6548	TCGA-44-7672-01
LUAD(N=509)	5.24	8.2644	TCGA-50-6593-01
LUAD(N=509)	4.5	7.9676	TCGA-69-7973-01
LUAD(N=509)	17.66	7.6513	TCGA-67-3771-01
LUAD(N=509)	2.82	7.7421	TCGA-99-8033-01
LUAD(N=509)	9.48	9.1185	TCGA-91-6848-01
LUAD(N=509)	0.98	8.1346	TCGA-93-A4JP-01
LUAD(N=509)	0.22	7.8788	TCGA-38-A44F-01
LUAD(N=509)	6.02	6.9592	TCGA-44-7660-01
LUAD(N=509)	1.16	7.2473	TCGA-69-7760-01
LUAD(N=509)	1.4	6.9297	TCGA-69-7764-01
LUAD(N=509)	0.52	8.89335	TCGA-44-2665-01
LUAD(N=509)	2.38	8.6202	TCGA-55-8505-01
LUAD(N=509)	3.7	8.0143	TCGA-95-7944-01
LUAD(N=509)	26.24	5.1173	TCGA-L9-A7SV-01
LUAD(N=509)	20.62	7.8313	TCGA-55-8089-01
LUAD(N=509)	3.78	7.7718	TCGA-55-7283-01
LUAD(N=509)	12.76	6.8564	TCGA-44-8117-01
LUAD(N=509)	5.58	8.3227	TCGA-53-7626-01
LUAD(N=509)	8.16	8.1615	TCGA-86-8673-01
LUAD(N=509)	1.54	7.7387	TCGA-95-8494-01
LUAD(N=509)	0.98	6.5197	TCGA-97-8171-01
LUAD(N=509)	4.1	7.0467	TCGA-50-7109-01
LUAD(N=509)	5.28	8.2979	TCGA-44-6145-01
LUAD(N=509)	4.24	6.5449	TCGA-55-8085-01
LUAD(N=509)	10.22	6.3644	TCGA-NJ-A4YF-01
LUAD(N=509)	0.52	7.4971	TCGA-NJ-A7XG-01
LUAD(N=509)	2.24	8.8256	TCGA-05-4403-01
LUAD(N=509)	1.9	8.0158	TCGA-55-8097-01
LUAD(N=509)	19	6.8616	TCGA-NJ-A4YQ-01
LUAD(N=509)	2.78	8.4276	TCGA-97-7547-01
LUAD(N=509)	7.42	7.387	TCGA-55-5899-01
LUAD(N=509)	13.76	8.6812	TCGA-05-4397-01
LUAD(N=509)	6.3	8.4735	TCGA-44-6777-01
LUAD(N=509)	2.42	8.0666	TCGA-55-7815-01
LUAD(N=509)	3.54	8.4261	TCGA-91-6830-01
LUAD(N=509)	8.22	8.3129	TCGA-44-A4SS-01
LUAD(N=509)	2.46	7.1263	TCGA-44-7659-01
LUAD(N=509)	2.78	6.4423	TCGA-53-7813-01
LUAD(N=509)	30.36	8.5197	TCGA-05-4382-01
LUAD(N=509)	2.44	8.068	TCGA-93-A4JQ-01
LUAD(N=509)	6.38	7.3228	TCGA-05-5428-01
LUAD(N=509)	0.36	8.637	TCGA-55-6986-01
LUAD(N=509)	0.64	6.2143	TCGA-91-A4BD-01
LUAD(N=509)	4.52	7.4948	TCGA-50-5066-01
LUAD(N=509)	10.96	7.7606	TCGA-49-AAR9-01
LUAD(N=509)	19.6	7.191	TCGA-55-7907-01
LUAD(N=509)	21.06	8.0701	TCGA-95-7039-01
LUAD(N=509)	0.96	7.7627	TCGA-64-1680-01
LUAD(N=509)	0.88	7.2175	TCGA-J2-A4AE-01
LUAD(N=509)	2.72	8.3345	TCGA-86-8359-01
LUAD(N=509)	3.78	8.479	TCGA-55-8614-01
LUAD(N=509)	4.4	8.4901	TCGA-55-7574-01
LUAD(N=509)	16	7.2631	TCGA-44-5644-01
LUAD(N=509)	4.08	8.6898	TCGA-MP-A4TI-01
LUAD(N=509)	2.5	7.1632	TCGA-95-7948-01
LUAD(N=509)	4.22	6.9172	TCGA-73-4677-01
LUAD(N=509)	1.08	7.5383	TCGA-50-5942-01
LUAD(N=509)	1.56	6.618	TCGA-78-7167-01
LUAD(N=509)	19.06	7.0463	TCGA-78-8662-01
LUAD(N=509)	9.76	8.4824	TCGA-86-8585-01
LUAD(N=509)	1.06	8.2712	TCGA-50-6591-01
LUAD(N=509)	6.14	8.6558	TCGA-MP-A4TK-01
LUAD(N=509)	6.62	7.851	TCGA-55-7570-01
LUAD(N=509)	0.36	7.6953	TCGA-78-7163-01
LUAD(N=509)	5.04	8.0999	TCGA-05-4417-01
LUAD(N=509)	1.74	8.121	TCGA-78-8655-01
LUAD(N=509)	7.38	7.6009	TCGA-97-7554-01
LUAD(N=509)	3.46	7.2243	TCGA-49-4505-01
LUAD(N=509)	3.24	6.4014	TCGA-86-8669-01
LUAD(N=509)	5.64	8.0556	TCGA-55-8208-01
LUAD(N=509)	1.5	7.3909	TCGA-75-6206-01
LUAD(N=509)	1.44	7.8396	TCGA-55-6971-01
LUAD(N=509)	18.26	7.3348	TCGA-05-4410-01
[truncated: 9,003 more rows]
