# Supplementary material for: Integrated pan-cancer analysis and experimental verification of the roles of tropomyosin 4 in gastric cancer
Source: Front Immunol. 2023 Mar 13;14:1148056. doi: 10.3389/fimmu.2023.1148056 (PMC10041708; doi:10.3389/fimmu.2023.1148056)
Supplement: Supplementary file 3 [file DataSheet_1.zip › Supplementary Tables/Table S8.xlsx]

## Sheet: Sheet1
	MSI	Expression	SampleName
GBM(N=151)	0.4705	7.6507	TCGA-19-1787-01
GBM(N=151)	0.2833	7.8937	TCGA-06-5412-01
GBM(N=151)	0.2592	7.3929	TCGA-12-5299-01
GBM(N=151)	0.2816	8.4433	TCGA-06-2565-01
GBM(N=151)	0.2728	6.7236	TCGA-06-2561-01
GBM(N=151)	0.2707	6.9998	TCGA-06-0132-01
GBM(N=151)	0.2804	7.6563	TCGA-19-2629-01
GBM(N=151)	0.2807	6.8581	TCGA-06-0238-01
GBM(N=151)	0.2779	6.067	TCGA-06-0749-01
GBM(N=151)	0.2931	8.2455	TCGA-06-0174-01
GBM(N=151)	0.2903	7.842	TCGA-06-5410-01
GBM(N=151)	0.2642	9.0091	TCGA-28-2513-01
GBM(N=151)	0.2712	6.4489	TCGA-76-4929-01
GBM(N=151)	0.2765	8.4423	TCGA-06-0645-01
GBM(N=151)	0.2856	8.0683	TCGA-32-2634-01
GBM(N=151)	0.2717	7.2383	TCGA-06-0141-01
GBM(N=151)	0.2673	8.5896	TCGA-06-0125-01
GBM(N=151)	0.2846	6.6368	TCGA-26-1442-01
GBM(N=151)	0.2724	7.1131	TCGA-26-5136-01
GBM(N=151)	0.2674	7.6213	TCGA-14-1034-01
GBM(N=151)	0.2727	7.7435	TCGA-06-0184-01
GBM(N=151)	0.2635	7.1631	TCGA-12-3652-01
GBM(N=151)	0.2662	8.227	TCGA-76-4927-01
GBM(N=151)	0.2679	7.6379	TCGA-14-0790-01
GBM(N=151)	0.26	7.9082	TCGA-26-5132-01
GBM(N=151)	0.2639	7.321	TCGA-76-4932-01
GBM(N=151)	0.2791	6.9758	TCGA-32-1970-01
GBM(N=151)	0.2722	7.0417	TCGA-06-0219-01
GBM(N=151)	0.2753	7.2528	TCGA-14-0787-01
GBM(N=151)	0.2702	7.6182	TCGA-12-0618-01
GBM(N=151)	0.2698	8.1884	TCGA-27-2524-01
GBM(N=151)	0.2734	7.9136	TCGA-08-0386-01
GBM(N=151)	0.2825	9.1211	TCGA-06-0190-01
GBM(N=151)	0.2711	7.419	TCGA-06-0745-01
GBM(N=151)	0.2701	8.1192	TCGA-26-5135-01
GBM(N=151)	0.2781	7.7791	TCGA-41-3915-01
GBM(N=151)	0.2721	6.9992	TCGA-27-1831-01
GBM(N=151)	0.2622	8.5529	TCGA-28-1753-01
GBM(N=151)	0.2794	6.6375	TCGA-12-5295-01
GBM(N=151)	0.2783	7.7293	TCGA-28-5204-01
GBM(N=151)	0.3081	7.4596	TCGA-06-2569-01
GBM(N=151)	0.2786	7.9543	TCGA-27-1830-01
GBM(N=151)	0.2742	8.7922	TCGA-06-2559-01
GBM(N=151)	0.263	7.9632	TCGA-06-0139-01
GBM(N=151)	0.2712	5.7388	TCGA-27-2526-01
GBM(N=151)	0.2914	8.058	TCGA-06-5856-01
GBM(N=151)	0.2713	7.8287	TCGA-06-5418-01
GBM(N=151)	0.268	8.3324	TCGA-06-5414-01
GBM(N=151)	0.2709	6.9466	TCGA-06-5417-01
GBM(N=151)	0.2619	4.9723	TCGA-26-5134-01
GBM(N=151)	0.2739	7.8331	TCGA-76-4925-01
GBM(N=151)	0.289	7.4643	TCGA-28-2510-01
GBM(N=151)	0.2839	8.2145	TCGA-06-5413-01
GBM(N=151)	0.2839	7.9439	TCGA-06-0646-01
GBM(N=151)	0.2745	8.0652	TCGA-12-3650-01
GBM(N=151)	0.2723	7.5931	TCGA-12-0616-01
GBM(N=151)	0.2688	8.0197	TCGA-28-5215-01
GBM(N=151)	0.2739	7.5418	TCGA-19-2620-01
GBM(N=151)	0.2809	6.6005	TCGA-16-0846-01
GBM(N=151)	0.2642	7.7826	TCGA-02-0047-01
GBM(N=151)	0.2806	7.801	TCGA-19-2624-01
GBM(N=151)	0.2687	7.8151	TCGA-32-1982-01
GBM(N=151)	0.2676	6.8561	TCGA-27-1835-01
GBM(N=151)	0.2796	7.8079	TCGA-06-0747-01
GBM(N=151)	0.2655	6.5934	TCGA-28-5220-01
GBM(N=151)	0.2746	7.6457	TCGA-14-0817-01
GBM(N=151)	0.2611	7.6141	TCGA-06-2570-01
GBM(N=151)	0.2857	7.8545	TCGA-41-4097-01
GBM(N=151)	0.2679	8.41246	TCGA-06-0211-01
GBM(N=151)	0.2721	8.0288	TCGA-02-2483-01
GBM(N=151)	0.2719	7.6669	TCGA-76-4931-01
GBM(N=151)	0.2726	7.9461	TCGA-27-2523-01
GBM(N=151)	0.2742	7.3549	TCGA-27-1837-01
GBM(N=151)	0.2839	7.3881	TCGA-06-0744-01
GBM(N=151)	0.2667	7.547	TCGA-06-0750-01
GBM(N=151)	0.258	7.9147	TCGA-32-5222-01
GBM(N=151)	0.2674	6.4373	TCGA-27-2519-01
GBM(N=151)	0.2969	7.8018	TCGA-12-0821-01
GBM(N=151)	0.2909	7.6416	TCGA-19-2619-01
GBM(N=151)	0.2888	7.7731	TCGA-12-0619-01
GBM(N=151)	0.274	7.6989	TCGA-28-5213-01
GBM(N=151)	0.2756	8.5824	TCGA-14-0789-01
GBM(N=151)	0.2631	9.1827	TCGA-28-5209-01
GBM(N=151)	0.2892	9.246	TCGA-28-5218-01
GBM(N=151)	0.261	8.6845	TCGA-28-2514-01
GBM(N=151)	0.3054	6.3808	TCGA-06-5859-01
GBM(N=151)	0.2915	7.932	TCGA-28-2509-01
GBM(N=151)	0.2743	7.5496	TCGA-14-1825-01
GBM(N=151)	0.3315	7.9343	TCGA-19-4065-01
GBM(N=151)	0.2728	8.0867	TCGA-02-2485-01
GBM(N=151)	0.279	7.0064	TCGA-12-1597-01
GBM(N=151)	0.2715	6.9272	TCGA-28-1747-01
GBM(N=151)	0.2863	6.3584	TCGA-28-2499-01
GBM(N=151)	0.2803	6.796	TCGA-06-0649-01
GBM(N=151)	0.2692	8.065	TCGA-06-2564-01
GBM(N=151)	0.2961	8.0286	TCGA-06-5408-01
GBM(N=151)	0.2741	7.7527	TCGA-27-1832-01
GBM(N=151)	0.2721	7.45	TCGA-14-1829-01
GBM(N=151)	0.2767	7.6097	TCGA-32-2615-01
GBM(N=151)	0.2707	8.1005	TCGA-06-0158-01
GBM(N=151)	0.2652	7.8071	TCGA-06-2558-01
GBM(N=151)	0.2729	8.3506	TCGA-28-5216-01
GBM(N=151)	0.2799	7.1097	TCGA-28-5207-01
GBM(N=151)	0.2819	8.0601	TCGA-41-2572-01
GBM(N=151)	0.2763	9.2859	TCGA-06-0130-01
GBM(N=151)	0.2849	8.4605	TCGA-06-5416-01
GBM(N=151)	0.274	7.3107	TCGA-06-0168-01
GBM(N=151)	0.2745	9.739	TCGA-02-0055-01
GBM(N=151)	0.2682	7.4494	TCGA-06-5415-01
GBM(N=151)	0.2943	7.5613	TCGA-06-5411-01
GBM(N=151)	0.2619	8.2619	TCGA-26-5139-01
GBM(N=151)	0.2737	7.9492	TCGA-76-4928-01
GBM(N=151)	0.2763	8.7934	TCGA-06-0644-01
GBM(N=151)	0.2899	8.4273	TCGA-14-0871-01
GBM(N=151)	0.2716	7.5016	TCGA-32-2632-01
GBM(N=151)	0.2696	7.0971	TCGA-06-0882-01
GBM(N=151)	0.2834	8.1877	TCGA-19-2625-01
GBM(N=151)	0.2972	7.2661	TCGA-32-1980-01
GBM(N=151)	0.2731	6.7667	TCGA-27-1834-01
GBM(N=151)	0.2728	6.2711	TCGA-41-2571-01
GBM(N=151)	0.2925	8.2282	TCGA-14-0781-01
GBM(N=151)	0.2759	7.8664	TCGA-06-0157-01
GBM(N=151)	0.2826	6.8781	TCGA-12-3653-01
GBM(N=151)	0.2626	7.0986	TCGA-76-4926-01
GBM(N=151)	0.2808	7.4367	TCGA-26-5133-01
GBM(N=151)	0.2614	8.3073	TCGA-06-2562-01
GBM(N=151)	0.2704	7.3964	TCGA-27-2521-01
GBM(N=151)	0.3173	7.7527	TCGA-41-5651-01
GBM(N=151)	0.2695	7.9882	TCGA-06-0210-01
GBM(N=151)	0.2954	7.4104	TCGA-19-5960-01
GBM(N=151)	0.2763	7.6906	TCGA-06-0686-01
GBM(N=151)	0.2704	7.9258	TCGA-06-2563-01
GBM(N=151)	0.29	6.8715	TCGA-15-1444-01
GBM(N=151)	0.2788	6.6206	TCGA-32-4213-01
GBM(N=151)	0.2727	7.1874	TCGA-15-0742-01
GBM(N=151)	0.3894	8.0236	TCGA-06-0187-01
GBM(N=151)	0.2907	8.6848	TCGA-19-1390-01
GBM(N=151)	0.2881	7.0009	TCGA-06-2557-01
GBM(N=151)	0.267	8.4265	TCGA-06-0878-01
GBM(N=151)	0.2758	6.9479	TCGA-06-0129-01
GBM(N=151)	0.2652	8.027	TCGA-16-1045-01
GBM(N=151)	0.2749	7.4185	TCGA-06-2567-01
GBM(N=151)	0.321	7.3522	TCGA-32-2616-01
GBM(N=151)	0.2613	8.5532	TCGA-28-5208-01
GBM(N=151)	0.2911	6.7277	TCGA-06-1804-01
GBM(N=151)	0.2618	7.0887	TCGA-14-2554-01
GBM(N=151)	0.2737	8.3532	TCGA-27-2528-01
GBM(N=151)	0.3491	8.1645	TCGA-06-5858-01
GBM(N=151)	0.2721	6.6536	TCGA-06-0178-01
GBM(N=151)	0.2769	7.2328	TCGA-14-1823-01
GBM(N=151)	0.2901	7.1204	TCGA-06-0743-01
GBMLGG(N=657)	0.4705	7.6507	TCGA-19-1787-01
GBMLGG(N=657)	0.3226	6.4783	TCGA-S9-A7J2-01
GBMLGG(N=657)	0.3294	7.9438	TCGA-E1-A7YI-01
GBMLGG(N=657)	0.2833	7.8937	TCGA-06-5412-01
GBMLGG(N=657)	0.3434	6.6259	TCGA-DU-7302-01
GBMLGG(N=657)	0.331	6.7199	TCGA-DU-A7TI-01
GBMLGG(N=657)	0.2592	7.3929	TCGA-12-5299-01
GBMLGG(N=657)	0.3291	7.4174	TCGA-P5-A5EX-01
GBMLGG(N=657)	0.3059	7.9651	TCGA-HT-8563-01
GBMLGG(N=657)	0.3046	6.2821	TCGA-FG-A60K-01
GBMLGG(N=657)	0.2816	8.4433	TCGA-06-2565-01
GBMLGG(N=657)	0.2728	6.7236	TCGA-06-2561-01
GBMLGG(N=657)	0.2936	6.7678	TCGA-CS-5397-01
GBMLGG(N=657)	0.2614	6.7267	TCGA-E1-5322-01
GBMLGG(N=657)	0.3126	6.868	TCGA-HT-8558-01
GBMLGG(N=657)	0.2927	6.2373	TCGA-S9-A6U8-01
GBMLGG(N=657)	0.3046	6.3868	TCGA-HT-7854-01
GBMLGG(N=657)	0.3082	6.8165	TCGA-HT-7467-01
GBMLGG(N=657)	0.3173	6.1893	TCGA-HT-7874-01
GBMLGG(N=657)	0.3293	7.7576	TCGA-S9-A6TV-01
GBMLGG(N=657)	0.3279	5.8694	TCGA-VM-A8CD-01
GBMLGG(N=657)	0.2707	6.9998	TCGA-06-0132-01
GBMLGG(N=657)	0.3365	7.0739	TCGA-HT-7616-01
GBMLGG(N=657)	0.3216	7.4053	TCGA-KT-A7W1-01
GBMLGG(N=657)	0.3259	5.7798	TCGA-P5-A5F2-01
GBMLGG(N=657)	0.2804	7.6563	TCGA-19-2629-01
GBMLGG(N=657)	0.3408	6.2267	TCGA-HT-7607-01
GBMLGG(N=657)	0.2807	6.8581	TCGA-06-0238-01
GBMLGG(N=657)	0.3182	7.8338	TCGA-HT-7873-01
GBMLGG(N=657)	0.2779	6.067	TCGA-06-0749-01
GBMLGG(N=657)	0.3088	5.8385	TCGA-HT-7603-01
GBMLGG(N=657)	0.2945	6.4	TCGA-DB-A64P-01
GBMLGG(N=657)	0.2931	8.2455	TCGA-06-0174-01
GBMLGG(N=657)	0.2981	6.8212	TCGA-HW-7486-01
GBMLGG(N=657)	0.3352	5.6574	TCGA-P5-A5F1-01
GBMLGG(N=657)	0.3028	6.5054	TCGA-DU-7011-01
GBMLGG(N=657)	0.3367	5.4516	TCGA-P5-A77X-01
GBMLGG(N=657)	0.3079	6.5092	TCGA-HW-7493-01
GBMLGG(N=657)	0.3185	6.154	TCGA-VM-A8CA-01
GBMLGG(N=657)	0.3113	5.9425	TCGA-DU-7015-01
GBMLGG(N=657)	0.3282	6.0719	TCGA-TM-A7C5-01
GBMLGG(N=657)	0.2975	6.5084	TCGA-DU-8162-01
GBMLGG(N=657)	0.3239	6.4591	TCGA-TM-A84O-01
GBMLGG(N=657)	0.2903	7.842	TCGA-06-5410-01
GBMLGG(N=657)	0.3032	5.9378	TCGA-S9-A7R3-01
GBMLGG(N=657)	0.307	6.5261	TCGA-TQ-A7RN-01
GBMLGG(N=657)	0.2642	9.0091	TCGA-28-2513-01
GBMLGG(N=657)	0.331	6.0777	TCGA-DU-A6S6-01
GBMLGG(N=657)	0.3327	5.9062	TCGA-P5-A735-01
GBMLGG(N=657)	0.3188	6.0568	TCGA-HT-7691-01
GBMLGG(N=657)	0.3142	4.9942	TCGA-FG-A6J1-01
GBMLGG(N=657)	0.3103	7.0911	TCGA-S9-A7R7-01
GBMLGG(N=657)	0.2712	6.4489	TCGA-76-4929-01
GBMLGG(N=657)	0.2903	7.4721	TCGA-DU-6402-01
GBMLGG(N=657)	0.3053	5.8939	TCGA-HT-7684-01
GBMLGG(N=657)	0.3196	7.5002	TCGA-HT-8104-01
GBMLGG(N=657)	0.3294	6.5784	TCGA-FN-7833-01
GBMLGG(N=657)	0.2863	6.1701	TCGA-HT-7473-01
GBMLGG(N=657)	0.2765	8.4423	TCGA-06-0645-01
GBMLGG(N=657)	0.3202	5.675	TCGA-HT-8019-01
GBMLGG(N=657)	0.3148	6.28	TCGA-TQ-A7RU-01
GBMLGG(N=657)	0.2994	6.3475	TCGA-DB-A4XF-01
GBMLGG(N=657)	0.3232	6.1477	TCGA-FG-A713-01
GBMLGG(N=657)	0.3183	7.5463	TCGA-E1-A7YL-01
GBMLGG(N=657)	0.2798	6.6971	TCGA-CS-5396-01
GBMLGG(N=657)	0.3312	7.0208	TCGA-HW-8322-01
GBMLGG(N=657)	0.3187	6.8084	TCGA-S9-A6U9-01
GBMLGG(N=657)	0.3427	5.8677	TCGA-HT-7676-01
GBMLGG(N=657)	0.3254	8.0841	TCGA-HT-7469-01
GBMLGG(N=657)	0.2856	8.0683	TCGA-32-2634-01
GBMLGG(N=657)	0.3039	6.6366	TCGA-HT-7478-01
GBMLGG(N=657)	0.3286	5.8503	TCGA-DU-A5TW-01
GBMLGG(N=657)	0.3238	6.5892	TCGA-S9-A6TX-01
GBMLGG(N=657)	0.3219	5.9784	TCGA-RY-A83Z-01
GBMLGG(N=657)	0.2717	7.2383	TCGA-06-0141-01
GBMLGG(N=657)	0.2673	8.5896	TCGA-06-0125-01
GBMLGG(N=657)	0.3011	4.5374	TCGA-FG-A6IZ-01
GBMLGG(N=657)	0.2736	6.7773	TCGA-CS-4941-01
GBMLGG(N=657)	0.3253	6.5308	TCGA-DH-A7UT-01
GBMLGG(N=657)	0.2859	5.7137	TCGA-DU-5871-01
GBMLGG(N=657)	0.3223	6.4629	TCGA-HW-8321-01
GBMLGG(N=657)	0.3039	6.1314	TCGA-EZ-7264-01
GBMLGG(N=657)	0.303	7.2984	TCGA-CS-6666-01
GBMLGG(N=657)	0.3073	6.5621	TCGA-HW-7491-01
GBMLGG(N=657)	0.2989	6.4567	TCGA-S9-A6U1-01
GBMLGG(N=657)	0.3001	5.7549	TCGA-E1-5307-01
GBMLGG(N=657)	0.3227	8.6573	TCGA-DU-A76L-01
GBMLGG(N=657)	0.2961	6.4516	TCGA-HW-7495-01
GBMLGG(N=657)	0.292	5.4526	TCGA-CS-6669-01
GBMLGG(N=657)	0.328	6.4153	TCGA-HT-7481-01
GBMLGG(N=657)	0.3338	6.3183	TCGA-DU-8163-01
GBMLGG(N=657)	0.2846	6.6368	TCGA-26-1442-01
GBMLGG(N=657)	0.317	6.1973	TCGA-HT-8110-01
GBMLGG(N=657)	0.3244	5.8692	TCGA-RY-A840-01
GBMLGG(N=657)	0.3188	5.6517	TCGA-VM-A8C9-01
GBMLGG(N=657)	0.3108	6.5734	TCGA-HW-8319-01
GBMLGG(N=657)	0.326	6.3853	TCGA-QH-A6CW-01
GBMLGG(N=657)	0.2838	6.2978	TCGA-DU-5870-01
GBMLGG(N=657)	0.3258	6.1048	TCGA-TM-A84S-01
GBMLGG(N=657)	0.2724	7.1131	TCGA-26-5136-01
GBMLGG(N=657)	0.2674	7.6213	TCGA-14-1034-01
GBMLGG(N=657)	0.2727	7.7435	TCGA-06-0184-01
GBMLGG(N=657)	0.2635	7.1631	TCGA-12-3652-01
GBMLGG(N=657)	0.3215	5.8033	TCGA-RY-A845-01
GBMLGG(N=657)	0.2662	8.227	TCGA-76-4927-01
GBMLGG(N=657)	0.3007	6.2077	TCGA-FG-8182-01
GBMLGG(N=657)	0.2679	7.6379	TCGA-14-0790-01
GBMLGG(N=657)	0.26	7.9082	TCGA-26-5132-01
GBMLGG(N=657)	0.3084	6.8993	TCGA-FG-6688-01
GBMLGG(N=657)	0.3122	6.0581	TCGA-TQ-A7RP-01
GBMLGG(N=657)	0.3363	6.086	TCGA-HT-8113-01
GBMLGG(N=657)	0.2639	7.321	TCGA-76-4932-01
GBMLGG(N=657)	0.3139	6.2608	TCGA-HT-7689-01
GBMLGG(N=657)	0.3535	5.9941	TCGA-FG-7638-01
GBMLGG(N=657)	0.3016	7.1707	TCGA-DU-7013-01
GBMLGG(N=657)	0.2791	6.9758	TCGA-32-1970-01
GBMLGG(N=657)	0.3266	6.4787	TCGA-E1-A7Z3-01
GBMLGG(N=657)	0.3046	6.6442	TCGA-HT-7476-01
GBMLGG(N=657)	0.3074	6.2377	TCGA-TQ-A7RG-01
GBMLGG(N=657)	0.3245	6.3853	TCGA-FG-8181-01
GBMLGG(N=657)	0.3107	7.274	TCGA-DU-A7T6-01
GBMLGG(N=657)	0.3289	6.1619	TCGA-DB-A4XC-01
GBMLGG(N=657)	0.3281	7.0811	TCGA-FG-A4MW-01
GBMLGG(N=657)	0.2722	7.0417	TCGA-06-0219-01
GBMLGG(N=657)	0.2682	7.2639	TCGA-DH-5142-01
GBMLGG(N=657)	0.2753	7.2528	TCGA-14-0787-01
GBMLGG(N=657)	0.3006	6.1932	TCGA-S9-A6U2-01
GBMLGG(N=657)	0.2702	7.6182	TCGA-12-0618-01
GBMLGG(N=657)	0.2698	8.1884	TCGA-27-2524-01
GBMLGG(N=657)	0.3208	6.0092	TCGA-TQ-A7RH-01
GBMLGG(N=657)	0.2734	7.9136	TCGA-08-0386-01
GBMLGG(N=657)	0.3329	5.784	TCGA-DB-A75M-01
GBMLGG(N=657)	0.3326	6.1235	TCGA-HT-8012-01
GBMLGG(N=657)	0.3171	5.7345	TCGA-S9-A7QW-01
GBMLGG(N=657)	0.325	4.7404	TCGA-P5-A733-01
GBMLGG(N=657)	0.3246	5.5996	TCGA-E1-A7Z4-01
GBMLGG(N=657)	0.3103	6.0171	TCGA-DU-A5TR-01
GBMLGG(N=657)	0.3305	6.0785	TCGA-FG-8185-01
GBMLGG(N=657)	0.3379	6.1841	TCGA-HW-8320-01
GBMLGG(N=657)	0.3037	5.8248	TCGA-CS-6667-01
GBMLGG(N=657)	0.2822	6.0157	TCGA-DU-5849-01
GBMLGG(N=657)	0.2803	5.9778	TCGA-DB-5279-01
GBMLGG(N=657)	0.2825	9.1211	TCGA-06-0190-01
GBMLGG(N=657)	0.3002	5.6778	TCGA-CS-6670-01
GBMLGG(N=657)	0.3035	6.2327	TCGA-DB-A64V-01
GBMLGG(N=657)	0.2711	7.419	TCGA-06-0745-01
GBMLGG(N=657)	0.2846	7.2338	TCGA-DU-5854-01
GBMLGG(N=657)	0.3079	6.3484	TCGA-DH-A7UR-01
GBMLGG(N=657)	0.3037	6.7078	TCGA-S9-A6WL-01
GBMLGG(N=657)	0.3401	6.142	TCGA-HT-7880-01
GBMLGG(N=657)	0.2701	8.1192	TCGA-26-5135-01
GBMLGG(N=657)	0.267	6.8062	TCGA-E1-5318-01
GBMLGG(N=657)	0.3022	6.2825	TCGA-DU-6393-01
GBMLGG(N=657)	0.2781	7.7791	TCGA-41-3915-01
GBMLGG(N=657)	0.2998	6.1865	TCGA-DU-5853-01
GBMLGG(N=657)	0.3326	8.0714	TCGA-TM-A84J-01
GBMLGG(N=657)	0.3002	6.0947	TCGA-FG-5962-01
GBMLGG(N=657)	0.2721	6.9992	TCGA-27-1831-01
GBMLGG(N=657)	0.3305	5.3144	TCGA-F6-A8O4-01
GBMLGG(N=657)	0.2622	8.5529	TCGA-28-1753-01
GBMLGG(N=657)	0.3215	5.9496	TCGA-S9-A7R1-01
GBMLGG(N=657)	0.2794	6.6375	TCGA-12-5295-01
GBMLGG(N=657)	0.3177	7.1141	TCGA-TM-A84M-01
GBMLGG(N=657)	0.3127	6.6595	TCGA-HT-8107-01
GBMLGG(N=657)	0.3079	6.1958	TCGA-P5-A5ET-01
GBMLGG(N=657)	0.322	5.1811	TCGA-P5-A72W-01
GBMLGG(N=657)	0.3158	5.9919	TCGA-FG-A70Y-01
GBMLGG(N=657)	0.3172	5.9957	TCGA-TM-A84R-01
GBMLGG(N=657)	0.2977	6.6362	TCGA-HW-A5KM-01
GBMLGG(N=657)	0.324	7.5599	TCGA-HT-7477-01
GBMLGG(N=657)	0.3257	6.4454	TCGA-FG-A87Q-01
GBMLGG(N=657)	0.3071	6.9684	TCGA-FG-A70Z-01
GBMLGG(N=657)	0.3113	8.871	TCGA-FG-A4MU-01
GBMLGG(N=657)	0.3091	6.5661	TCGA-DB-A4XB-01
GBMLGG(N=657)	0.3142	5.5796	TCGA-WY-A85D-01
GBMLGG(N=657)	0.3328	6.1461	TCGA-FG-7641-01
GBMLGG(N=657)	0.3001	6.1645	TCGA-DU-5872-01
GBMLGG(N=657)	0.3059	6.0659	TCGA-FG-6689-01
GBMLGG(N=657)	0.2819	7.325	TCGA-DB-5277-01
GBMLGG(N=657)	0.2783	7.7293	TCGA-28-5204-01
GBMLGG(N=657)	0.2926	5.8612	TCGA-HT-A615-01
GBMLGG(N=657)	0.3472	6.2778	TCGA-DU-7301-01
GBMLGG(N=657)	0.3161	5.8558	TCGA-P5-A5EW-01
GBMLGG(N=657)	0.3081	7.4596	TCGA-06-2569-01
GBMLGG(N=657)	0.3218	5.9265	TCGA-HT-A5RB-01
GBMLGG(N=657)	0.3204	6.9619	TCGA-E1-A7YN-01
GBMLGG(N=657)	0.2786	7.9543	TCGA-27-1830-01
GBMLGG(N=657)	0.3276	6.7346	TCGA-QH-A6XC-01
GBMLGG(N=657)	0.2742	8.7922	TCGA-06-2559-01
GBMLGG(N=657)	0.306	7.6152	TCGA-S9-A6WN-01
GBMLGG(N=657)	0.263	7.9632	TCGA-06-0139-01
GBMLGG(N=657)	0.298	5.7759	TCGA-DB-A64L-01
GBMLGG(N=657)	0.3189	6.4666	TCGA-TM-A84I-01
GBMLGG(N=657)	0.3324	5.7986	TCGA-QH-A6CZ-01
GBMLGG(N=657)	0.3216	6.2767	TCGA-WY-A858-01
GBMLGG(N=657)	0.3204	5.7782	TCGA-VM-A8CB-01
GBMLGG(N=657)	0.2712	5.7388	TCGA-27-2526-01
GBMLGG(N=657)	0.3315	5.5979	TCGA-VM-A8CF-01
GBMLGG(N=657)	0.2914	8.058	TCGA-06-5856-01
GBMLGG(N=657)	0.3413	5.2788	TCGA-HT-7608-01
GBMLGG(N=657)	0.303	6.1185	TCGA-CS-4938-01
GBMLGG(N=657)	0.3222	6.231	TCGA-QH-A6X5-01
GBMLGG(N=657)	0.317	6.4637	TCGA-DU-8166-01
GBMLGG(N=657)	0.3227	7.3446	TCGA-HT-8018-01
GBMLGG(N=657)	0.2991	6.4941	TCGA-DU-7292-01
GBMLGG(N=657)	0.3292	5.8968	TCGA-S9-A6TU-01
GBMLGG(N=657)	0.3294	5.6282	TCGA-DB-A75P-01
GBMLGG(N=657)	0.2713	7.8287	TCGA-06-5418-01
GBMLGG(N=657)	0.2903	6.0319	TCGA-FG-6691-01
GBMLGG(N=657)	0.303	6.4075	TCGA-DU-6399-01
GBMLGG(N=657)	0.3264	5.9479	TCGA-S9-A7IQ-01
GBMLGG(N=657)	0.268	8.3324	TCGA-06-5414-01
GBMLGG(N=657)	0.3054	6.4534	TCGA-S9-A6WI-01
GBMLGG(N=657)	0.3057	6.4753	TCGA-DB-A64S-01
GBMLGG(N=657)	0.2976	7.6095	TCGA-FG-6692-01
GBMLGG(N=657)	0.2992	5.8999	TCGA-HW-7489-01
GBMLGG(N=657)	0.3313	6.4346	TCGA-R8-A6YH-01
GBMLGG(N=657)	0.2709	6.9466	TCGA-06-5417-01
GBMLGG(N=657)	0.311	6.4301	TCGA-HT-A618-01
GBMLGG(N=657)	0.2619	4.9723	TCGA-26-5134-01
GBMLGG(N=657)	0.2997	5.9975	TCGA-QH-A65S-01
GBMLGG(N=657)	0.32	6.5509	TCGA-DU-7019-01
GBMLGG(N=657)	0.2739	7.8331	TCGA-76-4925-01
GBMLGG(N=657)	0.3345	7.4218	TCGA-DU-A7TJ-01
GBMLGG(N=657)	0.3296	5.9409	TCGA-TM-A84H-01
GBMLGG(N=657)	0.289	7.4643	TCGA-28-2510-01
GBMLGG(N=657)	0.3175	6.4621	TCGA-S9-A7R8-01
GBMLGG(N=657)	0.3098	6.7089	TCGA-S9-A7R4-01
GBMLGG(N=657)	0.3214	6.3472	TCGA-S9-A7J3-01
GBMLGG(N=657)	0.3247	5.821	TCGA-TM-A84L-01
GBMLGG(N=657)	0.3282	6.2062	TCGA-E1-A7YH-01
GBMLGG(N=657)	0.2839	8.2145	TCGA-06-5413-01
GBMLGG(N=657)	0.2839	7.9439	TCGA-06-0646-01
GBMLGG(N=657)	0.3075	5.197	TCGA-P5-A5EV-01
GBMLGG(N=657)	0.3146	7.3475	TCGA-DU-A7TD-01
GBMLGG(N=657)	0.3049	5.5457	TCGA-HW-A5KL-01
GBMLGG(N=657)	0.3255	6.3544	TCGA-RY-A83X-01
GBMLGG(N=657)	0.3401	6.497	TCGA-HT-7687-01
GBMLGG(N=657)	0.3252	5.7732	TCGA-WY-A85A-01
GBMLGG(N=657)	0.2745	8.0652	TCGA-12-3650-01
GBMLGG(N=657)	0.2716	6.7457	TCGA-DB-5281-01
GBMLGG(N=657)	0.3297	6.8401	TCGA-E1-A7YK-01
GBMLGG(N=657)	0.3018	5.9108	TCGA-DU-A5TU-01
GBMLGG(N=657)	0.2979	5.848	TCGA-DU-A7TA-01
GBMLGG(N=657)	0.2735	7.5433	TCGA-CS-5395-01
GBMLGG(N=657)	0.3198	6.4992	TCGA-TQ-A7RR-01
GBMLGG(N=657)	0.3252	6.6131	TCGA-HT-A5R5-01
GBMLGG(N=657)	0.2723	7.5931	TCGA-12-0616-01
GBMLGG(N=657)	0.3081	6.359	TCGA-QH-A65V-01
GBMLGG(N=657)	0.3241	6.4204	TCGA-S9-A6WP-01
GBMLGG(N=657)	0.2688	8.0197	TCGA-28-5215-01
GBMLGG(N=657)	0.2739	7.5418	TCGA-19-2620-01
GBMLGG(N=657)	0.3013	5.8281	TCGA-S9-A6U5-01
GBMLGG(N=657)	0.321	6.3118	TCGA-E1-A7YO-01
GBMLGG(N=657)	0.3311	6.5154	TCGA-QH-A6X8-01
GBMLGG(N=657)	0.3365	6.0777	TCGA-HT-7610-01
GBMLGG(N=657)	0.3477	6.4393	TCGA-HT-7875-01
GBMLGG(N=657)	0.2809	6.6005	TCGA-16-0846-01
GBMLGG(N=657)	0.3192	5.9757	TCGA-R8-A6MK-01
GBMLGG(N=657)	0.3298	6.127	TCGA-P5-A5F0-01
GBMLGG(N=657)	0.3227	5.4992	TCGA-R8-A73M-01
GBMLGG(N=657)	0.2642	7.7826	TCGA-02-0047-01
GBMLGG(N=657)	0.3057	5.8071	TCGA-S9-A6TS-01
GBMLGG(N=657)	0.3338	5.9512	TCGA-S9-A6TW-01
GBMLGG(N=657)	0.2619	6.2067	TCGA-E1-5303-01
GBMLGG(N=657)	0.2975	7.4675	TCGA-HT-7606-01
GBMLGG(N=657)	0.3029	6.1805	TCGA-DU-6408-01
GBMLGG(N=657)	0.2944	6.2821	TCGA-FG-5964-01
GBMLGG(N=657)	0.3118	6.3087	TCGA-DB-A64Q-01
GBMLGG(N=657)	0.3315	5.7626	TCGA-S9-A7IZ-01
GBMLGG(N=657)	0.2988	5.682	TCGA-S9-A6WH-01
GBMLGG(N=657)	0.3357	6.5688	TCGA-HT-7602-01
GBMLGG(N=657)	0.2806	7.801	TCGA-19-2624-01
GBMLGG(N=657)	0.3299	6.1181	TCGA-DU-A6S8-01
GBMLGG(N=657)	0.3188	6.3937	TCGA-HT-7858-01
GBMLGG(N=657)	0.2687	7.8151	TCGA-32-1982-01
GBMLGG(N=657)	0.2676	6.8561	TCGA-27-1835-01
GBMLGG(N=657)	0.3097	6.8257	TCGA-HT-7860-01
GBMLGG(N=657)	0.3065	7.7501	TCGA-DU-7006-01
GBMLGG(N=657)	0.2989	6.2192	TCGA-TQ-A7RS-01
GBMLGG(N=657)	0.3058	6.4601	TCGA-DU-7009-01
GBMLGG(N=657)	0.2796	7.8079	TCGA-06-0747-01
GBMLGG(N=657)	0.3135	7.5793	TCGA-DU-7010-01
GBMLGG(N=657)	0.3128	6.042	TCGA-QH-A6X3-01
GBMLGG(N=657)	0.342	6.7556	TCGA-DU-8164-01
GBMLGG(N=657)	0.3024	6.3856	TCGA-DU-7018-01
GBMLGG(N=657)	0.3173	5.8696	TCGA-RY-A843-01
GBMLGG(N=657)	0.3225	6.4368	TCGA-DU-7014-01
GBMLGG(N=657)	0.3422	6.8065	TCGA-HT-7693-01
GBMLGG(N=657)	0.3098	7.1417	TCGA-FG-A6J3-01
GBMLGG(N=657)	0.2655	6.5934	TCGA-28-5220-01
GBMLGG(N=657)	0.3186	7.6182	TCGA-HT-8106-01
GBMLGG(N=657)	0.2962	6.7913	TCGA-HT-7472-01
GBMLGG(N=657)	0.2746	7.6457	TCGA-14-0817-01
GBMLGG(N=657)	0.333	6.1546	TCGA-HT-7855-01
GBMLGG(N=657)	0.2611	7.6141	TCGA-06-2570-01
GBMLGG(N=657)	0.3259	6.2733	TCGA-DB-A4XG-01
GBMLGG(N=657)	0.3144	8.0064	TCGA-HT-A5RC-01
GBMLGG(N=657)	0.3238	5.6927	TCGA-VM-A8C8-01
GBMLGG(N=657)	0.3192	6.0957	TCGA-HT-7681-01
GBMLGG(N=657)	0.2857	7.8545	TCGA-41-4097-01
GBMLGG(N=657)	0.3401	7.11	TCGA-DU-A6S2-01
GBMLGG(N=657)	0.3361	5.6713	TCGA-DU-7309-01
GBMLGG(N=657)	0.3094	5.2495	TCGA-DB-A4XH-01
GBMLGG(N=657)	0.3123	5.9752	TCGA-HT-7485-01
GBMLGG(N=657)	0.3031	6.5569	TCGA-VW-A7QS-01
GBMLGG(N=657)	0.2679	8.41246	TCGA-06-0211-01
GBMLGG(N=657)	0.3199	5.9832	TCGA-VV-A86M-01
GBMLGG(N=657)	0.321	6.6235	TCGA-E1-A7YV-01
GBMLGG(N=657)	0.3085	6.8934	TCGA-HT-7468-01
GBMLGG(N=657)	0.2721	8.0288	TCGA-02-2483-01
GBMLGG(N=657)	0.3353	6.8881	TCGA-HT-7677-01
GBMLGG(N=657)	0.2719	7.6669	TCGA-76-4931-01
GBMLGG(N=657)	0.3033	6.86	TCGA-DU-A5TY-01
GBMLGG(N=657)	0.3149	6.212	TCGA-HT-8109-01
GBMLGG(N=657)	0.3132	6.3792	TCGA-HT-7479-01
GBMLGG(N=657)	0.2726	6.6607	TCGA-DB-5275-01
GBMLGG(N=657)	0.3311	5.7192	TCGA-TM-A7C4-01
GBMLGG(N=657)	0.2726	7.9461	TCGA-27-2523-01
GBMLGG(N=657)	0.2742	7.3549	TCGA-27-1837-01
GBMLGG(N=657)	0.3194	6.3147	TCGA-DH-A7UU-01
GBMLGG(N=657)	0.2839	7.3881	TCGA-06-0744-01
GBMLGG(N=657)	0.3128	6.8501	TCGA-HT-A4DV-01
GBMLGG(N=657)	0.3213	6.4058	TCGA-FG-8186-01
GBMLGG(N=657)	0.2957	5.8123	TCGA-FG-A4MT-01
GBMLGG(N=657)	0.3067	6.4468	TCGA-E1-5305-01
GBMLGG(N=657)	0.2715	5.996	TCGA-CS-5393-01
GBMLGG(N=657)	0.2954	5.773	TCGA-DU-6395-01
GBMLGG(N=657)	0.3072	5.6634	TCGA-DB-A64X-01
GBMLGG(N=657)	0.3268	7.767	TCGA-S9-A7IS-01
GBMLGG(N=657)	0.3203	6.1396	TCGA-HT-7856-01
GBMLGG(N=657)	0.2667	7.547	TCGA-06-0750-01
GBMLGG(N=657)	0.258	7.9147	TCGA-32-5222-01
GBMLGG(N=657)	0.3085	5.9203	TCGA-QH-A6XA-01
GBMLGG(N=657)	0.3201	5.6648	TCGA-P5-A77W-01
GBMLGG(N=657)	0.2674	6.4373	TCGA-27-2519-01
GBMLGG(N=657)	0.281	6.1952	TCGA-CS-4942-01
GBMLGG(N=657)	0.2942	6.1196	TCGA-CS-6186-01
GBMLGG(N=657)	0.3056	5.9579	TCGA-DU-7008-01
GBMLGG(N=657)	0.3311	6.363	TCGA-HT-7688-01
GBMLGG(N=657)	0.3095	6.1544	TCGA-DU-A7T8-01
GBMLGG(N=657)	0.3307	5.7279	TCGA-DU-A6S3-01
GBMLGG(N=657)	0.3034	6.7516	TCGA-DB-A64U-01
GBMLGG(N=657)	0.2984	8.2095	TCGA-HT-A61C-01
GBMLGG(N=657)	0.2969	7.8018	TCGA-12-0821-01
GBMLGG(N=657)	0.3059	6.2873	TCGA-TQ-A7RF-01
GBMLGG(N=657)	0.2909	7.6416	TCGA-19-2619-01
GBMLGG(N=657)	0.3289	6.1548	TCGA-F6-A8O3-01
GBMLGG(N=657)	0.3103	5.9503	TCGA-R8-A6ML-01
GBMLGG(N=657)	0.3051	6.1463	TCGA-DU-A5TT-01
GBMLGG(N=657)	0.3252	5.6834	TCGA-QH-A870-01
GBMLGG(N=657)	0.3276	5.5769	TCGA-DB-A75O-01
GBMLGG(N=657)	0.322	6.4706	TCGA-HT-8111-01
GBMLGG(N=657)	0.3165	6.0753	TCGA-S9-A7QZ-01
GBMLGG(N=657)	0.2888	7.7731	TCGA-12-0619-01
GBMLGG(N=657)	0.2724	6.3263	TCGA-DB-5273-01
GBMLGG(N=657)	0.3411	6.0648	TCGA-HT-7470-01
GBMLGG(N=657)	0.3172	6.2865	TCGA-FG-A4MY-01
GBMLGG(N=657)	0.3235	6.0328	TCGA-HT-8108-01
GBMLGG(N=657)	0.2953	6.2854	TCGA-DB-A4XE-01
GBMLGG(N=657)	0.3359	5.4565	TCGA-HT-A4DS-01
GBMLGG(N=657)	0.345	6.4514	TCGA-DU-8158-01
GBMLGG(N=657)	0.3025	6.0751	TCGA-HT-7474-01
GBMLGG(N=657)	0.2646	5.5678	TCGA-DH-5143-01
GBMLGG(N=657)	0.2963	5.4098	TCGA-TQ-A7RJ-01
GBMLGG(N=657)	0.3143	5.9236	TCGA-S9-A7QY-01
GBMLGG(N=657)	0.306	6.0268	TCGA-DB-A4XA-01
GBMLGG(N=657)	0.274	7.6989	TCGA-28-5213-01
GBMLGG(N=657)	0.3289	6.5463	TCGA-P5-A731-01
GBMLGG(N=657)	0.3292	7.6829	TCGA-E1-A7YE-01
GBMLGG(N=657)	0.3077	6.5771	TCGA-FG-A710-01
GBMLGG(N=657)	0.3236	5.4273	TCGA-HT-8010-01
GBMLGG(N=657)	0.3023	6.1863	TCGA-DU-7299-01
GBMLGG(N=657)	0.2639	6.1669	TCGA-DB-5270-01
GBMLGG(N=657)	0.2756	8.5824	TCGA-14-0789-01
GBMLGG(N=657)	0.3322	6.0809	TCGA-KT-A74X-01
GBMLGG(N=657)	0.3292	6.4016	TCGA-DB-A75L-01
GBMLGG(N=657)	0.2961	6.0032	TCGA-HT-A616-01
GBMLGG(N=657)	0.3281	6.3457	TCGA-HT-A74K-01
GBMLGG(N=657)	0.3184	5.579	TCGA-WY-A85C-01
GBMLGG(N=657)	0.3307	6.744	TCGA-FG-8188-01
GBMLGG(N=657)	0.3117	6.4989	TCGA-DU-A6S7-01
GBMLGG(N=657)	0.3004	6.5037	TCGA-DU-7294-01
GBMLGG(N=657)	0.268	5.5574	TCGA-DB-5274-01
GBMLGG(N=657)	0.2631	9.1827	TCGA-28-5209-01
GBMLGG(N=657)	0.3542	5.9435	TCGA-HT-7604-01
GBMLGG(N=657)	0.3261	5.9718	TCGA-TM-A84F-01
GBMLGG(N=657)	0.3045	5.846	TCGA-DB-A64O-01
GBMLGG(N=657)	0.3233	6.2754	TCGA-HT-7884-01
GBMLGG(N=657)	0.308	6.3486	TCGA-S9-A6WE-01
GBMLGG(N=657)	0.3068	6.0124	TCGA-QH-A6CY-01
GBMLGG(N=657)	0.3107	7.211	TCGA-S9-A6WM-01
GBMLGG(N=657)	0.2892	9.246	TCGA-28-5218-01
GBMLGG(N=657)	0.3277	8.3159	TCGA-HT-A5RA-01
GBMLGG(N=657)	0.3116	6.4224	TCGA-QH-A6CV-01
GBMLGG(N=657)	0.315	6.7233	TCGA-VM-A8CE-01
GBMLGG(N=657)	0.2992	7.2397	TCGA-DU-5852-01
GBMLGG(N=657)	0.3156	6.4893	TCGA-P5-A72U-01
GBMLGG(N=657)	0.261	8.6845	TCGA-28-2514-01
GBMLGG(N=657)	0.3054	6.3808	TCGA-06-5859-01
GBMLGG(N=657)	0.3281	6.8875	TCGA-DB-A75K-01
GBMLGG(N=657)	0.3115	6.0446	TCGA-DU-6410-01
GBMLGG(N=657)	0.2915	7.932	TCGA-28-2509-01
GBMLGG(N=657)	0.3006	5.7263	TCGA-QH-A65Z-01
GBMLGG(N=657)	0.2743	7.5496	TCGA-14-1825-01
GBMLGG(N=657)	0.3209	5.5877	TCGA-S9-A7IY-01
GBMLGG(N=657)	0.3122	5.8893	TCGA-P5-A781-01
GBMLGG(N=657)	0.3214	5.8273	TCGA-TM-A84G-01
GBMLGG(N=657)	0.3076	6.2015	TCGA-HW-A5KK-01
GBMLGG(N=657)	0.2577	6.6582	TCGA-E1-5311-01
GBMLGG(N=657)	0.3424	7.7362	TCGA-FG-7634-01
GBMLGG(N=657)	0.2913	6.6789	TCGA-DU-5855-01
GBMLGG(N=657)	0.2915	7.7792	TCGA-DU-6396-01
GBMLGG(N=657)	0.3315	7.9343	TCGA-19-4065-01
GBMLGG(N=657)	0.3356	6.6081	TCGA-FG-7643-01
GBMLGG(N=657)	0.3227	7.9922	TCGA-TM-A84C-01
GBMLGG(N=657)	0.2728	8.0867	TCGA-02-2485-01
GBMLGG(N=657)	0.3171	6.1847	TCGA-WY-A85E-01
GBMLGG(N=657)	0.279	7.0064	TCGA-12-1597-01
GBMLGG(N=657)	0.2715	6.9272	TCGA-28-1747-01
GBMLGG(N=657)	0.2863	6.3584	TCGA-28-2499-01
GBMLGG(N=657)	0.3159	6.9214	TCGA-DU-7298-01
GBMLGG(N=657)	0.3181	5.9552	TCGA-TM-A84T-01
GBMLGG(N=657)	0.3339	6.937	TCGA-FG-7637-01
GBMLGG(N=657)	0.3315	6.0043	TCGA-HT-A5R9-01
GBMLGG(N=657)	0.3017	6.2904	TCGA-HT-A614-01
GBMLGG(N=657)	0.2803	6.796	TCGA-06-0649-01
GBMLGG(N=657)	0.3077	5.8087	TCGA-QH-A65R-01
GBMLGG(N=657)	0.3257	6.0242	TCGA-FG-A60J-01
GBMLGG(N=657)	0.3082	6.2141	TCGA-FG-8189-01
GBMLGG(N=657)	0.295	5.3643	TCGA-P5-A5EY-01
GBMLGG(N=657)	0.2692	8.065	TCGA-06-2564-01
GBMLGG(N=657)	0.2961	8.0286	TCGA-06-5408-01
GBMLGG(N=657)	0.2741	7.7527	TCGA-27-1832-01
GBMLGG(N=657)	0.2721	7.45	TCGA-14-1829-01
GBMLGG(N=657)	0.2767	7.6097	TCGA-32-2615-01
GBMLGG(N=657)	0.2707	8.1005	TCGA-06-0158-01
GBMLGG(N=657)	0.3004	9.739	TCGA-HT-7882-01
GBMLGG(N=657)	0.2652	7.8071	TCGA-06-2558-01
GBMLGG(N=657)	0.3254	7.0295	TCGA-HT-8011-01
GBMLGG(N=657)	0.2917	7.2022	TCGA-DU-6394-01
GBMLGG(N=657)	0.2729	8.3506	TCGA-28-5216-01
GBMLGG(N=657)	0.3152	6.0146	TCGA-WY-A859-01
GBMLGG(N=657)	0.3309	5.957	TCGA-WY-A85B-01
GBMLGG(N=657)	0.3065	6.2843	TCGA-S9-A6UB-01
GBMLGG(N=657)	0.2799	7.1097	TCGA-28-5207-01
GBMLGG(N=657)	0.2982	5.9921	TCGA-S9-A6U6-01
GBMLGG(N=657)	0.3378	7.1289	TCGA-DU-8168-01
GBMLGG(N=657)	0.2819	8.0601	TCGA-41-2572-01
GBMLGG(N=657)	0.2763	9.2859	TCGA-06-0130-01
GBMLGG(N=657)	0.2983	7.3694	TCGA-DU-7290-01
GBMLGG(N=657)	0.2849	8.4605	TCGA-06-5416-01
GBMLGG(N=657)	0.274	7.3107	TCGA-06-0168-01
GBMLGG(N=657)	0.2971	6.1617	TCGA-DU-6407-01
GBMLGG(N=657)	0.2745	9.739	TCGA-02-0055-01
GBMLGG(N=657)	0.3289	6.8856	TCGA-HT-7601-01
GBMLGG(N=657)	0.2843	7.3884	TCGA-DU-6403-01
GBMLGG(N=657)	0.2682	7.4494	TCGA-06-5415-01
GBMLGG(N=657)	0.3077	6.2631	TCGA-DB-A64R-01
GBMLGG(N=657)	0.3293	7.2668	TCGA-E1-A7YQ-01
GBMLGG(N=657)	0.2937	7.0433	TCGA-DU-6405-01
GBMLGG(N=657)	0.2926	6.0911	TCGA-HW-7487-01
GBMLGG(N=657)	0.3214	6.1369	TCGA-S9-A7R2-01
GBMLGG(N=657)	0.3272	6.3942	TCGA-S9-A7J1-01
GBMLGG(N=657)	0.3191	6.3218	TCGA-P5-A72X-01
GBMLGG(N=657)	0.3257	7.1733	TCGA-E1-A7YJ-01
GBMLGG(N=657)	0.2943	7.5613	TCGA-06-5411-01
GBMLGG(N=657)	0.2619	8.2619	TCGA-26-5139-01
GBMLGG(N=657)	0.3378	7.0859	TCGA-HT-7690-01
GBMLGG(N=657)	0.3369	7.6678	TCGA-HT-8105-01
GBMLGG(N=657)	0.2737	7.9492	TCGA-76-4928-01
GBMLGG(N=657)	0.2763	8.7934	TCGA-06-0644-01
GBMLGG(N=657)	0.3106	6.4431	TCGA-E1-A7YY-01
GBMLGG(N=657)	0.3159	6.2674	TCGA-HT-A619-01
GBMLGG(N=657)	0.2966	6.0708	TCGA-DU-6400-01
GBMLGG(N=657)	0.3204	5.7554	TCGA-P5-A737-01
GBMLGG(N=657)	0.2899	8.4273	TCGA-14-0871-01
GBMLGG(N=657)	0.3147	6.0614	TCGA-RY-A83Y-01
GBMLGG(N=657)	0.4513	6.3698	TCGA-HT-8564-01
GBMLGG(N=657)	0.3197	6.3187	TCGA-HT-7686-01
GBMLGG(N=657)	0.3181	6.6053	TCGA-E1-A7YM-01
GBMLGG(N=657)	0.3079	5.8525	TCGA-DH-A66F-01
GBMLGG(N=657)	0.2623	6.416	TCGA-CS-5390-01
GBMLGG(N=657)	0.2953	7.138	TCGA-S9-A6UA-01
GBMLGG(N=657)	0.2716	7.5016	TCGA-32-2632-01
GBMLGG(N=657)	0.3341	7.631	TCGA-FG-A87N-01
GBMLGG(N=657)	0.3226	6.496	TCGA-VV-A829-01
GBMLGG(N=657)	0.3027	7.1291	TCGA-DH-A66B-01
GBMLGG(N=657)	0.3312	6.1046	TCGA-HT-A5R7-01
GBMLGG(N=657)	0.3295	6.5806	TCGA-CS-5394-01
GBMLGG(N=657)	0.312	6.3628	TCGA-DH-A66D-01
GBMLGG(N=657)	0.3151	6.4091	TCGA-HT-7877-01
GBMLGG(N=657)	0.2696	7.0971	TCGA-06-0882-01
GBMLGG(N=657)	0.3062	6.8352	TCGA-DU-6542-01
GBMLGG(N=657)	0.3038	5.865	TCGA-QH-A6CS-01
GBMLGG(N=657)	0.3198	5.7554	TCGA-E1-A7YU-01
GBMLGG(N=657)	0.3258	5.8063	TCGA-W9-A837-01
GBMLGG(N=657)	0.3523	6.6541	TCGA-IK-7675-01
GBMLGG(N=657)	0.3466	6.1113	TCGA-DU-7306-01
GBMLGG(N=657)	0.3346	5.6625	TCGA-QH-A6X9-01
GBMLGG(N=657)	0.3121	7.9147	TCGA-S9-A6U0-01
GBMLGG(N=657)	0.3385	6.1673	TCGA-HT-7611-01
GBMLGG(N=657)	0.3165	5.8873	TCGA-S9-A6TY-01
GBMLGG(N=657)	0.2925	7.0631	TCGA-DU-A7TB-01
GBMLGG(N=657)	0.2834	8.1877	TCGA-19-2625-01
GBMLGG(N=657)	0.3048	6.1088	TCGA-IK-8125-01
GBMLGG(N=657)	0.3211	5.5775	TCGA-WH-A86K-01
GBMLGG(N=657)	0.2583	5.9768	TCGA-DH-5141-01
GBMLGG(N=657)	0.3126	5.8861	TCGA-FG-A60L-01
GBMLGG(N=657)	0.2732	6.6581	TCGA-DB-5280-01
GBMLGG(N=657)	0.3186	6.5797	TCGA-S9-A7IX-01
GBMLGG(N=657)	0.2972	7.2661	TCGA-32-1980-01
GBMLGG(N=657)	0.2951	6.4428	TCGA-FG-5965-01
GBMLGG(N=657)	0.3526	5.7716	TCGA-P5-A5F6-01
GBMLGG(N=657)	0.2731	6.7667	TCGA-27-1834-01
GBMLGG(N=657)	0.3159	7.839	TCGA-DU-7007-01
GBMLGG(N=657)	0.3003	6.0059	TCGA-HW-7490-01
GBMLGG(N=657)	0.3077	7.9448	TCGA-CS-6188-01
GBMLGG(N=657)	0.3029	6.5468	TCGA-CS-6668-01
GBMLGG(N=657)	0.3305	7.7087	TCGA-DU-8165-01
GBMLGG(N=657)	0.3302	5.838	TCGA-HT-7692-01
GBMLGG(N=657)	0.3073	6.9729	TCGA-TQ-A7RM-01
GBMLGG(N=657)	0.3379	6.242	TCGA-DU-8161-01
GBMLGG(N=657)	0.331	5.6375	TCGA-P5-A736-01
GBMLGG(N=657)	0.2918	6.6104	TCGA-DU-6401-01
GBMLGG(N=657)	0.3187	5.7085	TCGA-HT-A74H-01
GBMLGG(N=657)	0.2728	6.2711	TCGA-41-2571-01
GBMLGG(N=657)	0.3217	6.1964	TCGA-TQ-A7RV-01
GBMLGG(N=657)	0.2925	8.2282	TCGA-14-0781-01
GBMLGG(N=657)	0.2932	6.885	TCGA-HT-7483-01
GBMLGG(N=657)	0.3037	6.5037	TCGA-HT-7620-01
GBMLGG(N=657)	0.3363	6.3815	TCGA-HT-7480-01
GBMLGG(N=657)	0.2759	7.8664	TCGA-06-0157-01
GBMLGG(N=657)	0.3264	7.3816	TCGA-S9-A7J0-01
GBMLGG(N=657)	0.2826	6.8781	TCGA-12-3653-01
GBMLGG(N=657)	0.325	6.6772	TCGA-TM-A84Q-01
GBMLGG(N=657)	0.2626	7.0986	TCGA-76-4926-01
GBMLGG(N=657)	0.2808	7.4367	TCGA-26-5133-01
GBMLGG(N=657)	0.2614	8.3073	TCGA-06-2562-01
GBMLGG(N=657)	0.3174	5.8721	TCGA-RY-A847-01
GBMLGG(N=657)	0.3177	6.1725	TCGA-TQ-A7RQ-01
GBMLGG(N=657)	0.307	6.1283	TCGA-TQ-A7RW-01
GBMLGG(N=657)	0.3244	7.113	TCGA-FG-8191-01
GBMLGG(N=657)	0.3285	6.2344	TCGA-E1-A7YW-01
GBMLGG(N=657)	0.2659	6.3892	TCGA-DB-5278-01
GBMLGG(N=657)	0.325	6.6424	TCGA-E1-A7YS-01
GBMLGG(N=657)	0.353	6.3376	TCGA-HT-7695-01
GBMLGG(N=657)	0.3339	6.9807	TCGA-DU-7012-01
GBMLGG(N=657)	0.3098	6.7334	TCGA-HT-7879-01
GBMLGG(N=657)	0.3255	5.403	TCGA-DU-A7TC-01
GBMLGG(N=657)	0.2704	7.3964	TCGA-27-2521-01
GBMLGG(N=657)	0.3507	6.3613	TCGA-HT-7680-01
GBMLGG(N=657)	0.3146	5.4948	TCGA-DB-A4X9-01
GBMLGG(N=657)	0.324	5.9623	TCGA-TQ-A7RI-01
GBMLGG(N=657)	0.3096	5.865	TCGA-TM-A7CA-01
GBMLGG(N=657)	0.3124	6.0444	TCGA-QH-A86X-01
GBMLGG(N=657)	0.3275	6.1177	TCGA-DU-A76R-01
GBMLGG(N=657)	0.2628	5.8357	TCGA-DH-5144-01
GBMLGG(N=657)	0.3173	7.7527	TCGA-41-5651-01
GBMLGG(N=657)	0.3159	5.6317	TCGA-E1-A7Z2-01
GBMLGG(N=657)	0.3051	7.7126	TCGA-DU-A5TP-01
GBMLGG(N=657)	0.2695	7.9882	TCGA-06-0210-01
GBMLGG(N=657)	0.3327	6.4313	TCGA-FG-8187-01
GBMLGG(N=657)	0.2753	7.4993	TCGA-E1-5304-01
GBMLGG(N=657)	0.2751	6.7141	TCGA-CS-4943-01
GBMLGG(N=657)	0.2954	7.4104	TCGA-19-5960-01
GBMLGG(N=657)	0.2763	7.6906	TCGA-06-0686-01
GBMLGG(N=657)	0.2629	7.2938	TCGA-DH-5140-01
GBMLGG(N=657)	0.3249	5.4925	TCGA-TM-A7CF-01
GBMLGG(N=657)	0.2996	6.4501	TCGA-DH-A7US-01
GBMLGG(N=657)	0.3194	6.9988	TCGA-HT-A61B-01
GBMLGG(N=657)	0.3107	5.5841	TCGA-E1-A7Z6-01
GBMLGG(N=657)	0.3135	7.7121	TCGA-HT-7857-01
GBMLGG(N=657)	0.3071	6.2373	TCGA-E1-5319-01
GBMLGG(N=657)	0.3178	5.9141	TCGA-DU-A5TS-01
GBMLGG(N=657)	0.5506	7.1602	TCGA-DU-6392-01
GBMLGG(N=657)	0.3199	5.689	TCGA-QH-A6CU-01
GBMLGG(N=657)	0.2898	6.8183	TCGA-DU-6404-01
GBMLGG(N=657)	0.3289	6.4413	TCGA-VW-A8FI-01
GBMLGG(N=657)	0.3207	6.4779	TCGA-HT-A74L-01
GBMLGG(N=657)	0.3157	8.3571	TCGA-P5-A5EU-01
GBMLGG(N=657)	0.3087	5.9885	TCGA-P5-A5EZ-01
GBMLGG(N=657)	0.3042	7.86	TCGA-S9-A89Z-01
GBMLGG(N=657)	0.3258	6.3065	TCGA-S9-A6TZ-01
GBMLGG(N=657)	0.2997	7.3115	TCGA-FG-5963-01
GBMLGG(N=657)	0.307	5.9635	TCGA-HT-A61A-01
GBMLGG(N=657)	0.3258	6.8992	TCGA-S9-A89V-01
GBMLGG(N=657)	0.3127	6.9595	TCGA-DB-A64W-01
GBMLGG(N=657)	0.2943	5.8545	TCGA-FG-A4MX-01
GBMLGG(N=657)	0.3185	6.7761	TCGA-P5-A72Z-01
GBMLGG(N=657)	0.3168	6.5181	TCGA-HT-8114-01
GBMLGG(N=657)	0.2704	7.9258	TCGA-06-2563-01
GBMLGG(N=657)	0.29	6.8715	TCGA-15-1444-01
GBMLGG(N=657)	0.2788	6.6206	TCGA-32-4213-01
GBMLGG(N=657)	0.323	6.5347	TCGA-HT-7881-01
GBMLGG(N=657)	0.2727	7.1874	TCGA-15-0742-01
GBMLGG(N=657)	0.2697	5.4013	TCGA-CS-4944-01
GBMLGG(N=657)	0.3894	8.0236	TCGA-06-0187-01
GBMLGG(N=657)	0.2907	8.6848	TCGA-19-1390-01
GBMLGG(N=657)	0.3129	5.7743	TCGA-S9-A7QX-01
GBMLGG(N=657)	0.3196	6.0915	TCGA-DU-A7TG-01
GBMLGG(N=657)	0.3014	6.4557	TCGA-DU-5874-01
GBMLGG(N=657)	0.3362	5.8515	TCGA-TQ-A8XE-01
GBMLGG(N=657)	0.3353	6.1542	TCGA-DU-7300-01
GBMLGG(N=657)	0.3431	6.3418	TCGA-HT-7694-01
GBMLGG(N=657)	0.3498	7.0185	TCGA-HT-7471-01
GBMLGG(N=657)	0.3121	6.2497	TCGA-DB-A4XD-01
GBMLGG(N=657)	0.3029	5.854	TCGA-TQ-A7RK-01
GBMLGG(N=657)	0.3106	5.9291	TCGA-HT-7475-01
GBMLGG(N=657)	0.3066	6.7313	TCGA-TQ-A7RO-01
GBMLGG(N=657)	0.3317	6.8348	TCGA-HT-7902-01
GBMLGG(N=657)	0.2984	5.3158	TCGA-FG-A711-01
GBMLGG(N=657)	0.2881	7.0009	TCGA-06-2557-01
GBMLGG(N=657)	0.2762	6.7195	TCGA-DB-5276-01
GBMLGG(N=657)	0.3176	6.4004	TCGA-P5-A730-01
GBMLGG(N=657)	0.3261	6.3153	TCGA-E1-A7YD-01
GBMLGG(N=657)	0.3228	6.4603	TCGA-HT-A74O-01
GBMLGG(N=657)	0.3105	6.2099	TCGA-HT-8015-01
GBMLGG(N=657)	0.3272	5.5601	TCGA-HT-A74J-01
GBMLGG(N=657)	0.267	8.4265	TCGA-06-0878-01
GBMLGG(N=657)	0.323	7.0265	TCGA-DH-A669-01
GBMLGG(N=657)	0.2758	6.9479	TCGA-06-0129-01
GBMLGG(N=657)	0.3049	6.0477	TCGA-HT-A617-01
GBMLGG(N=657)	0.2652	8.027	TCGA-16-1045-01
GBMLGG(N=657)	0.2749	7.4185	TCGA-06-2567-01
GBMLGG(N=657)	0.321	7.3522	TCGA-32-2616-01
GBMLGG(N=657)	0.3393	6.2306	TCGA-HT-7605-01
GBMLGG(N=657)	0.3207	5.8802	TCGA-S9-A6WO-01
GBMLGG(N=657)	0.2613	8.5532	TCGA-28-5208-01
GBMLGG(N=657)	0.2911	6.7277	TCGA-06-1804-01
GBMLGG(N=657)	0.3271	6.6672	TCGA-QH-A6CX-01
GBMLGG(N=657)	0.2618	7.0887	TCGA-14-2554-01
GBMLGG(N=657)	0.3366	6.0339	TCGA-P5-A5F4-01
GBMLGG(N=657)	0.3053	5.7866	TCGA-DU-A76K-01
GBMLGG(N=657)	0.3204	6.4653	TCGA-VM-A8CH-01
GBMLGG(N=657)	0.3513	6.2705	TCGA-HT-7609-01
GBMLGG(N=657)	0.2737	8.3532	TCGA-27-2528-01
GBMLGG(N=657)	0.3233	6.5333	TCGA-QH-A6X4-01
GBMLGG(N=657)	0.3082	5.3356	TCGA-DH-A7UV-01
GBMLGG(N=657)	0.3229	6.9965	TCGA-TM-A7C3-01
GBMLGG(N=657)	0.3054	7.772	TCGA-S9-A6WG-01
GBMLGG(N=657)	0.3491	8.1645	TCGA-06-5858-01
GBMLGG(N=657)	0.3072	5.2423	TCGA-FG-6690-01
GBMLGG(N=657)	0.3418	6.5284	TCGA-DU-8167-01
GBMLGG(N=657)	0.3232	6.0702	TCGA-QH-A65X-01
GBMLGG(N=657)	0.2721	6.6536	TCGA-06-0178-01
GBMLGG(N=657)	0.3274	6.4121	TCGA-P5-A780-01
GBMLGG(N=657)	0.2649	6.0989	TCGA-E1-5302-01
GBMLGG(N=657)	0.2769	7.2328	TCGA-14-1823-01
GBMLGG(N=657)	0.3105	5.605	TCGA-HW-A5KJ-01
GBMLGG(N=657)	0.3072	6.5833	TCGA-R8-A6MO-01
GBMLGG(N=657)	0.3321	5.8654	TCGA-FG-7636-01
GBMLGG(N=657)	0.2888	6.1388	TCGA-CS-6290-01
GBMLGG(N=657)	0.2986	7.62	TCGA-DU-5847-01
GBMLGG(N=657)	0.3013	7.8173	TCGA-DU-6406-01
GBMLGG(N=657)	0.2901	7.1204	TCGA-06-0743-01
GBMLGG(N=657)	0.3428	5.9889	TCGA-TM-A84B-01
LGG(N=506)	0.3226	6.4783	TCGA-S9-A7J2-01
LGG(N=506)	0.3294	7.9438	TCGA-E1-A7YI-01
LGG(N=506)	0.3434	6.6259	TCGA-DU-7302-01
LGG(N=506)	0.331	6.7199	TCGA-DU-A7TI-01
LGG(N=506)	0.3291	7.4174	TCGA-P5-A5EX-01
LGG(N=506)	0.3059	7.9651	TCGA-HT-8563-01
LGG(N=506)	0.3046	6.2821	TCGA-FG-A60K-01
LGG(N=506)	0.2936	6.7678	TCGA-CS-5397-01
LGG(N=506)	0.2614	6.7267	TCGA-E1-5322-01
LGG(N=506)	0.3126	6.868	TCGA-HT-8558-01
LGG(N=506)	0.2927	6.2373	TCGA-S9-A6U8-01
LGG(N=506)	0.3046	6.3868	TCGA-HT-7854-01
LGG(N=506)	0.3082	6.8165	TCGA-HT-7467-01
LGG(N=506)	0.3173	6.1893	TCGA-HT-7874-01
LGG(N=506)	0.3293	7.7576	TCGA-S9-A6TV-01
LGG(N=506)	0.3279	5.8694	TCGA-VM-A8CD-01
LGG(N=506)	0.3365	7.0739	TCGA-HT-7616-01
LGG(N=506)	0.3216	7.4053	TCGA-KT-A7W1-01
LGG(N=506)	0.3259	5.7798	TCGA-P5-A5F2-01
LGG(N=506)	0.3408	6.2267	TCGA-HT-7607-01
LGG(N=506)	0.3182	7.8338	TCGA-HT-7873-01
LGG(N=506)	0.3088	5.8385	TCGA-HT-7603-01
LGG(N=506)	0.2945	6.4	TCGA-DB-A64P-01
LGG(N=506)	0.2981	6.8212	TCGA-HW-7486-01
LGG(N=506)	0.3352	5.6574	TCGA-P5-A5F1-01
LGG(N=506)	0.3028	6.5054	TCGA-DU-7011-01
LGG(N=506)	0.3367	5.4516	TCGA-P5-A77X-01
LGG(N=506)	0.3079	6.5092	TCGA-HW-7493-01
LGG(N=506)	0.3185	6.154	TCGA-VM-A8CA-01
LGG(N=506)	0.3113	5.9425	TCGA-DU-7015-01
LGG(N=506)	0.3282	6.0719	TCGA-TM-A7C5-01
LGG(N=506)	0.2975	6.5084	TCGA-DU-8162-01
LGG(N=506)	0.3239	6.4591	TCGA-TM-A84O-01
LGG(N=506)	0.3032	5.9378	TCGA-S9-A7R3-01
LGG(N=506)	0.307	6.5261	TCGA-TQ-A7RN-01
LGG(N=506)	0.331	6.0777	TCGA-DU-A6S6-01
LGG(N=506)	0.3327	5.9062	TCGA-P5-A735-01
LGG(N=506)	0.3188	6.0568	TCGA-HT-7691-01
LGG(N=506)	0.3142	4.9942	TCGA-FG-A6J1-01
LGG(N=506)	0.3103	7.0911	TCGA-S9-A7R7-01
LGG(N=506)	0.2903	7.4721	TCGA-DU-6402-01
LGG(N=506)	0.3053	5.8939	TCGA-HT-7684-01
LGG(N=506)	0.3196	7.5002	TCGA-HT-8104-01
LGG(N=506)	0.3294	6.5784	TCGA-FN-7833-01
LGG(N=506)	0.2863	6.1701	TCGA-HT-7473-01
LGG(N=506)	0.3202	5.675	TCGA-HT-8019-01
LGG(N=506)	0.3148	6.28	TCGA-TQ-A7RU-01
LGG(N=506)	0.2994	6.3475	TCGA-DB-A4XF-01
LGG(N=506)	0.3232	6.1477	TCGA-FG-A713-01
LGG(N=506)	0.3183	7.5463	TCGA-E1-A7YL-01
LGG(N=506)	0.2798	6.6971	TCGA-CS-5396-01
LGG(N=506)	0.3312	7.0208	TCGA-HW-8322-01
LGG(N=506)	0.3187	6.8084	TCGA-S9-A6U9-01
LGG(N=506)	0.3427	5.8677	TCGA-HT-7676-01
LGG(N=506)	0.3254	8.0841	TCGA-HT-7469-01
LGG(N=506)	0.3039	6.6366	TCGA-HT-7478-01
LGG(N=506)	0.3286	5.8503	TCGA-DU-A5TW-01
LGG(N=506)	0.3238	6.5892	TCGA-S9-A6TX-01
LGG(N=506)	0.3219	5.9784	TCGA-RY-A83Z-01
LGG(N=506)	0.3011	4.5374	TCGA-FG-A6IZ-01
LGG(N=506)	0.2736	6.7773	TCGA-CS-4941-01
LGG(N=506)	0.3253	6.5308	TCGA-DH-A7UT-01
LGG(N=506)	0.2859	5.7137	TCGA-DU-5871-01
LGG(N=506)	0.3223	6.4629	TCGA-HW-8321-01
LGG(N=506)	0.3039	6.1314	TCGA-EZ-7264-01
LGG(N=506)	0.303	7.2984	TCGA-CS-6666-01
LGG(N=506)	0.3073	6.5621	TCGA-HW-7491-01
LGG(N=506)	0.2989	6.4567	TCGA-S9-A6U1-01
LGG(N=506)	0.3001	5.7549	TCGA-E1-5307-01
LGG(N=506)	0.3227	8.6573	TCGA-DU-A76L-01
LGG(N=506)	0.2961	6.4516	TCGA-HW-7495-01
LGG(N=506)	0.292	5.4526	TCGA-CS-6669-01
LGG(N=506)	0.328	6.4153	TCGA-HT-7481-01
LGG(N=506)	0.3338	6.3183	TCGA-DU-8163-01
LGG(N=506)	0.317	6.1973	TCGA-HT-8110-01
LGG(N=506)	0.3244	5.8692	TCGA-RY-A840-01
LGG(N=506)	0.3188	5.6517	TCGA-VM-A8C9-01
LGG(N=506)	0.3108	6.5734	TCGA-HW-8319-01
LGG(N=506)	0.326	6.3853	TCGA-QH-A6CW-01
LGG(N=506)	0.2838	6.2978	TCGA-DU-5870-01
LGG(N=506)	0.3258	6.1048	TCGA-TM-A84S-01
LGG(N=506)	0.3215	5.8033	TCGA-RY-A845-01
LGG(N=506)	0.3007	6.2077	TCGA-FG-8182-01
LGG(N=506)	0.3084	6.8993	TCGA-FG-6688-01
LGG(N=506)	0.3122	6.0581	TCGA-TQ-A7RP-01
LGG(N=506)	0.3363	6.086	TCGA-HT-8113-01
LGG(N=506)	0.3139	6.2608	TCGA-HT-7689-01
LGG(N=506)	0.3535	5.9941	TCGA-FG-7638-01
LGG(N=506)	0.3016	7.1707	TCGA-DU-7013-01
LGG(N=506)	0.3266	6.4787	TCGA-E1-A7Z3-01
LGG(N=506)	0.3046	6.6442	TCGA-HT-7476-01
LGG(N=506)	0.3074	6.2377	TCGA-TQ-A7RG-01
LGG(N=506)	0.3245	6.3853	TCGA-FG-8181-01
LGG(N=506)	0.3107	7.274	TCGA-DU-A7T6-01
LGG(N=506)	0.3289	6.1619	TCGA-DB-A4XC-01
LGG(N=506)	0.3281	7.0811	TCGA-FG-A4MW-01
LGG(N=506)	0.2682	7.2639	TCGA-DH-5142-01
LGG(N=506)	0.3006	6.1932	TCGA-S9-A6U2-01
LGG(N=506)	0.3208	6.0092	TCGA-TQ-A7RH-01
LGG(N=506)	0.3329	5.784	TCGA-DB-A75M-01
LGG(N=506)	0.3326	6.1235	TCGA-HT-8012-01
LGG(N=506)	0.3171	5.7345	TCGA-S9-A7QW-01
LGG(N=506)	0.325	4.7404	TCGA-P5-A733-01
LGG(N=506)	0.3246	5.5996	TCGA-E1-A7Z4-01
LGG(N=506)	0.3103	6.0171	TCGA-DU-A5TR-01
LGG(N=506)	0.3305	6.0785	TCGA-FG-8185-01
LGG(N=506)	0.3379	6.1841	TCGA-HW-8320-01
LGG(N=506)	0.3037	5.8248	TCGA-CS-6667-01
LGG(N=506)	0.2822	6.0157	TCGA-DU-5849-01
LGG(N=506)	0.2803	5.9778	TCGA-DB-5279-01
LGG(N=506)	0.3002	5.6778	TCGA-CS-6670-01
LGG(N=506)	0.3035	6.2327	TCGA-DB-A64V-01
LGG(N=506)	0.2846	7.2338	TCGA-DU-5854-01
LGG(N=506)	0.3079	6.3484	TCGA-DH-A7UR-01
LGG(N=506)	0.3037	6.7078	TCGA-S9-A6WL-01
LGG(N=506)	0.3401	6.142	TCGA-HT-7880-01
LGG(N=506)	0.267	6.8062	TCGA-E1-5318-01
LGG(N=506)	0.3022	6.2825	TCGA-DU-6393-01
LGG(N=506)	0.2998	6.1865	TCGA-DU-5853-01
LGG(N=506)	0.3326	8.0714	TCGA-TM-A84J-01
LGG(N=506)	0.3002	6.0947	TCGA-FG-5962-01
LGG(N=506)	0.3305	5.3144	TCGA-F6-A8O4-01
LGG(N=506)	0.3215	5.9496	TCGA-S9-A7R1-01
LGG(N=506)	0.3177	7.1141	TCGA-TM-A84M-01
LGG(N=506)	0.3127	6.6595	TCGA-HT-8107-01
LGG(N=506)	0.3079	6.1958	TCGA-P5-A5ET-01
LGG(N=506)	0.322	5.1811	TCGA-P5-A72W-01
LGG(N=506)	0.3158	5.9919	TCGA-FG-A70Y-01
LGG(N=506)	0.3172	5.9957	TCGA-TM-A84R-01
LGG(N=506)	0.2977	6.6362	TCGA-HW-A5KM-01
LGG(N=506)	0.324	7.5599	TCGA-HT-7477-01
LGG(N=506)	0.3257	6.4454	TCGA-FG-A87Q-01
LGG(N=506)	0.3071	6.9684	TCGA-FG-A70Z-01
LGG(N=506)	0.3113	8.871	TCGA-FG-A4MU-01
LGG(N=506)	0.3091	6.5661	TCGA-DB-A4XB-01
LGG(N=506)	0.3142	5.5796	TCGA-WY-A85D-01
LGG(N=506)	0.3328	6.1461	TCGA-FG-7641-01
LGG(N=506)	0.3001	6.1645	TCGA-DU-5872-01
LGG(N=506)	0.3059	6.0659	TCGA-FG-6689-01
LGG(N=506)	0.2819	7.325	TCGA-DB-5277-01
LGG(N=506)	0.2926	5.8612	TCGA-HT-A615-01
LGG(N=506)	0.3472	6.2778	TCGA-DU-7301-01
LGG(N=506)	0.3161	5.8558	TCGA-P5-A5EW-01
LGG(N=506)	0.3218	5.9265	TCGA-HT-A5RB-01
LGG(N=506)	0.3204	6.9619	TCGA-E1-A7YN-01
LGG(N=506)	0.3276	6.7346	TCGA-QH-A6XC-01
LGG(N=506)	0.306	7.6152	TCGA-S9-A6WN-01
LGG(N=506)	0.298	5.7759	TCGA-DB-A64L-01
LGG(N=506)	0.3189	6.4666	TCGA-TM-A84I-01
LGG(N=506)	0.3324	5.7986	TCGA-QH-A6CZ-01
LGG(N=506)	0.3216	6.2767	TCGA-WY-A858-01
LGG(N=506)	0.3204	5.7782	TCGA-VM-A8CB-01
LGG(N=506)	0.3315	5.5979	TCGA-VM-A8CF-01
LGG(N=506)	0.3413	5.2788	TCGA-HT-7608-01
LGG(N=506)	0.303	6.1185	TCGA-CS-4938-01
LGG(N=506)	0.3222	6.231	TCGA-QH-A6X5-01
LGG(N=506)	0.317	6.4637	TCGA-DU-8166-01
LGG(N=506)	0.3227	7.3446	TCGA-HT-8018-01
LGG(N=506)	0.2991	6.4941	TCGA-DU-7292-01
LGG(N=506)	0.3292	5.8968	TCGA-S9-A6TU-01
LGG(N=506)	0.3294	5.6282	TCGA-DB-A75P-01
LGG(N=506)	0.2903	6.0319	TCGA-FG-6691-01
LGG(N=506)	0.303	6.4075	TCGA-DU-6399-01
LGG(N=506)	0.3264	5.9479	TCGA-S9-A7IQ-01
LGG(N=506)	0.3054	6.4534	TCGA-S9-A6WI-01
LGG(N=506)	0.3057	6.4753	TCGA-DB-A64S-01
LGG(N=506)	0.2976	7.6095	TCGA-FG-6692-01
LGG(N=506)	0.2992	5.8999	TCGA-HW-7489-01
LGG(N=506)	0.3313	6.4346	TCGA-R8-A6YH-01
LGG(N=506)	0.311	6.4301	TCGA-HT-A618-01
LGG(N=506)	0.2997	5.9975	TCGA-QH-A65S-01
LGG(N=506)	0.32	6.5509	TCGA-DU-7019-01
LGG(N=506)	0.3345	7.4218	TCGA-DU-A7TJ-01
LGG(N=506)	0.3296	5.9409	TCGA-TM-A84H-01
LGG(N=506)	0.3175	6.4621	TCGA-S9-A7R8-01
LGG(N=506)	0.3098	6.7089	TCGA-S9-A7R4-01
LGG(N=506)	0.3214	6.3472	TCGA-S9-A7J3-01
LGG(N=506)	0.3247	5.821	TCGA-TM-A84L-01
LGG(N=506)	0.3282	6.2062	TCGA-E1-A7YH-01
LGG(N=506)	0.3075	5.197	TCGA-P5-A5EV-01
LGG(N=506)	0.3146	7.3475	TCGA-DU-A7TD-01
LGG(N=506)	0.3049	5.5457	TCGA-HW-A5KL-01
LGG(N=506)	0.3255	6.3544	TCGA-RY-A83X-01
LGG(N=506)	0.3401	6.497	TCGA-HT-7687-01
LGG(N=506)	0.3252	5.7732	TCGA-WY-A85A-01
LGG(N=506)	0.2716	6.7457	TCGA-DB-5281-01
LGG(N=506)	0.3297	6.8401	TCGA-E1-A7YK-01
LGG(N=506)	0.3018	5.9108	TCGA-DU-A5TU-01
LGG(N=506)	0.2979	5.848	TCGA-DU-A7TA-01
LGG(N=506)	0.2735	7.5433	TCGA-CS-5395-01
LGG(N=506)	0.3198	6.4992	TCGA-TQ-A7RR-01
LGG(N=506)	0.3252	6.6131	TCGA-HT-A5R5-01
LGG(N=506)	0.3081	6.359	TCGA-QH-A65V-01
LGG(N=506)	0.3241	6.4204	TCGA-S9-A6WP-01
LGG(N=506)	0.3013	5.8281	TCGA-S9-A6U5-01
LGG(N=506)	0.321	6.3118	TCGA-E1-A7YO-01
LGG(N=506)	0.3311	6.5154	TCGA-QH-A6X8-01
LGG(N=506)	0.3365	6.0777	TCGA-HT-7610-01
LGG(N=506)	0.3477	6.4393	TCGA-HT-7875-01
LGG(N=506)	0.3192	5.9757	TCGA-R8-A6MK-01
LGG(N=506)	0.3298	6.127	TCGA-P5-A5F0-01
LGG(N=506)	0.3227	5.4992	TCGA-R8-A73M-01
LGG(N=506)	0.3057	5.8071	TCGA-S9-A6TS-01
LGG(N=506)	0.3338	5.9512	TCGA-S9-A6TW-01
LGG(N=506)	0.2619	6.2067	TCGA-E1-5303-01
LGG(N=506)	0.2975	7.4675	TCGA-HT-7606-01
LGG(N=506)	0.3029	6.1805	TCGA-DU-6408-01
LGG(N=506)	0.2944	6.2821	TCGA-FG-5964-01
LGG(N=506)	0.3118	6.3087	TCGA-DB-A64Q-01
LGG(N=506)	0.3315	5.7626	TCGA-S9-A7IZ-01
LGG(N=506)	0.2988	5.682	TCGA-S9-A6WH-01
LGG(N=506)	0.3357	6.5688	TCGA-HT-7602-01
LGG(N=506)	0.3299	6.1181	TCGA-DU-A6S8-01
LGG(N=506)	0.3188	6.3937	TCGA-HT-7858-01
LGG(N=506)	0.3097	6.8257	TCGA-HT-7860-01
LGG(N=506)	0.3065	7.7501	TCGA-DU-7006-01
LGG(N=506)	0.2989	6.2192	TCGA-TQ-A7RS-01
LGG(N=506)	0.3058	6.4601	TCGA-DU-7009-01
LGG(N=506)	0.3135	7.5793	TCGA-DU-7010-01
LGG(N=506)	0.3128	6.042	TCGA-QH-A6X3-01
LGG(N=506)	0.342	6.7556	TCGA-DU-8164-01
LGG(N=506)	0.3024	6.3856	TCGA-DU-7018-01
LGG(N=506)	0.3173	5.8696	TCGA-RY-A843-01
LGG(N=506)	0.3225	6.4368	TCGA-DU-7014-01
LGG(N=506)	0.3422	6.8065	TCGA-HT-7693-01
LGG(N=506)	0.3098	7.1417	TCGA-FG-A6J3-01
LGG(N=506)	0.3186	7.6182	TCGA-HT-8106-01
LGG(N=506)	0.2962	6.7913	TCGA-HT-7472-01
LGG(N=506)	0.333	6.1546	TCGA-HT-7855-01
LGG(N=506)	0.3259	6.2733	TCGA-DB-A4XG-01
LGG(N=506)	0.3144	8.0064	TCGA-HT-A5RC-01
LGG(N=506)	0.3238	5.6927	TCGA-VM-A8C8-01
LGG(N=506)	0.3192	6.0957	TCGA-HT-7681-01
LGG(N=506)	0.3401	7.11	TCGA-DU-A6S2-01
LGG(N=506)	0.3361	5.6713	TCGA-DU-7309-01
LGG(N=506)	0.3094	5.2495	TCGA-DB-A4XH-01
LGG(N=506)	0.3123	5.9752	TCGA-HT-7485-01
LGG(N=506)	0.3031	6.5569	TCGA-VW-A7QS-01
LGG(N=506)	0.3199	5.9832	TCGA-VV-A86M-01
LGG(N=506)	0.321	6.6235	TCGA-E1-A7YV-01
LGG(N=506)	0.3085	6.8934	TCGA-HT-7468-01
LGG(N=506)	0.3353	6.8881	TCGA-HT-7677-01
LGG(N=506)	0.3033	6.86	TCGA-DU-A5TY-01
LGG(N=506)	0.3149	6.212	TCGA-HT-8109-01
LGG(N=506)	0.3132	6.3792	TCGA-HT-7479-01
LGG(N=506)	0.2726	6.6607	TCGA-DB-5275-01
LGG(N=506)	0.3311	5.7192	TCGA-TM-A7C4-01
LGG(N=506)	0.3194	6.3147	TCGA-DH-A7UU-01
LGG(N=506)	0.3128	6.8501	TCGA-HT-A4DV-01
LGG(N=506)	0.3213	6.4058	TCGA-FG-8186-01
LGG(N=506)	0.2957	5.8123	TCGA-FG-A4MT-01
LGG(N=506)	0.3067	6.4468	TCGA-E1-5305-01
LGG(N=506)	0.2715	5.996	TCGA-CS-5393-01
LGG(N=506)	0.2954	5.773	TCGA-DU-6395-01
LGG(N=506)	0.3072	5.6634	TCGA-DB-A64X-01
LGG(N=506)	0.3268	7.767	TCGA-S9-A7IS-01
LGG(N=506)	0.3203	6.1396	TCGA-HT-7856-01
LGG(N=506)	0.3085	5.9203	TCGA-QH-A6XA-01
LGG(N=506)	0.3201	5.6648	TCGA-P5-A77W-01
LGG(N=506)	0.281	6.1952	TCGA-CS-4942-01
LGG(N=506)	0.2942	6.1196	TCGA-CS-6186-01
LGG(N=506)	0.3056	5.9579	TCGA-DU-7008-01
LGG(N=506)	0.3311	6.363	TCGA-HT-7688-01
LGG(N=506)	0.3095	6.1544	TCGA-DU-A7T8-01
LGG(N=506)	0.3307	5.7279	TCGA-DU-A6S3-01
LGG(N=506)	0.3034	6.7516	TCGA-DB-A64U-01
LGG(N=506)	0.2984	8.2095	TCGA-HT-A61C-01
LGG(N=506)	0.3059	6.2873	TCGA-TQ-A7RF-01
LGG(N=506)	0.3289	6.1548	TCGA-F6-A8O3-01
LGG(N=506)	0.3103	5.9503	TCGA-R8-A6ML-01
LGG(N=506)	0.3051	6.1463	TCGA-DU-A5TT-01
LGG(N=506)	0.3252	5.6834	TCGA-QH-A870-01
LGG(N=506)	0.3276	5.5769	TCGA-DB-A75O-01
LGG(N=506)	0.322	6.4706	TCGA-HT-8111-01
LGG(N=506)	0.3165	6.0753	TCGA-S9-A7QZ-01
LGG(N=506)	0.2724	6.3263	TCGA-DB-5273-01
LGG(N=506)	0.3411	6.0648	TCGA-HT-7470-01
LGG(N=506)	0.3172	6.2865	TCGA-FG-A4MY-01
LGG(N=506)	0.3235	6.0328	TCGA-HT-8108-01
LGG(N=506)	0.2953	6.2854	TCGA-DB-A4XE-01
LGG(N=506)	0.3359	5.4565	TCGA-HT-A4DS-01
LGG(N=506)	0.345	6.4514	TCGA-DU-8158-01
LGG(N=506)	0.3025	6.0751	TCGA-HT-7474-01
LGG(N=506)	0.2646	5.5678	TCGA-DH-5143-01
LGG(N=506)	0.2963	5.4098	TCGA-TQ-A7RJ-01
LGG(N=506)	0.3143	5.9236	TCGA-S9-A7QY-01
LGG(N=506)	0.306	6.0268	TCGA-DB-A4XA-01
LGG(N=506)	0.3289	6.5463	TCGA-P5-A731-01
LGG(N=506)	0.3292	7.6829	TCGA-E1-A7YE-01
LGG(N=506)	0.3077	6.5771	TCGA-FG-A710-01
LGG(N=506)	0.3236	5.4273	TCGA-HT-8010-01
LGG(N=506)	0.3023	6.1863	TCGA-DU-7299-01
LGG(N=506)	0.2639	6.1669	TCGA-DB-5270-01
LGG(N=506)	0.3322	6.0809	TCGA-KT-A74X-01
LGG(N=506)	0.3292	6.4016	TCGA-DB-A75L-01
LGG(N=506)	0.2961	6.0032	TCGA-HT-A616-01
LGG(N=506)	0.3281	6.3457	TCGA-HT-A74K-01
LGG(N=506)	0.3184	5.579	TCGA-WY-A85C-01
LGG(N=506)	0.3307	6.744	TCGA-FG-8188-01
LGG(N=506)	0.3117	6.4989	TCGA-DU-A6S7-01
LGG(N=506)	0.3004	6.5037	TCGA-DU-7294-01
LGG(N=506)	0.268	5.5574	TCGA-DB-5274-01
LGG(N=506)	0.3542	5.9435	TCGA-HT-7604-01
LGG(N=506)	0.3261	5.9718	TCGA-TM-A84F-01
LGG(N=506)	0.3045	5.846	TCGA-DB-A64O-01
LGG(N=506)	0.3233	6.2754	TCGA-HT-7884-01
LGG(N=506)	0.308	6.3486	TCGA-S9-A6WE-01
LGG(N=506)	0.3068	6.0124	TCGA-QH-A6CY-01
LGG(N=506)	0.3107	7.211	TCGA-S9-A6WM-01
LGG(N=506)	0.3277	8.3159	TCGA-HT-A5RA-01
LGG(N=506)	0.3116	6.4224	TCGA-QH-A6CV-01
LGG(N=506)	0.315	6.7233	TCGA-VM-A8CE-01
LGG(N=506)	0.2992	7.2397	TCGA-DU-5852-01
LGG(N=506)	0.3156	6.4893	TCGA-P5-A72U-01
LGG(N=506)	0.3281	6.8875	TCGA-DB-A75K-01
LGG(N=506)	0.3115	6.0446	TCGA-DU-6410-01
LGG(N=506)	0.3006	5.7263	TCGA-QH-A65Z-01
LGG(N=506)	0.3209	5.5877	TCGA-S9-A7IY-01
LGG(N=506)	0.3122	5.8893	TCGA-P5-A781-01
LGG(N=506)	0.3214	5.8273	TCGA-TM-A84G-01
LGG(N=506)	0.3076	6.2015	TCGA-HW-A5KK-01
LGG(N=506)	0.2577	6.6582	TCGA-E1-5311-01
LGG(N=506)	0.3424	7.7362	TCGA-FG-7634-01
LGG(N=506)	0.2913	6.6789	TCGA-DU-5855-01
LGG(N=506)	0.2915	7.7792	TCGA-DU-6396-01
LGG(N=506)	0.3356	6.6081	TCGA-FG-7643-01
LGG(N=506)	0.3227	7.9922	TCGA-TM-A84C-01
LGG(N=506)	0.3171	6.1847	TCGA-WY-A85E-01
LGG(N=506)	0.3159	6.9214	TCGA-DU-7298-01
LGG(N=506)	0.3181	5.9552	TCGA-TM-A84T-01
LGG(N=506)	0.3339	6.937	TCGA-FG-7637-01
LGG(N=506)	0.3315	6.0043	TCGA-HT-A5R9-01
LGG(N=506)	0.3017	6.2904	TCGA-HT-A614-01
LGG(N=506)	0.3077	5.8087	TCGA-QH-A65R-01
LGG(N=506)	0.3257	6.0242	TCGA-FG-A60J-01
LGG(N=506)	0.3082	6.2141	TCGA-FG-8189-01
LGG(N=506)	0.295	5.3643	TCGA-P5-A5EY-01
LGG(N=506)	0.3004	9.739	TCGA-HT-7882-01
LGG(N=506)	0.3254	7.0295	TCGA-HT-8011-01
LGG(N=506)	0.2917	7.2022	TCGA-DU-6394-01
LGG(N=506)	0.3152	6.0146	TCGA-WY-A859-01
LGG(N=506)	0.3309	5.957	TCGA-WY-A85B-01
LGG(N=506)	0.3065	6.2843	TCGA-S9-A6UB-01
LGG(N=506)	0.2982	5.9921	TCGA-S9-A6U6-01
LGG(N=506)	0.3378	7.1289	TCGA-DU-8168-01
LGG(N=506)	0.2983	7.3694	TCGA-DU-7290-01
LGG(N=506)	0.2971	6.1617	TCGA-DU-6407-01
LGG(N=506)	0.3289	6.8856	TCGA-HT-7601-01
LGG(N=506)	0.2843	7.3884	TCGA-DU-6403-01
LGG(N=506)	0.3077	6.2631	TCGA-DB-A64R-01
LGG(N=506)	0.3293	7.2668	TCGA-E1-A7YQ-01
LGG(N=506)	0.2937	7.0433	TCGA-DU-6405-01
LGG(N=506)	0.2926	6.0911	TCGA-HW-7487-01
LGG(N=506)	0.3214	6.1369	TCGA-S9-A7R2-01
LGG(N=506)	0.3272	6.3942	TCGA-S9-A7J1-01
LGG(N=506)	0.3191	6.3218	TCGA-P5-A72X-01
LGG(N=506)	0.3257	7.1733	TCGA-E1-A7YJ-01
LGG(N=506)	0.3378	7.0859	TCGA-HT-7690-01
LGG(N=506)	0.3369	7.6678	TCGA-HT-8105-01
LGG(N=506)	0.3106	6.4431	TCGA-E1-A7YY-01
LGG(N=506)	0.3159	6.2674	TCGA-HT-A619-01
LGG(N=506)	0.2966	6.0708	TCGA-DU-6400-01
LGG(N=506)	0.3204	5.7554	TCGA-P5-A737-01
LGG(N=506)	0.3147	6.0614	TCGA-RY-A83Y-01
LGG(N=506)	0.4513	6.3698	TCGA-HT-8564-01
LGG(N=506)	0.3197	6.3187	TCGA-HT-7686-01
LGG(N=506)	0.3181	6.6053	TCGA-E1-A7YM-01
LGG(N=506)	0.3079	5.8525	TCGA-DH-A66F-01
LGG(N=506)	0.2623	6.416	TCGA-CS-5390-01
LGG(N=506)	0.2953	7.138	TCGA-S9-A6UA-01
LGG(N=506)	0.3341	7.631	TCGA-FG-A87N-01
LGG(N=506)	0.3226	6.496	TCGA-VV-A829-01
LGG(N=506)	0.3027	7.1291	TCGA-DH-A66B-01
LGG(N=506)	0.3312	6.1046	TCGA-HT-A5R7-01
LGG(N=506)	0.3295	6.5806	TCGA-CS-5394-01
LGG(N=506)	0.312	6.3628	TCGA-DH-A66D-01
LGG(N=506)	0.3151	6.4091	TCGA-HT-7877-01
LGG(N=506)	0.3062	6.8352	TCGA-DU-6542-01
LGG(N=506)	0.3038	5.865	TCGA-QH-A6CS-01
LGG(N=506)	0.3198	5.7554	TCGA-E1-A7YU-01
LGG(N=506)	0.3258	5.8063	TCGA-W9-A837-01
LGG(N=506)	0.3523	6.6541	TCGA-IK-7675-01
LGG(N=506)	0.3466	6.1113	TCGA-DU-7306-01
LGG(N=506)	0.3346	5.6625	TCGA-QH-A6X9-01
LGG(N=506)	0.3121	7.9147	TCGA-S9-A6U0-01
LGG(N=506)	0.3385	6.1673	TCGA-HT-7611-01
LGG(N=506)	0.3165	5.8873	TCGA-S9-A6TY-01
LGG(N=506)	0.2925	7.0631	TCGA-DU-A7TB-01
LGG(N=506)	0.3048	6.1088	TCGA-IK-8125-01
LGG(N=506)	0.3211	5.5775	TCGA-WH-A86K-01
LGG(N=506)	0.2583	5.9768	TCGA-DH-5141-01
LGG(N=506)	0.3126	5.8861	TCGA-FG-A60L-01
LGG(N=506)	0.2732	6.6581	TCGA-DB-5280-01
LGG(N=506)	0.3186	6.5797	TCGA-S9-A7IX-01
LGG(N=506)	0.2951	6.4428	TCGA-FG-5965-01
LGG(N=506)	0.3526	5.7716	TCGA-P5-A5F6-01
LGG(N=506)	0.3159	7.839	TCGA-DU-7007-01
LGG(N=506)	0.3003	6.0059	TCGA-HW-7490-01
LGG(N=506)	0.3077	7.9448	TCGA-CS-6188-01
LGG(N=506)	0.3029	6.5468	TCGA-CS-6668-01
LGG(N=506)	0.3305	7.7087	TCGA-DU-8165-01
LGG(N=506)	0.3302	5.838	TCGA-HT-7692-01
LGG(N=506)	0.3073	6.9729	TCGA-TQ-A7RM-01
LGG(N=506)	0.3379	6.242	TCGA-DU-8161-01
LGG(N=506)	0.331	5.6375	TCGA-P5-A736-01
LGG(N=506)	0.2918	6.6104	TCGA-DU-6401-01
LGG(N=506)	0.3187	5.7085	TCGA-HT-A74H-01
LGG(N=506)	0.3217	6.1964	TCGA-TQ-A7RV-01
LGG(N=506)	0.2932	6.885	TCGA-HT-7483-01
LGG(N=506)	0.3037	6.5037	TCGA-HT-7620-01
LGG(N=506)	0.3363	6.3815	TCGA-HT-7480-01
LGG(N=506)	0.3264	7.3816	TCGA-S9-A7J0-01
LGG(N=506)	0.325	6.6772	TCGA-TM-A84Q-01
LGG(N=506)	0.3174	5.8721	TCGA-RY-A847-01
LGG(N=506)	0.3177	6.1725	TCGA-TQ-A7RQ-01
LGG(N=506)	0.307	6.1283	TCGA-TQ-A7RW-01
LGG(N=506)	0.3244	7.113	TCGA-FG-8191-01
LGG(N=506)	0.3285	6.2344	TCGA-E1-A7YW-01
LGG(N=506)	0.2659	6.3892	TCGA-DB-5278-01
LGG(N=506)	0.325	6.6424	TCGA-E1-A7YS-01
LGG(N=506)	0.353	6.3376	TCGA-HT-7695-01
LGG(N=506)	0.3339	6.9807	TCGA-DU-7012-01
LGG(N=506)	0.3098	6.7334	TCGA-HT-7879-01
LGG(N=506)	0.3255	5.403	TCGA-DU-A7TC-01
LGG(N=506)	0.3507	6.3613	TCGA-HT-7680-01
LGG(N=506)	0.3146	5.4948	TCGA-DB-A4X9-01
LGG(N=506)	0.324	5.9623	TCGA-TQ-A7RI-01
LGG(N=506)	0.3096	5.865	TCGA-TM-A7CA-01
LGG(N=506)	0.3124	6.0444	TCGA-QH-A86X-01
LGG(N=506)	0.3275	6.1177	TCGA-DU-A76R-01
LGG(N=506)	0.2628	5.8357	TCGA-DH-5144-01
LGG(N=506)	0.3159	5.6317	TCGA-E1-A7Z2-01
LGG(N=506)	0.3051	7.7126	TCGA-DU-A5TP-01
LGG(N=506)	0.3327	6.4313	TCGA-FG-8187-01
LGG(N=506)	0.2753	7.4993	TCGA-E1-5304-01
LGG(N=506)	0.2751	6.7141	TCGA-CS-4943-01
LGG(N=506)	0.2629	7.2938	TCGA-DH-5140-01
LGG(N=506)	0.3249	5.4925	TCGA-TM-A7CF-01
LGG(N=506)	0.2996	6.4501	TCGA-DH-A7US-01
LGG(N=506)	0.3194	6.9988	TCGA-HT-A61B-01
LGG(N=506)	0.3107	5.5841	TCGA-E1-A7Z6-01
LGG(N=506)	0.3135	7.7121	TCGA-HT-7857-01
LGG(N=506)	0.3071	6.2373	TCGA-E1-5319-01
LGG(N=506)	0.3178	5.9141	TCGA-DU-A5TS-01
LGG(N=506)	0.5506	7.1602	TCGA-DU-6392-01
LGG(N=506)	0.3199	5.689	TCGA-QH-A6CU-01
LGG(N=506)	0.2898	6.8183	TCGA-DU-6404-01
LGG(N=506)	0.3289	6.4413	TCGA-VW-A8FI-01
LGG(N=506)	0.3207	6.4779	TCGA-HT-A74L-01
LGG(N=506)	0.3157	8.3571	TCGA-P5-A5EU-01
LGG(N=506)	0.3087	5.9885	TCGA-P5-A5EZ-01
LGG(N=506)	0.3042	7.86	TCGA-S9-A89Z-01
LGG(N=506)	0.3258	6.3065	TCGA-S9-A6TZ-01
LGG(N=506)	0.2997	7.3115	TCGA-FG-5963-01
LGG(N=506)	0.307	5.9635	TCGA-HT-A61A-01
LGG(N=506)	0.3258	6.8992	TCGA-S9-A89V-01
LGG(N=506)	0.3127	6.9595	TCGA-DB-A64W-01
LGG(N=506)	0.2943	5.8545	TCGA-FG-A4MX-01
LGG(N=506)	0.3185	6.7761	TCGA-P5-A72Z-01
LGG(N=506)	0.3168	6.5181	TCGA-HT-8114-01
LGG(N=506)	0.323	6.5347	TCGA-HT-7881-01
LGG(N=506)	0.2697	5.4013	TCGA-CS-4944-01
LGG(N=506)	0.3129	5.7743	TCGA-S9-A7QX-01
LGG(N=506)	0.3196	6.0915	TCGA-DU-A7TG-01
LGG(N=506)	0.3014	6.4557	TCGA-DU-5874-01
LGG(N=506)	0.3362	5.8515	TCGA-TQ-A8XE-01
LGG(N=506)	0.3353	6.1542	TCGA-DU-7300-01
LGG(N=506)	0.3431	6.3418	TCGA-HT-7694-01
LGG(N=506)	0.3498	7.0185	TCGA-HT-7471-01
LGG(N=506)	0.3121	6.2497	TCGA-DB-A4XD-01
LGG(N=506)	0.3029	5.854	TCGA-TQ-A7RK-01
LGG(N=506)	0.3106	5.9291	TCGA-HT-7475-01
LGG(N=506)	0.3066	6.7313	TCGA-TQ-A7RO-01
LGG(N=506)	0.3317	6.8348	TCGA-HT-7902-01
LGG(N=506)	0.2984	5.3158	TCGA-FG-A711-01
LGG(N=506)	0.2762	6.7195	TCGA-DB-5276-01
LGG(N=506)	0.3176	6.4004	TCGA-P5-A730-01
LGG(N=506)	0.3261	6.3153	TCGA-E1-A7YD-01
LGG(N=506)	0.3228	6.4603	TCGA-HT-A74O-01
LGG(N=506)	0.3105	6.2099	TCGA-HT-8015-01
LGG(N=506)	0.3272	5.5601	TCGA-HT-A74J-01
LGG(N=506)	0.323	7.0265	TCGA-DH-A669-01
LGG(N=506)	0.3049	6.0477	TCGA-HT-A617-01
LGG(N=506)	0.3393	6.2306	TCGA-HT-7605-01
LGG(N=506)	0.3207	5.8802	TCGA-S9-A6WO-01
LGG(N=506)	0.3271	6.6672	TCGA-QH-A6CX-01
LGG(N=506)	0.3366	6.0339	TCGA-P5-A5F4-01
LGG(N=506)	0.3053	5.7866	TCGA-DU-A76K-01
LGG(N=506)	0.3204	6.4653	TCGA-VM-A8CH-01
LGG(N=506)	0.3513	6.2705	TCGA-HT-7609-01
LGG(N=506)	0.3233	6.5333	TCGA-QH-A6X4-01
LGG(N=506)	0.3082	5.3356	TCGA-DH-A7UV-01
LGG(N=506)	0.3229	6.9965	TCGA-TM-A7C3-01
LGG(N=506)	0.3054	7.772	TCGA-S9-A6WG-01
LGG(N=506)	0.3072	5.2423	TCGA-FG-6690-01
LGG(N=506)	0.3418	6.5284	TCGA-DU-8167-01
LGG(N=506)	0.3232	6.0702	TCGA-QH-A65X-01
LGG(N=506)	0.3274	6.4121	TCGA-P5-A780-01
LGG(N=506)	0.2649	6.0989	TCGA-E1-5302-01
LGG(N=506)	0.3105	5.605	TCGA-HW-A5KJ-01
LGG(N=506)	0.3072	6.5833	TCGA-R8-A6MO-01
LGG(N=506)	0.3321	5.8654	TCGA-FG-7636-01
LGG(N=506)	0.2888	6.1388	TCGA-CS-6290-01
LGG(N=506)	0.2986	7.62	TCGA-DU-5847-01
LGG(N=506)	0.3013	7.8173	TCGA-DU-6406-01
LGG(N=506)	0.3428	5.9889	TCGA-TM-A84B-01
CESC(N=302)	0.3075	8.8801	TCGA-EK-A2RE-01
CESC(N=302)	0.2696	7.6526	TCGA-IR-A3L7-01
CESC(N=302)	0.3347	8.0154	TCGA-Q1-A73Q-01
CESC(N=302)	0.2893	6.9248	TCGA-C5-A1MF-01
CESC(N=302)	0.3614	8.1356	TCGA-ZJ-A8QQ-01
CESC(N=302)	0.3165	9.4452	TCGA-EX-A3L1-01
CESC(N=302)	0.3032	9.1783	TCGA-JW-A5VI-01
CESC(N=302)	0.3046	7.9304	TCGA-EA-A1QT-01
CESC(N=302)	0.3275	9.0582	TCGA-UC-A7PG-01
CESC(N=302)	0.3389	9.7994	TCGA-EA-A97N-01
CESC(N=302)	0.3074	7.7057	TCGA-EA-A3QD-01
CESC(N=302)	0.2908	6.797	TCGA-C5-A1ME-01
CESC(N=302)	0.3465	8.6931	TCGA-C5-A8YR-01
CESC(N=302)	0.2933	8.4103	TCGA-FU-A40J-01
CESC(N=302)	0.3227	8.0496	TCGA-VS-A9V5-01
CESC(N=302)	0.3546	9.492	TCGA-MY-A913-01
CESC(N=302)	0.3291	7.7616	TCGA-VS-A8Q9-01
CESC(N=302)	0.2782	9.1897	TCGA-DS-A0VL-01
CESC(N=302)	0.3285	8.2692	TCGA-VS-A9UU-01
CESC(N=302)	0.3375	8.6052	TCGA-ZJ-AAXN-01
CESC(N=302)	0.5605	8.1598	TCGA-VS-A9U6-01
CESC(N=302)	0.3206	6.8556	TCGA-C5-A2LX-01
CESC(N=302)	0.2954	8.5855	TCGA-C5-A1M8-01
CESC(N=302)	0.3296	9.0834	TCGA-C5-A7CJ-01
CESC(N=302)	0.3659	9.5858	TCGA-GH-A9DA-01
CESC(N=302)	0.305	8.3728	TCGA-EA-A5O9-01
CESC(N=302)	0.3348	8.5777	TCGA-Q1-A73P-01
CESC(N=302)	0.335	7.8339	TCGA-C5-A8XK-01
CESC(N=302)	0.3693	7.7793	TCGA-C5-A907-01
CESC(N=302)	0.3302	6.5023	TCGA-VS-A9UD-01
CESC(N=302)	0.3387	9.6162	TCGA-C5-A7CM-01
CESC(N=302)	0.357	7.3133	TCGA-VS-A9V2-01
CESC(N=302)	0.3511	8.0616	TCGA-VS-A94Y-01
CESC(N=302)	0.3665	9.0339	TCGA-C5-A8ZZ-01
CESC(N=302)	0.6007	8.7235	TCGA-VS-A9UJ-01
CESC(N=302)	0.3363	7.3164	TCGA-ZJ-AAXI-01
CESC(N=302)	0.3322	8.2887	TCGA-Q1-A6DT-01
CESC(N=302)	0.3205	8.8038	TCGA-VS-A9UQ-01
CESC(N=302)	0.3384	9.2848	TCGA-VS-A8EG-01
CESC(N=302)	0.3416	7.4473	TCGA-EX-A69L-01
CESC(N=302)	0.3415	9.6638	TCGA-Q1-A73O-01
CESC(N=302)	0.3742	8.2497	TCGA-VS-A8QC-01
CESC(N=302)	0.2973	7.6745	TCGA-EA-A5ZE-01
CESC(N=302)	0.3489	8.0324	TCGA-ZJ-A8QO-01
CESC(N=302)	0.2794	7.9753	TCGA-JX-A5QV-01
CESC(N=302)	0.2876	8.1491	TCGA-EK-A2GZ-01
CESC(N=302)	0.3074	7.5008	TCGA-EK-A2R9-01
CESC(N=302)	0.2757	8.5757	TCGA-IR-A3LL-01
CESC(N=302)	0.2847	8.4645	TCGA-C5-A1M5-01
CESC(N=302)	0.3285	8.4673	TCGA-C5-A7X8-01
CESC(N=302)	0.5382	8.1802	TCGA-EA-A3HS-01
CESC(N=302)	0.3014	8.8317	TCGA-IR-A3LH-01
CESC(N=302)	0.2925	8.6761	TCGA-C5-A1M9-01
CESC(N=302)	0.3112	4.9846	TCGA-DG-A2KJ-01
CESC(N=302)	0.2933	6.6429	TCGA-Q1-A5R3-01
CESC(N=302)	0.3047	9.2701	TCGA-HG-A2PA-01
CESC(N=302)	0.2901	8.4138	TCGA-EA-A50E-01
CESC(N=302)	0.2958	8.0422	TCGA-EA-A556-01
CESC(N=302)	0.3211	9.3853	TCGA-VS-A9V3-01
CESC(N=302)	0.3232	8.3219	TCGA-VS-A9UH-01
CESC(N=302)	0.2881	7.6919	TCGA-JX-A3PZ-01
CESC(N=302)	0.2969	8.1344	TCGA-C5-A1MP-01
CESC(N=302)	0.3643	8.1797	TCGA-MU-A5YI-01
CESC(N=302)	0.3317	8.6916	TCGA-VS-A8QA-01
CESC(N=302)	0.2933	8.9641	TCGA-FU-A5XV-01
CESC(N=302)	0.3553	8.3984	TCGA-EX-A8YF-01
CESC(N=302)	0.3477	8.7128	TCGA-ZJ-A8QR-01
CESC(N=302)	0.2895	8.8003	TCGA-IR-A3LB-01
CESC(N=302)	0.3039	7.8281	TCGA-EK-A2PI-01
CESC(N=302)	0.3278	7.1244	TCGA-HM-A6W2-01
CESC(N=302)	0.3012	7.9235	TCGA-IR-A3LF-01
CESC(N=302)	0.3003	8.6766	TCGA-HM-A4S6-01
CESC(N=302)	0.3523	8.4839	TCGA-VS-A8QF-01
CESC(N=302)	0.3141	9.0202	TCGA-VS-AA62-01
CESC(N=302)	0.3301	8.4654	TCGA-C5-A7UE-01
CESC(N=302)	0.3085	8.5734	TCGA-DS-A5RQ-01
CESC(N=302)	0.2866	7.5985	TCGA-BI-A20A-01
CESC(N=302)	0.4804	9.646	TCGA-EA-A3HU-01
CESC(N=302)	0.3052	8.5983	TCGA-EK-A2RM-01
CESC(N=302)	0.2818	9.0022	TCGA-DG-A2KK-01
CESC(N=302)	0.3109	9.102	TCGA-C5-A1MI-01
CESC(N=302)	0.3342	6.5443	TCGA-JW-A852-01
CESC(N=302)	0.3202	6.788	TCGA-EK-A2RA-01
CESC(N=302)	0.3	7.0308	TCGA-EK-A2RB-01
CESC(N=302)	0.2916	8.1811	TCGA-C5-A1MJ-01
CESC(N=302)	0.2937	7.0653	TCGA-MY-A5BE-01
CESC(N=302)	0.2796	8.9729	TCGA-C5-A1BE-01
CESC(N=302)	0.3333	8.258	TCGA-ZJ-AAXT-01
CESC(N=302)	0.3289	7.3101	TCGA-LP-A7HU-01
CESC(N=302)	0.6087	8.2642	TCGA-2W-A8YY-01
CESC(N=302)	0.2726	8.6212	TCGA-EA-A411-01
CESC(N=302)	0.305	9.042	TCGA-C5-A1MN-01
CESC(N=302)	0.3151	8.406	TCGA-C5-A2M2-01
CESC(N=302)	0.3035	7.5478	TCGA-EK-A2PK-01
CESC(N=302)	0.9845	8.0945	TCGA-EA-A410-01
CESC(N=302)	0.3351	8.2731	TCGA-VS-A952-01
CESC(N=302)	0.2902	8.8099	TCGA-EK-A2IP-01
CESC(N=302)	0.326	7.1858	TCGA-EK-A2PG-01
CESC(N=302)	0.2853	8.8935	TCGA-FU-A3YQ-01
CESC(N=302)	0.3318	8.9268	TCGA-DS-A1OB-01
CESC(N=302)	0.3262	8.8218	TCGA-VS-A959-01
CESC(N=302)	0.3033	7.0692	TCGA-EK-A2R7-01
CESC(N=302)	0.2806	7.632	TCGA-JW-A5VJ-01
CESC(N=302)	0.3271	8.5593	TCGA-C5-A7UH-01
CESC(N=302)	0.3356	8.7096	TCGA-MA-AA3Z-01
CESC(N=302)	0.3293	9.0526	TCGA-VS-A9UR-01
CESC(N=302)	0.2911	7.3825	TCGA-EK-A3GN-01
CESC(N=302)	0.3092	8.7072	TCGA-DS-A3LQ-01
CESC(N=302)	0.3135	7.9977	TCGA-ZJ-AAXU-01
CESC(N=302)	0.3393	9.7494	TCGA-VS-A9UY-01
CESC(N=302)	0.338	9.8096	TCGA-ZJ-AAXA-01
CESC(N=302)	0.2987	8.5237	TCGA-EK-A2RO-01
CESC(N=302)	0.2799	9.0738	TCGA-DS-A0VM-01
CESC(N=302)	0.2994	8.6792	TCGA-EX-A1H5-01
CESC(N=302)	0.2869	7.1049	TCGA-FU-A3EO-01
CESC(N=302)	0.2842	8.2215	TCGA-EK-A2RK-01
CESC(N=302)	0.2885	8.7861	TCGA-C5-A1BL-01
CESC(N=302)	0.3415	6.7111	TCGA-Q1-A73S-01
CESC(N=302)	0.3559	7.442	TCGA-PN-A8MA-01
CESC(N=302)	0.3273	9.4646	TCGA-DS-A7WF-01
CESC(N=302)	0.323	7.5152	TCGA-C5-A7X3-01
CESC(N=302)	0.2708	8.7123	TCGA-HM-A3JK-01
CESC(N=302)	0.3354	9.2167	TCGA-ZJ-AAXJ-01
CESC(N=302)	0.3263	7.4657	TCGA-VS-A9V1-01
CESC(N=302)	0.3043	7.0752	TCGA-FU-A3HZ-01
CESC(N=302)	0.3311	7.89	TCGA-EA-A78R-01
CESC(N=302)	0.2888	8.6181	TCGA-JW-A5VG-01
CESC(N=302)	0.3483	8.9345	TCGA-VS-A9UV-01
CESC(N=302)	0.3144	9.0274	TCGA-C5-A8YT-01
CESC(N=302)	0.329	8.8386	TCGA-ZX-AA5X-01
CESC(N=302)	0.3275	8.7312	TCGA-VS-A958-01
CESC(N=302)	0.3536	8.6494	TCGA-VS-A8EL-01
CESC(N=302)	0.3384	8.5087	TCGA-ZJ-AB0I-01
CESC(N=302)	0.2977	8.3701	TCGA-C5-A2LZ-01
CESC(N=302)	0.3249	8.9244	TCGA-VS-A950-01
CESC(N=302)	0.3007	9.2127	TCGA-IR-A3LK-01
CESC(N=302)	0.3283	9.9604	TCGA-DS-A1OC-01
CESC(N=302)	0.3057	7.4757	TCGA-C5-A3HE-01
CESC(N=302)	0.3341	8.7417	TCGA-MA-AA3W-01
CESC(N=302)	0.3387	8.5671	TCGA-VS-A9UL-01
CESC(N=302)	0.3477	8.3879	TCGA-VS-A9UO-01
CESC(N=302)	0.3389	8.3379	TCGA-C5-A8XJ-01
CESC(N=302)	0.3359	8.8298	TCGA-C5-A7CL-01
CESC(N=302)	0.2968	8.6409	TCGA-FU-A3NI-01
CESC(N=302)	0.3028	8.6288	TCGA-EA-A439-01
CESC(N=302)	0.3468	7.1585	TCGA-VS-A9V0-01
CESC(N=302)	0.2764	8.9918	TCGA-EK-A3GK-01
CESC(N=302)	0.3429	7.755	TCGA-C5-A7CG-01
CESC(N=302)	0.2798	9.0496	TCGA-C5-A1BI-01
CESC(N=302)	0.2825	8.9724	TCGA-HM-A3JJ-01
CESC(N=302)	0.3423	7.3718	TCGA-C5-A7UI-01
CESC(N=302)	0.3529	9.7206	TCGA-ZJ-AAXD-01
CESC(N=302)	0.3001	9.2211	TCGA-EK-A2R8-01
CESC(N=302)	0.3444	6.5168	TCGA-VS-A9UP-01
CESC(N=302)	0.2826	8.9785	TCGA-C5-A1BF-01
CESC(N=302)	0.3311	8.0681	TCGA-EX-A69M-01
CESC(N=302)	0.2864	8.8518	TCGA-EA-A5ZD-01
CESC(N=302)	0.2909	9.4102	TCGA-JX-A3Q0-01
CESC(N=302)	0.2912	8.8413	TCGA-BI-A0VS-01
CESC(N=302)	0.3713	7.7577	TCGA-VS-A8EJ-01
CESC(N=302)	0.2868	9.0705	TCGA-DR-A0ZL-01
CESC(N=302)	0.3372	8.0175	TCGA-MA-AA41-01
CESC(N=302)	0.2927	8.5672	TCGA-EA-A3HQ-01
CESC(N=302)	0.2784	6.849	TCGA-LP-A5U2-01
CESC(N=302)	0.2851	7.6966	TCGA-EA-A43B-01
CESC(N=302)	0.3026	8.2224	TCGA-C5-A3HD-01
CESC(N=302)	0.29	7.962	TCGA-IR-A3LI-01
CESC(N=302)	0.3408	7.6996	TCGA-VS-A8EI-01
CESC(N=302)	0.2828	7.5524	TCGA-EA-A4BA-01
CESC(N=302)	0.291	9.5226	TCGA-C5-A3HL-01
CESC(N=302)	0.3042	7.0185	TCGA-EA-A3Y4-01
CESC(N=302)	0.3284	8.6737	TCGA-UC-A7PF-01
CESC(N=302)	0.3529	8.5938	TCGA-VS-A9UB-01
CESC(N=302)	0.3359	9.1955	TCGA-UC-A7PI-01
CESC(N=302)	0.3022	10.2776	TCGA-DG-A2KL-01
CESC(N=302)	0.3434	8.3864	TCGA-JW-AAVH-01
CESC(N=302)	0.3057	8.6564	TCGA-MY-A5BF-01
CESC(N=302)	0.2729	7.9092	TCGA-Q1-A5R1-01
CESC(N=302)	0.3062	8.6648	TCGA-FU-A57G-01
CESC(N=302)	0.2941	8.7281	TCGA-C5-A1BQ-01
CESC(N=302)	0.2966	7.8304	TCGA-EK-A2PL-01
CESC(N=302)	0.3345	9.8348	TCGA-Q1-A6DW-01
CESC(N=302)	0.3047	8.6942	TCGA-C5-A2M1-01
CESC(N=302)	0.3338	7.5625	TCGA-R2-A69V-01
CESC(N=302)	0.3186	7.9628	TCGA-EA-A5ZF-01
CESC(N=302)	0.3109	7.9236	TCGA-FU-A23L-01
CESC(N=302)	0.3141	8.626	TCGA-DS-A1OA-01
CESC(N=302)	0.2826	8.4949	TCGA-EK-A2H1-01
CESC(N=302)	0.2768	9.2032	TCGA-LP-A4AU-01
CESC(N=302)	0.3445	8.1172	TCGA-VS-A9U7-01
CESC(N=302)	0.2856	8.5536	TCGA-C5-A2LS-01
CESC(N=302)	0.335	9.5279	TCGA-MA-AA3Y-01
CESC(N=302)	0.2812	8.1562	TCGA-DG-A2KM-01
CESC(N=302)	0.2906	8.6084	TCGA-C5-A3HF-01
CESC(N=302)	0.3178	9.1162	TCGA-C5-A2LT-01
CESC(N=302)	0.2916	8.7782	TCGA-C5-A1BK-01
CESC(N=302)	0.3306	9.1324	TCGA-UC-A7PD-01
CESC(N=302)	0.2969	7.5844	TCGA-MY-A5BD-01
CESC(N=302)	0.3106	7.664	TCGA-VS-A9UZ-01
CESC(N=302)	0.3151	8.208	TCGA-DS-A1OD-01
CESC(N=302)	0.3462	7.8173	TCGA-C5-A8XH-01
CESC(N=302)	0.2927	8.5306	TCGA-EK-A2RC-01
CESC(N=302)	0.2921	7.986	TCGA-JX-A3Q8-01
CESC(N=302)	0.3077	9.3214	TCGA-JW-A5VL-01
CESC(N=302)	0.3368	7.0136	TCGA-DS-A7WI-01
CESC(N=302)	0.3464	8.3313	TCGA-VS-A953-01
CESC(N=302)	0.2845	7.0595	TCGA-EA-A44S-01
CESC(N=302)	0.3346	8.4337	TCGA-VS-A957-01
CESC(N=302)	0.294	7.5758	TCGA-JW-A5VH-01
CESC(N=302)	0.2824	9.6213	TCGA-EA-A3HR-01
CESC(N=302)	0.2928	8.3007	TCGA-EA-A3QE-01
CESC(N=302)	0.3433	9.3752	TCGA-WL-A834-01
CESC(N=302)	0.3561	9.6714	TCGA-C5-A901-01
CESC(N=302)	0.3368	7.6351	TCGA-JW-A69B-01
CESC(N=302)	0.2765	9.0821	TCGA-FU-A3HY-01
CESC(N=302)	0.2943	8.9763	TCGA-C5-A1M6-01
CESC(N=302)	0.3238	7.6342	TCGA-VS-A9V4-01
CESC(N=302)	0.3397	8.5203	TCGA-VS-A8Q8-01
CESC(N=302)	0.2834	8.1194	TCGA-DS-A0VN-01
CESC(N=302)	0.3113	9.7239	TCGA-MU-A8JM-01
CESC(N=302)	0.3009	7.4832	TCGA-C5-A2LY-01
CESC(N=302)	0.3104	5.8922	TCGA-FU-A23K-01
CESC(N=302)	0.3345	7.4605	TCGA-EA-A6QX-01
CESC(N=302)	0.3416	8.8057	TCGA-C5-A7CH-01
CESC(N=302)	0.3084	8.3215	TCGA-EK-A2RN-01
CESC(N=302)	0.3104	8.2995	TCGA-EK-A2RJ-01
CESC(N=302)	0.2903	8.8781	TCGA-C5-A1BM-01
CESC(N=302)	0.3366	9.3195	TCGA-Q1-A73R-01
CESC(N=302)	0.3269	10.1971	TCGA-DS-A7WH-01
CESC(N=302)	0.3559	8.4474	TCGA-ZJ-AAX4-01
CESC(N=302)	0.3476	8.9081	TCGA-C5-A7CK-01
CESC(N=302)	0.346	8.443	TCGA-VS-A8EK-01
CESC(N=302)	0.2805	10.2502	TCGA-EA-A1QS-01
CESC(N=302)	0.2922	9.0859	TCGA-FU-A3WB-01
CESC(N=302)	0.2898	9.9527	TCGA-FU-A3TQ-01
CESC(N=302)	0.3397	9.0299	TCGA-C5-A8XI-01
CESC(N=302)	0.3042	7.8593	TCGA-C5-A1BN-01
CESC(N=302)	0.293	7.8259	TCGA-IR-A3LA-01
CESC(N=302)	0.3591	7.4576	TCGA-VS-A94X-01
CESC(N=302)	0.4485	6.9781	TCGA-MA-AA42-01
CESC(N=302)	0.3527	6.7307	TCGA-C5-A8YQ-01
CESC(N=302)	0.3294	8.4266	TCGA-ZJ-AB0H-01
CESC(N=302)	0.3404	9.0822	TCGA-C5-A7X5-01
CESC(N=302)	0.3241	7.8704	TCGA-VS-A9U5-01
CESC(N=302)	0.2778	9.0565	TCGA-C5-A1M7-01
CESC(N=302)	0.3611	8.6156	TCGA-C5-A905-01
CESC(N=302)	0.3147	7.3766	TCGA-Q1-A5R2-01
CESC(N=302)	0.2902	8.639	TCGA-EK-A3GJ-01
CESC(N=302)	0.288	9.3241	TCGA-MU-A51Y-01
CESC(N=302)	0.2972	8.3171	TCGA-DG-A2KH-01
CESC(N=302)	0.3434	8.4731	TCGA-VS-A8EB-01
CESC(N=302)	0.2771	9.1529	TCGA-LP-A4AX-01
CESC(N=302)	0.4907	8.6746	TCGA-VS-A94Z-01
CESC(N=302)	0.3555	7.583	TCGA-ZJ-AAXB-01
CESC(N=302)	0.3048	7.4641	TCGA-C5-A1MQ-01
CESC(N=302)	0.2887	8.3347	TCGA-EX-A1H6-01
CESC(N=302)	0.315	7.9015	TCGA-ZJ-AAXF-01
CESC(N=302)	0.3413	8.8854	TCGA-VS-A9UM-01
CESC(N=302)	0.3418	7.7485	TCGA-VS-A8EH-01
CESC(N=302)	0.2814	8.5672	TCGA-BI-A0VR-01
CESC(N=302)	0.267	8.7038	TCGA-EA-A5FO-01
CESC(N=302)	0.2744	7.9623	TCGA-DR-A0ZM-01
CESC(N=302)	0.3279	9.3951	TCGA-MA-AA43-01
CESC(N=302)	0.3115	9.6179	TCGA-C5-A7UC-01
CESC(N=302)	0.3344	8.8414	TCGA-C5-A7XC-01
CESC(N=302)	0.3403	8.4177	TCGA-VS-A8QH-01
CESC(N=302)	0.2845	9.3661	TCGA-LP-A5U3-01
CESC(N=302)	0.2917	9.5104	TCGA-EA-A3HT-01
CESC(N=302)	0.2742	7.4125	TCGA-IR-A3LC-01
CESC(N=302)	0.3294	8.662	TCGA-FU-A770-01
CESC(N=302)	0.3385	7.0664	TCGA-VS-A8EC-01
CESC(N=302)	0.3319	9.3394	TCGA-4J-AA1J-01
CESC(N=302)	0.269	6.4212	TCGA-LP-A4AV-01
CESC(N=302)	0.3072	9.1671	TCGA-EK-A2RL-01
CESC(N=302)	0.2877	8.7247	TCGA-EK-A3GM-01
CESC(N=302)	0.3176	8.4759	TCGA-VS-A9UC-01
CESC(N=302)	0.3019	9.0362	TCGA-FU-A2QG-01
CESC(N=302)	0.3135	8.8479	TCGA-EK-A2PM-01
CESC(N=302)	0.2758	8.7062	TCGA-DS-A0VK-01
CESC(N=302)	0.358	8.2724	TCGA-VS-A94W-01
CESC(N=302)	0.2817	9.6319	TCGA-C5-A1MK-01
CESC(N=302)	0.3019	8.9481	TCGA-C5-A1MH-01
CESC(N=302)	0.3062	9.1012	TCGA-C5-A0TN-01
CESC(N=302)	0.3375	8.9906	TCGA-VS-A9UI-01
CESC(N=302)	0.2909	7.898	TCGA-FU-A3TX-01
CESC(N=302)	0.3326	8.6438	TCGA-Q1-A6DV-01
CESC(N=302)	0.296	7.7605	TCGA-C5-A1ML-01
CESC(N=302)	0.3606	8.6887	TCGA-VS-A8QM-01
CESC(N=302)	0.3265	6.8966	TCGA-RA-A741-01
CESC(N=302)	0.3156	7.9223	TCGA-VS-A954-01
CESC(N=302)	0.3309	8.5329	TCGA-XS-A8TJ-01
CESC(N=302)	0.2932	8.8631	TCGA-LP-A4AW-01
CESC(N=302)	0.3161	7.6311	TCGA-JW-A5VK-01
CESC(N=302)	0.2946	8.0875	TCGA-EK-A2H0-01
CESC(N=302)	0.2971	7.3457	TCGA-EX-A449-01
CESC(N=302)	0.3654	6.7927	TCGA-C5-A902-01
CESC(N=302)	0.3388	9.1966	TCGA-MA-AA3X-01
CESC(N=302)	0.3522	7.3083	TCGA-C5-A7CO-01
CESC(N=302)	0.3216	8.2323	TCGA-C5-A2LV-01
CESC(N=302)	0.3406	6.8535	TCGA-VS-A9UT-01
CESC(N=302)	0.3246	9.092	TCGA-ZJ-AAX8-01
CESC(N=302)	0.2788	9.3906	TCGA-C5-A1BJ-01
LUAD(N=511)	0.3067	7.7689	TCGA-44-6778-01
LUAD(N=511)	0.291	7.5484	TCGA-05-4420-01
LUAD(N=511)	0.3127	8.9472	TCGA-64-1679-01
LUAD(N=511)	0.2967	8.2566	TCGA-49-6744-01
LUAD(N=511)	0.2939	8.0524	TCGA-55-6982-01
LUAD(N=511)	0.3335	7.853	TCGA-NJ-A4YI-01
LUAD(N=511)	0.2944	8.1516	TCGA-73-4666-01
LUAD(N=511)	0.3314	7.5768	TCGA-MN-A4N1-01
LUAD(N=511)	0.3558	7.6959	TCGA-55-7911-01
LUAD(N=511)	0.335	6.9324	TCGA-55-A4DG-01
LUAD(N=511)	0.3419	8.0554	TCGA-L9-A5IP-01
LUAD(N=511)	0.2984	6.969	TCGA-73-4662-01
LUAD(N=511)	0.3013	8.3241	TCGA-55-6712-01
LUAD(N=511)	0.2731	8.4343	TCGA-97-7553-01
LUAD(N=511)	0.3338	9.0167	TCGA-49-AARE-01
LUAD(N=511)	0.3409	7.531	TCGA-50-8460-01
LUAD(N=511)	0.2962	8.9888	TCGA-50-5933-01
LUAD(N=511)	0.2954	9.0011	TCGA-44-6774-01
LUAD(N=511)	0.2934	8.6638	TCGA-73-4670-01
LUAD(N=511)	0.3062	7.6042	TCGA-55-A48Z-01
LUAD(N=511)	0.3033	6.1811	TCGA-75-7031-01
LUAD(N=511)	0.3226	7.8561	TCGA-44-A47A-01
LUAD(N=511)	0.3117	8.5146	TCGA-05-4398-01
LUAD(N=511)	0.2811	7.3483	TCGA-67-3773-01
LUAD(N=511)	0.2985	8.4182	TCGA-64-5781-01
LUAD(N=511)	0.3059	8.6154	TCGA-97-7552-01
LUAD(N=511)	0.3164	7.9113	TCGA-49-AARN-01
LUAD(N=511)	0.2725	8.0657	TCGA-44-3919-01
LUAD(N=511)	0.3283	7.4657	TCGA-99-8032-01
LUAD(N=511)	0.329	8.5626	TCGA-55-8299-01
LUAD(N=511)	0.3009	7.7074	TCGA-55-A491-01
LUAD(N=511)	0.3005	8.8941	TCGA-50-6595-01
LUAD(N=511)	0.3285	7.2414	TCGA-95-A4VP-01
LUAD(N=511)	0.3126	8.0754	TCGA-55-8302-01
LUAD(N=511)	0.2866	7.80232	TCGA-44-4112-01
LUAD(N=511)	0.2825	8.8226	TCGA-05-4430-01
LUAD(N=511)	0.3008	9.0628	TCGA-75-7027-01
LUAD(N=511)	0.2747	8.68204	TCGA-44-2668-01
LUAD(N=511)	0.3629	7.2789	TCGA-55-8507-01
LUAD(N=511)	0.3148	8.0379	TCGA-69-8254-01
LUAD(N=511)	0.323	8.1859	TCGA-78-8640-01
LUAD(N=511)	0.351	8.187	TCGA-69-7979-01
LUAD(N=511)	0.3036	7.7394	TCGA-55-7573-01
LUAD(N=511)	0.2991	6.9034	TCGA-49-4506-01
LUAD(N=511)	0.2803	7.6901	TCGA-05-4402-01
LUAD(N=511)	0.3525	8.1215	TCGA-44-8119-01
LUAD(N=511)	0.3507	8.0866	TCGA-55-7724-01
LUAD(N=511)	0.3029	7.2584	TCGA-44-6776-01
LUAD(N=511)	0.3006	7.4691	TCGA-49-4514-01
LUAD(N=511)	0.2819	7.6829	TCGA-05-4396-01
LUAD(N=511)	0.3441	8.8493	TCGA-55-8204-01
LUAD(N=511)	0.3258	7.8373	TCGA-L4-A4E6-01
LUAD(N=511)	0.2866	8.1846	TCGA-75-6205-01
LUAD(N=511)	0.3242	8.2228	TCGA-62-A46O-01
LUAD(N=511)	0.3151	8.2732	TCGA-78-7155-01
LUAD(N=511)	0.3272	7.4628	TCGA-62-A472-01
LUAD(N=511)	0.3064	6.7	TCGA-NJ-A55R-01
LUAD(N=511)	0.3261	7.7829	TCGA-62-8395-01
LUAD(N=511)	0.4503	7.9925	TCGA-95-7567-01
LUAD(N=511)	0.3028	6.8359	TCGA-50-5051-01
LUAD(N=511)	0.3259	8.022	TCGA-55-A48Y-01
LUAD(N=511)	0.3277	7.1353	TCGA-86-A456-01
LUAD(N=511)	0.3108	7.607	TCGA-50-5068-01
LUAD(N=511)	0.3278	7.6575	TCGA-NJ-A55A-01
LUAD(N=511)	0.32	7.5346	TCGA-J2-A4AG-01
LUAD(N=511)	0.3071	8.4275	TCGA-05-4405-01
LUAD(N=511)	0.2843	7.8972	TCGA-50-5944-01
LUAD(N=511)	0.3329	7.5786	TCGA-86-7955-01
LUAD(N=511)	0.2908	7.985	TCGA-50-6673-01
LUAD(N=511)	0.3554	7.5239	TCGA-55-7727-01
LUAD(N=511)	0.3384	7.3881	TCGA-55-8510-01
LUAD(N=511)	0.3315	7.9601	TCGA-MP-A4T8-01
LUAD(N=511)	0.341	8.7094	TCGA-86-8279-01
LUAD(N=511)	0.3189	6.3968	TCGA-55-A494-01
LUAD(N=511)	0.3142	5.31873	TCGA-44-3917-01
LUAD(N=511)	0.3003	7.7882	TCGA-75-5125-01
LUAD(N=511)	0.3269	6.8656	TCGA-55-8615-01
LUAD(N=511)	0.3514	8.1507	TCGA-MP-A4TF-01
LUAD(N=511)	0.2926	7.5534	TCGA-55-6979-01
LUAD(N=511)	0.5047	8.4353	TCGA-86-A4JF-01
LUAD(N=511)	0.3447	7.2575	TCGA-86-7701-01
LUAD(N=511)	0.3196	8.3025	TCGA-62-8398-01
LUAD(N=511)	0.3265	6.8156	TCGA-L9-A443-01
LUAD(N=511)	0.3233	7.5244	TCGA-78-8660-01
LUAD(N=511)	0.3143	7.5635	TCGA-78-7148-01
LUAD(N=511)	0.2956	8.1731	TCGA-67-6215-01
LUAD(N=511)	0.3394	7.7022	TCGA-55-A490-01
LUAD(N=511)	0.3588	8.2992	TCGA-69-7974-01
LUAD(N=511)	0.3241	7.4978	TCGA-49-AAR4-01
LUAD(N=511)	0.2744	7.1358	TCGA-05-4418-01
LUAD(N=511)	0.2877	7.6327	TCGA-35-4123-01
LUAD(N=511)	0.2795	7.2958	TCGA-55-6969-01
LUAD(N=511)	0.3523	7.235	TCGA-91-8497-01
LUAD(N=511)	0.3313	6.7569	TCGA-62-A470-01
LUAD(N=511)	0.3105	6.2517	TCGA-53-A4EZ-01
LUAD(N=511)	0.3088	7.5261	TCGA-78-7162-01
LUAD(N=511)	0.3295	7.9478	TCGA-62-A46Y-01
LUAD(N=511)	0.3214	6.5005	TCGA-62-A46R-01
LUAD(N=511)	0.2886	7.0346	TCGA-05-4244-01
LUAD(N=511)	0.3245	7.5588	TCGA-L9-A8F4-01
LUAD(N=511)	0.3484	9.0378	TCGA-55-7726-01
LUAD(N=511)	0.307	7.8749	TCGA-49-4512-01
LUAD(N=511)	0.35	7.0471	TCGA-73-A9RS-01
LUAD(N=511)	0.3054	7.7285	TCGA-MP-A4TD-01
LUAD(N=511)	0.2962	7.8038	TCGA-75-5147-01
LUAD(N=511)	0.3047	7.6185	TCGA-44-7671-01
LUAD(N=511)	0.3091	8.0066	TCGA-38-4631-01
LUAD(N=511)	0.321	7.3097	TCGA-NJ-A55O-01
LUAD(N=511)	0.2992	7.3081	TCGA-75-6211-01
LUAD(N=511)	0.3106	7.2393	TCGA-05-5420-01
LUAD(N=511)	0.2912	7.1818	TCGA-55-1594-01
LUAD(N=511)	0.3093	7.3133	TCGA-64-5774-01
LUAD(N=511)	0.292	8.3011	TCGA-50-5941-01
LUAD(N=511)	0.2713	8.35074	TCGA-44-2662-01
LUAD(N=511)	0.2987	6.9409	TCGA-97-A4M2-01
LUAD(N=511)	0.3538	7.3938	TCGA-55-7995-01
LUAD(N=511)	0.3486	5.7824	TCGA-95-7043-01
LUAD(N=511)	0.3221	8.1656	TCGA-NJ-A4YP-01
LUAD(N=511)	0.3065	6.9065	TCGA-97-A4M1-01
LUAD(N=511)	0.3146	6.4293	TCGA-78-7149-01
LUAD(N=511)	0.3095	8.5187	TCGA-MP-A4TC-01
LUAD(N=511)	0.2956	7.8751	TCGA-97-A4M5-01
LUAD(N=511)	0.3429	7.5061	TCGA-99-8028-01
LUAD(N=511)	0.2965	6.9315	TCGA-67-6217-01
LUAD(N=511)	0.3287	8.4447	TCGA-44-A47B-01
LUAD(N=511)	0.3118	6.8816	TCGA-38-4628-01
LUAD(N=511)	0.3059	8.9497	TCGA-05-4250-01
LUAD(N=511)	0.2771	7.6075	TCGA-67-3774-01
LUAD(N=511)	0.2893	7.0243	TCGA-80-5608-01
LUAD(N=511)	0.2907	6.6984	TCGA-05-4389-01
LUAD(N=511)	0.2893	7.6001	TCGA-75-6203-01
LUAD(N=511)	0.275	7.4273	TCGA-55-6981-01
LUAD(N=511)	0.3455	7.0978	TCGA-55-7903-01
LUAD(N=511)	0.3238	7.8772	TCGA-62-8394-01
LUAD(N=511)	0.2967	7.2592	TCGA-49-4488-01
LUAD(N=511)	0.2959	7.4648	TCGA-78-7537-01
LUAD(N=511)	0.2913	8.5896	TCGA-80-5611-01
LUAD(N=511)	0.2864	5.3306	TCGA-55-6972-01
LUAD(N=511)	0.3385	6.877	TCGA-86-A4D0-01
LUAD(N=511)	0.3364	8.0643	TCGA-97-7941-01
LUAD(N=511)	0.2902	7.3882	TCGA-91-6840-01
LUAD(N=511)	0.3431	8.8218	TCGA-69-7978-01
LUAD(N=511)	0.2831	7.5665	TCGA-50-5930-01
LUAD(N=511)	0.3262	8.4527	TCGA-93-8067-01
LUAD(N=511)	0.3191	7.2085	TCGA-44-A479-01
LUAD(N=511)	0.3177	7.9185	TCGA-55-8087-01
LUAD(N=511)	0.2982	8.4116	TCGA-86-6562-01
LUAD(N=511)	0.3179	8.4825	TCGA-05-4425-01
LUAD(N=511)	0.3122	7.7866	TCGA-MP-A4SW-01
LUAD(N=511)	0.318	8.0929	TCGA-55-8512-01
LUAD(N=511)	0.2832	6.1787	TCGA-67-3770-01
LUAD(N=511)	0.2877	8.7612	TCGA-50-6592-01
LUAD(N=511)	0.2973	8.997	TCGA-55-6975-01
LUAD(N=511)	0.3278	7.6243	TCGA-S2-AA1A-01
LUAD(N=511)	0.3413	8.2378	TCGA-55-8511-01
LUAD(N=511)	0.2715	8.4103	TCGA-05-4434-01
LUAD(N=511)	0.319	7.2938	TCGA-55-8092-01
LUAD(N=511)	0.3098	7.7254	TCGA-L9-A50W-01
LUAD(N=511)	0.3087	9.0131	TCGA-44-7661-01
LUAD(N=511)	0.2836	8.3964	TCGA-05-4426-01
LUAD(N=511)	0.2876	7.2956	TCGA-05-4390-01
LUAD(N=511)	0.2793	8.7017	TCGA-64-5815-01
LUAD(N=511)	0.3157	7.8323	TCGA-69-7761-01
LUAD(N=511)	0.3329	7.3003	TCGA-55-8301-01
LUAD(N=511)	0.3233	7.1431	TCGA-44-A4SU-01
LUAD(N=511)	0.3239	8.0821	TCGA-69-7765-01
LUAD(N=511)	0.3053	8.587	TCGA-05-4433-01
LUAD(N=511)	0.3292	7.185	TCGA-55-8508-01
LUAD(N=511)	0.313	9.5645	TCGA-50-5044-01
LUAD(N=511)	0.285	7.0896	TCGA-05-4384-01
LUAD(N=511)	0.322	7.2315	TCGA-O1-A52J-01
LUAD(N=511)	0.317	8.3551	TCGA-78-7220-01
LUAD(N=511)	0.2843	6.632	TCGA-05-4422-01
LUAD(N=511)	0.2979	8.0319	TCGA-44-6779-01
LUAD(N=511)	0.3472	8.7734	TCGA-86-8672-01
LUAD(N=511)	0.3045	7.714	TCGA-55-6983-01
LUAD(N=511)	0.3308	7.9413	TCGA-91-8499-01
LUAD(N=511)	0.3153	7.9432	TCGA-91-6836-01
LUAD(N=511)	0.3598	7.5761	TCGA-38-7271-01
LUAD(N=511)	0.3188	7.8671	TCGA-NJ-A4YG-01
LUAD(N=511)	0.3074	8.7699	TCGA-73-4658-01
LUAD(N=511)	0.3188	6.987	TCGA-86-8076-01
LUAD(N=511)	0.3051	7.3463	TCGA-55-6987-01
LUAD(N=511)	0.3139	7.4108	TCGA-78-7152-01
LUAD(N=511)	0.3506	7.8454	TCGA-55-8096-01
LUAD(N=511)	0.2898	8.1812	TCGA-75-5122-01
LUAD(N=511)	0.3013	8.0716	TCGA-50-5931-01
LUAD(N=511)	0.3115	8.1916	TCGA-49-AARO-01
LUAD(N=511)	0.2747	7.0653	TCGA-44-2655-01
LUAD(N=511)	0.2789	8.0799	TCGA-73-4668-01
LUAD(N=511)	0.3197	7.7311	TCGA-91-6831-01
LUAD(N=511)	0.3278	6.6113	TCGA-L9-A444-01
LUAD(N=511)	0.3001	7.7296	TCGA-05-5425-01
LUAD(N=511)	0.3101	8.29619	TCGA-44-6775-01
LUAD(N=511)	0.296	7.3244	TCGA-75-7025-01
LUAD(N=511)	0.3031	9.186	TCGA-05-5429-01
LUAD(N=511)	0.2904	7.9729	TCGA-99-7458-01
LUAD(N=511)	0.3147	7.8401	TCGA-97-7546-01
LUAD(N=511)	0.2699	7.6686	TCGA-67-3772-01
LUAD(N=511)	0.2956	7.2063	TCGA-05-4395-01
LUAD(N=511)	0.3602	7.6904	TCGA-91-7771-01
LUAD(N=511)	0.3082	8.2325	TCGA-55-6984-01
LUAD(N=511)	0.3106	7.51119	TCGA-44-3918-01
LUAD(N=511)	0.3327	9.2882	TCGA-50-8459-01
LUAD(N=511)	0.3681	8.3731	TCGA-69-7980-01
LUAD(N=511)	0.3341	8.078	TCGA-50-5939-01
LUAD(N=511)	0.2958	8.8891	TCGA-75-5126-01
LUAD(N=511)	0.3083	7.4936	TCGA-50-6594-01
LUAD(N=511)	0.3234	7.202	TCGA-MP-A5C7-01
LUAD(N=511)	0.3481	7.16904	TCGA-44-5645-01
LUAD(N=511)	0.3089	7.0875	TCGA-50-5935-01
LUAD(N=511)	0.3043	7.3233	TCGA-55-7914-01
LUAD(N=511)	0.3078	7.4683	TCGA-55-7576-01
LUAD(N=511)	0.3003	7.08395	TCGA-44-2666-01
LUAD(N=511)	0.3198	8.8982	TCGA-55-7284-01
LUAD(N=511)	0.3162	8.2027	TCGA-73-4676-01
LUAD(N=511)	0.3093	6.1881	TCGA-78-7166-01
LUAD(N=511)	0.3239	9.5238	TCGA-83-5908-01
LUAD(N=511)	0.3052	8.5441	TCGA-50-5049-01
LUAD(N=511)	0.3466	8.6259	TCGA-44-3396-01
LUAD(N=511)	0.3222	7.8179	TCGA-97-8172-01
LUAD(N=511)	0.3029	6.6528	TCGA-50-6597-01
LUAD(N=511)	0.3363	6.3916	TCGA-69-8255-01
LUAD(N=511)	0.3108	7.6616	TCGA-62-A46U-01
LUAD(N=511)	0.3459	8.5384	TCGA-97-8176-01
LUAD(N=511)	0.3391	8.0036	TCGA-86-8358-01
LUAD(N=511)	0.3033	7.9044	TCGA-05-4415-01
LUAD(N=511)	0.2873	8.1014	TCGA-55-7281-01
LUAD(N=511)	0.2989	6.921	TCGA-78-7161-01
LUAD(N=511)	0.2769	7.1617	TCGA-49-4507-01
LUAD(N=511)	0.3078	7.8899	TCGA-55-8621-01
LUAD(N=511)	0.3069	7.8245	TCGA-55-6970-01
LUAD(N=511)	0.2953	7.7946	TCGA-75-6207-01
LUAD(N=511)	0.3331	8.6287	TCGA-55-8205-01
LUAD(N=511)	0.3202	7.9409	TCGA-69-7763-01
LUAD(N=511)	0.3381	7.4016	TCGA-55-7913-01
LUAD(N=511)	0.3149	6.4276	TCGA-62-8397-01
LUAD(N=511)	0.2919	7.807	TCGA-73-4659-01
LUAD(N=511)	0.3357	7.4454	TCGA-91-A4BC-01
LUAD(N=511)	0.3431	8.6144	TCGA-97-8547-01
LUAD(N=511)	0.3039	9.2056	TCGA-97-8175-01
LUAD(N=511)	0.2979	8.5953	TCGA-86-8075-01
LUAD(N=511)	0.3005	8.453	TCGA-55-6985-01
LUAD(N=511)	0.3152	7.6493	TCGA-55-A48X-01
LUAD(N=511)	0.2817	7.7511	TCGA-44-2657-01
LUAD(N=511)	0.3409	7.0892	TCGA-95-7562-01
LUAD(N=511)	0.3117	7.3295	TCGA-55-7725-01
LUAD(N=511)	0.3272	8.0151	TCGA-69-A59K-01
LUAD(N=511)	0.3207	8.2865	TCGA-05-5715-01
LUAD(N=511)	0.3293	5.6485	TCGA-55-A492-01
LUAD(N=511)	0.296	7.8096	TCGA-78-7145-01
LUAD(N=511)	0.3248	8.8614	TCGA-86-8278-01
LUAD(N=511)	0.3204	7.9149	TCGA-MN-A4N5-01
LUAD(N=511)	0.3135	7.4468	TCGA-64-5778-01
LUAD(N=511)	0.313	7.7951	TCGA-J2-8194-01
LUAD(N=511)	0.3221	7.6696	TCGA-55-A57B-01
LUAD(N=511)	0.2806	9.3803	TCGA-38-4627-01
LUAD(N=511)	0.3021	7.6648	TCGA-86-7711-01
LUAD(N=511)	0.3204	7.1696	TCGA-05-5423-01
LUAD(N=511)	0.3433	7.2267	TCGA-91-8496-01
LUAD(N=511)	0.3218	7.6901	TCGA-86-8280-01
LUAD(N=511)	0.3286	7.70986	TCGA-44-6146-01
LUAD(N=511)	0.2965	9.1536	TCGA-78-7146-01
LUAD(N=511)	0.2776	7.9915	TCGA-35-4122-01
LUAD(N=511)	0.3313	8.4962	TCGA-78-8648-01
LUAD(N=511)	0.3435	8.1098	TCGA-86-7953-01
LUAD(N=511)	0.321	8.0678	TCGA-44-5643-01
LUAD(N=511)	0.3439	7.303	TCGA-73-7498-01
LUAD(N=511)	0.2991	7.555	TCGA-75-6214-01
LUAD(N=511)	0.3085	8.1885	TCGA-93-7348-01
LUAD(N=511)	0.3258	7.7211	TCGA-97-8174-01
LUAD(N=511)	0.3391	7.908	TCGA-55-8620-01
LUAD(N=511)	0.3201	8.6033	TCGA-62-8399-01
LUAD(N=511)	0.3103	8.4511	TCGA-80-5607-01
LUAD(N=511)	0.3355	5.7991	TCGA-49-AAR2-01
LUAD(N=511)	0.3	8.2913	TCGA-55-6543-01
LUAD(N=511)	0.2866	7.1847	TCGA-49-4501-01
LUAD(N=511)	0.2956	5.6168	TCGA-78-7156-01
LUAD(N=511)	0.3163	6.6518	TCGA-62-A46S-01
LUAD(N=511)	0.3256	6.6666	TCGA-49-AARQ-01
LUAD(N=511)	0.3078	8.2734	TCGA-93-A4JN-01
LUAD(N=511)	0.3373	8.5123	TCGA-91-6847-01
LUAD(N=511)	0.3046	7.9912	TCGA-55-6642-01
LUAD(N=511)	0.3099	7.6207	TCGA-55-8203-01
LUAD(N=511)	0.3216	7.876	TCGA-44-7670-01
LUAD(N=511)	0.3186	7.9899	TCGA-MP-A4TJ-01
LUAD(N=511)	0.2925	8.2744	TCGA-38-6178-01
LUAD(N=511)	0.3273	8.7912	TCGA-86-8074-01
LUAD(N=511)	0.3503	7.0987	TCGA-55-8616-01
LUAD(N=511)	0.33	7.0372	TCGA-97-A4M0-01
LUAD(N=511)	0.3133	7.7422	TCGA-49-6767-01
LUAD(N=511)	0.2662	7.7364	TCGA-55-1595-01
LUAD(N=511)	0.3245	8.0019	TCGA-49-AARR-01
LUAD(N=511)	0.307	8.4079	TCGA-MP-A4T9-01
LUAD(N=511)	0.3404	7.28927	TCGA-44-6147-01
LUAD(N=511)	0.3277	8.2162	TCGA-86-8073-01
LUAD(N=511)	0.3073	9.1928	TCGA-MN-A4N4-01
LUAD(N=511)	0.306	7.3965	TCGA-97-A4M3-01
LUAD(N=511)	0.3042	8.1109	TCGA-86-7714-01
LUAD(N=511)	0.295	8.2977	TCGA-49-4487-01
LUAD(N=511)	0.324	9.1412	TCGA-78-7542-01
LUAD(N=511)	0.3282	7.0863	TCGA-95-A4VK-01
LUAD(N=511)	0.3527	7.9664	TCGA-55-7994-01
LUAD(N=511)	0.3036	7.8791	TCGA-49-6742-01
LUAD(N=511)	0.3441	6.6093	TCGA-MP-A4T6-01
LUAD(N=511)	0.5316	8.1757	TCGA-55-8506-01
LUAD(N=511)	0.3176	7.4227	TCGA-MP-A4TA-01
LUAD(N=511)	0.3272	8.7565	TCGA-55-8091-01
LUAD(N=511)	0.299	7.5497	TCGA-91-6828-01
LUAD(N=511)	0.3281	6.5856	TCGA-35-5375-01
LUAD(N=511)	0.313	7.7211	TCGA-97-A4M7-01
LUAD(N=511)	0.3056	5.9475	TCGA-78-7539-01
LUAD(N=511)	0.3327	8.9544	TCGA-J2-8192-01
LUAD(N=511)	0.3155	6.5671	TCGA-86-7713-01
LUAD(N=511)	0.2921	8.5658	TCGA-67-6216-01
LUAD(N=511)	0.3181	7.6963	TCGA-44-A47G-01
LUAD(N=511)	0.2941	8.23	TCGA-55-7816-01
LUAD(N=511)	0.3081	6.9499	TCGA-78-7147-01
LUAD(N=511)	0.281	9.0035	TCGA-44-3398-01
LUAD(N=511)	0.3017	6.7822	TCGA-78-7633-01
LUAD(N=511)	0.3062	7.9165	TCGA-86-A4P8-01
LUAD(N=511)	0.3105	7.3655	TCGA-78-7535-01
LUAD(N=511)	0.3378	7.8072	TCGA-86-8671-01
LUAD(N=511)	0.2993	7.9369	TCGA-91-6835-01
LUAD(N=511)	0.2804	6.6538	TCGA-35-3615-01
LUAD(N=511)	0.2955	7.8917	TCGA-55-6980-01
LUAD(N=511)	0.3083	8.5394	TCGA-50-5936-01
LUAD(N=511)	0.2958	7.8258	TCGA-73-4675-01
LUAD(N=511)	0.3033	7.2322	TCGA-50-5932-01
LUAD(N=511)	0.3048	7.7023	TCGA-93-A4JO-01
LUAD(N=511)	0.3164	8.6809	TCGA-49-AAR3-01
LUAD(N=511)	0.3163	8.1495	TCGA-78-7154-01
LUAD(N=511)	0.3415	6.6455	TCGA-55-7910-01
LUAD(N=511)	0.3475	5.1461	TCGA-4B-A93V-01
LUAD(N=511)	0.3012	6.8867	TCGA-91-6849-01
LUAD(N=511)	0.3095	8.0577	TCGA-MP-A4SY-01
LUAD(N=511)	0.3118	7.6417	TCGA-MP-A4SV-01
LUAD(N=511)	0.3194	7.8803	TCGA-55-8513-01
LUAD(N=511)	0.3216	7.5666	TCGA-MP-A4T4-01
LUAD(N=511)	0.311	8.6318	TCGA-71-8520-01
LUAD(N=511)	0.3068	7.6548	TCGA-44-7672-01
LUAD(N=511)	0.2839	8.2644	TCGA-50-6593-01
LUAD(N=511)	0.3631	7.9676	TCGA-69-7973-01
LUAD(N=511)	0.3208	7.6513	TCGA-67-3771-01
LUAD(N=511)	0.3357	7.7421	TCGA-99-8033-01
LUAD(N=511)	0.2978	9.1185	TCGA-91-6848-01
LUAD(N=511)	0.2995	8.1346	TCGA-93-A4JP-01
LUAD(N=511)	0.3275	7.8788	TCGA-38-A44F-01
LUAD(N=511)	0.3098	6.9592	TCGA-44-7660-01
LUAD(N=511)	0.3473	7.2473	TCGA-69-7760-01
LUAD(N=511)	0.3472	6.9297	TCGA-69-7764-01
LUAD(N=511)	0.3006	8.89335	TCGA-44-2665-01
LUAD(N=511)	0.3302	8.6202	TCGA-55-8505-01
LUAD(N=511)	0.3321	8.0143	TCGA-95-7944-01
LUAD(N=511)	0.3574	5.1173	TCGA-L9-A7SV-01
LUAD(N=511)	0.3445	7.8313	TCGA-55-8089-01
LUAD(N=511)	0.3037	7.7718	TCGA-55-7283-01
LUAD(N=511)	0.3512	6.8564	TCGA-44-8117-01
LUAD(N=511)	0.3176	8.3227	TCGA-53-7626-01
LUAD(N=511)	0.3382	8.1615	TCGA-86-8673-01
LUAD(N=511)	0.3051	7.7387	TCGA-95-8494-01
LUAD(N=511)	0.3261	6.5197	TCGA-97-8171-01
LUAD(N=511)	0.3035	7.0467	TCGA-50-7109-01
LUAD(N=511)	0.3023	8.2979	TCGA-44-6145-01
LUAD(N=511)	0.3109	6.5449	TCGA-55-8085-01
LUAD(N=511)	0.3395	6.3644	TCGA-NJ-A4YF-01
LUAD(N=511)	0.3235	7.4971	TCGA-NJ-A7XG-01
LUAD(N=511)	0.2921	8.8256	TCGA-05-4403-01
LUAD(N=511)	0.3278	8.0158	TCGA-55-8097-01
LUAD(N=511)	0.32	6.8616	TCGA-NJ-A4YQ-01
LUAD(N=511)	0.3077	8.4276	TCGA-97-7547-01
LUAD(N=511)	0.3053	7.387	TCGA-55-5899-01
LUAD(N=511)	0.2886	8.6812	TCGA-05-4397-01
LUAD(N=511)	0.3033	8.4735	TCGA-44-6777-01
LUAD(N=511)	0.337	8.0666	TCGA-55-7815-01
LUAD(N=511)	0.3068	8.4261	TCGA-91-6830-01
LUAD(N=511)	0.3039	8.3129	TCGA-44-A4SS-01
LUAD(N=511)	0.3019	7.1263	TCGA-44-7659-01
LUAD(N=511)	0.3387	6.4423	TCGA-53-7813-01
LUAD(N=511)	0.3193	8.5197	TCGA-05-4382-01
LUAD(N=511)	0.3075	8.068	TCGA-93-A4JQ-01
LUAD(N=511)	0.298	7.3228	TCGA-05-5428-01
LUAD(N=511)	0.2868	8.637	TCGA-55-6986-01
[truncated: 9,191 more rows]
